# Supplementary material for: In Vivo Regulation of the Zebrafish Endoderm Progenitor Niche by T-Box Transcription Factors
Source: Cell Rep. 2017 Jun 27;19(13):2782–95. doi: 10.1016/j.celrep.2017.06.011 (PMC5494305; doi:10.1016/j.celrep.2017.06.011)
Supplement: Data S1. Ta and Tbx16 ChIP-Seq Coordinates, Related to Figure 1 — The nearest TSS ±100kb of each peak and associated gene descriptions and distance from the peak are provided, as well as whether each peak overlaps H3K4me1, H3K4me3 and H3K27ac ChIP-seq peaks from the Bogdanovic et al. (2012) dataset (relates to Figure 1). [file mmc2.xlsx]

## Sheet: Common Ta-Tbx16
Coordinates of common Ta/Tbx16 ChIP-seq peaks, their distance from the nearest transcription start site (TSS) ±100kb, description of the gene and whether the peak overlaps stage-matched H3K4me1, H3K4me3 or H3K27ac ChIP-seq peaks
Chromosome	Peak start	Peak end	Peak ID	Peak size	Distance from peak centre to TSS (bp)	Ensembl gene ID	Ensembl transcript ID	Gene name	Description	H3K4me1	H3K4me3	H3K27ac	Ta peak identified in both replicates
chr1	1158579	1158716	Common_Ta_Tbx16_peak_1	137	65473	ENSDARG00000087646	ENSDART00000130697	RUNX1 (1 of 2)	Uncharacterized protein [Source:UniProtKB/TrEMBL;Acc:F1QAL3]	FALSE	FALSE	FALSE	FALSE
chr1	2965617	2965995	Common_Ta_Tbx16_peak_2	378	14975	ENSDARG00000088916	ENSDART00000121234	5S_rRNA	5S ribosomal RNA [Source:RFAM;Acc:RF00001]	FALSE	FALSE	FALSE	FALSE
chr1	2966652	2967089	Common_Ta_Tbx16_peak_3	437	16040	ENSDARG00000088916	ENSDART00000121234	5S_rRNA	5S ribosomal RNA [Source:RFAM;Acc:RF00001]	FALSE	FALSE	FALSE	FALSE
chr1	4135858	4136410	Common_Ta_Tbx16_peak_4	552	-34887	ENSDARG00000078308	ENSDART00000052423	spry2	sprouty homolog 2 [Source:ZFIN;Acc:ZDB-GENE-030131-7038]	FALSE	FALSE	FALSE	FALSE
chr1	4141639	4142323	Common_Ta_Tbx16_peak_5	684	-29040	ENSDARG00000078308	ENSDART00000052423	spry2	sprouty homolog 2 [Source:ZFIN;Acc:ZDB-GENE-030131-7038]	TRUE	FALSE	TRUE	TRUE
chr1	4299403	4300012	Common_Ta_Tbx16_peak_6	609	8020	ENSDARG00000031164	ENSDART00000122569	tuba8l2	tubulin, alpha 8 like 2 [Source:ZFIN;Acc:ZDB-GENE-040426-1646]	FALSE	FALSE	FALSE	TRUE
chr1	4354709	4355156	Common_Ta_Tbx16_peak_7	447	10281	ENSDARG00000030350	ENSDART00000040368	hlxb9lb	homeo box HB9 like b [Source:ZFIN;Acc:ZDB-GENE-040415-2]	TRUE	FALSE	FALSE	TRUE
chr1	4418114	4418857	Common_Ta_Tbx16_peak_8	743	-13732	ENSDARG00000006526	ENSDART00000103754	fn1b	fibronectin 1b [Source:ZFIN;Acc:ZDB-GENE-030131-6545]	TRUE	FALSE	TRUE	FALSE
chr1	6428477	6429250	Common_Ta_Tbx16_peak_9	773	8022	ENSDARG00000074050	ENSDART00000131426	efnb2b	ephrin B2b [Source:ZFIN;Acc:ZDB-GENE-010618-1]	TRUE	FALSE	TRUE	FALSE
chr1	6441173	6441972	Common_Ta_Tbx16_peak_10	799	20731	ENSDARG00000074050	ENSDART00000131426	efnb2b	ephrin B2b [Source:ZFIN;Acc:ZDB-GENE-010618-1]	FALSE	FALSE	FALSE	TRUE
chr1	6773939	6774211	Common_Ta_Tbx16_peak_11	272	-161	ENSDARG00000003783	ENSDART00000023180		ephrin-B2 [Source:HGNC Symbol;Acc:3227]	FALSE	TRUE	FALSE	FALSE
chr1	6803421	6804184	Common_Ta_Tbx16_peak_12	763	29567	ENSDARG00000003783	ENSDART00000023180		ephrin-B2 [Source:HGNC Symbol;Acc:3227]	TRUE	FALSE	TRUE	FALSE
chr1	6819104	6819978	Common_Ta_Tbx16_peak_13	874	-34109	ENSDARG00000087845	ENSDART00000127356	CU861653.2	interferon-induced GTP-binding protein MxB [Source:RefSeq peptide;Acc:NP_001122144]	FALSE	FALSE	FALSE	TRUE
chr1	8358541	8359376	Common_Ta_Tbx16_peak_14	835	4838	ENSDARG00000063169	ENSDART00000132812	zgc:171747	zgc:171747 [Source:ZFIN;Acc:ZDB-GENE-070928-28]	TRUE	FALSE	TRUE	TRUE
chr1	9274225	9274687	Common_Ta_Tbx16_peak_15	462	-11849	ENSDARG00000057813	ENSDART00000080576	lratb	lecithin retinol acyltransferase b (phosphatidylcholine--retinol O-acyltransferase b) [Source:ZFIN;Acc:ZDB-GENE-060810-31]	TRUE	FALSE	FALSE	TRUE
chr1	9277109	9277709	Common_Ta_Tbx16_peak_16	600	-8896	ENSDARG00000057813	ENSDART00000080576	lratb	lecithin retinol acyltransferase b (phosphatidylcholine--retinol O-acyltransferase b) [Source:ZFIN;Acc:ZDB-GENE-060810-31]	FALSE	FALSE	FALSE	FALSE
chr1	13339021	13339492	Common_Ta_Tbx16_peak_17	471	-179	ENSDARG00000003398	ENSDART00000005067	rbpja	recombination signal binding protein for immunoglobulin kappa J region a [Source:ZFIN;Acc:ZDB-GENE-031117-1]	TRUE	TRUE	TRUE	FALSE
chr1	13908069	13908543	Common_Ta_Tbx16_peak_18	474	-35054	ENSDARG00000007534	ENSDART00000121868	itln1	intelectin 1 [Source:ZFIN;Acc:ZDB-GENE-060929-564]	FALSE	FALSE	FALSE	FALSE
chr1	14045653	14047342	Common_Ta_Tbx16_peak_19	1689	-9166	ENSDARG00000079317	ENSDART00000109970	DLC1	deleted in liver cancer 1 [Source:HGNC Symbol;Acc:2897]	FALSE	FALSE	FALSE	TRUE
chr1	16142770	16143590	Common_Ta_Tbx16_peak_20	820	40130	ENSDARG00000092109	ENSDART00000135012	si:ch211-194c21.1	si:ch211-194c21.1 [Source:ZFIN;Acc:ZDB-GENE-090313-62]	TRUE	FALSE	FALSE	FALSE
chr1	17025126	17025684	Common_Ta_Tbx16_peak_21	558	45923	ENSDARG00000094943	ENSDART00000134641	si:ch211-161c21.2	si:ch211-161c21.2 [Source:ZFIN;Acc:ZDB-GENE-090313-54]	FALSE	FALSE	FALSE	FALSE
chr1	17601156	17601709	Common_Ta_Tbx16_peak_22	553	-7969	ENSDARG00000062055	ENSDART00000089233	RNF38	ring finger protein 38 [Source:HGNC Symbol;Acc:18052]	TRUE	FALSE	TRUE	FALSE
chr1	18404705	18405365	Common_Ta_Tbx16_peak_23	660	-10760	ENSDARG00000094729	ENSDART00000148219	si:ch211-42i9.4	si:ch211-42i9.4 [Source:ZFIN;Acc:ZDB-GENE-090313-116]	FALSE	FALSE	FALSE	TRUE
chr1	18506729	18507231	Common_Ta_Tbx16_peak_24	502	1164	ENSDARG00000008068	ENSDART00000137496	C1H4orf43	translation machinery associated 16 homolog (S. cerevisiae) [Source:HGNC Symbol;Acc:25638]	TRUE	TRUE	TRUE	FALSE
chr1	19605362	19606121	Common_Ta_Tbx16_peak_25	759	-1586	ENSDARG00000037429	ENSDART00000054472	tll1	tolloid-like 1 [Source:ZFIN;Acc:ZDB-GENE-041020-1]	FALSE	TRUE	FALSE	FALSE
chr1	19606157	19606827	Common_Ta_Tbx16_peak_26	670	-835	ENSDARG00000037429	ENSDART00000054472	tll1	tolloid-like 1 [Source:ZFIN;Acc:ZDB-GENE-041020-1]	FALSE	TRUE	FALSE	FALSE
chr1	22161093	22161515	Common_Ta_Tbx16_peak_27	422	8202	ENSDARG00000061451	ENSDART00000134113	n4bp2	NEDD4 binding protein 2 [Source:ZFIN;Acc:ZDB-GENE-061103-451]	FALSE	FALSE	FALSE	FALSE
chr1	23939088	23939867	Common_Ta_Tbx16_peak_28	779	57757	ENSDARG00000092173	ENSDART00000132302	si:ch211-208n2.2	si:ch211-208n2.2 [Source:ZFIN;Acc:ZDB-GENE-100922-170]	TRUE	FALSE	TRUE	FALSE
chr1	24076029	24076956	Common_Ta_Tbx16_peak_29	927	-35	ENSDARG00000079434	ENSDART00000145373	si:ch211-208h7.4	si:ch211-208h7.4 [Source:ZFIN;Acc:ZDB-GENE-030131-6110]	TRUE	TRUE	TRUE	FALSE
chr1	24102644	24103175	Common_Ta_Tbx16_peak_30	531	26383	ENSDARG00000079434	ENSDART00000145373	si:ch211-208h7.4	si:ch211-208h7.4 [Source:ZFIN;Acc:ZDB-GENE-030131-6110]	TRUE	FALSE	FALSE	FALSE
chr1	25005993	25006458	Common_Ta_Tbx16_peak_31	465	-7451	ENSDARG00000037262	ENSDART00000054209	cdkn2b	cyclin-dependent kinase inhibitor 2B (p15, inhibits CDK4) [Source:HGNC Symbol;Acc:1788]	FALSE	FALSE	FALSE	TRUE
chr1	25230785	25231503	Common_Ta_Tbx16_peak_32	718	-2085	ENSDARG00000084721	ENSDART00000120121	5S_rRNA	5S ribosomal RNA [Source:RFAM;Acc:RF00001]	TRUE	FALSE	FALSE	TRUE
chr1	25240589	25240948	Common_Ta_Tbx16_peak_33	359	7540	ENSDARG00000084721	ENSDART00000120121	5S_rRNA	5S ribosomal RNA [Source:RFAM;Acc:RF00001]	TRUE	FALSE	FALSE	FALSE
chr1	25819714	25820814	Common_Ta_Tbx16_peak_34	1100	71682	ENSDARG00000023600	ENSDART00000090611	sh3gl2	SH3-domain GRB2-like 2 [Source:ZFIN;Acc:ZDB-GENE-040121-3]	TRUE	FALSE	FALSE	TRUE
chr1	28838946	28839760	Common_Ta_Tbx16_peak_35	814	31980	ENSDARG00000028982	ENSDART00000135252	pcca	propionyl-Coenzyme A carboxylase, alpha polypeptide [Source:ZFIN;Acc:ZDB-GENE-040718-246]	TRUE	FALSE	FALSE	TRUE
chr1	29386774	29387180	Common_Ta_Tbx16_peak_36	406	-22620	ENSDARG00000026771	ENSDART00000033024	tmem41ab	transmembrane protein 41ab [Source:ZFIN;Acc:ZDB-GENE-040426-2050]	FALSE	FALSE	FALSE	FALSE
chr1	30673520	30674207	Common_Ta_Tbx16_peak_37	687	-52934	ENSDARG00000033680	ENSDART00000123101	gli1	GLI-Kruppel family member 1 [Source:ZFIN;Acc:ZDB-GENE-030321-1]	TRUE	FALSE	FALSE	TRUE
chr1	30692980	30694341	Common_Ta_Tbx16_peak_38	1361	-33137	ENSDARG00000033680	ENSDART00000123101	gli1	GLI-Kruppel family member 1 [Source:ZFIN;Acc:ZDB-GENE-030321-1]	TRUE	FALSE	TRUE	TRUE
chr1	34216820	34217254	Common_Ta_Tbx16_peak_39	434	-28257	ENSDARG00000015506	ENSDART00000004361	klf5a	Kruppel-like factor 5a [Source:ZFIN;Acc:ZDB-GENE-090312-167]	TRUE	FALSE	TRUE	TRUE
chr1	35507106	35508029	Common_Ta_Tbx16_peak_40	923	8561	ENSDARG00000060397	ENSDART00000131284	hhip	hedgehog interacting protein [Source:ZFIN;Acc:ZDB-GENE-030131-4827]	FALSE	FALSE	TRUE	FALSE
chr1	35778096	35779079	Common_Ta_Tbx16_peak_41	983	77176	ENSDARG00000037002	ENSDART00000137071	zgc:152968	zgc:152968 [Source:ZFIN;Acc:ZDB-GENE-061013-448]	TRUE	FALSE	TRUE	TRUE
chr1	38633815	38634607	Common_Ta_Tbx16_peak_42	792	29833	ENSDARG00000008305	ENSDART00000020409	hand2	heart and neural crest derivatives expressed transcript 2 [Source:ZFIN;Acc:ZDB-GENE-000511-1]	TRUE	FALSE	FALSE	FALSE
chr1	39831398	39832003	Common_Ta_Tbx16_peak_43	605	-44569	ENSDARG00000083741	ENSDART00000119141	5S_rRNA	5S ribosomal RNA [Source:RFAM;Acc:RF00001]	FALSE	FALSE	FALSE	FALSE
chr1	39909671	39910138	Common_Ta_Tbx16_peak_44	467	33636	ENSDARG00000083741	ENSDART00000119141	5S_rRNA	5S ribosomal RNA [Source:RFAM;Acc:RF00001]	FALSE	FALSE	FALSE	FALSE
chr1	40466787	40469167	Common_Ta_Tbx16_peak_45	2380	-11519	ENSDARG00000093120	ENSDART00000136990	si:dkey-117m1.4	si:dkey-117m1.4 [Source:ZFIN;Acc:ZDB-GENE-090313-177]	TRUE	FALSE	FALSE	FALSE
chr1	40477777	40479120	Common_Ta_Tbx16_peak_46	1343	-1048	ENSDARG00000093120	ENSDART00000136990	si:dkey-117m1.4	si:dkey-117m1.4 [Source:ZFIN;Acc:ZDB-GENE-090313-177]	TRUE	TRUE	TRUE	TRUE
chr1	40480191	40481594	Common_Ta_Tbx16_peak_47	1403	1397	ENSDARG00000093120	ENSDART00000136990	si:dkey-117m1.4	si:dkey-117m1.4 [Source:ZFIN;Acc:ZDB-GENE-090313-177]	TRUE	FALSE	TRUE	TRUE
chr1	40850269	40850908	Common_Ta_Tbx16_peak_48	639						FALSE	TRUE	FALSE	FALSE
chr1	41641098	41641964	Common_Ta_Tbx16_peak_49	866	281	ENSDARG00000036774	ENSDART00000144424	rgs12	regulator of G-protein signalling 12 [Source:ZFIN;Acc:ZDB-GENE-031006-13]	FALSE	FALSE	FALSE	FALSE
chr1	46086762	46087229	Common_Ta_Tbx16_peak_50	467	61	ENSDARG00000069619	ENSDART00000150066	atf7ip	activating transcription factor 7 interacting protein [Source:ZFIN;Acc:ZDB-GENE-061103-178]	TRUE	FALSE	TRUE	TRUE
chr1	47095612	47096046	Common_Ta_Tbx16_peak_51	434	-42	ENSDARG00000036658	ENSDART00000053240	cab39l	calcium binding protein 39-like [Source:ZFIN;Acc:ZDB-GENE-041114-204]	TRUE	TRUE	TRUE	FALSE
chr1	47673898	47674580	Common_Ta_Tbx16_peak_52	682	-1420	ENSDARG00000043271	ENSDART00000137448	morc3b	MORC family CW-type zinc finger 3b [Source:ZFIN;Acc:ZDB-GENE-040801-98]	TRUE	FALSE	TRUE	TRUE
chr1	47718554	47719197	Common_Ta_Tbx16_peak_53	643	43217	ENSDARG00000043271	ENSDART00000137448	morc3b	MORC family CW-type zinc finger 3b [Source:ZFIN;Acc:ZDB-GENE-040801-98]	TRUE	FALSE	FALSE	FALSE
chr1	50326224	50326864	Common_Ta_Tbx16_peak_54	640	4913	ENSDARG00000031894	ENSDART00000047876	lef1	lymphocyte enhancer binding factor 1 [Source:ZFIN;Acc:ZDB-GENE-990714-26]	FALSE	FALSE	FALSE	TRUE
chr1	52015420	52016433	Common_Ta_Tbx16_peak_55	1013	27936	ENSDARG00000002937	ENSDART00000028018	meis4.1a	myeloid ecotropic viral integration site 4.1a [Source:ZFIN;Acc:ZDB-GENE-020122-3]	TRUE	FALSE	TRUE	FALSE
chr1	55536525	55536964	Common_Ta_Tbx16_peak_56	439	32	ENSDARG00000005690	ENSDART00000074058	SLC25A23 (2 of 2)	solute carrier family 25 (mitochondrial carrier; phosphate carrier), member 23 [Source:HGNC Symbol;Acc:19375]	TRUE	TRUE	TRUE	FALSE
chr1	55676636	55676771	Common_Ta_Tbx16_peak_57	135	-3651	ENSDARG00000031952	ENSDART00000039807	mb	myoglobin [Source:ZFIN;Acc:ZDB-GENE-040426-1430]	FALSE	FALSE	FALSE	FALSE
chr1	55721897	55722270	Common_Ta_Tbx16_peak_58	373	-333	ENSDARG00000019765	ENSDART00000100619	LUC7L2	LUC7-like 2 (S. cerevisiae) [Source:HGNC Symbol;Acc:21608]	FALSE	TRUE	TRUE	FALSE
chr10	23473	25361	Common_Ta_Tbx16_peak_59	1888	1468	ENSDARG00000026797	ENSDART00000033858	akt2l	v-akt murine thymoma viral oncogene homolog 2, like [Source:ZFIN;Acc:ZDB-GENE-040121-5]	FALSE	FALSE	FALSE	TRUE
chr10	5276509	5277115	Common_Ta_Tbx16_peak_60	606	5356	ENSDARG00000076227	ENSDART00000114491	ror2	receptor tyrosine kinase-like orphan receptor 2 [Source:ZFIN;Acc:ZDB-GENE-060427-5]	TRUE	FALSE	TRUE	FALSE
chr10	7386422	7386840	Common_Ta_Tbx16_peak_61	418	5181	ENSDARG00000040535	ENSDART00000059322	CSGALNACT1 (1 of 2)	chondroitin sulfate N-acetylgalactosaminyltransferase 1 [Source:HGNC Symbol;Acc:24290]	TRUE	FALSE	FALSE	FALSE
chr10	8709563	8710462	Common_Ta_Tbx16_peak_62	899	-1501	ENSDARG00000095081	ENSDART00000142121	si:ch1073-111a5.3	si:ch1073-111a5.3 [Source:ZFIN;Acc:ZDB-GENE-091204-135]	TRUE	FALSE	TRUE	TRUE
chr10	10707064	10707550	Common_Ta_Tbx16_peak_63	486	2531	ENSDARG00000017047	ENSDART00000004181	slc27a4	solute carrier family 27 (fatty acid transporter), member 4 [Source:ZFIN;Acc:ZDB-GENE-050417-248]	TRUE	FALSE	FALSE	FALSE
chr10	10831295	10831880	Common_Ta_Tbx16_peak_64	585	1361	ENSDARG00000091419	ENSDART00000122657	nrarpa	notch-regulated ankyrin repeat protein a [Source:ZFIN;Acc:ZDB-GENE-030515-6]	TRUE	TRUE	TRUE	FALSE
chr10	10851874	10852602	Common_Ta_Tbx16_peak_65	728	2927	ENSDARG00000093295	ENSDART00000133885	si:dkey-21p9.5		TRUE	FALSE	FALSE	TRUE
chr10	11318629	11319071	Common_Ta_Tbx16_peak_66	442	1421	ENSDARG00000063194	ENSDART00000135527	lin54	lin-54 homolog [Source:ZFIN;Acc:ZDB-GENE-060929-440]	TRUE	TRUE	TRUE	FALSE
chr10	15483623	15484078	Common_Ta_Tbx16_peak_67	455	46588	ENSDARG00000019233	ENSDART00000123818	thop1	thimet oligopeptidase 1 [Source:ZFIN;Acc:ZDB-GENE-041010-216]	FALSE	TRUE	TRUE	FALSE
chr10	21202355	21203100	Common_Ta_Tbx16_peak_68	745	78115	ENSDARG00000062720	ENSDART00000134692	PCDH1 (2 of 2)	protocadherin 1 [Source:HGNC Symbol;Acc:8655]	TRUE	FALSE	TRUE	FALSE
chr10	23217308	23217668	Common_Ta_Tbx16_peak_69	360	-11830	ENSDARG00000069333	ENSDART00000100802	FP102052.1	Uncharacterized protein [Source:UniProtKB/TrEMBL;Acc:E7F2R0]	TRUE	TRUE	TRUE	TRUE
chr10	23424725	23425078	Common_Ta_Tbx16_peak_70	353	65700	ENSDARG00000003984	ENSDART00000022170	LTN1	listerin E3 ubiquitin protein ligase 1 [Source:HGNC Symbol;Acc:13082]	TRUE	FALSE	TRUE	FALSE
chr10	23556392	23557213	Common_Ta_Tbx16_peak_71	821	-60810	ENSDARG00000009930	ENSDART00000135475	cadm2a	cell adhesion molecule 2a [Source:ZFIN;Acc:ZDB-GENE-040426-1614]	TRUE	FALSE	TRUE	TRUE
chr10	24979985	24980637	Common_Ta_Tbx16_peak_72	652	-16830	ENSDARG00000062347	ENSDART00000141387	MTUS2 (1 of 2)	microtubule associated tumor suppressor candidate 2 [Source:ZFIN;Acc:ZDB-GENE-091204-75]	TRUE	FALSE	FALSE	FALSE
chr10	25170058	25170601	Common_Ta_Tbx16_peak_73	543	14998	ENSDARG00000076121	ENSDART00000114277	SMPD1	sphingomyelin phosphodiesterase 1, acid lysosomal [Source:ZFIN;Acc:ZDB-GENE-110411-222]	TRUE	FALSE	FALSE	FALSE
chr10	26291086	26291967	Common_Ta_Tbx16_peak_74	881	-42263	ENSDARG00000043848	ENSDART00000135058	sod1	superoxide dismutase 1, soluble [Source:ZFIN;Acc:ZDB-GENE-990415-258]	TRUE	TRUE	TRUE	FALSE
chr10	27839460	27840402	Common_Ta_Tbx16_peak_75	942	7396	ENSDARG00000056427	ENSDART00000078920	auts2	autism susceptibility candidate 2 [Source:ZFIN;Acc:ZDB-GENE-030616-571]	TRUE	FALSE	FALSE	TRUE
chr10	28972270	28973327	Common_Ta_Tbx16_peak_76	1057	-1942	ENSDARG00000084941	ENSDART00000120341	5S_rRNA	5S ribosomal RNA [Source:RFAM;Acc:RF00001]	TRUE	TRUE	TRUE	FALSE
chr10	31273596	31273709	Common_Ta_Tbx16_peak_77	113						TRUE	TRUE	TRUE	FALSE
chr10	35392859	35393662	Common_Ta_Tbx16_peak_78	803	48591	ENSDARG00000079542	ENSDART00000110121	STARD13 (2 of 2)	StAR-related lipid transfer (START) domain containing 13 [Source:HGNC Symbol;Acc:19164]	TRUE	FALSE	FALSE	FALSE
chr10	37576330	37576737	Common_Ta_Tbx16_peak_79	407	-9879	ENSDARG00000033088	ENSDART00000137760	UBL3	ubiquitin-like 3 [Source:HGNC Symbol;Acc:12504]	FALSE	FALSE	FALSE	FALSE
chr10	37580613	37581308	Common_Ta_Tbx16_peak_80	695	-5452	ENSDARG00000033088	ENSDART00000137760	UBL3	ubiquitin-like 3 [Source:HGNC Symbol;Acc:12504]	FALSE	FALSE	FALSE	TRUE
chr10	37640312	37640719	Common_Ta_Tbx16_peak_81	407	-42872	ENSDARG00000034825	ENSDART00000124060	uspl1	ubiquitin specific peptidase like 1 [Source:ZFIN;Acc:ZDB-GENE-040930-7]	FALSE	FALSE	FALSE	FALSE
chr10	37644595	37645290	Common_Ta_Tbx16_peak_82	695	-38445	ENSDARG00000034825	ENSDART00000124060	uspl1	ubiquitin specific peptidase like 1 [Source:ZFIN;Acc:ZDB-GENE-040930-7]	FALSE	FALSE	FALSE	TRUE
chr10	39615556	39616001	Common_Ta_Tbx16_peak_83	445	5929	ENSDARG00000012314	ENSDART00000115250	usp25	ubiquitin specific protease 25 [Source:ZFIN;Acc:ZDB-GENE-040426-2847]	FALSE	FALSE	FALSE	FALSE
chr10	39715380	39716257	Common_Ta_Tbx16_peak_84	877	-26706	ENSDARG00000082600	ENSDART00000117224	5S_rRNA	5S ribosomal RNA [Source:RFAM;Acc:RF00001]	TRUE	FALSE	TRUE	TRUE
chr10	40417264	40418402	Common_Ta_Tbx16_peak_85	1138	-14956	ENSDARG00000055339	ENSDART00000125986	MIPEP (2 of 2)	mitochondrial intermediate peptidase [Source:HGNC Symbol;Acc:7104]	TRUE	FALSE	TRUE	FALSE
chr10	41081293	41081860	Common_Ta_Tbx16_peak_86	567	25313	ENSDARG00000075806	ENSDART00000142918	kirrel3a	kin of IRRE like 3 a [Source:ZFIN;Acc:ZDB-GENE-091117-44]	TRUE	FALSE	TRUE	TRUE
chr10	43580084	43580771	Common_Ta_Tbx16_peak_87	687	12471	ENSDARG00000038159	ENSDART00000138594	tcf7l1a	transcription factor 7-like 1a (T-cell specific, HMG-box) [Source:ZFIN;Acc:ZDB-GENE-980605-30]	FALSE	FALSE	FALSE	FALSE
chr10	43619115	43619636	Common_Ta_Tbx16_peak_88	521	51419	ENSDARG00000038159	ENSDART00000138594	tcf7l1a	transcription factor 7-like 1a (T-cell specific, HMG-box) [Source:ZFIN;Acc:ZDB-GENE-980605-30]	TRUE	FALSE	FALSE	FALSE
chr10	43707163	43707468	Common_Ta_Tbx16_peak_89	305	-20315	ENSDARG00000008170	ENSDART00000140382	DBNL (2 of 2)	drebrin-like a [Source:ZFIN;Acc:ZDB-GENE-040704-42]	TRUE	FALSE	FALSE	TRUE
chr10	43713273	43713659	Common_Ta_Tbx16_peak_90	386	-14164	ENSDARG00000008170	ENSDART00000140382	DBNL (2 of 2)	drebrin-like a [Source:ZFIN;Acc:ZDB-GENE-040704-42]	TRUE	FALSE	TRUE	FALSE
chr10	45290900	45291530	Common_Ta_Tbx16_peak_91	630	-8055	ENSDARG00000017168	ENSDART00000027242	nr2f1b	nuclear receptor subfamily 2, group F, member 1b [Source:ZFIN;Acc:ZDB-GENE-040426-1438]	FALSE	FALSE	FALSE	FALSE
chr10	45882809	45883290	Common_Ta_Tbx16_peak_92	481	12787	ENSDARG00000013007	ENSDART00000134164	adrbk2	adrenergic, beta, receptor kinase 2 [Source:ZFIN;Acc:ZDB-GENE-030616-382]	TRUE	FALSE	TRUE	TRUE
chr11	768212	769003	Common_Ta_Tbx16_peak_93	791	8871	ENSDARG00000040114	ENSDART00000058672	vgll4	vestigial like 4 (Drosophila) [Source:ZFIN;Acc:ZDB-GENE-040426-2445]	TRUE	FALSE	TRUE	TRUE
chr11	2002005	2002553	Common_Ta_Tbx16_peak_94	548	10464	ENSDARG00000054003	ENSDART00000052546	rargb	retinoic acid receptor, gamma b [Source:ZFIN;Acc:ZDB-GENE-070314-1]	TRUE	FALSE	TRUE	FALSE
chr11	3923037	3923675	Common_Ta_Tbx16_peak_95	638	7231	ENSDARG00000059327	ENSDART00000082420	gata2a	GATA-binding protein 2a [Source:ZFIN;Acc:ZDB-GENE-980526-260]	FALSE	TRUE	FALSE	TRUE
chr11	6535373	6536055	Common_Ta_Tbx16_peak_96	682	603	ENSDARG00000003968	ENSDART00000137879	zgc:162969	zgc:162969 [Source:ZFIN;Acc:ZDB-GENE-041008-244]	TRUE	FALSE	FALSE	TRUE
chr11	6698183	6699132	Common_Ta_Tbx16_peak_97	949	-35144	ENSDARG00000095559	ENSDART00000146661	si:dkey-246j7.1	si:dkey-246j7.1 [Source:ZFIN;Acc:ZDB-GENE-050419-230]	TRUE	FALSE	TRUE	TRUE
chr11	7638154	7638938	Common_Ta_Tbx16_peak_98	784	82174	ENSDARG00000013653	ENSDART00000009859	ELTD1	zgc:63629 [Source:ZFIN;Acc:ZDB-GENE-040426-2689]	FALSE	FALSE	FALSE	FALSE
chr11	7687508	7688076	Common_Ta_Tbx16_peak_99	568	-86405	ENSDARG00000069356	ENSDART00000091550	LPHN2 (1 of 2)	latrophilin 2 [Source:HGNC Symbol;Acc:18582]	TRUE	FALSE	FALSE	FALSE
chr11	7717825	7718214	Common_Ta_Tbx16_peak_100	389	-56178	ENSDARG00000069356	ENSDART00000091550	LPHN2 (1 of 2)	latrophilin 2 [Source:HGNC Symbol;Acc:18582]	TRUE	FALSE	TRUE	FALSE
chr11	8707406	8707946	Common_Ta_Tbx16_peak_101	540	-35063	ENSDARG00000058696	ENSDART00000081607		transducin (beta)-like 1 X-linked receptor 1 [Source:HGNC Symbol;Acc:29529]	TRUE	FALSE	TRUE	TRUE
chr11	10359714	10360371	Common_Ta_Tbx16_peak_102	657						TRUE	FALSE	TRUE	FALSE
chr11	10968841	10969319	Common_Ta_Tbx16_peak_103	478	-4340	ENSDARG00000074023	ENSDART00000064860	rbms1a	RNA binding motif, single stranded interacting protein 1a [Source:ZFIN;Acc:ZDB-GENE-030131-4967]	TRUE	FALSE	FALSE	TRUE
chr11	14565535	14566167	Common_Ta_Tbx16_peak_104	632	-9437	ENSDARG00000031907	ENSDART00000146737	ptbp1b	polypyrimidine tract binding protein 1b [Source:ZFIN;Acc:ZDB-GENE-030131-9796]	TRUE	TRUE	FALSE	TRUE
chr11	15849506	15850384	Common_Ta_Tbx16_peak_105	878	7067	ENSDARG00000044925	ENSDART00000104111	CDK5RAP1	CDK5 regulatory subunit associated protein 1 [Source:HGNC Symbol;Acc:15880]	FALSE	FALSE	FALSE	TRUE
chr11	15851443	15851711	Common_Ta_Tbx16_peak_106	268	8699	ENSDARG00000044925	ENSDART00000104111	CDK5RAP1	CDK5 regulatory subunit associated protein 1 [Source:HGNC Symbol;Acc:15880]	TRUE	FALSE	FALSE	TRUE
chr11	15852096	15852099	Common_Ta_Tbx16_peak_107	3	9220	ENSDARG00000044925	ENSDART00000104111	CDK5RAP1	CDK5 regulatory subunit associated protein 1 [Source:HGNC Symbol;Acc:15880]	FALSE	FALSE	FALSE	TRUE
chr11	16785692	16786037	Common_Ta_Tbx16_peak_108	345	6229	ENSDARG00000075625	ENSDART00000115085	lrig1	leucine-rich repeats and immunoglobulin-like domains 1 [Source:ZFIN;Acc:ZDB-GENE-031113-23]	FALSE	FALSE	FALSE	FALSE
chr11	19160971	19161472	Common_Ta_Tbx16_peak_109	501	35587	ENSDARG00000040764	ENSDART00000059732	id1	inhibitor of DNA binding 1 [Source:ZFIN;Acc:ZDB-GENE-990415-96]	FALSE	FALSE	FALSE	TRUE
chr11	19170747	19171164	Common_Ta_Tbx16_peak_110	417	45321	ENSDARG00000040764	ENSDART00000059732	id1	inhibitor of DNA binding 1 [Source:ZFIN;Acc:ZDB-GENE-990415-96]	TRUE	FALSE	FALSE	TRUE
chr11	19307393	19308171	Common_Ta_Tbx16_peak_111	778	68848	ENSDARG00000057708	ENSDART00000124369	PHTF1	putative homeodomain transcription factor 1 [Source:HGNC Symbol;Acc:8939]	TRUE	FALSE	FALSE	FALSE
chr11	19433481	19433987	Common_Ta_Tbx16_peak_112	506	-92	ENSDARG00000003169	ENSDART00000103969	magi1	membrane associated guanylate kinase, WW and PDZ domain containing 1 [Source:ZFIN;Acc:ZDB-GENE-030131-5110]	TRUE	FALSE	FALSE	FALSE
chr11	19486897	19487379	Common_Ta_Tbx16_peak_113	482	-30952	ENSDARG00000070666	ENSDART00000103973	RHO (3 of 3)	rhodopsin, like [Source:ZFIN;Acc:ZDB-GENE-070424-6]	FALSE	FALSE	FALSE	FALSE
chr11	19798355	19798974	Common_Ta_Tbx16_peak_114	619	-37995	ENSDARG00000085780	ENSDART00000121180	5S_rRNA	5S ribosomal RNA [Source:RFAM;Acc:RF00001]	TRUE	FALSE	FALSE	FALSE
chr11	19862540	19863010	Common_Ta_Tbx16_peak_115	470	8220	ENSDARG00000037593	ENSDART00000054744	prickle2	prickle-like 2 (Drosophila) [Source:ZFIN;Acc:ZDB-GENE-030724-6]	TRUE	FALSE	FALSE	FALSE
chr11	23717309	23717894	Common_Ta_Tbx16_peak_116	585	69208	ENSDARG00000083785	ENSDART00000119185	5S_rRNA	5S ribosomal RNA [Source:RFAM;Acc:RF00001]	TRUE	FALSE	TRUE	FALSE
chr11	25651402	25651775	Common_Ta_Tbx16_peak_117	373	-11317	ENSDARG00000070571	ENSDART00000087740	C11H1orf106 (2 of 2)	chromosome 1 open reading frame 106 [Source:HGNC Symbol;Acc:25599]	FALSE	TRUE	TRUE	FALSE
chr11	25957231	25958206	Common_Ta_Tbx16_peak_118	975	-14114	ENSDARG00000044874	ENSDART00000138146	zgc:92107	zgc:92107 [Source:ZFIN;Acc:ZDB-GENE-041114-4]	TRUE	FALSE	TRUE	TRUE
chr11	26164807	26165563	Common_Ta_Tbx16_peak_119	756	17981	ENSDARG00000076075	ENSDART00000097316	MYH7B (1 of 3)	myosin, heavy chain 7B, cardiac muscle, beta [Source:HGNC Symbol;Acc:15906]	FALSE	FALSE	FALSE	TRUE
chr11	26172973	26173668	Common_Ta_Tbx16_peak_120	695	-17834	ENSDARG00000056995	ENSDART00000123567	snai1a	snail homolog 1a (Drosophila) [Source:ZFIN;Acc:ZDB-GENE-990415-255]	FALSE	FALSE	FALSE	FALSE
chr11	26185937	26186530	Common_Ta_Tbx16_peak_121	593	-4921	ENSDARG00000056995	ENSDART00000123567	snai1a	snail homolog 1a (Drosophila) [Source:ZFIN;Acc:ZDB-GENE-990415-255]	FALSE	FALSE	FALSE	TRUE
chr11	26190242	26191011	Common_Ta_Tbx16_peak_122	769	-528	ENSDARG00000056995	ENSDART00000123567	snai1a	snail homolog 1a (Drosophila) [Source:ZFIN;Acc:ZDB-GENE-990415-255]	FALSE	FALSE	FALSE	TRUE
chr11	26229830	26229973	Common_Ta_Tbx16_peak_123	143	-34	ENSDARG00000070545	ENSDART00000122249	top1l	topoisomerase (DNA) I, like [Source:ZFIN;Acc:ZDB-GENE-060616-217]	FALSE	TRUE	TRUE	FALSE
chr11	29488875	29489743	Common_Ta_Tbx16_peak_124	868	-5095	ENSDARG00000044802	ENSDART00000065851	aadacl4	arylacetamide deacetylase-like 4 [Source:ZFIN;Acc:ZDB-GENE-080919-2]	TRUE	TRUE	TRUE	TRUE
chr11	30929037	30929731	Common_Ta_Tbx16_peak_125	694	-21203	ENSDARG00000079977	ENSDART00000112254	NHS (2 of 2)	Nance-Horan syndrome (congenital cataracts and dental anomalies) [Source:HGNC Symbol;Acc:7820]	TRUE	FALSE	FALSE	FALSE
chr11	31908763	31909416	Common_Ta_Tbx16_peak_126	653	-5809	ENSDARG00000086881	ENSDART00000127355	IER2	immediate early response 2 [Source:HGNC Symbol;Acc:28871]	TRUE	FALSE	FALSE	TRUE
chr11	32168694	32169427	Common_Ta_Tbx16_peak_127	733	-36563	ENSDARG00000061640	ENSDART00000088093	SIPA1L2 (2 of 3)	im:7137555 [Source:ZFIN;Acc:ZDB-GENE-050208-66]	TRUE	FALSE	FALSE	FALSE
chr11	32291602	32292278	Common_Ta_Tbx16_peak_128	676	86317	ENSDARG00000061640	ENSDART00000088093	SIPA1L2 (2 of 3)	im:7137555 [Source:ZFIN;Acc:ZDB-GENE-050208-66]	TRUE	FALSE	TRUE	TRUE
chr11	35672940	35673362	Common_Ta_Tbx16_peak_129	422	44539	ENSDARG00000070360	ENSDART00000103160	C11H3orf54 (2 of 2)	induced in neural crest by AP2, 1a [Source:ZFIN;Acc:ZDB-GENE-060512-186]	FALSE	FALSE	FALSE	TRUE
chr11	36847487	36847997	Common_Ta_Tbx16_peak_130	510	-2971	ENSDARG00000074149	ENSDART00000031993	ITPR1 (1 of 2)	inositol 1,4,5-trisphosphate receptor, type 1 [Source:HGNC Symbol;Acc:6180]	TRUE	FALSE	FALSE	FALSE
chr11	37609433	37609944	Common_Ta_Tbx16_peak_131	511	3503	ENSDARG00000078760	ENSDART00000002055	cacna2d3	calcium channel, voltage dependent, alpha2/delta subunit 3 [Source:ZFIN;Acc:ZDB-GENE-030616-133]	FALSE	FALSE	FALSE	FALSE
chr11	38896334	38896821	Common_Ta_Tbx16_peak_132	487	10250	ENSDARG00000033175	ENSDART00000050296	snrpe	small nuclear ribonucleoprotein polypeptide E [Source:ZFIN;Acc:ZDB-GENE-040426-1112]	TRUE	TRUE	TRUE	TRUE
chr11	38929522	38929967	Common_Ta_Tbx16_peak_133	445	-39805	ENSDARG00000030297	ENSDART00000019047	SOX13	SRY (sex determining region Y)-box 13 [Source:HGNC Symbol;Acc:11192]	TRUE	FALSE	TRUE	FALSE
chr11	43093866	43094420	Common_Ta_Tbx16_peak_134	554	4238	ENSDARG00000054562	ENSDART00000055707	her15.1	hairy and enhancer of split-related 15.1 [Source:ZFIN;Acc:ZDB-GENE-030707-2]	TRUE	FALSE	TRUE	FALSE
chr11	43095995	43096684	Common_Ta_Tbx16_peak_135	689	6435	ENSDARG00000054562	ENSDART00000055707	her15.1	hairy and enhancer of split-related 15.1 [Source:ZFIN;Acc:ZDB-GENE-030707-2]	TRUE	FALSE	FALSE	TRUE
chr11	43106446	43107145	Common_Ta_Tbx16_peak_136	699	3208	ENSDARG00000054560	ENSDART00000055706	her15.2	hairy and enhancer of split-related 15.2 [Source:ZFIN;Acc:ZDB-GENE-070627-1]	TRUE	FALSE	FALSE	FALSE
chr11	43726542	43727229	Common_Ta_Tbx16_peak_137	687	4719	ENSDARG00000038843	ENSDART00000123404	il17rd	interleukin 17 receptor D [Source:ZFIN;Acc:ZDB-GENE-020320-5]	FALSE	FALSE	FALSE	TRUE
chr11	43754175	43754734	Common_Ta_Tbx16_peak_138	559	32288	ENSDARG00000038843	ENSDART00000123404	il17rd	interleukin 17 receptor D [Source:ZFIN;Acc:ZDB-GENE-020320-5]	TRUE	FALSE	FALSE	FALSE
chr11	44359785	44360187	Common_Ta_Tbx16_peak_139	402	92097	ENSDARG00000032705	ENSDART00000013642	foxg1b	forkhead box G1b [Source:ZFIN;Acc:ZDB-GENE-040426-2437]	FALSE	FALSE	FALSE	FALSE
chr11	45960316	45960785	Common_Ta_Tbx16_peak_140	469	81	ENSDARG00000042375	ENSDART00000124204	PFKL (2 of 2)	phosphofructokinase, liver [Source:HGNC Symbol;Acc:8876]	FALSE	FALSE	FALSE	FALSE
chr11	45978413	45978857	Common_Ta_Tbx16_peak_141	444	-4643	ENSDARG00000042389	ENSDART00000062153	RPL37A	ribosomal protein L37a [Source:HGNC Symbol;Acc:10348]	FALSE	FALSE	FALSE	FALSE
chr11	46509949	46511032	Common_Ta_Tbx16_peak_142	1083	10824	ENSDARG00000087233	ENSDART00000124337	HNRPLL	heterogeneous nuclear ribonucleoprotein L-like [Source:HGNC Symbol;Acc:25127]	TRUE	FALSE	FALSE	FALSE
chr12	3339136	3340543	Common_Ta_Tbx16_peak_143	1407	-39287	ENSDARG00000079623	ENSDART00000083784	UBTD1 (1 of 2)	zgc:114107 [Source:ZFIN;Acc:ZDB-GENE-050913-62]	FALSE	FALSE	FALSE	FALSE
chr12	4538618	4539236	Common_Ta_Tbx16_peak_144	618	7217	ENSDARG00000002576	ENSDART00000018528	CABP5 (1 of 2)	calcium binding protein 5a [Source:ZFIN;Acc:ZDB-GENE-040426-1655]	TRUE	FALSE	TRUE	FALSE
chr12	4587437	4588022	Common_Ta_Tbx16_peak_145	585	3340	ENSDARG00000006944	ENSDART00000041082	GDPD3 (2 of 2)	glycerophosphodiester phosphodiesterase domain containing 3 [Source:HGNC Symbol;Acc:28638]	TRUE	FALSE	FALSE	TRUE
chr12	4592598	4593340	Common_Ta_Tbx16_peak_146	742	-88	ENSDARG00000011785	ENSDART00000013465	tbx24	T-box gene 6 [Source:ZFIN;Acc:ZDB-GENE-020416-5]	TRUE	TRUE	TRUE	FALSE
chr12	7165983	7166606	Common_Ta_Tbx16_peak_147	623	16958	ENSDARG00000045219	ENSDART00000122271	dkk1b	dickkopf 1b [Source:ZFIN;Acc:ZDB-GENE-990708-5]	TRUE	FALSE	TRUE	TRUE
chr12	7166748	7167283	Common_Ta_Tbx16_peak_148	535	17679	ENSDARG00000045219	ENSDART00000122271	dkk1b	dickkopf 1b [Source:ZFIN;Acc:ZDB-GENE-990708-5]	TRUE	FALSE	TRUE	TRUE
chr12	9663564	9663680	Common_Ta_Tbx16_peak_149	116	-48591	ENSDARG00000033999	ENSDART00000141212	cyp26a1	cytochrome P450, subfamily XXVIA, polypeptide 1 [Source:ZFIN;Acc:ZDB-GENE-990415-44]	TRUE	FALSE	FALSE	FALSE
chr12	9663719	9664143	Common_Ta_Tbx16_peak_150	424	-48282	ENSDARG00000033999	ENSDART00000141212	cyp26a1	cytochrome P450, subfamily XXVIA, polypeptide 1 [Source:ZFIN;Acc:ZDB-GENE-990415-44]	TRUE	FALSE	FALSE	FALSE
chr12	9668984	9669930	Common_Ta_Tbx16_peak_151	946	-42756	ENSDARG00000033999	ENSDART00000141212	cyp26a1	cytochrome P450, subfamily XXVIA, polypeptide 1 [Source:ZFIN;Acc:ZDB-GENE-990415-44]	TRUE	FALSE	FALSE	TRUE
chr12	9675837	9676482	Common_Ta_Tbx16_peak_152	645	-36054	ENSDARG00000033999	ENSDART00000141212	cyp26a1	cytochrome P450, subfamily XXVIA, polypeptide 1 [Source:ZFIN;Acc:ZDB-GENE-990415-44]	TRUE	FALSE	FALSE	TRUE
chr12	9712000	9713037	Common_Ta_Tbx16_peak_153	1037	306	ENSDARG00000033999	ENSDART00000141212	cyp26a1	cytochrome P450, subfamily XXVIA, polypeptide 1 [Source:ZFIN;Acc:ZDB-GENE-990415-44]	TRUE	TRUE	TRUE	TRUE
chr12	9767441	9768124	Common_Ta_Tbx16_peak_154	683	55570	ENSDARG00000033999	ENSDART00000141212	cyp26a1	cytochrome P450, subfamily XXVIA, polypeptide 1 [Source:ZFIN;Acc:ZDB-GENE-990415-44]	TRUE	FALSE	FALSE	TRUE
chr12	10225799	10226171	Common_Ta_Tbx16_peak_155	372	3165	ENSDARG00000057531	ENSDART00000091519	PGAP3	post-GPI attachment to proteins 3 [Source:HGNC Symbol;Acc:23719]	TRUE	FALSE	TRUE	FALSE
chr12	11194962	11195358	Common_Ta_Tbx16_peak_156	396	-838	ENSDARG00000079131	ENSDART00000040707	BX547998.1	Uncharacterized protein [Source:UniProtKB/TrEMBL;Acc:E7FC00]	TRUE	TRUE	TRUE	FALSE
chr12	11488195	11488598	Common_Ta_Tbx16_peak_157	403	-651	ENSDARG00000035835	ENSDART00000149521	eef2k	elongation factor-2 kinase [Source:ZFIN;Acc:ZDB-GENE-020916-2]	TRUE	TRUE	TRUE	FALSE
chr12	12218315	12218725	Common_Ta_Tbx16_peak_158	410	31700	ENSDARG00000056783	ENSDART00000079336	raraa	retinoic acid receptor, alpha a [Source:ZFIN;Acc:ZDB-GENE-980526-284]	TRUE	FALSE	TRUE	FALSE
chr12	13502930	13503068	Common_Ta_Tbx16_peak_159	138	61624	ENSDARG00000083935	ENSDART00000119335	5S_rRNA	5S ribosomal RNA [Source:RFAM;Acc:RF00001]	FALSE	FALSE	FALSE	FALSE
chr12	15799942	15800349	Common_Ta_Tbx16_peak_160	407	-2269	ENSDARG00000016854	ENSDART00000002078	neurod2	neurogenic differentiation 2 [Source:ZFIN;Acc:ZDB-GENE-010608-3]	TRUE	TRUE	FALSE	FALSE
chr12	15800526	15800986	Common_Ta_Tbx16_peak_161	460	-1658	ENSDARG00000016854	ENSDART00000002078	neurod2	neurogenic differentiation 2 [Source:ZFIN;Acc:ZDB-GENE-010608-3]	TRUE	TRUE	FALSE	FALSE
chr12	24842965	24843474	Common_Ta_Tbx16_peak_162	509	-3330	ENSDARG00000055381	ENSDART00000077732	bambia	BMP and activin membrane-bound inhibitor (Xenopus laevis) homolog a [Source:ZFIN;Acc:ZDB-GENE-010416-1]	TRUE	FALSE	FALSE	FALSE
chr12	25187424	25188084	Common_Ta_Tbx16_peak_163	660	-18960	ENSDARG00000089871	ENSDART00000128769		KIAA1462 [Source:HGNC Symbol;Acc:29283]	TRUE	FALSE	FALSE	FALSE
chr12	25925845	25926365	Common_Ta_Tbx16_peak_164	520						TRUE	FALSE	FALSE	TRUE
chr12	26002144	26002780	Common_Ta_Tbx16_peak_165	636	-66710	ENSDARG00000061647	ENSDART00000056256	nrxn1a	neurexin 1a [Source:ZFIN;Acc:ZDB-GENE-070206-1]	FALSE	FALSE	FALSE	TRUE
chr12	27305333	27306081	Common_Ta_Tbx16_peak_166	748	2023	ENSDARG00000008697	ENSDART00000024415	epas1a	endothelial PAS domain protein 1a [Source:ZFIN;Acc:ZDB-GENE-030131-4490]	TRUE	TRUE	TRUE	TRUE
chr12	27558669	27558928	Common_Ta_Tbx16_peak_167	259	-35695	ENSDARG00000045097	ENSDART00000105621	bmpr1ab	bone morphogenetic protein receptor, type 1ab [Source:ZFIN;Acc:ZDB-GENE-040912-150]	TRUE	FALSE	FALSE	FALSE
chr12	28014219	28014692	Common_Ta_Tbx16_peak_168	473	7507	ENSDARG00000045070	ENSDART00000006908	itgb3b	integrin beta 3b [Source:ZFIN;Acc:ZDB-GENE-071207-2]	FALSE	FALSE	FALSE	TRUE
chr12	28411419	28411951	Common_Ta_Tbx16_peak_169	532	-11072	ENSDARG00000013207	ENSDART00000047724	zeb1	zinc finger E-box binding homeobox 1 [Source:ZFIN;Acc:ZDB-GENE-010621-1]	FALSE	FALSE	FALSE	FALSE
chr12	28766653	28767238	Common_Ta_Tbx16_peak_170	585	-16966	ENSDARG00000012234	ENSDART00000002835	psme3	proteasome activator subunit 3 [Source:ZFIN;Acc:ZDB-GENE-991110-19]	TRUE	FALSE	TRUE	TRUE
chr12	28815425	28815919	Common_Ta_Tbx16_peak_171	494	1582	ENSDARG00000045074	ENSDART00000066269	arl4d	ADP-ribosylation factor-like 4D [Source:ZFIN;Acc:ZDB-GENE-030131-2293]	FALSE	TRUE	FALSE	FALSE
chr12	29074990	29075651	Common_Ta_Tbx16_peak_172	661	-33068	ENSDARG00000018303	ENSDART00000136212	pea3	ETS-domain transcription factor pea3 [Source:ZFIN;Acc:ZDB-GENE-990415-71]	FALSE	FALSE	FALSE	FALSE
chr12	29124084	29124731	Common_Ta_Tbx16_peak_173	647	16020	ENSDARG00000018303	ENSDART00000136212	pea3	ETS-domain transcription factor pea3 [Source:ZFIN;Acc:ZDB-GENE-990415-71]	TRUE	FALSE	FALSE	TRUE
chr12	32907136	32907771	Common_Ta_Tbx16_peak_174	635	11917	ENSDARG00000085928	ENSDART00000121328	5S_rRNA	5S ribosomal RNA [Source:RFAM;Acc:RF00001]	FALSE	FALSE	FALSE	FALSE
chr12	34666809	34667207	Common_Ta_Tbx16_peak_175	398	609	ENSDARG00000071319	ENSDART00000105374	NARF (2 of 2)	nuclear prelamin A recognition factor [Source:HGNC Symbol;Acc:29916]	FALSE	TRUE	TRUE	FALSE
chr12	34955646	34956044	Common_Ta_Tbx16_peak_176	398	114	ENSDARG00000024184	ENSDART00000142716	narf	nuclear prelamin A recognition factor [Source:ZFIN;Acc:ZDB-GENE-040718-31]	FALSE	FALSE	FALSE	FALSE
chr12	40949810	40950339	Common_Ta_Tbx16_peak_177	529	-37921	ENSDARG00000085985	ENSDART00000121385	5S_rRNA	5S ribosomal RNA [Source:RFAM;Acc:RF00001]	TRUE	FALSE	FALSE	TRUE
chr12	46673101	46673678	Common_Ta_Tbx16_peak_178	577	43622	ENSDARG00000003077	ENSDART00000016553	CU469585.1	Glutathione peroxidase [Source:UniProtKB/TrEMBL;Acc:F1QTD7]	TRUE	FALSE	FALSE	FALSE
chr12	48909337	48909650	Common_Ta_Tbx16_peak_179	313	-18506	ENSDARG00000084796	ENSDART00000120196	5S_rRNA	5S ribosomal RNA [Source:RFAM;Acc:RF00001]	FALSE	FALSE	FALSE	FALSE
chr12	48909702	48910129	Common_Ta_Tbx16_peak_180	427	-18084	ENSDARG00000084796	ENSDART00000120196	5S_rRNA	5S ribosomal RNA [Source:RFAM;Acc:RF00001]	FALSE	FALSE	FALSE	FALSE
chr12	49411074	49411640	Common_Ta_Tbx16_peak_181	566	-16690	ENSDARG00000040299	ENSDART00000058969	ndr2	nodal-related 2 [Source:ZFIN;Acc:ZDB-GENE-990415-181]	TRUE	TRUE	TRUE	TRUE
chr12	49628713	49629237	Common_Ta_Tbx16_peak_182	524	-4463	ENSDARG00000037618	ENSDART00000054788	DDIT4	DNA-damage-inducible transcript 4 [Source:HGNC Symbol;Acc:24944]	TRUE	FALSE	TRUE	TRUE
chr12	49632850	49633974	Common_Ta_Tbx16_peak_183	1124	-26	ENSDARG00000037618	ENSDART00000054788	DDIT4	DNA-damage-inducible transcript 4 [Source:HGNC Symbol;Acc:24944]	TRUE	TRUE	TRUE	TRUE
chr12	49799692	49800238	Common_Ta_Tbx16_peak_184	546	-3023	ENSDARG00000068008	ENSDART00000098100	ARHGAP44 (2 of 2)	Rho GTPase activating protein 44 [Source:HGNC Symbol;Acc:29096]	FALSE	FALSE	TRUE	FALSE
chr12	49815494	49816026	Common_Ta_Tbx16_peak_185	532	12772	ENSDARG00000068008	ENSDART00000098100	ARHGAP44 (2 of 2)	Rho GTPase activating protein 44 [Source:HGNC Symbol;Acc:29096]	FALSE	FALSE	FALSE	FALSE
chr12	50190806	50191321	Common_Ta_Tbx16_peak_186	515	3207	ENSDARG00000076521	ENSDART00000114949	MMP21	matrix metallopeptidase 21 [Source:HGNC Symbol;Acc:14357]	TRUE	FALSE	FALSE	FALSE
chr12	50569999	50570994	Common_Ta_Tbx16_peak_187	995	-1439	ENSDARG00000090189	ENSDART00000127013	SLC18A3 (1 of 2)	solute carrier family 18 (vesicular acetylcholine), member 3 [Source:HGNC Symbol;Acc:10936]	FALSE	FALSE	FALSE	FALSE
chr13	504087	504775	Common_Ta_Tbx16_peak_188	688	-5780	ENSDARG00000044954	ENSDART00000128969	slit1a	slit homolog 1a (Drosophila) [Source:ZFIN;Acc:ZDB-GENE-030722-3]	TRUE	FALSE	FALSE	FALSE
chr13	2308836	2309245	Common_Ta_Tbx16_peak_189	409	10931	ENSDARG00000086213	ENSDART00000125776	EML4 (2 of 2)	echinoderm microtubule associated protein like 4 [Source:HGNC Symbol;Acc:1316]	FALSE	FALSE	FALSE	TRUE
chr13	2842546	2843227	Common_Ta_Tbx16_peak_190	681	20000	ENSDARG00000035161	ENSDART00000139183	PKDCC	protein kinase domain containing, cytoplasmic homolog (mouse) [Source:HGNC Symbol;Acc:25123]	FALSE	TRUE	FALSE	TRUE
chr13	4087908	4088697	Common_Ta_Tbx16_peak_191	789	-7312	ENSDARG00000039806	ENSDART00000058215	tb	T, brachyury homolog b [Source:ZFIN;Acc:ZDB-GENE-081028-48]	TRUE	FALSE	FALSE	TRUE
chr13	5123313	5123694	Common_Ta_Tbx16_peak_192	381						TRUE	FALSE	FALSE	TRUE
chr13	5250509	5251416	Common_Ta_Tbx16_peak_193	907	3375	ENSDARG00000093874	ENSDART00000134506	si:dkey-196j8.2	si:dkey-196j8.2 [Source:ZFIN;Acc:ZDB-GENE-081107-58]	FALSE	FALSE	FALSE	TRUE
chr13	5258790	5259417	Common_Ta_Tbx16_peak_194	627	11516	ENSDARG00000093874	ENSDART00000134506	si:dkey-196j8.2	si:dkey-196j8.2 [Source:ZFIN;Acc:ZDB-GENE-081107-58]	TRUE	FALSE	TRUE	TRUE
chr13	5776553	5777431	Common_Ta_Tbx16_peak_195	878	12747	ENSDARG00000030804	ENSDART00000049328	FAM120B	family with sequence similarity 120B [Source:ZFIN;Acc:ZDB-GENE-040801-119]	TRUE	FALSE	TRUE	FALSE
chr13	5786914	5787648	Common_Ta_Tbx16_peak_196	734	23036	ENSDARG00000030804	ENSDART00000049328	FAM120B	family with sequence similarity 120B [Source:ZFIN;Acc:ZDB-GENE-040801-119]	TRUE	FALSE	TRUE	FALSE
chr13	5814405	5814989	Common_Ta_Tbx16_peak_197	584	50452	ENSDARG00000030804	ENSDART00000049328	FAM120B	family with sequence similarity 120B [Source:ZFIN;Acc:ZDB-GENE-040801-119]	TRUE	FALSE	TRUE	FALSE
chr13	7308513	7309016	Common_Ta_Tbx16_peak_198	503	-53789	ENSDARG00000091398	ENSDART00000040379	COL13A1	collagen, type XIII, alpha 1 [Source:HGNC Symbol;Acc:2190]	TRUE	FALSE	TRUE	TRUE
chr13	7309080	7309845	Common_Ta_Tbx16_peak_199	765	-53091	ENSDARG00000091398	ENSDART00000040379	COL13A1	collagen, type XIII, alpha 1 [Source:HGNC Symbol;Acc:2190]	TRUE	FALSE	TRUE	TRUE
chr13	9842963	9843978	Common_Ta_Tbx16_peak_200	1015	16892	ENSDARG00000058008	ENSDART00000080808	six3a	sine oculis homeobox homolog 3a [Source:ZFIN;Acc:ZDB-GENE-990415-127]	TRUE	FALSE	TRUE	FALSE
chr13	11167635	11168038	Common_Ta_Tbx16_peak_201	403	11930	ENSDARG00000028228	ENSDART00000138312	ZNF238	zinc finger protein 238 [Source:HGNC Symbol;Acc:13030]	TRUE	FALSE	TRUE	FALSE
chr13	12562082	12562589	Common_Ta_Tbx16_peak_202	507	21666	ENSDARG00000013274	ENSDART00000010517	EIF4E (2 of 2)	eukaryotic translation initiation factor 4eb [Source:ZFIN;Acc:ZDB-GENE-041121-14]	TRUE	FALSE	TRUE	FALSE
chr13	13365001	13365678	Common_Ta_Tbx16_peak_203	677	-74226	ENSDARG00000069715	ENSDART00000101673	foxi2	forkhead box I2 [Source:ZFIN;Acc:ZDB-GENE-031126-2]	TRUE	FALSE	TRUE	FALSE
chr13	14825900	14826624	Common_Ta_Tbx16_peak_204	724	-10859	ENSDARG00000021201	ENSDART00000011520	flh	floating head [Source:ZFIN;Acc:ZDB-GENE-990415-75]	TRUE	FALSE	FALSE	FALSE
chr13	14835717	14836335	Common_Ta_Tbx16_peak_205	618	-1095	ENSDARG00000021201	ENSDART00000011520	flh	floating head [Source:ZFIN;Acc:ZDB-GENE-990415-75]	FALSE	FALSE	FALSE	FALSE
chr13	17086887	17087749	Common_Ta_Tbx16_peak_206	862						TRUE	FALSE	TRUE	TRUE
chr13	17088833	17089188	Common_Ta_Tbx16_peak_207	355						TRUE	FALSE	TRUE	FALSE
chr13	17203939	17204586	Common_Ta_Tbx16_peak_208	647						TRUE	FALSE	FALSE	FALSE
chr13	17242965	17244651	Common_Ta_Tbx16_peak_209	1686						TRUE	FALSE	FALSE	FALSE
chr13	17257980	17258305	Common_Ta_Tbx16_peak_210	325						TRUE	FALSE	FALSE	TRUE
chr13	17268251	17268788	Common_Ta_Tbx16_peak_211	537						TRUE	FALSE	FALSE	FALSE
chr13	17268811	17269145	Common_Ta_Tbx16_peak_212	334						TRUE	FALSE	FALSE	FALSE
chr13	17270375	17271485	Common_Ta_Tbx16_peak_213	1110						TRUE	FALSE	FALSE	FALSE
chr13	17299372	17299937	Common_Ta_Tbx16_peak_214	565	-74161	ENSDARG00000085860	ENSDART00000121260	SNORD27	Small nucleolar RNA SNORD27 [Source:RFAM;Acc:RF00086]	TRUE	FALSE	FALSE	FALSE
chr13	17311370	17312563	Common_Ta_Tbx16_peak_215	1193	-61849	ENSDARG00000085860	ENSDART00000121260	SNORD27	Small nucleolar RNA SNORD27 [Source:RFAM;Acc:RF00086]	TRUE	FALSE	FALSE	FALSE
chr13	17343812	17344798	Common_Ta_Tbx16_peak_216	986	-29510	ENSDARG00000085860	ENSDART00000121260	SNORD27	Small nucleolar RNA SNORD27 [Source:RFAM;Acc:RF00086]	TRUE	FALSE	FALSE	TRUE
chr13	17381367	17382259	Common_Ta_Tbx16_peak_217	892	7998	ENSDARG00000085860	ENSDART00000121260	SNORD27	Small nucleolar RNA SNORD27 [Source:RFAM;Acc:RF00086]	TRUE	FALSE	TRUE	FALSE
chr13	17439566	17440160	Common_Ta_Tbx16_peak_218	594	66048	ENSDARG00000085860	ENSDART00000121260	SNORD27	Small nucleolar RNA SNORD27 [Source:RFAM;Acc:RF00086]	FALSE	FALSE	FALSE	TRUE
chr13	17440349	17440775	Common_Ta_Tbx16_peak_219	426	66747	ENSDARG00000085860	ENSDART00000121260	SNORD27	Small nucleolar RNA SNORD27 [Source:RFAM;Acc:RF00086]	FALSE	FALSE	FALSE	TRUE
chr13	17463253	17464034	Common_Ta_Tbx16_peak_220	781	-49784	ENSDARG00000093577	ENSDART00000134181	si:dkey-70e17.2	si:dkey-70e17.2 [Source:ZFIN;Acc:ZDB-GENE-081107-72]	TRUE	FALSE	TRUE	TRUE
chr13	17521992	17522418	Common_Ta_Tbx16_peak_221	426	5071	ENSDARG00000018492	ENSDART00000008906	znf503	zinc finger protein 503 [Source:ZFIN;Acc:ZDB-GENE-031113-5]	FALSE	FALSE	FALSE	TRUE
chr13	17586372	17586928	Common_Ta_Tbx16_peak_222	556	69516	ENSDARG00000018492	ENSDART00000008906	znf503	zinc finger protein 503 [Source:ZFIN;Acc:ZDB-GENE-031113-5]	TRUE	FALSE	FALSE	FALSE
chr13	18884018	18884563	Common_Ta_Tbx16_peak_223	545	64	ENSDARG00000074597	ENSDART00000147579	lzts2a	leucine zipper, putative tumor suppressor 2a [Source:ZFIN;Acc:ZDB-GENE-090313-276]	TRUE	TRUE	TRUE	FALSE
chr13	21966483	21966967	Common_Ta_Tbx16_peak_224	484	22455	ENSDARG00000030967	ENSDART00000140307	si:ch211-51a6.2	si:ch211-51a6.2 [Source:ZFIN;Acc:ZDB-GENE-090313-118]	TRUE	TRUE	TRUE	TRUE
chr13	21968895	21969316	Common_Ta_Tbx16_peak_225	421	24836	ENSDARG00000030967	ENSDART00000140307	si:ch211-51a6.2	si:ch211-51a6.2 [Source:ZFIN;Acc:ZDB-GENE-090313-118]	TRUE	FALSE	FALSE	TRUE
chr13	22454447	22455192	Common_Ta_Tbx16_peak_226	745	-2609	ENSDARG00000077948	ENSDART00000110794	usp54a	ubiquitin specific peptidase 54a [Source:ZFIN;Acc:ZDB-GENE-090828-2]	FALSE	FALSE	FALSE	FALSE
chr13	22456663	22457321	Common_Ta_Tbx16_peak_227	658	-436	ENSDARG00000077948	ENSDART00000110794	usp54a	ubiquitin specific peptidase 54a [Source:ZFIN;Acc:ZDB-GENE-090828-2]	TRUE	FALSE	FALSE	FALSE
chr13	25653152	25653685	Common_Ta_Tbx16_peak_228	533	-5404	ENSDARG00000039483	ENSDART00000128562	si:dkey-51a16.9	si:dkey-51a16.9 [Source:ZFIN;Acc:ZDB-GENE-030616-560]	TRUE	TRUE	TRUE	FALSE
chr13	25653784	25653806	Common_Ta_Tbx16_peak_229	22	-5027	ENSDARG00000039483	ENSDART00000128562	si:dkey-51a16.9	si:dkey-51a16.9 [Source:ZFIN;Acc:ZDB-GENE-030616-560]	TRUE	TRUE	TRUE	FALSE
chr13	26258987	26259832	Common_Ta_Tbx16_peak_230	845						TRUE	FALSE	FALSE	FALSE
chr13	26373921	26374398	Common_Ta_Tbx16_peak_231	477						FALSE	FALSE	FALSE	FALSE
chr13	26377090	26377672	Common_Ta_Tbx16_peak_232	582						TRUE	FALSE	FALSE	TRUE
chr13	28683029	28683815	Common_Ta_Tbx16_peak_233	786	-36163	ENSDARG00000003399	ENSDART00000144968	fgf8a	fibroblast growth factor 8a [Source:ZFIN;Acc:ZDB-GENE-990415-72]	TRUE	FALSE	FALSE	FALSE
chr13	28695648	28696038	Common_Ta_Tbx16_peak_234	390	-23742	ENSDARG00000003399	ENSDART00000144968	fgf8a	fibroblast growth factor 8a [Source:ZFIN;Acc:ZDB-GENE-990415-72]	FALSE	FALSE	TRUE	TRUE
chr13	28710384	28711296	Common_Ta_Tbx16_peak_235	912	-8745	ENSDARG00000003399	ENSDART00000144968	fgf8a	fibroblast growth factor 8a [Source:ZFIN;Acc:ZDB-GENE-990415-72]	TRUE	FALSE	TRUE	FALSE
chr13	28729205	28729695	Common_Ta_Tbx16_peak_236	490	-7015	ENSDARG00000033551	ENSDART00000043117	fbxw4	F-box and WD-40 domain protein 4 [Source:ZFIN;Acc:ZDB-GENE-000516-1]	TRUE	FALSE	TRUE	TRUE
chr13	28866243	28867013	Common_Ta_Tbx16_peak_237	770	24940	ENSDARG00000061195	ENSDART00000087001	cnnm2a	cyclin M2a [Source:ZFIN;Acc:ZDB-GENE-050208-36]	TRUE	FALSE	FALSE	TRUE
chr13	29140023	29140481	Common_Ta_Tbx16_peak_238	458	-8196	ENSDARG00000084475	ENSDART00000119875	5S_rRNA	5S ribosomal RNA [Source:RFAM;Acc:RF00001]	TRUE	FALSE	TRUE	TRUE
chr13	30544948	30545448	Common_Ta_Tbx16_peak_239	500	69855	ENSDARG00000085978	ENSDART00000121378	5S_rRNA	5S ribosomal RNA [Source:RFAM;Acc:RF00001]	TRUE	TRUE	TRUE	FALSE
chr13	30755101	30755649	Common_Ta_Tbx16_peak_240	548	11331	ENSDARG00000074502	ENSDART00000114143	zmiz1	zinc finger, MIZ-type containing 1 [Source:ZFIN;Acc:ZDB-GENE-080220-27]	TRUE	FALSE	TRUE	FALSE
chr13	31022696	31023280	Common_Ta_Tbx16_peak_241	584	-4981	ENSDARG00000037116	ENSDART00000053946	cxcl12a	chemokine (C-X-C motif) ligand 12a (stromal cell-derived factor 1) [Source:ZFIN;Acc:ZDB-GENE-030318-1]	TRUE	FALSE	FALSE	FALSE
chr13	31028505	31028972	Common_Ta_Tbx16_peak_242	467	770	ENSDARG00000037116	ENSDART00000053946	cxcl12a	chemokine (C-X-C motif) ligand 12a (stromal cell-derived factor 1) [Source:ZFIN;Acc:ZDB-GENE-030318-1]	TRUE	TRUE	FALSE	FALSE
chr13	31552631	31553031	Common_Ta_Tbx16_peak_243	400	7932	ENSDARG00000060845	ENSDART00000143308	si:ch211-134j6.4	si:ch211-134j6.4 [Source:ZFIN;Acc:ZDB-GENE-090313-28]	TRUE	FALSE	FALSE	TRUE
chr13	32417176	32418140	Common_Ta_Tbx16_peak_244	964	49686	ENSDARG00000014091	ENSDART00000020270	osr1	odd-skipped related 1 (Drosophila) [Source:ZFIN;Acc:ZDB-GENE-070321-1]	TRUE	FALSE	TRUE	TRUE
chr13	32425935	32426844	Common_Ta_Tbx16_peak_245	909	58418	ENSDARG00000014091	ENSDART00000020270	osr1	odd-skipped related 1 (Drosophila) [Source:ZFIN;Acc:ZDB-GENE-070321-1]	TRUE	FALSE	FALSE	FALSE
chr13	32441710	32442440	Common_Ta_Tbx16_peak_246	730	74103	ENSDARG00000014091	ENSDART00000020270	osr1	odd-skipped related 1 (Drosophila) [Source:ZFIN;Acc:ZDB-GENE-070321-1]	FALSE	FALSE	FALSE	FALSE
chr13	32446037	32446687	Common_Ta_Tbx16_peak_247	650	78390	ENSDARG00000014091	ENSDART00000020270	osr1	odd-skipped related 1 (Drosophila) [Source:ZFIN;Acc:ZDB-GENE-070321-1]	FALSE	FALSE	TRUE	TRUE
chr13	34049945	34050412	Common_Ta_Tbx16_peak_248	467	6080	ENSDARG00000076895	ENSDART00000112985	flrt3	fibronectin leucine rich transmembrane 3 [Source:ZFIN;Acc:ZDB-GENE-030131-1988]	TRUE	TRUE	FALSE	FALSE
chr13	34068335	34069536	Common_Ta_Tbx16_peak_249	1201	24837	ENSDARG00000076895	ENSDART00000112985	flrt3	fibronectin leucine rich transmembrane 3 [Source:ZFIN;Acc:ZDB-GENE-030131-1988]	TRUE	FALSE	TRUE	FALSE
chr13	34076846	34077355	Common_Ta_Tbx16_peak_250	509	33002	ENSDARG00000076895	ENSDART00000112985	flrt3	fibronectin leucine rich transmembrane 3 [Source:ZFIN;Acc:ZDB-GENE-030131-1988]	FALSE	FALSE	FALSE	FALSE
chr13	34111470	34112005	Common_Ta_Tbx16_peak_251	535	67639	ENSDARG00000076895	ENSDART00000112985	flrt3	fibronectin leucine rich transmembrane 3 [Source:ZFIN;Acc:ZDB-GENE-030131-1988]	TRUE	FALSE	FALSE	FALSE
chr13	34117739	34118576	Common_Ta_Tbx16_peak_252	837	74059	ENSDARG00000076895	ENSDART00000112985	flrt3	fibronectin leucine rich transmembrane 3 [Source:ZFIN;Acc:ZDB-GENE-030131-1988]	FALSE	FALSE	FALSE	FALSE
chr13	34699025	34699834	Common_Ta_Tbx16_peak_253	809	-1624	ENSDARG00000090474	ENSDART00000131070	5S_rRNA	5S ribosomal RNA [Source:RFAM;Acc:RF00001]	TRUE	FALSE	TRUE	TRUE
chr13	35567826	35568104	Common_Ta_Tbx16_peak_254	278	7191	ENSDARG00000013168	ENSDART00000019323	jag1b	jagged 1b [Source:ZFIN;Acc:ZDB-GENE-011128-4]	TRUE	FALSE	FALSE	TRUE
chr13	35670975	35671568	Common_Ta_Tbx16_peak_255	593	-10252	ENSDARG00000039069	ENSDART00000140529	C13H20orf94	chromosome 20 open reading frame 94 [Source:HGNC Symbol;Acc:16225]	TRUE	FALSE	TRUE	FALSE
chr13	36315434	36315816	Common_Ta_Tbx16_peak_256	382	6258	ENSDARG00000006003	ENSDART00000147522	mycl1a	v-myc myelocytomatosis viral oncogene homolog 1, lung carcinoma derived (avian) a [Source:ZFIN;Acc:ZDB-GENE-040426-2439]	TRUE	FALSE	FALSE	FALSE
chr13	36493304	36493687	Common_Ta_Tbx16_peak_257	383	41594	ENSDARG00000039150	ENSDART00000134955	lgmn	legumain [Source:ZFIN;Acc:ZDB-GENE-021030-1]	FALSE	FALSE	FALSE	FALSE
chr13	44064295	44064788	Common_Ta_Tbx16_peak_258	493	35039	ENSDARG00000056986	ENSDART00000084321	dact2	dapper homolog 2, antagonist of beta-catenin (xenopus) [Source:ZFIN;Acc:ZDB-GENE-030131-9975]	TRUE	FALSE	FALSE	FALSE
chr13	44094636	44095165	Common_Ta_Tbx16_peak_259	529	65398	ENSDARG00000056986	ENSDART00000084321	dact2	dapper homolog 2, antagonist of beta-catenin (xenopus) [Source:ZFIN;Acc:ZDB-GENE-030131-9975]	TRUE	FALSE	FALSE	FALSE
chr13	44397794	44398380	Common_Ta_Tbx16_peak_260	586						TRUE	FALSE	TRUE	FALSE
chr13	44806028	44806797	Common_Ta_Tbx16_peak_261	769	87571	ENSDARG00000083654	ENSDART00000119054	5S_rRNA	5S ribosomal RNA [Source:RFAM;Acc:RF00001]	TRUE	FALSE	TRUE	TRUE
chr13	45446895	45447557	Common_Ta_Tbx16_peak_262	662	-3465	ENSDARG00000093656	ENSDART00000114587		zinc finger protein 784 [Source:HGNC Symbol;Acc:33111]	TRUE	FALSE	FALSE	FALSE
chr13	45451111	45451843	Common_Ta_Tbx16_peak_263	732	786	ENSDARG00000093656	ENSDART00000114587		zinc finger protein 784 [Source:HGNC Symbol;Acc:33111]	FALSE	TRUE	FALSE	FALSE
chr13	45460302	45461054	Common_Ta_Tbx16_peak_264	752	-2738	ENSDARG00000095283	ENSDART00000140442		zinc finger protein 784 [Source:HGNC Symbol;Acc:33111]	FALSE	TRUE	FALSE	TRUE
chr13	46518311	46518757	Common_Ta_Tbx16_peak_265	446	-16052	ENSDARG00000052610	ENSDART00000074499	olig4	oligodendrocyte transcription factor 4 [Source:ZFIN;Acc:ZDB-GENE-030131-3580]	TRUE	FALSE	TRUE	FALSE
chr13	46521561	46522036	Common_Ta_Tbx16_peak_266	475	-12788	ENSDARG00000052610	ENSDART00000074499	olig4	oligodendrocyte transcription factor 4 [Source:ZFIN;Acc:ZDB-GENE-030131-3580]	FALSE	FALSE	FALSE	FALSE
chr13	46734686	46735177	Common_Ta_Tbx16_peak_267	491	-10370	ENSDARG00000039034	ENSDART00000125888	marcksl1	MARCKS-like 1 [Source:ZFIN;Acc:ZDB-GENE-040426-2146]	TRUE	FALSE	TRUE	FALSE
chr13	47011764	47012099	Common_Ta_Tbx16_peak_268	335	49553	ENSDARG00000058115	ENSDART00000148671	fgfr2	fibroblast growth factor receptor 2 [Source:ZFIN;Acc:ZDB-GENE-030323-1]	TRUE	FALSE	TRUE	TRUE
chr13	47043992	47044798	Common_Ta_Tbx16_peak_269	806	-56678	ENSDARG00000080124	ENSDART00000117100	5S_rRNA	5S ribosomal RNA [Source:RFAM;Acc:RF00001]	TRUE	FALSE	FALSE	FALSE
chr13	51921441	51921650	Common_Ta_Tbx16_peak_270	209	19998	ENSDARG00000087957	ENSDART00000123547	CABZ01078666.1	G protein-coupled receptor 123 [Source:HGNC Symbol;Acc:13838]	FALSE	FALSE	FALSE	FALSE
chr13	52250515	52250998	Common_Ta_Tbx16_peak_271	483	-18579	ENSDARG00000044963	ENSDART00000066097	pygo1	pygopus homolog 1 (Drosophila) [Source:ZFIN;Acc:ZDB-GENE-080204-62]	TRUE	FALSE	TRUE	FALSE
chr13	53000744	53001254	Common_Ta_Tbx16_peak_272	510	-12273	ENSDARG00000086198	ENSDART00000130004	CABZ01085048.1	Uncharacterized protein [Source:UniProtKB/TrEMBL;Acc:E7F5D5]	FALSE	FALSE	FALSE	FALSE
chr13	53731749	53732342	Common_Ta_Tbx16_peak_273	593	38741	ENSDARG00000090314	ENSDART00000128615	SHISA8 (2 of 2)	shisa homolog 8 (Xenopus laevis) [Source:HGNC Symbol;Acc:18351]	FALSE	FALSE	FALSE	TRUE
chr13	54045375	54045968	Common_Ta_Tbx16_peak_274	593	-1285	ENSDARG00000014277	ENSDART00000008176	vox	ventral homeobox [Source:ZFIN;Acc:ZDB-GENE-010108-1]	TRUE	FALSE	TRUE	TRUE
chr13	54056032	54056936	Common_Ta_Tbx16_peak_275	904	-288	ENSDARG00000017164	ENSDART00000017456	vent	ventral expressed homeobox [Source:ZFIN;Acc:ZDB-GENE-010108-2]	FALSE	TRUE	TRUE	FALSE
chr14	1448909	1449192	Common_Ta_Tbx16_peak_276	283	33050	ENSDARG00000079469	ENSDART00000114299	TRPC7 (2 of 3)	transient receptor potential cation channel, subfamily C, member 7 [Source:HGNC Symbol;Acc:20754]	FALSE	FALSE	FALSE	FALSE
chr14	1463096	1463704	Common_Ta_Tbx16_peak_277	608	-22708	ENSDARG00000086049	ENSDART00000122067	FAM196B	family with sequence similarity 196, member B [Source:HGNC Symbol;Acc:37271]	FALSE	FALSE	FALSE	FALSE
chr14	1534529	1534700	Common_Ta_Tbx16_peak_278	171	-48145	ENSDARG00000076562	ENSDART00000115295	DOCK2	dedicator of cytokinesis 2 [Source:HGNC Symbol;Acc:2988]	FALSE	FALSE	FALSE	FALSE
chr14	1535085	1536008	Common_Ta_Tbx16_peak_279	923	-47213	ENSDARG00000076562	ENSDART00000115295	DOCK2	dedicator of cytokinesis 2 [Source:HGNC Symbol;Acc:2988]	FALSE	FALSE	FALSE	FALSE
chr14	3379136	3379691	Common_Ta_Tbx16_peak_280	555	4319	ENSDARG00000075157	ENSDART00000110235	bicc2	bicaudal C homolog 2 [Source:ZFIN;Acc:ZDB-GENE-110110-3]	TRUE	TRUE	TRUE	FALSE
chr14	3380716	3381324	Common_Ta_Tbx16_peak_281	608	5925	ENSDARG00000075157	ENSDART00000110235	bicc2	bicaudal C homolog 2 [Source:ZFIN;Acc:ZDB-GENE-110110-3]	TRUE	FALSE	TRUE	TRUE
chr14	3481492	3482229	Common_Ta_Tbx16_peak_282	737	18367	ENSDARG00000057345	ENSDART00000028255	pdgfrb2	platelet derived growth factor receptor beta 2 [Source:ZFIN;Acc:ZDB-GENE-030805-2]	TRUE	FALSE	FALSE	FALSE
chr14	5167740	5169156	Common_Ta_Tbx16_peak_283	1416	38833	ENSDARG00000078976	ENSDART00000114678	NANOS1	wu:fb76c12 [Source:ZFIN;Acc:ZDB-GENE-030131-1623]	TRUE	FALSE	TRUE	TRUE
chr14	5257604	5258458	Common_Ta_Tbx16_peak_284	854						TRUE	FALSE	TRUE	FALSE
chr14	5562978	5563766	Common_Ta_Tbx16_peak_285	788	10706	ENSDARG00000037677	ENSDART00000054877	fgf24	fibroblast growth factor 24 [Source:ZFIN;Acc:ZDB-GENE-030708-1]	TRUE	FALSE	FALSE	FALSE
chr14	5818957	5819451	Common_Ta_Tbx16_peak_286	494	-3989	ENSDARG00000078518	ENSDART00000112402	kazald2	Kazal-type serine peptidase inhibitor domain 2 [Source:ZFIN;Acc:ZDB-GENE-070928-14]	FALSE	FALSE	TRUE	FALSE
chr14	6430769	6431113	Common_Ta_Tbx16_peak_287	344	-2993	ENSDARG00000079009	ENSDART00000148461	abca1b	ATP-binding cassette, sub-family A (ABC1), member 1B [Source:ZFIN;Acc:ZDB-GENE-030131-9826]	FALSE	FALSE	FALSE	FALSE
chr14	7097585	7098555	Common_Ta_Tbx16_peak_288	970	-11523	ENSDARG00000078572	ENSDART00000108796	STOX2 (2 of 2)	storkhead box 2 [Source:HGNC Symbol;Acc:25450]	FALSE	TRUE	TRUE	FALSE
chr14	7651023	7651573	Common_Ta_Tbx16_peak_289	550	-54194	ENSDARG00000025071	ENSDART00000144250	brd8	bromodomain containing 8 [Source:ZFIN;Acc:ZDB-GENE-030722-10]	TRUE	FALSE	FALSE	FALSE
chr14	9684203	9684848	Common_Ta_Tbx16_peak_290	645	-9985	ENSDARG00000037555	ENSDART00000054689	atoh8	atonal homolog 8 [Source:ZFIN;Acc:ZDB-GENE-061215-7]	TRUE	FALSE	TRUE	FALSE
chr14	10776731	10777948	Common_Ta_Tbx16_peak_291	1217	-17918	ENSDARG00000079826	ENSDART00000115177	GPR174	G protein-coupled receptor 174 [Source:HGNC Symbol;Acc:30245]	TRUE	FALSE	FALSE	TRUE
chr14	10855496	10855774	Common_Ta_Tbx16_peak_292	278	-21505	ENSDARG00000084075	ENSDART00000119475	5S_rRNA	5S ribosomal RNA [Source:RFAM;Acc:RF00001]	TRUE	TRUE	TRUE	FALSE
chr14	15382859	15383203	Common_Ta_Tbx16_peak_293	344	-13103	ENSDARG00000032617	ENSDART00000147149	fgfrl1a	fibroblast growth factor receptor-like 1a [Source:ZFIN;Acc:ZDB-GENE-040128-2]	TRUE	FALSE	TRUE	FALSE
chr14	17186736	17187079	Common_Ta_Tbx16_peak_294	343						FALSE	TRUE	TRUE	FALSE
chr14	18673658	18674150	Common_Ta_Tbx16_peak_295	492	27839	ENSDARG00000057702	ENSDART00000144338	ogt.1	O-linked N-acetylglucosamine (GlcNAc) transferase (UDP-N-acetylglucosamine:polypeptide-N-acetylglucosaminyl transferase) 1 [Source:ZFIN;Acc:ZDB-GENE-030131-9631]	TRUE	FALSE	FALSE	FALSE
chr14	18690123	18690859	Common_Ta_Tbx16_peak_296	736	-28430	ENSDARG00000090527	ENSDART00000132321	si:dkey-102m7.1	si:dkey-102m7.1 [Source:ZFIN;Acc:ZDB-GENE-091118-76]	TRUE	FALSE	FALSE	FALSE
chr14	18707805	18708531	Common_Ta_Tbx16_peak_297	726	-10753	ENSDARG00000090527	ENSDART00000132321	si:dkey-102m7.1	si:dkey-102m7.1 [Source:ZFIN;Acc:ZDB-GENE-091118-76]	TRUE	TRUE	FALSE	TRUE
chr14	18737104	18737409	Common_Ta_Tbx16_peak_298	305	200	ENSDARG00000082186	ENSDART00000116246	SNORA74	Small nucleolar RNA SNORA74 [Source:RFAM;Acc:RF00090]	FALSE	TRUE	TRUE	FALSE
chr14	21930887	21931207	Common_Ta_Tbx16_peak_299	320	28791	ENSDARG00000071701	ENSDART00000106209	zgc:162941	zgc:162941 [Source:ZFIN;Acc:ZDB-GENE-030131-8517]	TRUE	TRUE	TRUE	TRUE
chr14	24688103	24688971	Common_Ta_Tbx16_peak_300	868	-15043	ENSDARG00000025032	ENSDART00000124401	nr3c1	nuclear receptor subfamily 3, group C, member 1 (glucocorticoid receptor) [Source:ZFIN;Acc:ZDB-GENE-050522-503]	TRUE	FALSE	TRUE	FALSE
chr14	27097197	27097702	Common_Ta_Tbx16_peak_301	505	-6268	ENSDARG00000012057	ENSDART00000131008	mtnr1al	melatonin receptor type 1A like [Source:ZFIN;Acc:ZDB-GENE-990415-154]	TRUE	FALSE	FALSE	FALSE
chr14	27175964	27176530	Common_Ta_Tbx16_peak_302	566	-5356	ENSDARG00000018923	ENSDART00000014149	FAT2	FAT tumor suppressor homolog 2 (Drosophila) [Source:HGNC Symbol;Acc:3596]	TRUE	FALSE	FALSE	TRUE
chr14	27178664	27178839	Common_Ta_Tbx16_peak_303	175	-2852	ENSDARG00000018923	ENSDART00000014149	FAT2	FAT tumor suppressor homolog 2 (Drosophila) [Source:HGNC Symbol;Acc:3596]	TRUE	FALSE	FALSE	FALSE
chr14	27349567	27350865	Common_Ta_Tbx16_peak_304	1298	-35926	ENSDARG00000020417	ENSDART00000139217	emx3	empty spiracles homeobox 3 [Source:ZFIN;Acc:ZDB-GENE-990415-53]	TRUE	FALSE	TRUE	TRUE
chr14	29587695	29588425	Common_Ta_Tbx16_peak_305	730	-169	ENSDARG00000034610	ENSDART00000042850	insb	preproinsulin b [Source:ZFIN;Acc:ZDB-GENE-040113-2]	TRUE	FALSE	FALSE	TRUE
chr14	31411192	31411587	Common_Ta_Tbx16_peak_306	395	794	ENSDARG00000002707	ENSDART00000126216	her11	hairy-related 11 [Source:ZFIN;Acc:ZDB-GENE-040824-4]	FALSE	FALSE	FALSE	TRUE
chr14	31757563	31758107	Common_Ta_Tbx16_peak_307	544	-3459	ENSDARG00000061566	ENSDART00000087918	SLC7A3 (2 of 2)	solute carrier family 7 (cationic amino acid transporter, y+ system), member 3 [Source:HGNC Symbol;Acc:11061]	TRUE	FALSE	FALSE	FALSE
chr14	31989547	31989916	Common_Ta_Tbx16_peak_308	369	-31207	ENSDARG00000015472	ENSDART00000026569	gpc4	glypican 4 [Source:ZFIN;Acc:ZDB-GENE-011119-1]	TRUE	FALSE	FALSE	FALSE
chr14	31989937	31990272	Common_Ta_Tbx16_peak_309	335	-30834	ENSDARG00000015472	ENSDART00000026569	gpc4	glypican 4 [Source:ZFIN;Acc:ZDB-GENE-011119-1]	TRUE	FALSE	FALSE	FALSE
chr14	32037367	32038182	Common_Ta_Tbx16_peak_310	815	16837	ENSDARG00000015472	ENSDART00000026569	gpc4	glypican 4 [Source:ZFIN;Acc:ZDB-GENE-011119-1]	TRUE	FALSE	FALSE	TRUE
chr14	32820487	32821477	Common_Ta_Tbx16_peak_311	990	59789	ENSDARG00000039218	ENSDART00000057296	GPR101	G protein-coupled receptor 101 [Source:HGNC Symbol;Acc:14963]	TRUE	FALSE	FALSE	TRUE
chr14	32850656	32851396	Common_Ta_Tbx16_peak_312	740	-35468	ENSDARG00000071497	ENSDART00000105761	zic3	zic family member 3 heterotaxy 1 (odd-paired homolog, Drosophila) [Source:ZFIN;Acc:ZDB-GENE-030708-2]	FALSE	FALSE	FALSE	FALSE
chr14	32857080	32858480	Common_Ta_Tbx16_peak_313	1400	-28714	ENSDARG00000071497	ENSDART00000105761	zic3	zic family member 3 heterotaxy 1 (odd-paired homolog, Drosophila) [Source:ZFIN;Acc:ZDB-GENE-030708-2]	TRUE	FALSE	FALSE	TRUE
chr14	32931234	32931877	Common_Ta_Tbx16_peak_314	643	39405	ENSDARG00000071496	ENSDART00000105760	zic6	zic family member 6 [Source:ZFIN;Acc:ZDB-GENE-061207-1]	TRUE	TRUE	TRUE	FALSE
chr14	32935823	32936983	Common_Ta_Tbx16_peak_315	1160	44252	ENSDARG00000071496	ENSDART00000105760	zic6	zic family member 6 [Source:ZFIN;Acc:ZDB-GENE-061207-1]	TRUE	FALSE	FALSE	FALSE
chr14	33523319	33523989	Common_Ta_Tbx16_peak_316	670	22762	ENSDARG00000036442	ENSDART00000052938	atp11c	ATPase, Class VI, type 11C [Source:ZFIN;Acc:ZDB-GENE-030616-51]	TRUE	FALSE	FALSE	FALSE
chr14	33549469	33550365	Common_Ta_Tbx16_peak_317	896	49025	ENSDARG00000036442	ENSDART00000052938	atp11c	ATPase, Class VI, type 11C [Source:ZFIN;Acc:ZDB-GENE-030616-51]	TRUE	FALSE	FALSE	FALSE
chr14	33551949	33552409	Common_Ta_Tbx16_peak_318	460	51287	ENSDARG00000036442	ENSDART00000052938	atp11c	ATPase, Class VI, type 11C [Source:ZFIN;Acc:ZDB-GENE-030616-51]	TRUE	FALSE	FALSE	TRUE
chr14	33597037	33597602	Common_Ta_Tbx16_peak_319	565	-22029	ENSDARG00000001442	ENSDART00000044884	inppl1b	inositol polyphosphate phosphatase-like 1b [Source:ZFIN;Acc:ZDB-GENE-030616-75]	TRUE	FALSE	TRUE	FALSE
chr14	33753349	33753860	Common_Ta_Tbx16_peak_320	511	2968	ENSDARG00000023055	ENSDART00000029111	slc25a43	solute carrier family 25, member 43 [Source:ZFIN;Acc:ZDB-GENE-030616-69]	TRUE	FALSE	FALSE	TRUE
chr14	33756617	33757796	Common_Ta_Tbx16_peak_321	1179	6570	ENSDARG00000023055	ENSDART00000029111	slc25a43	solute carrier family 25, member 43 [Source:ZFIN;Acc:ZDB-GENE-030616-69]	FALSE	FALSE	FALSE	TRUE
chr14	33759285	33759760	Common_Ta_Tbx16_peak_322	475	8886	ENSDARG00000023055	ENSDART00000029111	slc25a43	solute carrier family 25, member 43 [Source:ZFIN;Acc:ZDB-GENE-030616-69]	FALSE	FALSE	FALSE	TRUE
chr14	33760678	33761318	Common_Ta_Tbx16_peak_323	640	10361	ENSDARG00000023055	ENSDART00000029111	slc25a43	solute carrier family 25, member 43 [Source:ZFIN;Acc:ZDB-GENE-030616-69]	FALSE	FALSE	FALSE	TRUE
chr14	33795456	33796178	Common_Ta_Tbx16_peak_324	722	10418	ENSDARG00000071478	ENSDART00000128538	lnx2b	ligand of numb-protein X 2b [Source:ZFIN;Acc:ZDB-GENE-040426-2500]	TRUE	FALSE	FALSE	TRUE
chr14	33818546	33818909	Common_Ta_Tbx16_peak_325	363	-1504	ENSDARG00000036292	ENSDART00000052709	cdx4	caudal type homeo box transcription factor 4 [Source:ZFIN;Acc:ZDB-GENE-980526-330]	FALSE	TRUE	TRUE	TRUE
chr14	33821269	33822008	Common_Ta_Tbx16_peak_326	739	1408	ENSDARG00000036292	ENSDART00000052709	cdx4	caudal type homeo box transcription factor 4 [Source:ZFIN;Acc:ZDB-GENE-980526-330]	TRUE	TRUE	FALSE	TRUE
chr14	34308459	34308985	Common_Ta_Tbx16_peak_327	526	155	ENSDARG00000082020	ENSDART00000117493	SNORA69	Small nucleolar RNA SNORA69 [Source:RFAM;Acc:RF00265]	TRUE	TRUE	TRUE	FALSE
chr14	35620122	35620544	Common_Ta_Tbx16_peak_328	422	-2364	ENSDARG00000052910	ENSDART00000144301	wnt8a	wingless-type MMTV integration site family, member 8a [Source:ZFIN;Acc:ZDB-GENE-980526-332]	FALSE	FALSE	FALSE	TRUE
chr14	35629210	35630000	Common_Ta_Tbx16_peak_329	790	-2195	ENSDARG00000036215	ENSDART00000052605	LCP2 (2 of 2)	lymphocyte cytosolic protein 2 [Source:ZFIN;Acc:ZDB-GENE-081107-21]	TRUE	FALSE	TRUE	TRUE
chr14	37423199	37424048	Common_Ta_Tbx16_peak_330	849	1348	ENSDARG00000088832	ENSDART00000128470	5S_rRNA	5S ribosomal RNA [Source:RFAM;Acc:RF00001]	TRUE	FALSE	FALSE	FALSE
chr14	37448483	37449362	Common_Ta_Tbx16_peak_331	879	1209	ENSDARG00000036194	ENSDART00000137652	pitx2	paired-like homeodomain transcription factor 2 [Source:ZFIN;Acc:ZDB-GENE-990714-27]	FALSE	FALSE	FALSE	TRUE
chr14	38417039	38417335	Common_Ta_Tbx16_peak_332	296	-70139	ENSDARG00000091673	ENSDART00000129865	DIAPH2 (1 of 2)	diaphanous homolog 2 (Drosophila) [Source:HGNC Symbol;Acc:2877]	TRUE	FALSE	FALSE	TRUE
chr14	38824564	38825196	Common_Ta_Tbx16_peak_333	632	-2801	ENSDARG00000036175	ENSDART00000105588	PCDH1 (1 of 2)	protocadherin 1 [Source:ZFIN;Acc:ZDB-GENE-091015-2]	FALSE	TRUE	FALSE	FALSE
chr14	38855031	38855609	Common_Ta_Tbx16_peak_334	578	27639	ENSDARG00000036175	ENSDART00000105588	PCDH1 (1 of 2)	protocadherin 1 [Source:ZFIN;Acc:ZDB-GENE-091015-2]	TRUE	FALSE	TRUE	FALSE
chr14	38879281	38880141	Common_Ta_Tbx16_peak_335	860	-20544	ENSDARG00000085779	ENSDART00000121179	5S_rRNA	5S ribosomal RNA [Source:RFAM;Acc:RF00001]	TRUE	FALSE	FALSE	FALSE
chr14	38883515	38884133	Common_Ta_Tbx16_peak_336	618	-16431	ENSDARG00000085779	ENSDART00000121179	5S_rRNA	5S ribosomal RNA [Source:RFAM;Acc:RF00001]	FALSE	FALSE	FALSE	FALSE
chr14	38885708	38886666	Common_Ta_Tbx16_peak_337	958	-14068	ENSDARG00000085779	ENSDART00000121179	5S_rRNA	5S ribosomal RNA [Source:RFAM;Acc:RF00001]	TRUE	FALSE	FALSE	FALSE
chr14	38966230	38966503	Common_Ta_Tbx16_peak_338	273	66112	ENSDARG00000085779	ENSDART00000121179	5S_rRNA	5S ribosomal RNA [Source:RFAM;Acc:RF00001]	TRUE	FALSE	TRUE	FALSE
chr14	41600039	41600839	Common_Ta_Tbx16_peak_339	800	44226	ENSDARG00000084594	ENSDART00000119994	5S_rRNA	5S ribosomal RNA [Source:RFAM;Acc:RF00001]	TRUE	FALSE	FALSE	TRUE
chr14	41761647	41762564	Common_Ta_Tbx16_peak_340	917	11989	ENSDARG00000083854	ENSDART00000119254	5S_rRNA	5S ribosomal RNA [Source:RFAM;Acc:RF00001]	TRUE	FALSE	TRUE	FALSE
chr14	44406879	44407378	Common_Ta_Tbx16_peak_341	499	-2261	ENSDARG00000052494	ENSDART00000074362	pcdh18b	protocadherin 18b [Source:ZFIN;Acc:ZDB-GENE-080804-1]	TRUE	TRUE	TRUE	FALSE
chr14	44716677	44717336	Common_Ta_Tbx16_peak_342	659						TRUE	FALSE	TRUE	FALSE
chr14	45108774	45109457	Common_Ta_Tbx16_peak_343	683						TRUE	FALSE	FALSE	FALSE
chr14	45116281	45116912	Common_Ta_Tbx16_peak_344	631						TRUE	FALSE	TRUE	FALSE
chr14	47999518	47999997	Common_Ta_Tbx16_peak_345	479						FALSE	FALSE	FALSE	FALSE
chr14	48346132	48346617	Common_Ta_Tbx16_peak_346	485	-173	ENSDARG00000075727	ENSDART00000112377	CR847510.1	Uncharacterized protein [Source:UniProtKB/TrEMBL;Acc:E7F4Z9]	TRUE	TRUE	TRUE	FALSE
chr14	49280398	49281079	Common_Ta_Tbx16_peak_347	681	180	ENSDARG00000089988	ENSDART00000126889	CCNA2 (2 of 2)	cyclin A2 [Source:HGNC Symbol;Acc:1578]	FALSE	FALSE	TRUE	TRUE
chr14	53361262	53362117	Common_Ta_Tbx16_peak_348	855	-5131	ENSDARG00000039642	ENSDART00000057945	ATP6V0E1	ATPase, H+ transporting, lysosomal 9kDa, V0 subunit e1 [Source:HGNC Symbol;Acc:863]	FALSE	FALSE	FALSE	FALSE
chr15	308463	310389	Common_Ta_Tbx16_peak_349	1926	-27678	ENSDARG00000035683	ENSDART00000075796	SEPT4 (2 of 3)		TRUE	TRUE	TRUE	TRUE
chr15	9025741	9026242	Common_Ta_Tbx16_peak_350	501	34297	ENSDARG00000012177	ENSDART00000138391	RAB4B	RAB4B, member RAS oncogene family [Source:HGNC Symbol;Acc:9782]	TRUE	FALSE	TRUE	FALSE
chr15	9515838	9516452	Common_Ta_Tbx16_peak_351	614	2080	ENSDARG00000091042	ENSDART00000122117	SACS (1 of 2)	spastic ataxia of Charlevoix-Saguenay (sacsin) [Source:HGNC Symbol;Acc:10519]	TRUE	TRUE	TRUE	FALSE
chr15	9519186	9519383	Common_Ta_Tbx16_peak_352	197	5220	ENSDARG00000091042	ENSDART00000122117	SACS (1 of 2)	spastic ataxia of Charlevoix-Saguenay (sacsin) [Source:HGNC Symbol;Acc:10519]	TRUE	FALSE	FALSE	FALSE
chr15	10541989	10542554	Common_Ta_Tbx16_peak_353	565	79931	ENSDARG00000037884	ENSDART00000055220	rab30	RAB30, member RAS oncogene family [Source:ZFIN;Acc:ZDB-GENE-040718-250]	TRUE	TRUE	FALSE	FALSE
chr15	12202665	12203164	Common_Ta_Tbx16_peak_354	499	1572	ENSDARG00000086199	ENSDART00000127818	PRKD2 (1 of 3)	Uncharacterized protein [Source:UniProtKB/TrEMBL;Acc:F1QC78]	FALSE	FALSE	FALSE	FALSE
chr15	13416402	13416844	Common_Ta_Tbx16_peak_355	442	-84270	ENSDARG00000034058	ENSDART00000148284	P4HA3	prolyl 4-hydroxylase, alpha polypeptide III [Source:ZFIN;Acc:ZDB-GENE-041010-4]	FALSE	FALSE	FALSE	FALSE
chr15	14071974	14072726	Common_Ta_Tbx16_peak_356	752	1194	ENSDARG00000040725	ENSDART00000059660	zgc:114130	zgc:114130 [Source:ZFIN;Acc:ZDB-GENE-050913-48]	TRUE	TRUE	FALSE	FALSE
chr15	15001974	15002339	Common_Ta_Tbx16_peak_357	365	-27	ENSDARG00000073926	ENSDART00000115129	SYNRG	synergin, gamma [Source:HGNC Symbol;Acc:557]	TRUE	TRUE	FALSE	TRUE
chr15	16519951	16520096	Common_Ta_Tbx16_peak_358	145	57540	ENSDARG00000079931	ENSDART00000112024	SNX19 (1 of 2)	sorting nexin 19 [Source:HGNC Symbol;Acc:21532]	TRUE	FALSE	FALSE	FALSE
chr15	18793693	18794186	Common_Ta_Tbx16_peak_359	493	-6161	ENSDARG00000058538	ENSDART00000101204	alcamb	activated leukocyte cell adhesion molecule b [Source:ZFIN;Acc:ZDB-GENE-030131-1768]	FALSE	FALSE	FALSE	FALSE
chr15	18797227	18797890	Common_Ta_Tbx16_peak_360	663	-2542	ENSDARG00000058538	ENSDART00000101204	alcamb	activated leukocyte cell adhesion molecule b [Source:ZFIN;Acc:ZDB-GENE-030131-1768]	FALSE	FALSE	FALSE	TRUE
chr15	19402691	19403359	Common_Ta_Tbx16_peak_361	668	-23936	ENSDARG00000002336	ENSDART00000148359	dlc	deltaC [Source:ZFIN;Acc:ZDB-GENE-000125-4]	TRUE	FALSE	TRUE	FALSE
chr15	19432288	19433224	Common_Ta_Tbx16_peak_362	936	5795	ENSDARG00000002336	ENSDART00000148359	dlc	deltaC [Source:ZFIN;Acc:ZDB-GENE-000125-4]	TRUE	FALSE	FALSE	TRUE
chr15	19473978	19475203	Common_Ta_Tbx16_peak_363	1225	-15546	ENSDARG00000031098	ENSDART00000048423	timm50	translocase of inner mitochondrial membrane 50 homolog (yeast) [Source:ZFIN;Acc:ZDB-GENE-040426-1618]	TRUE	FALSE	FALSE	TRUE
chr15	19480633	19481283	Common_Ta_Tbx16_peak_364	650	-9178	ENSDARG00000031098	ENSDART00000048423	timm50	translocase of inner mitochondrial membrane 50 homolog (yeast) [Source:ZFIN;Acc:ZDB-GENE-040426-1618]	FALSE	FALSE	FALSE	TRUE
chr15	19482393	19483054	Common_Ta_Tbx16_peak_365	661	-7413	ENSDARG00000031098	ENSDART00000048423	timm50	translocase of inner mitochondrial membrane 50 homolog (yeast) [Source:ZFIN;Acc:ZDB-GENE-040426-1618]	FALSE	FALSE	FALSE	TRUE
chr15	19484875	19485476	Common_Ta_Tbx16_peak_366	601	-4961	ENSDARG00000031098	ENSDART00000048423	timm50	translocase of inner mitochondrial membrane 50 homolog (yeast) [Source:ZFIN;Acc:ZDB-GENE-040426-1618]	FALSE	FALSE	FALSE	TRUE
chr15	20432358	20432867	Common_Ta_Tbx16_peak_367	509	23315	ENSDARG00000081350	ENSDART00000118244	dre-mir-125b-1	dre-mir-125b-1 [Source:miRBase;Acc:MI0001975]	TRUE	FALSE	FALSE	TRUE
chr15	21387721	21388290	Common_Ta_Tbx16_peak_368	569	-12004	ENSDARG00000024920	ENSDART00000031976	TMEM136 (3 of 3)	transmembrane protein 136 [Source:HGNC Symbol;Acc:28280]	TRUE	FALSE	TRUE	TRUE
chr15	22401128	22401518	Common_Ta_Tbx16_peak_369	390	92643	ENSDARG00000084367	ENSDART00000119767	5S_rRNA	5S ribosomal RNA [Source:RFAM;Acc:RF00001]	TRUE	FALSE	TRUE	FALSE
chr15	23105624	23106207	Common_Ta_Tbx16_peak_370	583	-9212	ENSDARG00000069282	ENSDART00000100699	bbc3	BCL2 binding component 3 [Source:ZFIN;Acc:ZDB-GENE-070119-4]	TRUE	TRUE	TRUE	FALSE
chr15	23128190	23128781	Common_Ta_Tbx16_peak_371	591	6577	ENSDARG00000084048	ENSDART00000119448	5S_rRNA	5S ribosomal RNA [Source:RFAM;Acc:RF00001]	TRUE	FALSE	FALSE	TRUE
chr15	24532018	24532515	Common_Ta_Tbx16_peak_372	497	-7703	ENSDARG00000088513	ENSDART00000126867	MNT (1 of 2)	MAX binding protein [Source:HGNC Symbol;Acc:7188]	TRUE	FALSE	FALSE	TRUE
chr15	26059919	26060457	Common_Ta_Tbx16_peak_373	538	66486	ENSDARG00000061455	ENSDART00000087636	CR853282.2	Uncharacterized protein [Source:UniProtKB/TrEMBL;Acc:F1QPR1]	TRUE	FALSE	FALSE	FALSE
chr15	26285479	26286216	Common_Ta_Tbx16_peak_374	737	16895	ENSDARG00000009273	ENSDART00000023842	ppm1d	protein phosphatase 1D magnesium-dependent, delta isoform a [Source:ZFIN;Acc:ZDB-GENE-040426-815]	FALSE	FALSE	FALSE	TRUE
chr15	26688102	26689182	Common_Ta_Tbx16_peak_375	1080	11659	ENSDARG00000090764	ENSDART00000079294	bcas3	breast carcinoma amplified sequence 3 [Source:ZFIN;Acc:ZDB-GENE-040426-1257]	TRUE	FALSE	TRUE	FALSE
chr15	27211804	27212182	Common_Ta_Tbx16_peak_376	378	-59984	ENSDARG00000084318	ENSDART00000119718	5S_rRNA	5S ribosomal RNA [Source:RFAM;Acc:RF00001]	FALSE	FALSE	FALSE	FALSE
chr15	28730511	28731176	Common_Ta_Tbx16_peak_377	665	-5697	ENSDARG00000019949	ENSDART00000145976	hsp47	heat shock protein 47 [Source:ZFIN;Acc:ZDB-GENE-990415-93]	TRUE	FALSE	FALSE	TRUE
chr15	29127179	29127850	Common_Ta_Tbx16_peak_378	671	-17163	ENSDARG00000082197	ENSDART00000117287	dre-mir-99-1	dre-mir-99-1 [Source:miRBase;Acc:MI0001956]	TRUE	FALSE	TRUE	FALSE
chr15	31788472	31789200	Common_Ta_Tbx16_peak_379	728	-15944	ENSDARG00000022934	ENSDART00000031535	arl4aa	ADP-ribosylation factor-like 4aa [Source:ZFIN;Acc:ZDB-GENE-040426-1878]	TRUE	FALSE	FALSE	TRUE
chr15	34563104	34563622	Common_Ta_Tbx16_peak_380	518	-5819	ENSDARG00000091118	ENSDART00000130796	5S_rRNA	5S ribosomal RNA [Source:RFAM;Acc:RF00001]	FALSE	FALSE	FALSE	FALSE
chr15	35076740	35077670	Common_Ta_Tbx16_peak_381	930	91011	ENSDARG00000079581	ENSDART00000110003		neuronal tyrosine-phosphorylated phosphoinositide-3-kinase adaptor 2 [Source:HGNC Symbol;Acc:29291]	TRUE	FALSE	TRUE	FALSE
chr15	35986954	35987249	Common_Ta_Tbx16_peak_382	295	43427	ENSDARG00000060758	ENSDART00000085971	nphs1l	nephrosis 1, congenital, Finnish type (nephrin)-like [Source:ZFIN;Acc:ZDB-GENE-051102-1]	FALSE	FALSE	FALSE	TRUE
chr15	35987335	35988329	Common_Ta_Tbx16_peak_383	994	44157	ENSDARG00000060758	ENSDART00000085971	nphs1l	nephrosis 1, congenital, Finnish type (nephrin)-like [Source:ZFIN;Acc:ZDB-GENE-051102-1]	FALSE	FALSE	FALSE	TRUE
chr15	37231352	37232016	Common_Ta_Tbx16_peak_384	664	16921	ENSDARG00000084262	ENSDART00000119662	5S_rRNA	5S ribosomal RNA [Source:RFAM;Acc:RF00001]	TRUE	FALSE	FALSE	TRUE
chr15	38125259	38126309	Common_Ta_Tbx16_peak_385	1050	4912	ENSDARG00000093338	ENSDART00000148329	si:ch211-15j21.2	si:ch211-15j21.2 [Source:ZFIN;Acc:ZDB-GENE-060531-20]	TRUE	FALSE	TRUE	FALSE
chr15	40924075	40924752	Common_Ta_Tbx16_peak_386	677	-37036	ENSDARG00000025920	ENSDART00000089694	TIAM1 (1 of 2)	T-cell lymphoma invasion and metastasis 1 [Source:HGNC Symbol;Acc:11805]	FALSE	TRUE	FALSE	FALSE
chr15	40943468	40944122	Common_Ta_Tbx16_peak_387	654	-17654	ENSDARG00000025920	ENSDART00000089694	TIAM1 (1 of 2)	T-cell lymphoma invasion and metastasis 1 [Source:HGNC Symbol;Acc:11805]	FALSE	FALSE	FALSE	FALSE
chr15	42558796	42559354	Common_Ta_Tbx16_peak_388	558	-9009	ENSDARG00000089690	ENSDART00000130372	CABZ01044980.1	Uncharacterized protein [Source:UniProtKB/TrEMBL;Acc:E7F0Z6]	FALSE	FALSE	FALSE	FALSE
chr15	43110974	43111379	Common_Ta_Tbx16_peak_389	405	-11555	ENSDARG00000091760	ENSDART00000057747	cwf19l2	CWF19-like 2, cell cycle control (S. pombe) [Source:ZFIN;Acc:ZDB-GENE-050913-1]	FALSE	FALSE	FALSE	FALSE
chr15	44431221	44431779	Common_Ta_Tbx16_peak_390	558	-30334	ENSDARG00000077111	ENSDART00000112320	fzd4	frizzled homolog 4 [Source:ZFIN;Acc:ZDB-GENE-990415-217]	FALSE	FALSE	FALSE	FALSE
chr15	44431813	44432275	Common_Ta_Tbx16_peak_391	462	-29790	ENSDARG00000077111	ENSDART00000112320	fzd4	frizzled homolog 4 [Source:ZFIN;Acc:ZDB-GENE-990415-217]	FALSE	FALSE	FALSE	FALSE
chr15	45368448	45369067	Common_Ta_Tbx16_peak_392	619	-91689	ENSDARG00000027602	ENSDART00000099023	LRFN1	leucine rich repeat and fibronectin type III domain containing 1 [Source:HGNC Symbol;Acc:29290]	TRUE	FALSE	FALSE	FALSE
chr15	46180211	46180763	Common_Ta_Tbx16_peak_393	552	7203	ENSDARG00000006110	ENSDART00000045110	chd	chordin [Source:ZFIN;Acc:ZDB-GENE-990415-33]	FALSE	FALSE	FALSE	FALSE
chr15	47255067	47255613	Common_Ta_Tbx16_peak_394	546	-51656	ENSDARG00000060524	ENSDART00000085345	zgc:153039	zgc:153039 [Source:ZFIN;Acc:ZDB-GENE-060929-736]	FALSE	FALSE	FALSE	FALSE
chr15	47267279	47267714	Common_Ta_Tbx16_peak_395	435	-39500	ENSDARG00000060524	ENSDART00000085345	zgc:153039	zgc:153039 [Source:ZFIN;Acc:ZDB-GENE-060929-736]	FALSE	FALSE	FALSE	FALSE
chr16	2302146	2302683	Common_Ta_Tbx16_peak_396	537	141	ENSDARG00000019659	ENSDART00000004477	foxi1	forkhead box i1 [Source:ZFIN;Acc:ZDB-GENE-030505-1]	TRUE	TRUE	TRUE	FALSE
chr16	2326667	2327259	Common_Ta_Tbx16_peak_397	592	-19127	ENSDARG00000090561	ENSDART00000121477	ASCC3 (1 of 2)	activating signal cointegrator 1 complex subunit 3 [Source:HGNC Symbol;Acc:18697]	TRUE	FALSE	FALSE	FALSE
chr16	7198024	7198737	Common_Ta_Tbx16_peak_398	713	71849	ENSDARG00000083939	ENSDART00000119339	5S_rRNA	5S ribosomal RNA [Source:RFAM;Acc:RF00001]	TRUE	FALSE	FALSE	TRUE
chr16	7452092	7452750	Common_Ta_Tbx16_peak_399	658	6585	ENSDARG00000014571	ENSDART00000148379	ctnnb1	catenin (cadherin-associated protein), beta 1 [Source:ZFIN;Acc:ZDB-GENE-980526-362]	FALSE	TRUE	FALSE	TRUE
chr16	8737416	8738460	Common_Ta_Tbx16_peak_400	1044	75150	ENSDARG00000002445	ENSDART00000017445	prdm1a	PR domain containing 1a, with ZNF domain [Source:ZFIN;Acc:ZDB-GENE-030131-2193]	TRUE	FALSE	FALSE	TRUE
chr16	9432758	9433343	Common_Ta_Tbx16_peak_401	585	-81	ENSDARG00000070832	ENSDART00000144594	snrk	SNF related kinase [Source:ZFIN;Acc:ZDB-GENE-040718-84]	TRUE	TRUE	TRUE	FALSE
chr16	9504405	9505086	Common_Ta_Tbx16_peak_402	681	45682	ENSDARG00000010941	ENSDART00000125642	C16H3orf39	chromosome 3 open reading frame 39 [Source:HGNC Symbol;Acc:25902]	TRUE	FALSE	FALSE	FALSE
chr16	12707921	12708751	Common_Ta_Tbx16_peak_403	830	40879	ENSDARG00000019658	ENSDART00000141032	POU2F2 (1 of 2)	POU domain, class 2, transcription factor 2b [Source:ZFIN;Acc:ZDB-GENE-060310-1]	TRUE	FALSE	FALSE	FALSE
chr16	15309168	15309704	Common_Ta_Tbx16_peak_404	536	-1566	ENSDARG00000078220	ENSDART00000110785	ZNF580	zinc finger protein 580 [Source:HGNC Symbol;Acc:29473]	FALSE	FALSE	FALSE	FALSE
chr16	16639858	16639908	Common_Ta_Tbx16_peak_405	50	-14518	ENSDARG00000094256	ENSDART00000147147	si:dkey-46m10.2	si:dkey-46m10.2 [Source:ZFIN;Acc:ZDB-GENE-100922-85]	TRUE	FALSE	TRUE	TRUE
chr16	16640284	16640705	Common_Ta_Tbx16_peak_406	421	-13907	ENSDARG00000094256	ENSDART00000147147	si:dkey-46m10.2	si:dkey-46m10.2 [Source:ZFIN;Acc:ZDB-GENE-100922-85]	TRUE	TRUE	TRUE	TRUE
chr16	17782019	17782739	Common_Ta_Tbx16_peak_407	720	25342	ENSDARG00000036987	ENSDART00000018931	has2	hyaluronan synthase 2 [Source:ZFIN;Acc:ZDB-GENE-020828-1]	TRUE	FALSE	FALSE	FALSE
chr16	18397859	18398608	Common_Ta_Tbx16_peak_408	749	6421	ENSDARG00000057143	ENSDART00000022685	ngfr	nerve growth factor receptor (TNFR superfamily, member 16) [Source:ZFIN;Acc:ZDB-GENE-030131-2537]	TRUE	FALSE	FALSE	TRUE
chr16	21440113	21441212	Common_Ta_Tbx16_peak_409	1099	-53405	ENSDARG00000056666	ENSDART00000139357	sp8b	sp8 transcription factor b [Source:ZFIN;Acc:ZDB-GENE-030131-3654]	TRUE	FALSE	TRUE	FALSE
chr16	23667068	23667556	Common_Ta_Tbx16_peak_410	488	-10611	ENSDARG00000078523	ENSDART00000115011	DDR1	discoidin domain receptor tyrosine kinase 1 [Source:HGNC Symbol;Acc:2730]	TRUE	FALSE	FALSE	FALSE
chr16	25210465	25211254	Common_Ta_Tbx16_peak_411	789						FALSE	FALSE	FALSE	FALSE
chr16	25324781	25325570	Common_Ta_Tbx16_peak_412	789	4928	ENSDARG00000094338	ENSDART00000132964	si:dkey-20i22.1		FALSE	FALSE	FALSE	FALSE
chr16	25524521	25524886	Common_Ta_Tbx16_peak_413	365	-9276	ENSDARG00000018787	ENSDART00000135279	efna1b	ephrin A1b [Source:ZFIN;Acc:ZDB-GENE-041007-5]	FALSE	TRUE	FALSE	TRUE
chr16	26208837	26209425	Common_Ta_Tbx16_peak_414	588	-2288	ENSDARG00000092170	ENSDART00000145330	apoc1l	apolipoprotein C-I like [Source:ZFIN;Acc:ZDB-GENE-030131-1074]	TRUE	FALSE	TRUE	FALSE
chr16	26350411	26351535	Common_Ta_Tbx16_peak_415	1124	-23893	ENSDARG00000090190	ENSDART00000103176	bcam	basal cell adhesion molecule (Lutheran blood group) [Source:ZFIN;Acc:ZDB-GENE-060929-620]	TRUE	FALSE	FALSE	FALSE
chr16	30002799	30003233	Common_Ta_Tbx16_peak_416	434	25618	ENSDARG00000055901	ENSDART00000078310	STEAP4	STEAP family member 4 [Source:HGNC Symbol;Acc:21923]	TRUE	FALSE	FALSE	FALSE
chr16	34012426	34013140	Common_Ta_Tbx16_peak_417	714	-310	ENSDARG00000025789	ENSDART00000042209	CHD4 (2 of 2)	chromodomain helicase DNA binding protein 4 [Source:HGNC Symbol;Acc:1919]	TRUE	TRUE	TRUE	FALSE
chr16	35740628	35741359	Common_Ta_Tbx16_peak_418	731	84182	ENSDARG00000089830	ENSDART00000125290	5S_rRNA	5S ribosomal RNA [Source:RFAM;Acc:RF00001]	FALSE	FALSE	FALSE	TRUE
chr16	36835822	36836391	Common_Ta_Tbx16_peak_419	569	8861	ENSDARG00000086380	ENSDART00000121771	5S_rRNA	5S ribosomal RNA [Source:RFAM;Acc:RF00001]	FALSE	FALSE	FALSE	TRUE
chr16	36959584	36960153	Common_Ta_Tbx16_peak_420	569	-7105	ENSDARG00000092838	ENSDART00000147929	si:ch211-12b16.1	si:ch211-12b16.1 [Source:ZFIN;Acc:ZDB-GENE-100922-76]	FALSE	FALSE	FALSE	TRUE
chr16	39226951	39227281	Common_Ta_Tbx16_peak_421	330	13153	ENSDARG00000094632	ENSDART00000146923	CR936200.2	Uncharacterized protein [Source:UniProtKB/TrEMBL;Acc:F1QKR0]	FALSE	FALSE	FALSE	TRUE
chr16	39374015	39374345	Common_Ta_Tbx16_peak_422	330	-355	ENSDARG00000025784	ENSDART00000029353	RAB42	zgc:112009 [Source:ZFIN;Acc:ZDB-GENE-050417-172]	FALSE	FALSE	FALSE	TRUE
chr16	39505195	39505914	Common_Ta_Tbx16_peak_423	719	-2823	ENSDARG00000028514	ENSDART00000124900	cited3	Cbp/p300-interacting transactivator, with Glu/Asp-rich carboxy-terminal domain, 4b [Source:ZFIN;Acc:ZDB-GENE-030425-5]	TRUE	FALSE	FALSE	FALSE
chr16	39729069	39729619	Common_Ta_Tbx16_peak_424	550	23766	ENSDARG00000060341	ENSDART00000080610	MAP7D1 (2 of 3)	MAP7 domain containing 1 [Source:HGNC Symbol;Acc:25514]	TRUE	FALSE	FALSE	TRUE
chr16	40097881	40098432	Common_Ta_Tbx16_peak_425	551	-2263	ENSDARG00000092669	ENSDART00000140354	si:ch211-207m11.2	si:ch211-207m11.2 [Source:ZFIN;Acc:ZDB-GENE-060503-117]	FALSE	FALSE	FALSE	FALSE
chr16	40732772	40733175	Common_Ta_Tbx16_peak_426	403	-147	ENSDARG00000077499	ENSDART00000114266	plekho1b	pleckstrin homology domain containing, family O member 1b [Source:ZFIN;Acc:ZDB-GENE-100609-2]	TRUE	TRUE	TRUE	FALSE
chr16	40975634	40976056	Common_Ta_Tbx16_peak_427	422	14676	ENSDARG00000060435	ENSDART00000143429	bnipl	BCL2/adenovirus E1B 19kD interacting protein like [Source:ZFIN;Acc:ZDB-GENE-060503-81]	TRUE	FALSE	TRUE	FALSE
chr16	41293707	41294261	Common_Ta_Tbx16_peak_428	554	-3153	ENSDARG00000090697	ENSDART00000145794	eif3ea	eukaryotic translation initiation factor 3, subunit E, a [Source:ZFIN;Acc:ZDB-GENE-030131-3827]	FALSE	TRUE	TRUE	FALSE
chr16	42872646	42873277	Common_Ta_Tbx16_peak_429	631	1350	ENSDARG00000083397	ENSDART00000117353	BX470182.1		TRUE	FALSE	FALSE	TRUE
chr16	43477793	43478491	Common_Ta_Tbx16_peak_430	698	85112	ENSDARG00000079247	ENSDART00000146565	si:dkey-22o22.2	si:dkey-22o22.2 [Source:ZFIN;Acc:ZDB-GENE-100922-84]	TRUE	FALSE	TRUE	FALSE
chr16	49307965	49308659	Common_Ta_Tbx16_peak_431	694	27340	ENSDARG00000082380	ENSDART00000116998	U6	U6 spliceosomal RNA [Source:RFAM;Acc:RF00026]	TRUE	FALSE	TRUE	FALSE
chr16	49380332	49380868	Common_Ta_Tbx16_peak_432	536	22008	ENSDARG00000033172	ENSDART00000040769	nr2f5	nuclear receptor subfamily 2, group F, member 5 [Source:ZFIN;Acc:ZDB-GENE-990415-253]	FALSE	FALSE	FALSE	FALSE
chr16	50844572	50845019	Common_Ta_Tbx16_peak_433	447	73243	ENSDARG00000014391	ENSDART00000074570	CSMD3 (3 of 4)	CUB and Sushi multiple domains 3 [Source:HGNC Symbol;Acc:19291]	FALSE	FALSE	FALSE	TRUE
chr16	53165957	53166325	Common_Ta_Tbx16_peak_434	368						FALSE	FALSE	FALSE	FALSE
chr16	53530991	53531173	Common_Ta_Tbx16_peak_435	182	4001	ENSDARG00000034670	ENSDART00000049375		ubiquitin-conjugating enzyme E2E 2 [Source:ZFIN;Acc:ZDB-GENE-040801-237]	FALSE	FALSE	FALSE	FALSE
chr16	54831885	54832366	Common_Ta_Tbx16_peak_436	481	-15349	ENSDARG00000091801	ENSDART00000050644	serpinb1l4	serpin peptidase inhibitor, clade B (ovalbumin), member 1, like 4 [Source:ZFIN;Acc:ZDB-GENE-030131-7169]	TRUE	FALSE	FALSE	FALSE
chr16	54940563	54941116	Common_Ta_Tbx16_peak_437	553	3802	ENSDARG00000095841	ENSDART00000149084	si:ch211-107n13.2		FALSE	FALSE	TRUE	FALSE
chr16	57496813	57497463	Common_Ta_Tbx16_peak_438	650	54445	ENSDARG00000041464	ENSDART00000060789	fzd1	frizzled homolog 1 [Source:ZFIN;Acc:ZDB-GENE-990415-219]	TRUE	FALSE	FALSE	FALSE
chr17	697882	698654	Common_Ta_Tbx16_peak_439	772	-10967	ENSDARG00000088538	ENSDART00000123095	CU693366.2	Uncharacterized protein [Source:UniProtKB/TrEMBL;Acc:E7F8J6]	TRUE	FALSE	TRUE	FALSE
chr17	5292641	5293137	Common_Ta_Tbx16_peak_440	496	-32667	ENSDARG00000075993	ENSDART00000035944	CLIC5 (3 of 3)	chloride intracellular channel 5 [Source:HGNC Symbol;Acc:13517]	TRUE	FALSE	TRUE	TRUE
chr17	10073187	10073538	Common_Ta_Tbx16_peak_441	351	-26349	ENSDARG00000005356	ENSDART00000081659	tyro3	TYRO3 protein tyrosine kinase [Source:ZFIN;Acc:ZDB-GENE-990714-13]	TRUE	FALSE	FALSE	TRUE
chr17	10130360	10131136	Common_Ta_Tbx16_peak_442	776	31037	ENSDARG00000005356	ENSDART00000081659	tyro3	TYRO3 protein tyrosine kinase [Source:ZFIN;Acc:ZDB-GENE-990714-13]	TRUE	FALSE	TRUE	FALSE
chr17	10797777	10798416	Common_Ta_Tbx16_peak_443	639	-71825	ENSDARG00000090807	ENSDART00000127189		KIAA0586 [Source:HGNC Symbol;Acc:19960]	TRUE	FALSE	FALSE	FALSE
chr17	10831000	10831904	Common_Ta_Tbx16_peak_444	904	-38469	ENSDARG00000090807	ENSDART00000127189		KIAA0586 [Source:HGNC Symbol;Acc:19960]	TRUE	FALSE	TRUE	FALSE
chr17	14679114	14680124	Common_Ta_Tbx16_peak_445	1010	-38313	ENSDARG00000075707	ENSDART00000115064	NID2 (1 of 2)	nidogen 2 (osteonidogen) [Source:HGNC Symbol;Acc:13389]	TRUE	FALSE	TRUE	FALSE
chr17	15391998	15392541	Common_Ta_Tbx16_peak_446	543	7653	ENSDARG00000054753	ENSDART00000123817	col10a1	collagen, type X, alpha 1 [Source:ZFIN;Acc:ZDB-GENE-030131-8373]	FALSE	FALSE	FALSE	TRUE
chr17	16604952	16605662	Common_Ta_Tbx16_peak_447	710	8781	ENSDARG00000057452	ENSDART00000080129	zgc:113338	stonin 2 [Source:HGNC Symbol;Acc:30652]	TRUE	FALSE	TRUE	TRUE
chr17	17861548	17861890	Common_Ta_Tbx16_peak_448	342	-3282	ENSDARG00000016513	ENSDART00000127259	setd3	SET domain containing 3 [Source:ZFIN;Acc:ZDB-GENE-030131-9137]	TRUE	TRUE	TRUE	FALSE
chr17	18376073	18376732	Common_Ta_Tbx16_peak_449	659						FALSE	FALSE	FALSE	FALSE
chr17	19177024	19177467	Common_Ta_Tbx16_peak_450	443	2094	ENSDARG00000059073	ENSDART00000138315	gsc	goosecoid [Source:ZFIN;Acc:ZDB-GENE-980528-2060]	TRUE	FALSE	FALSE	TRUE
chr17	21260006	21260516	Common_Ta_Tbx16_peak_451	510	-11218	ENSDARG00000021916	ENSDART00000031490	vax1	ventral anterior homeobox 1 [Source:ZFIN;Acc:ZDB-GENE-030904-9]	TRUE	FALSE	TRUE	FALSE
chr17	23723682	23723898	Common_Ta_Tbx16_peak_452	216	-721	ENSDARG00000088699	ENSDART00000122108	PDZD8	PDZ domain containing 8 [Source:HGNC Symbol;Acc:26974]	TRUE	TRUE	TRUE	FALSE
chr17	25296275	25297134	Common_Ta_Tbx16_peak_453	859	-18829	ENSDARG00000022995	ENSDART00000148592	clic4	chloride intracellular channel 4 [Source:ZFIN;Acc:ZDB-GENE-030326-3]	FALSE	FALSE	FALSE	FALSE
chr17	25725839	25726502	Common_Ta_Tbx16_peak_454	663	20062	ENSDARG00000091139	ENSDART00000125890	5S_rRNA	5S ribosomal RNA [Source:RFAM;Acc:RF00001]	TRUE	TRUE	TRUE	TRUE
chr17	27099858	27100530	Common_Ta_Tbx16_peak_455	672	-6993	ENSDARG00000079233	ENSDART00000110903	E2F2	E2F transcription factor 2 [Source:HGNC Symbol;Acc:3114]	TRUE	FALSE	FALSE	FALSE
chr17	27127502	27128209	Common_Ta_Tbx16_peak_456	707	12870	ENSDARG00000054823	ENSDART00000077087	id3	inhibitor of DNA binding 3 [Source:ZFIN;Acc:ZDB-GENE-020515-1]	FALSE	FALSE	FALSE	FALSE
chr17	27546792	27547695	Common_Ta_Tbx16_peak_457	903	16409	ENSDARG00000089277	ENSDART00000129825	5S_rRNA	5S ribosomal RNA [Source:RFAM;Acc:RF00001]	FALSE	FALSE	FALSE	FALSE
chr17	27582086	27582698	Common_Ta_Tbx16_peak_458	612	51557	ENSDARG00000089277	ENSDART00000129825	5S_rRNA	5S ribosomal RNA [Source:RFAM;Acc:RF00001]	FALSE	TRUE	FALSE	TRUE
chr17	27630649	27631314	Common_Ta_Tbx16_peak_459	665	-68222	ENSDARG00000087556	ENSDART00000129392	PACRG (1 of 2)	PARK2 co-regulated [Source:HGNC Symbol;Acc:19152]	FALSE	FALSE	FALSE	FALSE
chr17	27631369	27631713	Common_Ta_Tbx16_peak_460	344	-67662	ENSDARG00000087556	ENSDART00000129392	PACRG (1 of 2)	PARK2 co-regulated [Source:HGNC Symbol;Acc:19152]	FALSE	FALSE	FALSE	FALSE
chr17	27750074	27750977	Common_Ta_Tbx16_peak_461	903	18066	ENSDARG00000083932	ENSDART00000119332	5S_rRNA	5S ribosomal RNA [Source:RFAM;Acc:RF00001]	FALSE	FALSE	TRUE	FALSE
chr17	27784914	27785526	Common_Ta_Tbx16_peak_462	612	2620	ENSDARG00000044462	ENSDART00000123109	qk	quaking [Source:ZFIN;Acc:ZDB-GENE-990415-230]	FALSE	TRUE	TRUE	TRUE
chr17	27833364	27834021	Common_Ta_Tbx16_peak_463	657	51093	ENSDARG00000044462	ENSDART00000123109	qk	quaking [Source:ZFIN;Acc:ZDB-GENE-990415-230]	FALSE	FALSE	FALSE	FALSE
chr17	27834076	27834420	Common_Ta_Tbx16_peak_464	344	51648	ENSDARG00000044462	ENSDART00000123109	qk	quaking [Source:ZFIN;Acc:ZDB-GENE-990415-230]	FALSE	FALSE	FALSE	FALSE
chr17	28189099	28189795	Common_Ta_Tbx16_peak_465	696	27782	ENSDARG00000054122	ENSDART00000131881	TMEM30B	transmembrane protein 30B [Source:HGNC Symbol;Acc:27254]	TRUE	FALSE	FALSE	FALSE
chr17	29874974	29875505	Common_Ta_Tbx16_peak_466	531	44491	ENSDARG00000029482	ENSDART00000086201	ush2a	Usher syndrome 2A (autosomal recessive, mild) [Source:ZFIN;Acc:ZDB-GENE-060503-794]	TRUE	FALSE	FALSE	FALSE
chr17	30388124	30389020	Common_Ta_Tbx16_peak_467	896	-39934	ENSDARG00000070791	ENSDART00000076611	greb1	growth regulation by estrogen in breast cancer 1 [Source:ZFIN;Acc:ZDB-GENE-070112-332]	TRUE	FALSE	TRUE	FALSE
chr17	30435629	30436301	Common_Ta_Tbx16_peak_468	672	7459	ENSDARG00000070791	ENSDART00000076611	greb1	growth regulation by estrogen in breast cancer 1 [Source:ZFIN;Acc:ZDB-GENE-070112-332]	FALSE	FALSE	FALSE	TRUE
chr17	31697767	31698748	Common_Ta_Tbx16_peak_469	981	6212	ENSDARG00000076988	ENSDART00000110787	znf839	zinc finger protein 839 [Source:ZFIN;Acc:ZDB-GENE-030131-4936]	TRUE	TRUE	TRUE	FALSE
chr17	31798693	31799142	Common_Ta_Tbx16_peak_470	449	-3361	ENSDARG00000061294	ENSDART00000086696	arhgap5	Rho GTPase activating protein 5 [Source:ZFIN;Acc:ZDB-GENE-081014-1]	TRUE	TRUE	TRUE	FALSE
chr17	34383295	34383797	Common_Ta_Tbx16_peak_471	502	461	ENSDARG00000006272	ENSDART00000084501	mpp5a	membrane protein, palmitoylated 5a (MAGUK p55 subfamily member 5a) [Source:ZFIN;Acc:ZDB-GENE-020712-1]	FALSE	FALSE	TRUE	FALSE
chr17	35288576	35289348	Common_Ta_Tbx16_peak_472	772	24808	ENSDARG00000010181	ENSDART00000026152	asap2a	ArfGAP with SH3 domain, ankyrin repeat and PH domain 2a [Source:ZFIN;Acc:ZDB-GENE-041210-256]	TRUE	FALSE	TRUE	FALSE
chr17	35289573	35289671	Common_Ta_Tbx16_peak_473	98	25468	ENSDARG00000010181	ENSDART00000026152	asap2a	ArfGAP with SH3 domain, ankyrin repeat and PH domain 2a [Source:ZFIN;Acc:ZDB-GENE-041210-256]	TRUE	FALSE	TRUE	FALSE
chr17	36009368	36010106	Common_Ta_Tbx16_peak_474	738	-1555	ENSDARG00000085880	ENSDART00000121280	5S_rRNA	5S ribosomal RNA [Source:RFAM;Acc:RF00001]	TRUE	FALSE	TRUE	FALSE
chr17	36017989	36018529	Common_Ta_Tbx16_peak_475	540	6967	ENSDARG00000085880	ENSDART00000121280	5S_rRNA	5S ribosomal RNA [Source:RFAM;Acc:RF00001]	FALSE	FALSE	FALSE	FALSE
chr17	38039768	38040312	Common_Ta_Tbx16_peak_476	544	-60184	ENSDARG00000053835	ENSDART00000075941	plekhh1	pleckstrin homology domain containing, family H (with MyTH4 domain) member 1 [Source:ZFIN;Acc:ZDB-GENE-061219-1]	TRUE	FALSE	FALSE	FALSE
chr17	38439485	38440104	Common_Ta_Tbx16_peak_477	619	9869	ENSDARG00000019835	ENSDART00000017493	nkx2.1b	NK2 homeobox 1b [Source:ZFIN;Acc:ZDB-GENE-010404-1]	TRUE	FALSE	FALSE	TRUE
chr17	41312877	41313579	Common_Ta_Tbx16_peak_478	702	72170	ENSDARG00000038863	ENSDART00000056742	bre	brain and reproductive organ-expressed protein [Source:ZFIN;Acc:ZDB-GENE-050417-299]	TRUE	FALSE	TRUE	TRUE
chr17	41638479	41639298	Common_Ta_Tbx16_peak_479	819	59231	ENSDARG00000053301	ENSDART00000075331	insm1b	insulinoma-associated 1b [Source:ZFIN;Acc:ZDB-GENE-030131-2602]	TRUE	FALSE	FALSE	TRUE
chr17	42417436	42418375	Common_Ta_Tbx16_peak_480	939	23554	ENSDARG00000003411	ENSDART00000014296	foxa2	forkhead box A2 [Source:ZFIN;Acc:ZDB-GENE-980526-404]	TRUE	FALSE	TRUE	TRUE
chr17	43883873	43884468	Common_Ta_Tbx16_peak_481	595	-23	ENSDARG00000077805	ENSDART00000114523	JMJD1C (2 of 2)	jumonji domain containing 1C [Source:HGNC Symbol;Acc:12313]	TRUE	TRUE	TRUE	TRUE
chr17	44071406	44072342	Common_Ta_Tbx16_peak_482	936	-5375	ENSDARG00000029045	ENSDART00000049503	peli2	pellino homolog 2 (Drosophila) [Source:ZFIN;Acc:ZDB-GENE-040718-360]	TRUE	FALSE	FALSE	FALSE
chr17	46086823	46087289	Common_Ta_Tbx16_peak_483	466						TRUE	FALSE	FALSE	TRUE
chr17	46125753	46126169	Common_Ta_Tbx16_peak_484	416	-99934	ENSDARG00000091690	ENSDART00000125392	5S_rRNA	5S ribosomal RNA [Source:RFAM;Acc:RF00001]	TRUE	FALSE	FALSE	FALSE
chr17	46126273	46126643	Common_Ta_Tbx16_peak_485	370	-99437	ENSDARG00000091690	ENSDART00000125392	5S_rRNA	5S ribosomal RNA [Source:RFAM;Acc:RF00001]	TRUE	FALSE	FALSE	FALSE
chr17	47922014	47922559	Common_Ta_Tbx16_peak_486	545	-48526	ENSDARG00000033426	ENSDART00000049400		tubulin folding cofactor B [Source:HGNC Symbol;Acc:1989]	TRUE	FALSE	FALSE	FALSE
chr17	53726731	53727089	Common_Ta_Tbx16_peak_487	358	39578	ENSDARG00000042839	ENSDART00000126277	ATPBD4	ATP binding domain 4 [Source:HGNC Symbol;Acc:30543]	FALSE	FALSE	FALSE	FALSE
chr18	47338	47581	Common_Ta_Tbx16_peak_488	243	13352	ENSDARG00000089832	ENSDART00000127308	CABZ01056274.1	Uncharacterized protein [Source:UniProtKB/TrEMBL;Acc:F1QHI4]	FALSE	FALSE	FALSE	FALSE
chr18	48174	48417	Common_Ta_Tbx16_peak_489	243	14188	ENSDARG00000089832	ENSDART00000127308	CABZ01056274.1	Uncharacterized protein [Source:UniProtKB/TrEMBL;Acc:F1QHI4]	FALSE	FALSE	FALSE	FALSE
chr18	1876957	1877199	Common_Ta_Tbx16_peak_490	242	11967	ENSDARG00000087669	ENSDART00000125942	UNC13C (2 of 4)	unc-13 homolog C (C. elegans) [Source:HGNC Symbol;Acc:23149]	FALSE	FALSE	FALSE	FALSE
chr18	2325459	2325692	Common_Ta_Tbx16_peak_491	233	91759	ENSDARG00000063558	ENSDART00000144057	ARHGEF17	Rho guanine nucleotide exchange factor (GEF) 17 [Source:HGNC Symbol;Acc:21726]	FALSE	FALSE	FALSE	FALSE
chr18	4261593	4261972	Common_Ta_Tbx16_peak_492	379	11000	ENSDARG00000094934	ENSDART00000132701	si:dkey-81n9.2	si:dkey-81n9.2 [Source:ZFIN;Acc:ZDB-GENE-061009-46]	FALSE	FALSE	FALSE	FALSE
chr18	4807336	4807935	Common_Ta_Tbx16_peak_493	599	15182	ENSDARG00000078687	ENSDART00000083378	SECISBP2L	SECIS binding protein 2-like [Source:HGNC Symbol;Acc:28997]	TRUE	FALSE	FALSE	FALSE
chr18	4964568	4964950	Common_Ta_Tbx16_peak_494	382	-9917	ENSDARG00000026039	ENSDART00000038200	cyp1a	cytochrome P450, family 1, subfamily A [Source:ZFIN;Acc:ZDB-GENE-011219-1]	FALSE	FALSE	FALSE	TRUE
chr18	4965059	4965455	Common_Ta_Tbx16_peak_495	396	-9419	ENSDARG00000026039	ENSDART00000038200	cyp1a	cytochrome P450, family 1, subfamily A [Source:ZFIN;Acc:ZDB-GENE-011219-1]	FALSE	FALSE	FALSE	TRUE
chr18	7784607	7785411	Common_Ta_Tbx16_peak_496	804	7259	ENSDARG00000063157	ENSDART00000148243	mapk8ip2	mitogen-activated protein kinase 8 interacting protein 2 [Source:ZFIN;Acc:ZDB-GENE-070705-326]	TRUE	TRUE	TRUE	TRUE
chr18	8250600	8251180	Common_Ta_Tbx16_peak_497	580	-46964	ENSDARG00000042336	ENSDART00000143519	impdh1a	inosine 5'-phosphate dehydrogenase 1a [Source:ZFIN;Acc:ZDB-GENE-040704-15]	FALSE	FALSE	FALSE	FALSE
chr18	9185886	9186159	Common_Ta_Tbx16_peak_498	273	59488	ENSDARG00000012482	ENSDART00000136955	PCLO (2 of 2)	piccolo (presynaptic cytomatrix protein) [Source:HGNC Symbol;Acc:13406]	TRUE	TRUE	FALSE	FALSE
chr18	15932778	15933368	Common_Ta_Tbx16_peak_499	590	27099	ENSDARG00000062824	ENSDART00000142584	ALX1	ALX homeobox 1 [Source:HGNC Symbol;Acc:1494]	TRUE	FALSE	FALSE	FALSE
chr18	17551845	17552568	Common_Ta_Tbx16_peak_500	723	-70888	ENSDARG00000095732	ENSDART00000138105	znf423	zinc finger protein 423 [Source:ZFIN;Acc:ZDB-GENE-030131-4368]	TRUE	FALSE	TRUE	FALSE
chr18	17573073	17573928	Common_Ta_Tbx16_peak_501	855	-49594	ENSDARG00000095732	ENSDART00000138105	znf423	zinc finger protein 423 [Source:ZFIN;Acc:ZDB-GENE-030131-4368]	TRUE	FALSE	FALSE	FALSE
chr18	17577886	17578594	Common_Ta_Tbx16_peak_502	708	-44854	ENSDARG00000095732	ENSDART00000138105	znf423	zinc finger protein 423 [Source:ZFIN;Acc:ZDB-GENE-030131-4368]	TRUE	FALSE	FALSE	FALSE
chr18	18113646	18114405	Common_Ta_Tbx16_peak_503	759	-869	ENSDARG00000030871	ENSDART00000132745	siah1	seven in absentia homolog 1 (Drosophila) [Source:ZFIN;Acc:ZDB-GENE-010319-31]	TRUE	TRUE	FALSE	TRUE
chr18	19047856	19048304	Common_Ta_Tbx16_peak_504	448	-83423	ENSDARG00000062686	ENSDART00000147902	megf11	multiple EGF-like-domains 11 [Source:ZFIN;Acc:ZDB-GENE-060503-252]	FALSE	FALSE	FALSE	FALSE
chr18	19783311	19783765	Common_Ta_Tbx16_peak_505	454	12412	ENSDARG00000062445	ENSDART00000090310	PIAS1 (1 of 2)	protein inhibitor of activated STAT, 1 [Source:HGNC Symbol;Acc:2752]	TRUE	FALSE	TRUE	FALSE
chr18	19932429	19932916	Common_Ta_Tbx16_peak_506	487	-66398	ENSDARG00000080093	ENSDART00000115638	5S_rRNA	5S ribosomal RNA [Source:RFAM;Acc:RF00001]	TRUE	FALSE	FALSE	TRUE
chr18	19954136	19954957	Common_Ta_Tbx16_peak_507	821	-44524	ENSDARG00000080093	ENSDART00000115638	5S_rRNA	5S ribosomal RNA [Source:RFAM;Acc:RF00001]	TRUE	FALSE	FALSE	TRUE
chr18	20004334	20004947	Common_Ta_Tbx16_peak_508	613	-2878	ENSDARG00000002787	ENSDART00000100632	gro2	groucho 2 [Source:ZFIN;Acc:ZDB-GENE-990415-86]	TRUE	FALSE	FALSE	TRUE
chr18	20127688	20128403	Common_Ta_Tbx16_peak_509	715						FALSE	FALSE	FALSE	TRUE
chr18	20183577	20184085	Common_Ta_Tbx16_peak_510	508	-51694	ENSDARG00000014943	ENSDART00000129688	kif23	kinesin family member 23 [Source:ZFIN;Acc:ZDB-GENE-991019-4]	TRUE	FALSE	TRUE	FALSE
chr18	20388518	20389255	Common_Ta_Tbx16_peak_511	737	14046	ENSDARG00000062370	ENSDART00000134722	bcl2l13	BCL2-like 13 (apoptosis facilitator) [Source:ZFIN;Acc:ZDB-GENE-050419-215]	TRUE	TRUE	TRUE	FALSE
chr18	22383174	22383932	Common_Ta_Tbx16_peak_512	758	-3417	ENSDARG00000056525	ENSDART00000128965	bcar1	breast cancer anti-estrogen resistance 1 [Source:ZFIN;Acc:ZDB-GENE-030131-2774]	TRUE	FALSE	FALSE	TRUE
chr18	23457150	23457878	Common_Ta_Tbx16_peak_513	728						TRUE	FALSE	TRUE	TRUE
chr18	23457957	23458282	Common_Ta_Tbx16_peak_514	325						TRUE	FALSE	TRUE	TRUE
chr18	23808604	23809165	Common_Ta_Tbx16_peak_515	561	48194	ENSDARG00000083715	ENSDART00000119115	5S_rRNA	5S ribosomal RNA [Source:RFAM;Acc:RF00001]	TRUE	FALSE	FALSE	TRUE
chr18	24708271	24709269	Common_Ta_Tbx16_peak_516	998	2950	ENSDARG00000012248	ENSDART00000122789	rgma	RGM domain family, member A [Source:ZFIN;Acc:ZDB-GENE-040527-1]	FALSE	TRUE	FALSE	FALSE
chr18	25871081	25871724	Common_Ta_Tbx16_peak_517	643	7280	ENSDARG00000080466	ENSDART00000117077	CABZ01039784.1		TRUE	FALSE	FALSE	FALSE
chr18	27853375	27853707	Common_Ta_Tbx16_peak_518	332	7556	ENSDARG00000068678	ENSDART00000099423	IQCG	IQ motif containing G [Source:HGNC Symbol;Acc:25251]	TRUE	TRUE	TRUE	FALSE
chr18	27909369	27910037	Common_Ta_Tbx16_peak_519	668	33956	ENSDARG00000062082	ENSDART00000126500	HIPK3 (1 of 2)	homeodomain interacting protein kinase 3 [Source:HGNC Symbol;Acc:4915]	FALSE	FALSE	FALSE	FALSE
chr18	30173846	30174242	Common_Ta_Tbx16_peak_520	396	99967	ENSDARG00000095204	ENSDART00000137446	si:ch211-197g22.1	si:ch211-197g22.1 [Source:ZFIN;Acc:ZDB-GENE-050419-177]	TRUE	FALSE	TRUE	FALSE
chr18	30374081	30374845	Common_Ta_Tbx16_peak_521	764	-11555	ENSDARG00000062020	ENSDART00000140908	si:dkey-265o13.4	si:dkey-265o13.4 [Source:ZFIN;Acc:ZDB-GENE-030131-9569]	TRUE	FALSE	FALSE	FALSE
chr18	35643594	35644223	Common_Ta_Tbx16_peak_522	629	-2791	ENSDARG00000090404	ENSDART00000126080	5S_rRNA	5S ribosomal RNA [Source:RFAM;Acc:RF00001]	TRUE	FALSE	FALSE	FALSE
chr18	35657475	35658281	Common_Ta_Tbx16_peak_523	806	11179	ENSDARG00000090404	ENSDART00000126080	5S_rRNA	5S ribosomal RNA [Source:RFAM;Acc:RF00001]	TRUE	FALSE	FALSE	FALSE
chr18	35679900	35680662	Common_Ta_Tbx16_peak_524	762	-15221	ENSDARG00000068401	ENSDART00000098914	yap1	Yes-associated protein 1 [Source:ZFIN;Acc:ZDB-GENE-030131-9710]	FALSE	FALSE	FALSE	TRUE
chr18	36981896	36982615	Common_Ta_Tbx16_peak_525	719						FALSE	FALSE	FALSE	FALSE
chr18	37027825	37028307	Common_Ta_Tbx16_peak_526	482						TRUE	FALSE	FALSE	FALSE
chr18	38337453	38338137	Common_Ta_Tbx16_peak_527	684	16932	ENSDARG00000090322	ENSDART00000119728	5S_rRNA	5S ribosomal RNA [Source:RFAM;Acc:RF00001]	FALSE	FALSE	FALSE	TRUE
chr18	38644644	38645768	Common_Ta_Tbx16_peak_528	1124	-32987	ENSDARG00000011533	ENSDART00000136588	sema6dl	sema domain, transmembrane domain (TM), and cytoplasmic domain, (semaphorin) 6D, like [Source:ZFIN;Acc:ZDB-GENE-050417-171]	TRUE	FALSE	FALSE	TRUE
chr18	41446863	41447783	Common_Ta_Tbx16_peak_529	920						TRUE	FALSE	FALSE	FALSE
chr18	41477666	41478606	Common_Ta_Tbx16_peak_530	940	-78014	ENSDARG00000052630	ENSDART00000084454	pvrl1b	poliovirus receptor-related 1 (herpesvirus entry mediator C) [Source:HGNC Symbol;Acc:9706]	TRUE	FALSE	FALSE	TRUE
chr18	41495996	41496664	Common_Ta_Tbx16_peak_531	668	-59820	ENSDARG00000052630	ENSDART00000084454	pvrl1b	poliovirus receptor-related 1 (herpesvirus entry mediator C) [Source:HGNC Symbol;Acc:9706]	TRUE	FALSE	TRUE	FALSE
chr18	42880264	42880751	Common_Ta_Tbx16_peak_532	487	-63088	ENSDARG00000054864	ENSDART00000077125	aplp2	amyloid beta (A4) precursor-like protein 2 [Source:ZFIN;Acc:ZDB-GENE-061009-28]	TRUE	FALSE	TRUE	FALSE
chr18	42935544	42936399	Common_Ta_Tbx16_peak_533	855	-7624	ENSDARG00000054864	ENSDART00000077125	aplp2	amyloid beta (A4) precursor-like protein 2 [Source:ZFIN;Acc:ZDB-GENE-061009-28]	TRUE	FALSE	FALSE	FALSE
chr18	43601668	43602255	Common_Ta_Tbx16_peak_534	587	-40721	ENSDARG00000017058	ENSDART00000127953	gyltl1b	glycosyltransferase-like 1b [Source:ZFIN;Acc:ZDB-GENE-050419-253]	TRUE	FALSE	TRUE	FALSE
chr18	44550967	44551715	Common_Ta_Tbx16_peak_535	748	6961	ENSDARG00000092624	ENSDART00000102357	SPTBN4 (2 of 3)	si:ch73-262h23.4 [Source:ZFIN;Acc:ZDB-GENE-081031-8]	FALSE	FALSE	FALSE	TRUE
chr18	45008234	45008644	Common_Ta_Tbx16_peak_536	410	22965	ENSDARG00000082074	ENSDART00000118064	5S_rRNA	5S ribosomal RNA [Source:RFAM;Acc:RF00001]	TRUE	FALSE	FALSE	FALSE
chr18	45088979	45089391	Common_Ta_Tbx16_peak_537	412	-4140	ENSDARG00000040315	ENSDART00000122194	pid1	phosphotyrosine interaction domain containing 1 [Source:ZFIN;Acc:ZDB-GENE-050320-72]	TRUE	TRUE	TRUE	TRUE
chr18	45929440	45929817	Common_Ta_Tbx16_peak_538	377	-21498	ENSDARG00000083818	ENSDART00000119218	5S_rRNA	5S ribosomal RNA [Source:RFAM;Acc:RF00001]	FALSE	FALSE	FALSE	FALSE
chr18	46900977	46901497	Common_Ta_Tbx16_peak_539	520	38200	ENSDARG00000024431	ENSDART00000032184		v-ets erythroblastosis virus E26 oncogene homolog 1 (avian) [Source:HGNC Symbol;Acc:3488]	TRUE	FALSE	FALSE	FALSE
chr18	48187638	48188275	Common_Ta_Tbx16_peak_540	637	15181	ENSDARG00000040503	ENSDART00000098419	CABZ01070258.1	Uncharacterized protein [Source:UniProtKB/TrEMBL;Acc:E7F3S4]	TRUE	FALSE	FALSE	TRUE
chr18	48192011	48192895	Common_Ta_Tbx16_peak_541	884	19677	ENSDARG00000040503	ENSDART00000098419	CABZ01070258.1	Uncharacterized protein [Source:UniProtKB/TrEMBL;Acc:E7F3S4]	FALSE	FALSE	TRUE	FALSE
chr18	48192897	48193598	Common_Ta_Tbx16_peak_542	701	20472	ENSDARG00000040503	ENSDART00000098419	CABZ01070258.1	Uncharacterized protein [Source:UniProtKB/TrEMBL;Acc:E7F3S4]	FALSE	FALSE	TRUE	FALSE
chr19	860344	860746	Common_Ta_Tbx16_peak_543	402	6751	ENSDARG00000006640	ENSDART00000007206	eomesa	eomesodermin homolog a [Source:ZFIN;Acc:ZDB-GENE-001228-1]	FALSE	FALSE	FALSE	FALSE
chr19	1053744	1054311	Common_Ta_Tbx16_peak_544	567	1	ENSDARG00000077703	ENSDART00000113438	ehmt2	euchromatic histone-lysine N-methyltransferase 2 [Source:ZFIN;Acc:ZDB-GENE-010501-6]	TRUE	TRUE	TRUE	FALSE
chr19	4779540	4779788	Common_Ta_Tbx16_peak_545	248	-25944	ENSDARG00000062543	ENSDART00000124431	map7d1b	microtubule-associated protein 7 domain containing 1b [Source:ZFIN;Acc:ZDB-GENE-080215-23]	TRUE	FALSE	TRUE	TRUE
chr19	10024918	10025363	Common_Ta_Tbx16_peak_546	445	-27253	ENSDARG00000080038	ENSDART00000118660	dre-let-7d-2	dre-let-7d-2 [Source:miRBase;Acc:MI0001870]	TRUE	FALSE	TRUE	TRUE
chr19	12102338	12102797	Common_Ta_Tbx16_peak_547	459	44722	ENSDARG00000088768	ENSDART00000123874	PQLC1	PQ loop repeat containing 1 [Source:HGNC Symbol;Acc:26188]	TRUE	FALSE	FALSE	TRUE
chr19	12573518	12573796	Common_Ta_Tbx16_peak_548	278	-89	ENSDARG00000034178	ENSDART00000045987	cpsf1	cleavage and polyadenylation specific factor 1 [Source:ZFIN;Acc:ZDB-GENE-040709-2]	FALSE	TRUE	TRUE	FALSE
chr19	15187539	15188087	Common_Ta_Tbx16_peak_549	548	-99632	ENSDARG00000035990	ENSDART00000052250	CITED4 (2 of 2)	Cbp/p300-interacting transactivator, with Glu/Asp-rich carboxy-terminal domain, 4a [Source:ZFIN;Acc:ZDB-GENE-030131-7661]	TRUE	FALSE	TRUE	TRUE
chr19	15284965	15285415	Common_Ta_Tbx16_peak_550	450	-2255	ENSDARG00000035990	ENSDART00000052250	CITED4 (2 of 2)	Cbp/p300-interacting transactivator, with Glu/Asp-rich carboxy-terminal domain, 4a [Source:ZFIN;Acc:ZDB-GENE-030131-7661]	TRUE	TRUE	TRUE	FALSE
chr19	16083338	16083476	Common_Ta_Tbx16_peak_551	138	3288	ENSDARG00000059611	ENSDART00000092510	ptprua		FALSE	FALSE	FALSE	FALSE
chr19	18447599	18447999	Common_Ta_Tbx16_peak_552	400	4099	ENSDARG00000083072	ENSDART00000118856	dre-mir-219-3	dre-mir-219-3 [Source:miRBase;Acc:MI0002054]	FALSE	FALSE	FALSE	TRUE
chr19	26521294	26522030	Common_Ta_Tbx16_peak_553	736	-36627	ENSDARG00000062268	ENSDART00000147627	jarid2b	jumonji, AT rich interactive domain 2b [Source:ZFIN;Acc:ZDB-GENE-060503-246]	TRUE	FALSE	FALSE	FALSE
chr19	26668404	26668952	Common_Ta_Tbx16_peak_554	548	-9809	ENSDARG00000088965	ENSDART00000129048	5S_rRNA	5S ribosomal RNA [Source:RFAM;Acc:RF00001]	TRUE	FALSE	TRUE	TRUE
chr19	26700175	26700687	Common_Ta_Tbx16_peak_555	512	-20453	ENSDARG00000055206	ENSDART00000104008	dtnbp1b	dystrobrevin binding protein 1b [Source:ZFIN;Acc:ZDB-GENE-060503-889]	TRUE	FALSE	FALSE	FALSE
chr19	27876378	27877528	Common_Ta_Tbx16_peak_556	1150	-3908	ENSDARG00000036065	ENSDART00000103940	MGAT1 (1 of 2)	mannosyl (alpha-1,3-)-glycoprotein beta-1,2-N-acetylglucosaminyltransferase b [Source:ZFIN;Acc:ZDB-GENE-061103-589]	TRUE	FALSE	TRUE	TRUE
chr19	28617080	28617799	Common_Ta_Tbx16_peak_557	719	1109	ENSDARG00000056594	ENSDART00000130922	irx1b	iroquois homeobox protein 1, b [Source:ZFIN;Acc:ZDB-GENE-010716-1]	FALSE	FALSE	FALSE	FALSE
chr19	28633191	28633668	Common_Ta_Tbx16_peak_558	477	17099	ENSDARG00000056594	ENSDART00000130922	irx1b	iroquois homeobox protein 1, b [Source:ZFIN;Acc:ZDB-GENE-010716-1]	FALSE	FALSE	FALSE	TRUE
chr19	30125783	30126313	Common_Ta_Tbx16_peak_559	530	-99600	ENSDARG00000070585	ENSDART00000138775	EPB41	erythrocyte membrane protein band 4.1 (elliptocytosis 1, RH-linked) [Source:HGNC Symbol;Acc:3377]	FALSE	FALSE	FALSE	FALSE
chr19	30510114	30510735	Common_Ta_Tbx16_peak_560	621	-104	ENSDARG00000040216	ENSDART00000058831	tpbgl	trophoblast glycoprotein-like [Source:ZFIN;Acc:ZDB-GENE-030827-4]	TRUE	TRUE	FALSE	FALSE
chr19	30662164	30662781	Common_Ta_Tbx16_peak_561	617	26070	ENSDARG00000009905	ENSDART00000148616	ta	T, brachyury homolog a [Source:ZFIN;Acc:ZDB-GENE-980526-437]	FALSE	FALSE	FALSE	FALSE
chr19	30727664	30728491	Common_Ta_Tbx16_peak_562	827	91675	ENSDARG00000009905	ENSDART00000148616	ta	T, brachyury homolog a [Source:ZFIN;Acc:ZDB-GENE-980526-437]	TRUE	FALSE	FALSE	TRUE
chr19	30856742	30857579	Common_Ta_Tbx16_peak_563	837	15857	ENSDARG00000060073	ENSDART00000142252	arid1ab	AT rich interactive domain 1Ab (SWI-like) [Source:ZFIN;Acc:ZDB-GENE-030131-5725]	TRUE	FALSE	FALSE	FALSE
chr19	31040939	31042106	Common_Ta_Tbx16_peak_564	1167	-1982	ENSDARG00000035715	ENSDART00000051804	MARCKSL1 (1 of 2)	zgc:85717 [Source:ZFIN;Acc:ZDB-GENE-040426-2315]	TRUE	FALSE	FALSE	TRUE
chr19	31145538	31146052	Common_Ta_Tbx16_peak_565	514	12854	ENSDARG00000044980	ENSDART00000066123	KPNA6	karyopherin alpha 6 (importin alpha 7) [Source:HGNC Symbol;Acc:6399]	TRUE	FALSE	FALSE	FALSE
chr19	31980089	31980760	Common_Ta_Tbx16_peak_566	671	-64937	ENSDARG00000032876	ENSDART00000145581	trit1	tRNA isopentenyltransferase 1 [Source:ZFIN;Acc:ZDB-GENE-060503-297]	FALSE	FALSE	FALSE	FALSE
chr19	32572341	32572966	Common_Ta_Tbx16_peak_567	625	-14595	ENSDARG00000033182	ENSDART00000040810	arl4ab	ADP-ribosylation factor-like 4ab [Source:ZFIN;Acc:ZDB-GENE-030219-167]	TRUE	FALSE	TRUE	TRUE
chr19	32586163	32586543	Common_Ta_Tbx16_peak_568	380	-895	ENSDARG00000033182	ENSDART00000040810	arl4ab	ADP-ribosylation factor-like 4ab [Source:ZFIN;Acc:ZDB-GENE-030219-167]	TRUE	TRUE	TRUE	FALSE
chr19	32586830	32586991	Common_Ta_Tbx16_peak_569	161	-338	ENSDARG00000033182	ENSDART00000040810	arl4ab	ADP-ribosylation factor-like 4ab [Source:ZFIN;Acc:ZDB-GENE-030219-167]	TRUE	TRUE	TRUE	FALSE
chr19	33102610	33103088	Common_Ta_Tbx16_peak_570	478	-15339	ENSDARG00000093430	ENSDART00000146560	si:dkeyp-34f6.4	si:dkeyp-34f6.4 [Source:ZFIN;Acc:ZDB-GENE-070705-539]	TRUE	FALSE	FALSE	FALSE
chr19	33280923	33281790	Common_Ta_Tbx16_peak_571	867	-5629	ENSDARG00000061718	ENSDART00000088358	znf704	zinc finger protein 704 [Source:ZFIN;Acc:ZDB-GENE-060503-775]	FALSE	FALSE	FALSE	FALSE
chr19	34760817	34761488	Common_Ta_Tbx16_peak_572	671	23785	ENSDARG00000095728	ENSDART00000141857	si:dkey-98l21.3	si:dkey-98l21.3 [Source:ZFIN;Acc:ZDB-GENE-060503-650]	TRUE	FALSE	FALSE	FALSE
chr19	35366289	35366751	Common_Ta_Tbx16_peak_573	462	-26873	ENSDARG00000083933	ENSDART00000119333	5S_rRNA	5S ribosomal RNA [Source:RFAM;Acc:RF00001]	FALSE	FALSE	FALSE	FALSE
chr19	36777368	36778608	Common_Ta_Tbx16_peak_574	1240						TRUE	TRUE	TRUE	TRUE
chr19	36790602	36790880	Common_Ta_Tbx16_peak_575	278	-97646	ENSDARG00000028533	ENSDART00000140075	macf1	microtubule-actin crosslinking factor 1 [Source:ZFIN;Acc:ZDB-GENE-030131-3606]	TRUE	FALSE	FALSE	TRUE
chr19	36949437	36949932	Common_Ta_Tbx16_peak_576	495	506	ENSDARG00000060926	ENSDART00000148080	RNF19B	ring finger protein 19B [Source:HGNC Symbol;Acc:26886]	FALSE	FALSE	FALSE	FALSE
chr19	37075105	37075325	Common_Ta_Tbx16_peak_577	220	61275	ENSDARG00000035676	ENSDART00000131786	PTP4A2 (1 of 2)	protein tyrosine phosphatase type IVA, member 2 [Source:HGNC Symbol;Acc:9635]	TRUE	FALSE	FALSE	FALSE
chr19	44715981	44716560	Common_Ta_Tbx16_peak_578	579	15803	ENSDARG00000088962	ENSDART00000123250	SDC3	syndecan 3 [Source:HGNC Symbol;Acc:10660]	FALSE	FALSE	FALSE	TRUE
chr19	48147923	48148377	Common_Ta_Tbx16_peak_579	454	-24012	ENSDARG00000089168	ENSDART00000129325	EXT1 (1 of 2)	exostosin 1 [Source:HGNC Symbol;Acc:3512]	FALSE	FALSE	FALSE	FALSE
chr19	48454598	48455077	Common_Ta_Tbx16_peak_580	479	48724	ENSDARG00000045949	ENSDART00000123932	vps28	vacuolar protein sorting 28 (yeast) [Source:ZFIN;Acc:ZDB-GENE-040426-1527]	TRUE	FALSE	TRUE	TRUE
chr19	48507992	48508685	Common_Ta_Tbx16_peak_581	693						FALSE	FALSE	FALSE	FALSE
chr2	661708	662582	Common_Ta_Tbx16_peak_582	874	-27417	ENSDARG00000089125	ENSDART00000124757	CABZ01064012.1	Uncharacterized protein [Source:UniProtKB/TrEMBL;Acc:E7F768]	FALSE	FALSE	FALSE	FALSE
chr2	664070	664629	Common_Ta_Tbx16_peak_583	559	-25213	ENSDARG00000089125	ENSDART00000124757	CABZ01064012.1	Uncharacterized protein [Source:UniProtKB/TrEMBL;Acc:E7F768]	TRUE	FALSE	FALSE	TRUE
chr2	870951	871508	Common_Ta_Tbx16_peak_584	557	841	ENSDARG00000091481	ENSDART00000122732	foxc1a	forkhead box C1a [Source:ZFIN;Acc:ZDB-GENE-010302-1]	TRUE	FALSE	FALSE	TRUE
chr2	1945798	1946402	Common_Ta_Tbx16_peak_585	604	-12057	ENSDARG00000022309	ENSDART00000148460	dspa	desmoplakin a [Source:ZFIN;Acc:ZDB-GENE-030131-2743]	FALSE	FALSE	FALSE	FALSE
chr2	4391474	4392398	Common_Ta_Tbx16_peak_586	924	33708	ENSDARG00000025168	ENSDART00000081897	FP102784.1	membrane protein, palmitoylated 7 (MAGUK p55 subfamily member 7) [Source:HGNC Symbol;Acc:26542]	TRUE	FALSE	TRUE	TRUE
chr2	7800263	7800950	Common_Ta_Tbx16_peak_587	687	-29151	ENSDARG00000008450	ENSDART00000142345	pcolce2a	procollagen C-endopeptidase enhancer 2a [Source:ZFIN;Acc:ZDB-GENE-070705-25]	TRUE	TRUE	TRUE	TRUE
chr2	11537404	11537933	Common_Ta_Tbx16_peak_588	529	-17810	ENSDARG00000092038	ENSDART00000147244	GREB1L (2 of 2)	growth regulation by estrogen in breast cancer-like [Source:HGNC Symbol;Acc:31042]	TRUE	FALSE	TRUE	FALSE
chr2	11538919	11540015	Common_Ta_Tbx16_peak_589	1096	-16011	ENSDARG00000092038	ENSDART00000147244	GREB1L (2 of 2)	growth regulation by estrogen in breast cancer-like [Source:HGNC Symbol;Acc:31042]	TRUE	FALSE	TRUE	FALSE
chr2	12168318	12168915	Common_Ta_Tbx16_peak_590	597	-24628	ENSDARG00000075673	ENSDART00000144018	arhgap21b	Rho GTPase activating protein 21b [Source:ZFIN;Acc:ZDB-GENE-030131-4944]	TRUE	TRUE	FALSE	FALSE
chr2	17591718	17592300	Common_Ta_Tbx16_peak_591	582						FALSE	FALSE	FALSE	FALSE
chr2	17596056	17596692	Common_Ta_Tbx16_peak_592	636						TRUE	TRUE	TRUE	TRUE
chr2	20838280	20838721	Common_Ta_Tbx16_peak_593	441	-1852	ENSDARG00000042652	ENSDART00000062563	RREB1 (2 of 2)	ras responsive element binding protein 1 [Source:HGNC Symbol;Acc:10449]	TRUE	FALSE	TRUE	TRUE
chr2	20963896	20964258	Common_Ta_Tbx16_peak_594	362	1323	ENSDARG00000013076	ENSDART00000141415	bmi1b	B lymphoma Mo-MLV insertion region 1b [Source:ZFIN;Acc:ZDB-GENE-040116-4]	FALSE	FALSE	FALSE	TRUE
chr2	23993957	23994572	Common_Ta_Tbx16_peak_595	615	-46260	ENSDARG00000038979	ENSDART00000147543	VOPP1 (2 of 2)	vesicular, overexpressed in cancer, prosurvival protein 1 [Source:HGNC Symbol;Acc:34518]	TRUE	FALSE	TRUE	TRUE
chr2	25009848	25010682	Common_Ta_Tbx16_peak_596	834	19913	ENSDARG00000092935	ENSDART00000134668	si:dkeyp-7b3.1	si:dkeyp-7b3.1 [Source:ZFIN;Acc:ZDB-GENE-050420-184]	FALSE	FALSE	FALSE	TRUE
chr2	25234752	25235386	Common_Ta_Tbx16_peak_597	634	4731	ENSDARG00000094869	ENSDART00000136362	si:dkey-5n7.2	si:dkey-5n7.2 [Source:ZFIN;Acc:ZDB-GENE-050420-254]	TRUE	FALSE	TRUE	TRUE
chr2	25335770	25336119	Common_Ta_Tbx16_peak_598	349	-10247	ENSDARG00000093848	ENSDART00000141490	si:dkey-5n7.1	si:dkey-5n7.1 [Source:ZFIN;Acc:ZDB-GENE-050419-254]	TRUE	FALSE	FALSE	FALSE
chr2	26284744	26285360	Common_Ta_Tbx16_peak_599	616	-42214	ENSDARG00000010144	ENSDART00000024662	lppr3a	lipid phosphate phosphatase-related protein type 3a [Source:ZFIN;Acc:ZDB-GENE-070912-555]	FALSE	FALSE	FALSE	FALSE
chr2	26535985	26536603	Common_Ta_Tbx16_peak_600	618	-47989	ENSDARG00000092348	ENSDART00000134401	si:dkey-15h14.4	si:dkey-15h14.4 [Source:ZFIN;Acc:ZDB-GENE-070912-383]	TRUE	FALSE	FALSE	TRUE
chr2	27625063	27625541	Common_Ta_Tbx16_peak_601	478	-8177	ENSDARG00000095164	ENSDART00000133294	si:ch73-176g19.2	si:ch73-176g19.2 [Source:ZFIN;Acc:ZDB-GENE-081104-246]	FALSE	FALSE	TRUE	FALSE
chr2	27629082	27630286	Common_Ta_Tbx16_peak_602	1204	-3795	ENSDARG00000095164	ENSDART00000133294	si:ch73-176g19.2	si:ch73-176g19.2 [Source:ZFIN;Acc:ZDB-GENE-081104-246]	TRUE	FALSE	TRUE	TRUE
chr2	27922093	27922476	Common_Ta_Tbx16_peak_603	383	-66791	ENSDARG00000015564	ENSDART00000008033	dhcr7	7-dehydrocholesterol reductase [Source:ZFIN;Acc:ZDB-GENE-030912-9]	TRUE	FALSE	FALSE	FALSE
chr2	29803857	29804639	Common_Ta_Tbx16_peak_604	782	-16543	ENSDARG00000004680	ENSDART00000121655	dnajb6a	DnaJ (Hsp40) homolog, subfamily B, member 6a [Source:ZFIN;Acc:ZDB-GENE-040718-45]	TRUE	FALSE	FALSE	TRUE
chr2	30740282	30740923	Common_Ta_Tbx16_peak_605	641	7709	ENSDARG00000061196	ENSDART00000140841	emilin2a	elastin microfibril interfacer 2a [Source:ZFIN;Acc:ZDB-GENE-060503-247]	TRUE	TRUE	TRUE	FALSE
chr2	31896211	31896733	Common_Ta_Tbx16_peak_606	522	59401	ENSDARG00000094081	ENSDART00000131828	si:ch211-139k8.4	si:ch211-139k8.4 [Source:ZFIN;Acc:ZDB-GENE-070912-69]	FALSE	FALSE	FALSE	TRUE
chr2	32791582	32792397	Common_Ta_Tbx16_peak_607	815						TRUE	FALSE	FALSE	FALSE
chr2	33691407	33691756	Common_Ta_Tbx16_peak_608	349	-19827	ENSDARG00000055026	ENSDART00000140910	ptch2	patched 2 [Source:ZFIN;Acc:ZDB-GENE-980526-44]	FALSE	FALSE	FALSE	FALSE
chr2	35391886	35392656	Common_Ta_Tbx16_peak_609	770	-15205	ENSDARG00000087481	ENSDART00000122425	5S_rRNA	5S ribosomal RNA [Source:RFAM;Acc:RF00001]	TRUE	FALSE	TRUE	TRUE
chr2	35603876	35604478	Common_Ta_Tbx16_peak_610	602	2744	ENSDARG00000036279	ENSDART00000004277	lamc1	laminin, gamma 1 [Source:ZFIN;Acc:ZDB-GENE-021226-3]	FALSE	TRUE	FALSE	FALSE
chr2	35650567	35651082	Common_Ta_Tbx16_peak_611	515	49392	ENSDARG00000036279	ENSDART00000004277	lamc1	laminin, gamma 1 [Source:ZFIN;Acc:ZDB-GENE-021226-3]	FALSE	FALSE	FALSE	FALSE
chr2	36735941	36736637	Common_Ta_Tbx16_peak_612	696	-28449	ENSDARG00000038693	ENSDART00000056514	gng7	guanine nucleotide binding protein (G protein), gamma 7 [Source:ZFIN;Acc:ZDB-GENE-040718-93]	TRUE	FALSE	FALSE	FALSE
chr2	37178468	37179565	Common_Ta_Tbx16_peak_613	1097	2702	ENSDARG00000060395	ENSDART00000147977	si:dkey-127k13.1	si:dkey-127k13.1 [Source:ZFIN;Acc:ZDB-GENE-070912-368]	TRUE	FALSE	TRUE	FALSE
chr2	39376059	39376729	Common_Ta_Tbx16_peak_614	670	22119	ENSDARG00000016084	ENSDART00000021510	spsb4a	splA/ryanodine receptor domain and SOCS box containing 4a [Source:ZFIN;Acc:ZDB-GENE-070911-3]	FALSE	TRUE	FALSE	TRUE
chr2	39509439	39510020	Common_Ta_Tbx16_peak_615	581	52978	ENSDARG00000038731	ENSDART00000148135	slc25a36a	solute carrier family 25, member 36a [Source:ZFIN;Acc:ZDB-GENE-040718-415]	FALSE	FALSE	FALSE	TRUE
chr2	39841151	39841565	Common_Ta_Tbx16_peak_616	414	1144	ENSDARG00000054454	ENSDART00000148563	epha4a	eph receptor A4a [Source:ZFIN;Acc:ZDB-GENE-001207-7]	TRUE	FALSE	FALSE	FALSE
chr2	42688317	42688568	Common_Ta_Tbx16_peak_617	251	587	ENSDARG00000085497	ENSDART00000120897	RNaseP_nuc	Nuclear RNase P [Source:RFAM;Acc:RF00009]	FALSE	FALSE	FALSE	FALSE
chr2	43473727	43473812	Common_Ta_Tbx16_peak_618	85	93051	ENSDARG00000010583	ENSDART00000131718	pard3	par-3 partitioning defective 3 homolog (C. elegans) [Source:ZFIN;Acc:ZDB-GENE-030925-47]	FALSE	FALSE	FALSE	TRUE
chr2	43887108	43887601	Common_Ta_Tbx16_peak_619	493	-24784	ENSDARG00000016788	ENSDART00000136077	ZEB1 (2 of 2)	zinc finger E-box binding homeobox 1 [Source:HGNC Symbol;Acc:11642]	TRUE	FALSE	FALSE	TRUE
chr2	43908091	43908524	Common_Ta_Tbx16_peak_620	433	-3831	ENSDARG00000016788	ENSDART00000136077	ZEB1 (2 of 2)	zinc finger E-box binding homeobox 1 [Source:HGNC Symbol;Acc:11642]	TRUE	FALSE	FALSE	FALSE
chr2	44168420	44168770	Common_Ta_Tbx16_peak_621	350	68396	ENSDARG00000056998	ENSDART00000079582	kirrelb	kin of IRRE like b [Source:ZFIN;Acc:ZDB-GENE-070912-173]	FALSE	FALSE	FALSE	FALSE
chr2	46777844	46778664	Common_Ta_Tbx16_peak_622	820						TRUE	FALSE	FALSE	FALSE
chr2	47162160	47163015	Common_Ta_Tbx16_peak_623	855	-20207	ENSDARG00000094038	ENSDART00000139389	si:ch211-226f6.1	si:ch211-226f6.1 [Source:ZFIN;Acc:ZDB-GENE-070912-217]	FALSE	FALSE	FALSE	FALSE
chr2	47395666	47396544	Common_Ta_Tbx16_peak_624	878	3847	ENSDARG00000078489	ENSDART00000109324	si:ch211-284d12.3	si:ch211-284d12.3 [Source:ZFIN;Acc:ZDB-GENE-070912-280]	TRUE	FALSE	TRUE	FALSE
chr2	47574967	47575420	Common_Ta_Tbx16_peak_625	453	-5904	ENSDARG00000010192	ENSDART00000014350	pax3a	paired box gene 3a [Source:ZFIN;Acc:ZDB-GENE-980526-52]	FALSE	FALSE	FALSE	FALSE
chr2	48344642	48345389	Common_Ta_Tbx16_peak_626	747	-25000	ENSDARG00000009735	ENSDART00000056277	GIGYF2	GRB10 interacting GYF protein 2 [Source:ZFIN;Acc:ZDB-GENE-050706-185]	TRUE	TRUE	TRUE	FALSE
chr2	51573893	51574465	Common_Ta_Tbx16_peak_627	572	4266	ENSDARG00000041516	ENSDART00000060866	ACVR2B (2 of 2)	activin A receptor, type IIB [Source:HGNC Symbol;Acc:174]	TRUE	TRUE	TRUE	FALSE
chr2	54093618	54094044	Common_Ta_Tbx16_peak_628	426	6108	ENSDARG00000025372	ENSDART00000037557	admp	anti-dorsalizing morphogenic protein [Source:ZFIN;Acc:ZDB-GENE-011214-1]	TRUE	FALSE	FALSE	TRUE
chr2	54112257	54112779	Common_Ta_Tbx16_peak_629	522	0	ENSDARG00000039070	ENSDART00000057053	im:7138239	im:7138239 [Source:ZFIN;Acc:ZDB-GENE-081007-2]	TRUE	TRUE	TRUE	FALSE
chr2	57855830	57856487	Common_Ta_Tbx16_peak_630	657	2414	ENSDARG00000005915	ENSDART00000150122	tcf3	transcription factor 3 [Source:ZFIN;Acc:ZDB-GENE-990415-51]	TRUE	FALSE	FALSE	FALSE
chr20	166085	167030	Common_Ta_Tbx16_peak_631	945	-1791	ENSDARG00000020984	ENSDART00000131635	slc16a10	solute carrier family 16, member 10 (aromatic amino acid transporter) [Source:ZFIN;Acc:ZDB-GENE-040724-214]	TRUE	TRUE	TRUE	FALSE
chr20	167798	168166	Common_Ta_Tbx16_peak_632	368	-366	ENSDARG00000020984	ENSDART00000131635	slc16a10	solute carrier family 16, member 10 (aromatic amino acid transporter) [Source:ZFIN;Acc:ZDB-GENE-040724-214]	TRUE	TRUE	TRUE	FALSE
chr20	1899646	1900730	Common_Ta_Tbx16_peak_633	1084	18438	ENSDARG00000086689	ENSDART00000123800	CABZ01112907.1	Uncharacterized protein [Source:UniProtKB/TrEMBL;Acc:F1R8P1]	TRUE	FALSE	FALSE	TRUE
chr20	2116047	2116633	Common_Ta_Tbx16_peak_634	586	-5306	ENSDARG00000074740	ENSDART00000113237	ARHGAP18	Rho GTPase activating protein 18 [Source:HGNC Symbol;Acc:21035]	FALSE	FALSE	FALSE	FALSE
chr20	2837064	2837645	Common_Ta_Tbx16_peak_635	581	-53544	ENSDARG00000011468	ENSDART00000018348	HTR1E	5-hydroxytryptamine (serotonin) receptor 1E, G protein-coupled [Source:HGNC Symbol;Acc:5291]	TRUE	FALSE	FALSE	TRUE
chr20	4404964	4405038	Common_Ta_Tbx16_peak_636	74	-94	ENSDARG00000067725	ENSDART00000097541	CLDN20 (1 of 2)	claudin 20 [Source:HGNC Symbol;Acc:2042]	TRUE	FALSE	TRUE	TRUE
chr20	4566199	4566595	Common_Ta_Tbx16_peak_637	396						TRUE	FALSE	FALSE	FALSE
chr20	8328164	8328726	Common_Ta_Tbx16_peak_638	562	39844	ENSDARG00000093055	ENSDART00000137656	si:ch211-232i5.2	si:ch211-232i5.2 [Source:ZFIN;Acc:ZDB-GENE-090313-97]	TRUE	FALSE	TRUE	FALSE
chr20	8328975	8328980	Common_Ta_Tbx16_peak_639	5	40377	ENSDARG00000093055	ENSDART00000137656	si:ch211-232i5.2	si:ch211-232i5.2 [Source:ZFIN;Acc:ZDB-GENE-090313-97]	TRUE	FALSE	TRUE	FALSE
chr20	9943982	9944441	Common_Ta_Tbx16_peak_640	459	14	ENSDARG00000037038	ENSDART00000115134	psmc6	proteasome (prosome, macropain) 26S subunit, ATPase, 6 [Source:ZFIN;Acc:ZDB-GENE-030131-304]	FALSE	TRUE	TRUE	FALSE
chr20	15452716	15453374	Common_Ta_Tbx16_peak_641	658	-81787	ENSDARG00000094802	ENSDART00000141261	si:dkey-86e18.4	si:dkey-86e18.4 [Source:ZFIN;Acc:ZDB-GENE-041014-14]	TRUE	FALSE	FALSE	FALSE
chr20	17792135	17792809	Common_Ta_Tbx16_peak_642	674	6447	ENSDARG00000018693	ENSDART00000024627	cdh2	cadherin 2, neuronal [Source:ZFIN;Acc:ZDB-GENE-990415-171]	TRUE	FALSE	FALSE	TRUE
chr20	19618317	19618903	Common_Ta_Tbx16_peak_643	586	1704	ENSDARG00000082396	ENSDART00000117540	dre-mir-206-1	dre-mir-206-1 [Source:miRBase;Acc:MI0002045]	TRUE	TRUE	FALSE	FALSE
chr20	19632422	19633119	Common_Ta_Tbx16_peak_644	697	-1773	ENSDARG00000016138	ENSDART00000103798	nme6	non-metastatic cells 6, protein expressed in (nucleoside-diphosphate kinase) [Source:ZFIN;Acc:ZDB-GENE-000710-3]	TRUE	FALSE	FALSE	FALSE
chr20	21967147	21967669	Common_Ta_Tbx16_peak_645	522	-14886	ENSDARG00000009689	ENSDART00000147801	daam1b	dishevelled associated activator of morphogenesis 1b [Source:ZFIN;Acc:ZDB-GENE-030131-4212]	FALSE	FALSE	TRUE	TRUE
chr20	23012630	23014215	Common_Ta_Tbx16_peak_646	1585	-314	ENSDARG00000015611	ENSDART00000015755	rasl11b	RAS-like, family 11, member B [Source:ZFIN;Acc:ZDB-GENE-040426-793]	TRUE	TRUE	FALSE	FALSE
chr20	23018780	23019279	Common_Ta_Tbx16_peak_647	499	5139	ENSDARG00000094247	ENSDART00000137544	si:ch73-249k16.3	si:ch73-249k16.3 [Source:ZFIN;Acc:ZDB-GENE-091204-141]	FALSE	FALSE	FALSE	TRUE
chr20	23242884	23243206	Common_Ta_Tbx16_peak_648	322	2054	ENSDARG00000052334	ENSDART00000128657	ociad1	OCIA domain containing 1 [Source:ZFIN;Acc:ZDB-GENE-040426-1100]	TRUE	TRUE	TRUE	FALSE
chr20	23458590	23459535	Common_Ta_Tbx16_peak_649	945	-770	ENSDARG00000032114	ENSDART00000123222	slain2	SLAIN motif family, member 2 [Source:ZFIN;Acc:ZDB-GENE-041014-251]	TRUE	TRUE	TRUE	FALSE
chr20	23987576	23987597	Common_Ta_Tbx16_peak_650	21	-17071	ENSDARG00000004074	ENSDART00000131857	bach2	BTB and CNC homology 1, basic leucine zipper transcription factor 2 [Source:ZFIN;Acc:ZDB-GENE-041001-139]	TRUE	FALSE	TRUE	FALSE
chr20	23999408	23999894	Common_Ta_Tbx16_peak_651	486	-5006	ENSDARG00000004074	ENSDART00000131857	bach2	BTB and CNC homology 1, basic leucine zipper transcription factor 2 [Source:ZFIN;Acc:ZDB-GENE-041001-139]	TRUE	FALSE	FALSE	FALSE
chr20	24006642	24007453	Common_Ta_Tbx16_peak_652	811	2391	ENSDARG00000004074	ENSDART00000131857	bach2	BTB and CNC homology 1, basic leucine zipper transcription factor 2 [Source:ZFIN;Acc:ZDB-GENE-041001-139]	TRUE	FALSE	FALSE	FALSE
chr20	26447877	26448713	Common_Ta_Tbx16_peak_653	836	20127	ENSDARG00000084653	ENSDART00000120053	SNORD27	Small nucleolar RNA SNORD27 [Source:RFAM;Acc:RF00086]	FALSE	TRUE	FALSE	FALSE
chr20	26451634	26452591	Common_Ta_Tbx16_peak_654	957	23945	ENSDARG00000084653	ENSDART00000120053	SNORD27	Small nucleolar RNA SNORD27 [Source:RFAM;Acc:RF00086]	FALSE	TRUE	FALSE	FALSE
chr20	27772515	27773274	Common_Ta_Tbx16_peak_655	759	-5846	ENSDARG00000061963	ENSDART00000089013	VRTN	vertebrae development homolog (pig) [Source:HGNC Symbol;Acc:20223]	FALSE	FALSE	FALSE	FALSE
chr20	27776474	27777365	Common_Ta_Tbx16_peak_656	891	-1821	ENSDARG00000061963	ENSDART00000089013	VRTN	vertebrae development homolog (pig) [Source:HGNC Symbol;Acc:20223]	FALSE	FALSE	FALSE	FALSE
chr20	27800132	27800795	Common_Ta_Tbx16_peak_657	663	15386	ENSDARG00000093696	ENSDART00000143971	si:dkey-1h6.6	si:dkey-1h6.6 [Source:ZFIN;Acc:ZDB-GENE-070705-348]	TRUE	FALSE	TRUE	TRUE
chr20	28228402	28228778	Common_Ta_Tbx16_peak_658	376	-46181	ENSDARG00000070425	ENSDART00000103320	dll4	delta-like 4 (Drosophila) [Source:ZFIN;Acc:ZDB-GENE-041014-73]	TRUE	FALSE	FALSE	FALSE
chr20	28399560	28399860	Common_Ta_Tbx16_peak_659	300	5361	ENSDARG00000070434	ENSDART00000146905	rhov	ras homolog gene family, member V [Source:ZFIN;Acc:ZDB-GENE-031002-10]	TRUE	FALSE	FALSE	TRUE
chr20	28425042	28426200	Common_Ta_Tbx16_peak_660	1158	-8448	ENSDARG00000038348	ENSDART00000055932	PIGH	phosphatidylinositol glycan anchor biosynthesis, class H [Source:HGNC Symbol;Acc:8964]	TRUE	FALSE	FALSE	TRUE
chr20	30069426	30070127	Common_Ta_Tbx16_peak_661	701	8543	ENSDARG00000095743	ENSDART00000141068	sox11b	SRY-box containing gene 11b [Source:ZFIN;Acc:ZDB-GENE-980526-466]	TRUE	FALSE	FALSE	TRUE
chr20	30088468	30089120	Common_Ta_Tbx16_peak_662	652	-814	ENSDARG00000084125	ENSDART00000119525	5S_rRNA	5S ribosomal RNA [Source:RFAM;Acc:RF00001]	TRUE	FALSE	FALSE	FALSE
chr20	30868030	30868809	Common_Ta_Tbx16_peak_663	779	-15996	ENSDARG00000042627	ENSDART00000145066	nhsl1b	NHS-like 1b [Source:ZFIN;Acc:ZDB-GENE-040910-1]	TRUE	FALSE	FALSE	FALSE
chr20	31516501	31517144	Common_Ta_Tbx16_peak_664	643	48706	ENSDARG00000007179	ENSDART00000137679	sash1a	SAM and SH3 domain containing 1a [Source:ZFIN;Acc:ZDB-GENE-030131-9960]	FALSE	FALSE	FALSE	FALSE
chr20	31517224	31517275	Common_Ta_Tbx16_peak_665	51	49133	ENSDARG00000007179	ENSDART00000137679	sash1a	SAM and SH3 domain containing 1a [Source:ZFIN;Acc:ZDB-GENE-030131-9960]	FALSE	FALSE	FALSE	FALSE
chr20	31814742	31815444	Common_Ta_Tbx16_peak_666	702	-32567	ENSDARG00000002656	ENSDART00000133788	stxbp5a	syntaxin binding protein 5a (tomosyn) [Source:ZFIN;Acc:ZDB-GENE-041001-161]	FALSE	FALSE	FALSE	FALSE
chr20	32200213	32201328	Common_Ta_Tbx16_peak_667	1115	9488	ENSDARG00000093695	ENSDART00000139507	si:ch211-51a19.4	si:ch211-51a19.4 [Source:ZFIN;Acc:ZDB-GENE-041014-374]	TRUE	FALSE	TRUE	TRUE
chr20	33375408	33376059	Common_Ta_Tbx16_peak_668	651	42379	ENSDARG00000006837	ENSDART00000112277	mycn	v-myc myelocytomatosis viral related oncogene, neuroblastoma derived (avian) [Source:ZFIN;Acc:ZDB-GENE-020711-1]	TRUE	FALSE	FALSE	TRUE
chr20	33577626	33578090	Common_Ta_Tbx16_peak_669	464	4939	ENSDARG00000027940	ENSDART00000029206	kcnf1a	potassium voltage-gated channel, subfamily F, member 1a [Source:ZFIN;Acc:ZDB-GENE-041001-217]	FALSE	FALSE	FALSE	FALSE
chr20	36583402	36584072	Common_Ta_Tbx16_peak_670	670	-16346	ENSDARG00000032049	ENSDART00000062893	enah	enabled homolog (Drosophila) [Source:ZFIN;Acc:ZDB-GENE-010323-11]	TRUE	TRUE	TRUE	TRUE
chr20	36707234	36707532	Common_Ta_Tbx16_peak_671	298	629	ENSDARG00000094900	ENSDART00000141172	si:dkey-5g7.1	si:dkey-5g7.1 [Source:ZFIN;Acc:ZDB-GENE-041001-176]	FALSE	TRUE	TRUE	FALSE
chr20	36993765	36994348	Common_Ta_Tbx16_peak_672	583	51779	ENSDARG00000030905	ENSDART00000046716	cited2	Cbp/p300-interacting transactivator, with Glu/Asp-rich carboxy-terminal domain, 2 [Source:ZFIN;Acc:ZDB-GENE-041010-141]	TRUE	FALSE	FALSE	FALSE
chr20	37604628	37605069	Common_Ta_Tbx16_peak_673	441	57672	ENSDARG00000039987	ENSDART00000141734	HIVEP2 (1 of 2)	human immunodeficiency virus type I enhancer binding protein 2 [Source:HGNC Symbol;Acc:4921]	TRUE	FALSE	FALSE	FALSE
chr20	38851785	38852205	Common_Ta_Tbx16_peak_674	420	-337	ENSDARG00000041895	ENSDART00000122056	cad	carbamoyl-phosphate synthetase 2, aspartate transcarbamylase, and dihydroorotase [Source:ZFIN;Acc:ZDB-GENE-021030-4]	TRUE	TRUE	TRUE	TRUE
chr20	39699417	39699840	Common_Ta_Tbx16_peak_675	423	-11653	ENSDARG00000034957	ENSDART00000050729	hddc2	HD domain containing 2 [Source:ZFIN;Acc:ZDB-GENE-050522-394]	TRUE	FALSE	FALSE	FALSE
chr20	41718081	41718557	Common_Ta_Tbx16_peak_676	476	45901	ENSDARG00000014081	ENSDART00000138686	fam184a	family with sequence similarity 184, member A [Source:ZFIN;Acc:ZDB-GENE-041014-214]	TRUE	FALSE	FALSE	TRUE
chr20	41930986	41931300	Common_Ta_Tbx16_peak_677	314	-2393	ENSDARG00000087033	ENSDART00000126974	AL845301.1	Uncharacterized protein [Source:UniProtKB/TrEMBL;Acc:F1R7A5]	TRUE	FALSE	FALSE	FALSE
chr20	43759075	43759549	Common_Ta_Tbx16_peak_678	474	3689	ENSDARG00000069252	ENSDART00000122051	mixl1	Mix paired-like homeobox [Source:ZFIN;Acc:ZDB-GENE-000208-20]	FALSE	FALSE	FALSE	FALSE
chr20	44301580	44302054	Common_Ta_Tbx16_peak_679	474	-3818	ENSDARG00000009737	ENSDART00000010633	MIXL1 (2 of 2)	Mix paired-like homeobox [Source:HGNC Symbol;Acc:13363]	FALSE	FALSE	FALSE	FALSE
chr20	45275902	45276245	Common_Ta_Tbx16_peak_680	343	-98834	ENSDARG00000087688	ENSDART00000124298	KLHL29 (1 of 2)	kelch-like 29 (Drosophila) [Source:HGNC Symbol;Acc:29404]	FALSE	FALSE	FALSE	TRUE
chr20	48200677	48201376	Common_Ta_Tbx16_peak_681	699	86433	ENSDARG00000060618	ENSDART00000085624	ipo13	importin 13 [Source:ZFIN;Acc:ZDB-GENE-070706-1]	FALSE	FALSE	FALSE	FALSE
chr20	49302420	49303057	Common_Ta_Tbx16_peak_682	637	632	ENSDARG00000090972	ENSDART00000130026	MEI1	meiosis inhibitor 1 [Source:HGNC Symbol;Acc:28613]	FALSE	FALSE	FALSE	FALSE
chr20	53093881	53094332	Common_Ta_Tbx16_peak_683	451	-142	ENSDARG00000079243	ENSDART00000037072	CABZ01080492.1	Uncharacterized protein [Source:UniProtKB/TrEMBL;Acc:E7EY70]	FALSE	FALSE	FALSE	FALSE
chr20	53094662	53095355	Common_Ta_Tbx16_peak_684	693	761	ENSDARG00000079243	ENSDART00000037072	CABZ01080492.1	Uncharacterized protein [Source:UniProtKB/TrEMBL;Acc:E7EY70]	FALSE	FALSE	FALSE	FALSE
chr20	53637226	53637659	Common_Ta_Tbx16_peak_685	433	-33861	ENSDARG00000060349	ENSDART00000146001	WASF1 (1 of 2)	WAS protein family, member 1 [Source:HGNC Symbol;Acc:12732]	TRUE	FALSE	FALSE	FALSE
chr20	53883072	53883959	Common_Ta_Tbx16_peak_686	887	-7678	ENSDARG00000052405	ENSDART00000100110	PAK6 (2 of 2)	p21 protein (Cdc42/Rac)-activated kinase 6 [Source:HGNC Symbol;Acc:16061]	FALSE	FALSE	FALSE	FALSE
chr21	462196	463275	Common_Ta_Tbx16_peak_687	1079	9993	ENSDARG00000033945	ENSDART00000044184	NOP14	NOP14 nucleolar protein homolog (yeast) [Source:HGNC Symbol;Acc:16821]	FALSE	FALSE	FALSE	FALSE
chr21	778229	778342	Common_Ta_Tbx16_peak_688	113	10960	ENSDARG00000090666	ENSDART00000122694		ubiquitin-like with PHD and ring finger domains 2, E3 ubiquitin protein ligase [Source:HGNC Symbol;Acc:12557]	FALSE	FALSE	FALSE	FALSE
chr21	812194	812900	Common_Ta_Tbx16_peak_689	706	-4807	ENSDARG00000089389	ENSDART00000127040	UHRF2 (2 of 2)	ubiquitin-like with PHD and ring finger domains 2, E3 ubiquitin protein ligase [Source:HGNC Symbol;Acc:12557]	FALSE	FALSE	FALSE	FALSE
chr21	814103	814194	Common_Ta_Tbx16_peak_690	91	-3206	ENSDARG00000089389	ENSDART00000127040	UHRF2 (2 of 2)	ubiquitin-like with PHD and ring finger domains 2, E3 ubiquitin protein ligase [Source:HGNC Symbol;Acc:12557]	FALSE	FALSE	FALSE	FALSE
chr21	814275	814450	Common_Ta_Tbx16_peak_691	175	-2992	ENSDARG00000089389	ENSDART00000127040	UHRF2 (2 of 2)	ubiquitin-like with PHD and ring finger domains 2, E3 ubiquitin protein ligase [Source:HGNC Symbol;Acc:12557]	FALSE	FALSE	FALSE	FALSE
chr21	3636875	3637402	Common_Ta_Tbx16_peak_692	527	-52231	ENSDARG00000016858	ENSDART00000009740	smad7	MAD, mothers against decapentaplegic homolog 7 (Drosophila) [Source:ZFIN;Acc:ZDB-GENE-030128-3]	TRUE	FALSE	FALSE	FALSE
chr21	3684914	3685478	Common_Ta_Tbx16_peak_693	564	-4173	ENSDARG00000016858	ENSDART00000009740	smad7	MAD, mothers against decapentaplegic homolog 7 (Drosophila) [Source:ZFIN;Acc:ZDB-GENE-030128-3]	TRUE	TRUE	TRUE	TRUE
chr21	3700308	3700779	Common_Ta_Tbx16_peak_694	471	11175	ENSDARG00000016858	ENSDART00000009740	smad7	MAD, mothers against decapentaplegic homolog 7 (Drosophila) [Source:ZFIN;Acc:ZDB-GENE-030128-3]	FALSE	FALSE	FALSE	FALSE
chr21	3721654	3722573	Common_Ta_Tbx16_peak_695	919	32745	ENSDARG00000016858	ENSDART00000009740	smad7	MAD, mothers against decapentaplegic homolog 7 (Drosophila) [Source:ZFIN;Acc:ZDB-GENE-030128-3]	TRUE	FALSE	TRUE	FALSE
chr21	4140051	4140529	Common_Ta_Tbx16_peak_696	478	-5800	ENSDARG00000087100	ENSDART00000124030	CU915818.1	Uncharacterized protein [Source:UniProtKB/TrEMBL;Acc:E7FDM9]	FALSE	FALSE	TRUE	FALSE
chr21	5038975	5039577	Common_Ta_Tbx16_peak_697	602	3168	ENSDARG00000077129	ENSDART00000050858	NOTCH2	Uncharacterized protein [Source:UniProtKB/TrEMBL;Acc:F1QCA1]	TRUE	FALSE	FALSE	FALSE
chr21	5094837	5095566	Common_Ta_Tbx16_peak_698	729	36345	ENSDARG00000044841	ENSDART00000122949	NOTCH1 (2 of 2)	notch 1 [Source:HGNC Symbol;Acc:7881]	TRUE	TRUE	TRUE	FALSE
chr21	6472511	6472998	Common_Ta_Tbx16_peak_699	487	-40538	ENSDARG00000012593	ENSDART00000139598	col5a1	procollagen, type V, alpha 1 [Source:ZFIN;Acc:ZDB-GENE-041105-6]	FALSE	FALSE	FALSE	TRUE
chr21	13078589	13078867	Common_Ta_Tbx16_peak_700	278	-1589	ENSDARG00000074481	ENSDART00000112407	ulk1b	unc-51-like kinase 1b (C. elegans) [Source:ZFIN;Acc:ZDB-GENE-071203-2]	TRUE	TRUE	TRUE	FALSE
chr21	14129920	14130440	Common_Ta_Tbx16_peak_701	520	-1929	ENSDARG00000057936	ENSDART00000080693	lhx5	LIM homeobox 5 [Source:ZFIN;Acc:ZDB-GENE-980526-484]	FALSE	TRUE	FALSE	TRUE
chr21	16047394	16048020	Common_Ta_Tbx16_peak_702	626	-6473	ENSDARG00000003835	ENSDART00000080505	stom	stomatin [Source:ZFIN;Acc:ZDB-GENE-980526-486]	TRUE	FALSE	TRUE	FALSE
chr21	16682118	16682832	Common_Ta_Tbx16_peak_703	714	-73497	ENSDARG00000089270	ENSDART00000111502	FP102168.1	Uncharacterized protein [Source:UniProtKB/TrEMBL;Acc:F8W3I8]	TRUE	FALSE	TRUE	FALSE
chr21	17912396	17913130	Common_Ta_Tbx16_peak_704	734	20395	ENSDARG00000092282	ENSDART00000145654	si:ch211-203l7.3	si:ch211-203l7.3 [Source:ZFIN;Acc:ZDB-GENE-091204-366]	FALSE	FALSE	TRUE	FALSE
chr21	18215349	18215881	Common_Ta_Tbx16_peak_705	532	16365	ENSDARG00000063625	ENSDART00000112089	btc	betacellulin, epidermal growth factor family member [Source:ZFIN;Acc:ZDB-GENE-050311-1]	TRUE	FALSE	FALSE	FALSE
chr21	18222124	18222684	Common_Ta_Tbx16_peak_706	560	23154	ENSDARG00000063625	ENSDART00000112089	btc	betacellulin, epidermal growth factor family member [Source:ZFIN;Acc:ZDB-GENE-050311-1]	FALSE	FALSE	FALSE	FALSE
chr21	19176263	19176672	Common_Ta_Tbx16_peak_707	409	6497	ENSDARG00000044684	ENSDART00000065659	rbp4l	retinol binding protein 4, like [Source:ZFIN;Acc:ZDB-GENE-030131-7591]	TRUE	TRUE	TRUE	FALSE
chr21	19385606	19386218	Common_Ta_Tbx16_peak_708	612	8642	ENSDARG00000089790	ENSDART00000126005	efna5a	ephrin A5a [Source:ZFIN;Acc:ZDB-GENE-001128-1]	TRUE	FALSE	FALSE	TRUE
chr21	19396085	19397022	Common_Ta_Tbx16_peak_709	937	19284	ENSDARG00000089790	ENSDART00000126005	efna5a	ephrin A5a [Source:ZFIN;Acc:ZDB-GENE-001128-1]	TRUE	FALSE	FALSE	TRUE
chr21	21278404	21278948	Common_Ta_Tbx16_peak_710	544	1681	ENSDARG00000079293	ENSDART00000142100	GDPD4 (3 of 3)	glycerophosphodiester phosphodiesterase domain containing 4 [Source:HGNC Symbol;Acc:24849]	FALSE	FALSE	FALSE	FALSE
chr21	25221759	25222493	Common_Ta_Tbx16_peak_711	734	39861	ENSDARG00000025567	ENSDART00000128987	nf2b	neurofibromin 2b (merlin) [Source:ZFIN;Acc:ZDB-GENE-040622-3]	TRUE	FALSE	TRUE	FALSE
chr21	25225216	25225822	Common_Ta_Tbx16_peak_712	606	43254	ENSDARG00000025567	ENSDART00000128987	nf2b	neurofibromin 2b (merlin) [Source:ZFIN;Acc:ZDB-GENE-040622-3]	TRUE	FALSE	TRUE	TRUE
chr21	25385990	25386306	Common_Ta_Tbx16_peak_713	316	10979	ENSDARG00000089001	ENSDART00000130949	5S_rRNA	5S ribosomal RNA [Source:RFAM;Acc:RF00001]	TRUE	FALSE	FALSE	FALSE
chr21	26068638	26069126	Common_Ta_Tbx16_peak_714	488	-2439	ENSDARG00000055076	ENSDART00000148966	nxf1	nuclear RNA export factor 1 [Source:ZFIN;Acc:ZDB-GENE-030131-2585]	TRUE	FALSE	FALSE	FALSE
chr21	27643929	27644297	Common_Ta_Tbx16_peak_715	368	14775	ENSDARG00000061454	ENSDART00000134196	nrxn2a	neurexin 2a [Source:ZFIN;Acc:ZDB-GENE-070206-5]	FALSE	FALSE	FALSE	FALSE
chr21	28825142	28825868	Common_Ta_Tbx16_peak_716	726	-191	ENSDARG00000077116	ENSDART00000112754	CCNJL	cyclin J-like [Source:HGNC Symbol;Acc:25876]	FALSE	TRUE	TRUE	FALSE
chr21	29737210	29737639	Common_Ta_Tbx16_peak_717	429	-20179	ENSDARG00000044596	ENSDART00000100926	pgap2	post-GPI attachment to proteins 2 [Source:ZFIN;Acc:ZDB-GENE-050320-119]	TRUE	FALSE	TRUE	TRUE
chr21	35447614	35448213	Common_Ta_Tbx16_peak_718	599	20220	ENSDARG00000008057	ENSDART00000014708	ndfip1l	Nedd4 family interacting protein 1, like [Source:ZFIN;Acc:ZDB-GENE-040718-207]	TRUE	FALSE	FALSE	TRUE
chr21	36502643	36503421	Common_Ta_Tbx16_peak_719	778	-17124	ENSDARG00000069105	ENSDART00000100286	fgfr4	fibroblast growth factor receptor 4 [Source:ZFIN;Acc:ZDB-GENE-980526-488]	TRUE	FALSE	FALSE	FALSE
chr21	36534992	36535666	Common_Ta_Tbx16_peak_720	674	15173	ENSDARG00000069105	ENSDART00000100286	fgfr4	fibroblast growth factor receptor 4 [Source:ZFIN;Acc:ZDB-GENE-980526-488]	FALSE	FALSE	FALSE	FALSE
chr21	36936759	36937574	Common_Ta_Tbx16_peak_721	815	830	ENSDARG00000054103	ENSDART00000136569	ripply1	ripply1 [Source:ZFIN;Acc:ZDB-GENE-060113-1]	TRUE	TRUE	FALSE	TRUE
chr21	36957845	36958567	Common_Ta_Tbx16_peak_722	722	-7929	ENSDARG00000044387	ENSDART00000065183	cldn2	claudin 2 [Source:ZFIN;Acc:ZDB-GENE-040912-26]	TRUE	FALSE	FALSE	FALSE
chr21	41540329	41541182	Common_Ta_Tbx16_peak_723	853	8294	ENSDARG00000010085	ENSDART00000129566	p4ha2	procollagen-proline, 2-oxoglutarate 4-dioxygenase (proline 4-hydroxylase), alpha polypeptide 2 [Source:ZFIN;Acc:ZDB-GENE-030827-1]	TRUE	FALSE	TRUE	FALSE
chr21	43165571	43166357	Common_Ta_Tbx16_peak_724	786	-3577	ENSDARG00000068732	ENSDART00000099528	spry4	sprouty (Drosophila) homolog 4 [Source:ZFIN;Acc:ZDB-GENE-010803-2]	FALSE	TRUE	FALSE	FALSE
chr22	107883	108468	Common_Ta_Tbx16_peak_725	585	716	ENSDARG00000031898	ENSDART00000045844	NBL1	neuroblastoma, suppression of tumorigenicity 1 [Source:HGNC Symbol;Acc:7650]	TRUE	FALSE	FALSE	FALSE
chr22	468829	469573	Common_Ta_Tbx16_peak_726	744	-12906	ENSDARG00000000853	ENSDART00000106645	dstyk	dual serine/threonine and tyrosine protein kinase [Source:ZFIN;Acc:ZDB-GENE-040826-2]	TRUE	FALSE	FALSE	FALSE
chr22	4273309	4274030	Common_Ta_Tbx16_peak_727	721	-10806	ENSDARG00000031387	ENSDART00000042194	trh1	ceramide synthase 4a [Source:ZFIN;Acc:ZDB-GENE-020808-1]	TRUE	FALSE	FALSE	TRUE
chr22	4274162	4274775	Common_Ta_Tbx16_peak_728	613	-10007	ENSDARG00000031387	ENSDART00000042194	trh1	ceramide synthase 4a [Source:ZFIN;Acc:ZDB-GENE-020808-1]	TRUE	FALSE	FALSE	TRUE
chr22	10145956	10146958	Common_Ta_Tbx16_peak_729	1002	-4550	ENSDARG00000086839	ENSDART00000124603	BX324216.1	Uncharacterized protein [Source:UniProtKB/TrEMBL;Acc:F1R5U7]	TRUE	TRUE	FALSE	FALSE
chr22	10384190	10384948	Common_Ta_Tbx16_peak_730	758	-26107	ENSDARG00000093850	ENSDART00000138949	si:dkeyp-87e7.7	si:dkeyp-87e7.7 [Source:ZFIN;Acc:ZDB-GENE-050208-633]	TRUE	FALSE	FALSE	TRUE
chr22	10520775	10521257	Common_Ta_Tbx16_peak_731	482	8304	ENSDARG00000088449	ENSDART00000122403	wu:fb55g09	wu:fb55g09 [Source:ZFIN;Acc:ZDB-GENE-030131-1009]	TRUE	FALSE	FALSE	FALSE
chr22	10526269	10526861	Common_Ta_Tbx16_peak_732	592	13853	ENSDARG00000088449	ENSDART00000122403	wu:fb55g09	wu:fb55g09 [Source:ZFIN;Acc:ZDB-GENE-030131-1009]	TRUE	FALSE	FALSE	FALSE
chr22	11557035	11557908	Common_Ta_Tbx16_peak_733	873	8695	ENSDARG00000019302	ENSDART00000007649	mid1ip1b	MID1 interacting protein 1b [Source:ZFIN;Acc:ZDB-GENE-040426-1720]	FALSE	FALSE	FALSE	FALSE
chr22	11606909	11607482	Common_Ta_Tbx16_peak_734	573	3810	ENSDARG00000008407	ENSDART00000002691	tspan7b	tetraspanin 7b [Source:ZFIN;Acc:ZDB-GENE-040927-5]	TRUE	FALSE	FALSE	TRUE
chr22	12382441	12382977	Common_Ta_Tbx16_peak_735	536	1311	ENSDARG00000091538	ENSDART00000128056	ZRANB3 (1 of 2)	zinc finger, RAN-binding domain containing 3 [Source:HGNC Symbol;Acc:25249]	TRUE	FALSE	TRUE	FALSE
chr22	12553765	12554574	Common_Ta_Tbx16_peak_736	809	-6799	ENSDARG00000076799	ENSDART00000108609	rnd3a	Rho family GTPase 3a [Source:ZFIN;Acc:ZDB-GENE-010319-40]	TRUE	FALSE	TRUE	FALSE
chr22	12588364	12588985	Common_Ta_Tbx16_peak_737	621	27707	ENSDARG00000076799	ENSDART00000108609	rnd3a	Rho family GTPase 3a [Source:ZFIN;Acc:ZDB-GENE-010319-40]	TRUE	FALSE	FALSE	TRUE
chr22	16727700	16728638	Common_Ta_Tbx16_peak_738	938	8402	ENSDARG00000009881	ENSDART00000014330	ier5	immediate early response 5 [Source:ZFIN;Acc:ZDB-GENE-030616-127]	TRUE	TRUE	FALSE	FALSE
chr22	16740406	16740896	Common_Ta_Tbx16_peak_739	490	-16896	ENSDARG00000019930	ENSDART00000083063	tal1	T-cell acute lymphocytic leukemia 1 [Source:ZFIN;Acc:ZDB-GENE-980526-501]	TRUE	FALSE	FALSE	TRUE
chr22	16746335	16747395	Common_Ta_Tbx16_peak_740	1060	-10682	ENSDARG00000019930	ENSDART00000083063	tal1	T-cell acute lymphocytic leukemia 1 [Source:ZFIN;Acc:ZDB-GENE-980526-501]	TRUE	TRUE	TRUE	FALSE
chr22	17339559	17339894	Common_Ta_Tbx16_peak_741	335	-2896	ENSDARG00000062402	ENSDART00000090217	frem1b	Fras1 related extracellular matrix 1b [Source:ZFIN;Acc:ZDB-GENE-050208-783]	TRUE	TRUE	TRUE	TRUE
chr22	18968567	18969204	Common_Ta_Tbx16_peak_742	637	-1710	ENSDARG00000018524	ENSDART00000003929	midn	midnolin [Source:ZFIN;Acc:ZDB-GENE-030131-2433]	FALSE	TRUE	FALSE	FALSE
chr22	19772539	19772848	Common_Ta_Tbx16_peak_743	309	526	ENSDARG00000071389	ENSDART00000105511	si:dkey-78l4.6	granzyme M (lymphocyte met-ase 1) [Source:HGNC Symbol;Acc:4712]	FALSE	FALSE	FALSE	TRUE
chr22	19885547	19886180	Common_Ta_Tbx16_peak_744	633	14145	ENSDARG00000071377	ENSDART00000061739	hsd11b3a	hydroxysteroid (11-beta) dehydrogenase 3a [Source:ZFIN;Acc:ZDB-GENE-040426-1002]	TRUE	FALSE	FALSE	FALSE
chr22	20651611	20652280	Common_Ta_Tbx16_peak_745	669	-5214	ENSDARG00000052383	ENSDART00000130136	TCF3 (1 of 2)	transcription factor 3 (E2A immunoglobulin enhancer binding factors E12/E47) [Source:HGNC Symbol;Acc:11633]	FALSE	FALSE	FALSE	FALSE
chr22	20680544	20681114	Common_Ta_Tbx16_peak_746	570	-16005	ENSDARG00000039899	ENSDART00000140187	zbtb7a	zinc finger and BTB domain containing 7a [Source:ZFIN;Acc:ZDB-GENE-050208-583]	TRUE	FALSE	TRUE	FALSE
chr22	20998787	20999244	Common_Ta_Tbx16_peak_747	457	-16568	ENSDARG00000076474	ENSDART00000112722	org	oogenesis-related gene [Source:ZFIN;Acc:ZDB-GENE-050208-584]	TRUE	FALSE	FALSE	FALSE
chr22	21309086	21309706	Common_Ta_Tbx16_peak_748	620	26000	ENSDARG00000080071	ENSDART00000116832	AL773593.1		TRUE	TRUE	FALSE	TRUE
chr22	21718734	21719357	Common_Ta_Tbx16_peak_749	623	-1237	ENSDARG00000062109	ENSDART00000089408	shdb	Src homology 2 domain containing transforming protein D, b [Source:ZFIN;Acc:ZDB-GENE-030131-6059]	FALSE	FALSE	FALSE	FALSE
chr22	21745682	21746592	Common_Ta_Tbx16_peak_750	910	25855	ENSDARG00000062109	ENSDART00000089408	shdb	Src homology 2 domain containing transforming protein D, b [Source:ZFIN;Acc:ZDB-GENE-030131-6059]	TRUE	FALSE	TRUE	FALSE
chr22	27453677	27454147	Common_Ta_Tbx16_peak_751	470	-2234	ENSDARG00000061256	ENSDART00000087202	FAM195A	family with sequence similarity 195, member A [Source:HGNC Symbol;Acc:14142]	TRUE	TRUE	TRUE	FALSE
chr22	27559735	27560697	Common_Ta_Tbx16_peak_752	962	-7380	ENSDARG00000055100	ENSDART00000077411	cxcl12b	chemokine (C-X-C motif) ligand 12b (stromal cell-derived factor 1) [Source:ZFIN;Acc:ZDB-GENE-030721-1]	TRUE	FALSE	TRUE	TRUE
chr22	32390276	32390809	Common_Ta_Tbx16_peak_753	533	10887	ENSDARG00000041022	ENSDART00000009223	pdcd4b	programmed cell death 4b [Source:ZFIN;Acc:ZDB-GENE-030131-9847]	TRUE	FALSE	TRUE	FALSE
chr22	32508889	32509673	Common_Ta_Tbx16_peak_754	784	59888	ENSDARG00000092881	ENSDART00000135503	si:ch211-223c9.2	si:ch211-223c9.2 [Source:ZFIN;Acc:ZDB-GENE-050208-365]	TRUE	FALSE	FALSE	TRUE
chr22	33424886	33425647	Common_Ta_Tbx16_peak_755	761	-6928	ENSDARG00000086880	ENSDART00000125526	BX324215.4	Uncharacterized protein [Source:UniProtKB/TrEMBL;Acc:F1R5N5]	FALSE	FALSE	TRUE	FALSE
chr22	35108605	35109393	Common_Ta_Tbx16_peak_756	788	22747	ENSDARG00000095970	ENSDART00000149271	si:ch73-167f18.4	si:ch73-167f18.4 [Source:ZFIN;Acc:ZDB-GENE-110411-172]	TRUE	FALSE	TRUE	FALSE
chr22	35438815	35439303	Common_Ta_Tbx16_peak_757	488	83482	ENSDARG00000093171	ENSDART00000134905	zgc:65870		FALSE	FALSE	FALSE	FALSE
chr22	35921901	35922658	Common_Ta_Tbx16_peak_758	757						TRUE	FALSE	TRUE	FALSE
chr22	36771504	36771885	Common_Ta_Tbx16_peak_759	381	66177	ENSDARG00000090263	ENSDART00000128361	5S_rRNA	5S ribosomal RNA [Source:RFAM;Acc:RF00001]	TRUE	TRUE	FALSE	FALSE
chr22	37778369	37778859	Common_Ta_Tbx16_peak_760	490	1779	ENSDARG00000092812	ENSDART00000145690	slit1b		FALSE	FALSE	FALSE	FALSE
chr22	38327652	38328170	Common_Ta_Tbx16_peak_761	518	-2301	ENSDARG00000094189	ENSDART00000146324	si:ch211-276k2.3	si:ch211-276k2.3 [Source:ZFIN;Acc:ZDB-GENE-081104-218]	TRUE	FALSE	FALSE	FALSE
chr22	38760165	38760730	Common_Ta_Tbx16_peak_762	565	48427	ENSDARG00000084170	ENSDART00000119570	5S_rRNA	5S ribosomal RNA [Source:RFAM;Acc:RF00001]	TRUE	FALSE	FALSE	FALSE
chr22	40310000	40310588	Common_Ta_Tbx16_peak_763	588	-25390	ENSDARG00000070913	ENSDART00000104493	sox2	SRY-box containing gene 2 [Source:ZFIN;Acc:ZDB-GENE-030909-1]	FALSE	FALSE	FALSE	FALSE
chr22	40397998	40398730	Common_Ta_Tbx16_peak_764	732	9438	ENSDARG00000095844	ENSDART00000149037	si:ch73-334e23.1	si:ch73-334e23.1 [Source:ZFIN;Acc:ZDB-GENE-110408-36]	TRUE	FALSE	FALSE	TRUE
chr22	42168468	42169258	Common_Ta_Tbx16_peak_765	790	22751	ENSDARG00000002002	ENSDART00000124991	LMCD1	LIM and cysteine-rich domains 1 [Source:HGNC Symbol;Acc:6633]	TRUE	TRUE	TRUE	TRUE
chr23	652962	653820	Common_Ta_Tbx16_peak_766	858	-4877	ENSDARG00000027658	ENSDART00000124850	irf10	interferon regulatory factor 10 [Source:ZFIN;Acc:ZDB-GENE-040426-2084]	TRUE	FALSE	FALSE	FALSE
chr23	1347130	1347611	Common_Ta_Tbx16_peak_767	481	47007	ENSDARG00000095916	ENSDART00000105287	CR376840.1	utrophin [Source:ZFIN;Acc:ZDB-GENE-070228-6]	FALSE	FALSE	FALSE	FALSE
chr23	2491270	2492091	Common_Ta_Tbx16_peak_768	821	12826	ENSDARG00000090569	ENSDART00000127055	CABZ01057951.1	Uncharacterized protein [Source:UniProtKB/TrEMBL;Acc:E7EXZ2]	TRUE	FALSE	FALSE	FALSE
chr23	2911993	2912535	Common_Ta_Tbx16_peak_769	542	10964	ENSDARG00000074790	ENSDART00000109304	C23H20orf24	chromosome 20 open reading frame 24 [Source:HGNC Symbol;Acc:15870]	TRUE	FALSE	FALSE	FALSE
chr23	2948185	2949332	Common_Ta_Tbx16_peak_770	1147	17870	ENSDARG00000063419	ENSDART00000150019	DHX35	DEAH (Asp-Glu-Ala-His) box polypeptide 35 [Source:HGNC Symbol;Acc:15861]	TRUE	FALSE	TRUE	FALSE
chr23	4277432	4277919	Common_Ta_Tbx16_peak_771	487	260	ENSDARG00000037813	ENSDART00000012445	zgc:113278	zgc:113278 [Source:ZFIN;Acc:ZDB-GENE-050327-66]	TRUE	TRUE	TRUE	FALSE
chr23	4374897	4375180	Common_Ta_Tbx16_peak_772	283	-710	ENSDARG00000063370	ENSDART00000092500	sgk2a	serum/glucocorticoid regulated kinase 2a [Source:ZFIN;Acc:ZDB-GENE-030131-9632]	FALSE	FALSE	FALSE	FALSE
chr23	6881968	6882361	Common_Ta_Tbx16_peak_773	393	5000	ENSDARG00000089210	ENSDART00000125393	FP102169.1	Uncharacterized protein [Source:UniProtKB/TrEMBL;Acc:F1Q8N1]	FALSE	FALSE	FALSE	FALSE
chr23	7478931	7479605	Common_Ta_Tbx16_peak_774	674	25975	ENSDARG00000017821	ENSDART00000012194	gata5	GATA-binding protein 5 [Source:ZFIN;Acc:ZDB-GENE-980526-340]	FALSE	FALSE	FALSE	FALSE
chr23	9581408	9581941	Common_Ta_Tbx16_peak_775	533	-16742	ENSDARG00000063075	ENSDART00000139688	si:dkey-14p11.5	suppressor of glucose, autophagy associated 1 [Source:HGNC Symbol;Acc:16111]	TRUE	FALSE	TRUE	TRUE
chr23	9846164	9847102	Common_Ta_Tbx16_peak_776	938	-28956	ENSDARG00000058543	ENSDART00000045126	lama5	laminin, alpha 5 [Source:ZFIN;Acc:ZDB-GENE-030131-9823]	TRUE	FALSE	TRUE	TRUE
chr23	14515484	14516288	Common_Ta_Tbx16_peak_777	804	-43	ENSDARG00000062699	ENSDART00000090930	nkain4	Na+/K+ transporting ATPase interacting 4 [Source:ZFIN;Acc:ZDB-GENE-080204-60]	TRUE	TRUE	TRUE	FALSE
chr23	17950628	17951174	Common_Ta_Tbx16_peak_778	546	-3230	ENSDARG00000080174	ENSDART00000115750	dre-mir-124-5	dre-mir-124-5 [Source:miRBase;Acc:MI0001970]	FALSE	TRUE	FALSE	TRUE
chr23	18479907	18480300	Common_Ta_Tbx16_peak_779	393	20312	ENSDARG00000084859	ENSDART00000120259	5S_rRNA	5S ribosomal RNA [Source:RFAM;Acc:RF00001]	FALSE	FALSE	FALSE	FALSE
chr23	18987985	18988922	Common_Ta_Tbx16_peak_780	937	12516	ENSDARG00000087640	ENSDART00000127586	nsfl1c	NSFL1 (p97) cofactor (p47) [Source:ZFIN;Acc:ZDB-GENE-041114-160]	FALSE	FALSE	FALSE	FALSE
chr23	19208364	19209301	Common_Ta_Tbx16_peak_781	937	-4702	ENSDARG00000093028	ENSDART00000138271	si:dkey-192i18.3	si:dkey-192i18.3 [Source:ZFIN;Acc:ZDB-GENE-090311-18]	FALSE	FALSE	FALSE	FALSE
chr23	21204942	21205780	Common_Ta_Tbx16_peak_782	838	53384	ENSDARG00000070818	ENSDART00000097138	pax7b	paired box gene 7b [Source:ZFIN;Acc:ZDB-GENE-080917-54]	TRUE	FALSE	TRUE	TRUE
chr23	21736486	21737189	Common_Ta_Tbx16_peak_783	703	-4287	ENSDARG00000032963	ENSDART00000112929	her12	hairy-related 12 [Source:ZFIN;Acc:ZDB-GENE-040824-5]	FALSE	FALSE	FALSE	FALSE
chr23	21742175	21742951	Common_Ta_Tbx16_peak_784	776	1439	ENSDARG00000032963	ENSDART00000112929	her12	hairy-related 12 [Source:ZFIN;Acc:ZDB-GENE-040824-5]	TRUE	TRUE	TRUE	FALSE
chr23	23125597	23126972	Common_Ta_Tbx16_peak_785	1375	-31429	ENSDARG00000090423	ENSDART00000126127	5S_rRNA	5S ribosomal RNA [Source:RFAM;Acc:RF00001]	FALSE	FALSE	FALSE	FALSE
chr23	23517284	23518107	Common_Ta_Tbx16_peak_786	823	-26436	ENSDARG00000087844	ENSDART00000145027	plekhn1	pleckstrin homology domain containing, family N member 1 [Source:ZFIN;Acc:ZDB-GENE-090313-357]	TRUE	FALSE	FALSE	FALSE
chr23	23525783	23526522	Common_Ta_Tbx16_peak_787	739	-17979	ENSDARG00000087844	ENSDART00000145027	plekhn1	pleckstrin homology domain containing, family N member 1 [Source:ZFIN;Acc:ZDB-GENE-090313-357]	FALSE	TRUE	FALSE	FALSE
chr23	23604602	23605370	Common_Ta_Tbx16_peak_788	768	54118	ENSDARG00000094005	ENSDART00000131353	si:dkey-98j1.5	si:dkey-98j1.5 [Source:ZFIN;Acc:ZDB-GENE-090313-358]	TRUE	FALSE	TRUE	FALSE
chr23	23733715	23734608	Common_Ta_Tbx16_peak_789	893	38751	ENSDARG00000056438	ENSDART00000143756	her9	hairy-related 9 [Source:ZFIN;Acc:ZDB-GENE-011213-1]	TRUE	FALSE	TRUE	FALSE
chr23	24679280	24679886	Common_Ta_Tbx16_peak_790	606	-2475	ENSDARG00000022727	ENSDART00000044918	EPHA2 (1 of 2)	EPH receptor A2 [Source:HGNC Symbol;Acc:3386]	FALSE	TRUE	TRUE	FALSE
chr23	24898979	24899491	Common_Ta_Tbx16_peak_791	512	5643	ENSDARG00000056318	ENSDART00000143346	C23H12orf41	KAT8 regulatory NSL complex subunit 2 [Source:ZFIN;Acc:ZDB-GENE-041010-67]	FALSE	TRUE	TRUE	FALSE
chr23	24921658	24922473	Common_Ta_Tbx16_peak_792	815	-16915	ENSDARG00000079148	ENSDART00000110841	nckap5l	NCK-associated protein 5-like [Source:ZFIN;Acc:ZDB-GENE-090313-304]	FALSE	FALSE	FALSE	TRUE
chr23	28266190	28267106	Common_Ta_Tbx16_peak_793	916	-3709	ENSDARG00000010124	ENSDART00000024283	sp5l	Sp5 transcription factor-like [Source:ZFIN;Acc:ZDB-GENE-030131-2981]	TRUE	TRUE	FALSE	TRUE
chr23	29899188	29900373	Common_Ta_Tbx16_peak_794	1185	-10656	ENSDARG00000031720	ENSDART00000059339	clstn1	calsyntenin 1 [Source:ZFIN;Acc:ZDB-GENE-040426-1064]	TRUE	FALSE	FALSE	FALSE
chr23	32717824	32718433	Common_Ta_Tbx16_peak_795	609	4542	ENSDARG00000095268	ENSDART00000134811	si:dkey-261h17.1	si:dkey-261h17.1 [Source:ZFIN;Acc:ZDB-GENE-030829-14]	FALSE	FALSE	FALSE	FALSE
chr23	32720956	32721537	Common_Ta_Tbx16_peak_796	581	7660	ENSDARG00000095268	ENSDART00000134811	si:dkey-261h17.1	si:dkey-261h17.1 [Source:ZFIN;Acc:ZDB-GENE-030829-14]	TRUE	FALSE	FALSE	FALSE
chr23	33743499	33744139	Common_Ta_Tbx16_peak_797	640	-7903	ENSDARG00000082556	ENSDART00000117239	5S_rRNA	5S ribosomal RNA [Source:RFAM;Acc:RF00001]	TRUE	FALSE	FALSE	FALSE
chr23	33759660	33760261	Common_Ta_Tbx16_peak_798	601	8239	ENSDARG00000082556	ENSDART00000117239	5S_rRNA	5S ribosomal RNA [Source:RFAM;Acc:RF00001]	TRUE	FALSE	TRUE	TRUE
chr23	34374690	34375298	Common_Ta_Tbx16_peak_799	608	9966	ENSDARG00000003206	ENSDART00000138142	CHCHD6 (1 of 2)	coiled-coil-helix-coiled-coil-helix domain containing 6 [Source:HGNC Symbol;Acc:28184]	TRUE	FALSE	TRUE	FALSE
chr23	35984488	35985190	Common_Ta_Tbx16_peak_800	702	14765	ENSDARG00000034117	ENSDART00000049551	rarga	retinoic acid receptor gamma a [Source:ZFIN;Acc:ZDB-GENE-980526-531]	TRUE	FALSE	FALSE	TRUE
chr23	36150265	36150574	Common_Ta_Tbx16_peak_801	309	-2310	ENSDARG00000070346	ENSDART00000103139	hoxc8a	homeo box C8a [Source:ZFIN;Acc:ZDB-GENE-990415-114]	TRUE	FALSE	FALSE	TRUE
chr23	37069087	37069488	Common_Ta_Tbx16_peak_802	401	12920	ENSDARG00000084096	ENSDART00000119496	5S_rRNA	5S ribosomal RNA [Source:RFAM;Acc:RF00001]	FALSE	FALSE	FALSE	FALSE
chr23	37791550	37792403	Common_Ta_Tbx16_peak_803	853	-51583	ENSDARG00000088187	ENSDART00000140485	si:ch211-231h20.4	si:ch211-231h20.4 [Source:ZFIN;Acc:ZDB-GENE-090313-96]	TRUE	FALSE	FALSE	TRUE
chr23	37902389	37903069	Common_Ta_Tbx16_peak_804	680	-6141	ENSDARG00000002601	ENSDART00000011627	irx7	iroquois homeobox protein 7 [Source:ZFIN;Acc:ZDB-GENE-020103-1]	TRUE	FALSE	FALSE	FALSE
chr23	38263789	38264347	Common_Ta_Tbx16_peak_805	558	-343	ENSDARG00000026296	ENSDART00000148188	zgc:112994	zgc:112994 [Source:ZFIN;Acc:ZDB-GENE-050522-519]	TRUE	TRUE	TRUE	FALSE
chr23	39038889	39039545	Common_Ta_Tbx16_peak_806	656	-6885	ENSDARG00000044485	ENSDART00000065331	sall4	sal-like 4 (Drosophila) [Source:ZFIN;Acc:ZDB-GENE-060328-2]	TRUE	FALSE	TRUE	TRUE
chr23	42920931	42921235	Common_Ta_Tbx16_peak_807	304	1562	ENSDARG00000090403	ENSDART00000102420	cyp2aa8	cytochrome P450, family 2, subfamily AA, polypeptide 8 [Source:ZFIN;Acc:ZDB-GENE-041010-183]	TRUE	FALSE	FALSE	FALSE
chr23	44104704	44105097	Common_Ta_Tbx16_peak_808	393	-2615	ENSDARG00000095873	ENSDART00000148470	si:ch1073-468o21.1	si:ch1073-468o21.1 [Source:ZFIN;Acc:ZDB-GENE-110411-57]	FALSE	FALSE	FALSE	FALSE
chr23	44227698	44228383	Common_Ta_Tbx16_peak_809	685	4292	ENSDARG00000076412	ENSDART00000108892	CORIN	corin, serine peptidase [Source:HGNC Symbol;Acc:19012]	FALSE	FALSE	FALSE	FALSE
chr23	44307622	44308604	Common_Ta_Tbx16_peak_810	982	-15695	ENSDARG00000095969	ENSDART00000149928	CORO2A (2 of 2)	si:ch73-106g13.1 [Source:ZFIN;Acc:ZDB-GENE-110408-58]	FALSE	FALSE	FALSE	FALSE
chr23	44469921	44470357	Common_Ta_Tbx16_peak_811	436	-30708	ENSDARG00000027112	ENSDART00000136056	ephb4b	eph receptor B4b [Source:ZFIN;Acc:ZDB-GENE-990415-65]	FALSE	FALSE	FALSE	FALSE
chr23	44471610	44472487	Common_Ta_Tbx16_peak_812	877	-28799	ENSDARG00000027112	ENSDART00000136056	ephb4b	eph receptor B4b [Source:ZFIN;Acc:ZDB-GENE-990415-65]	FALSE	FALSE	FALSE	FALSE
chr23	44473145	44473823	Common_Ta_Tbx16_peak_813	678	-27363	ENSDARG00000027112	ENSDART00000136056	ephb4b	eph receptor B4b [Source:ZFIN;Acc:ZDB-GENE-990415-65]	TRUE	FALSE	FALSE	FALSE
chr23	45133482	45133750	Common_Ta_Tbx16_peak_814	268	-39199	ENSDARG00000019045	ENSDART00000004357	CU682355.1	Uncharacterized protein [Source:UniProtKB/TrEMBL;Acc:E7F0H6]	FALSE	FALSE	FALSE	FALSE
chr24	2412848	2413445	Common_Ta_Tbx16_peak_815	597	-2032	ENSDARG00000063701	ENSDART00000093331	RREB1 (1 of 2)	ras responsive element binding protein 1 [Source:HGNC Symbol;Acc:10449]	TRUE	FALSE	TRUE	FALSE
chr24	2472259	2472758	Common_Ta_Tbx16_peak_816	499	-28929	ENSDARG00000090649	ENSDART00000125964	LY86	lymphocyte antigen 86 [Source:HGNC Symbol;Acc:16837]	FALSE	FALSE	TRUE	FALSE
chr24	2785319	2785819	Common_Ta_Tbx16_peak_817	500	36534	ENSDARG00000084506	ENSDART00000119906	5S_rRNA	5S ribosomal RNA [Source:RFAM;Acc:RF00001]	FALSE	FALSE	FALSE	TRUE
chr24	8441055	8441723	Common_Ta_Tbx16_peak_818	668	-87826	ENSDARG00000059279	ENSDART00000082346	tfap2a	transcription factor AP-2 alpha [Source:ZFIN;Acc:ZDB-GENE-011212-6]	TRUE	FALSE	TRUE	FALSE
chr24	9035939	9036505	Common_Ta_Tbx16_peak_819	566	-56365	ENSDARG00000059337	ENSDART00000149875	tgif1	TGFB-induced factor homeobox 1 [Source:ZFIN;Acc:ZDB-GENE-030131-475]	TRUE	FALSE	FALSE	TRUE
chr24	9038573	9039164	Common_Ta_Tbx16_peak_820	591	-53719	ENSDARG00000059337	ENSDART00000149875	tgif1	TGFB-induced factor homeobox 1 [Source:ZFIN;Acc:ZDB-GENE-030131-475]	TRUE	FALSE	FALSE	TRUE
chr24	9273420	9274104	Common_Ta_Tbx16_peak_821	684	-35174	ENSDARG00000059333	ENSDART00000082422	si:ch211-285f17.1	si:ch211-285f17.1 [Source:ZFIN;Acc:ZDB-GENE-000607-77]	TRUE	FALSE	FALSE	FALSE
chr24	10331151	10331850	Common_Ta_Tbx16_peak_822	699						TRUE	FALSE	TRUE	FALSE
chr24	11736377	11736834	Common_Ta_Tbx16_peak_823	457	55544	ENSDARG00000011404	ENSDART00000024224	fen1	flap structure-specific endonuclease 1 [Source:ZFIN;Acc:ZDB-GENE-031112-11]	TRUE	TRUE	FALSE	TRUE
chr24	13089156	13089857	Common_Ta_Tbx16_peak_824	701	-87469	ENSDARG00000058730	ENSDART00000146790	rdh10a	retinol dehydrogenase 10a [Source:ZFIN;Acc:ZDB-GENE-070112-2242]	TRUE	FALSE	FALSE	TRUE
chr24	13099541	13099995	Common_Ta_Tbx16_peak_825	454	-77207	ENSDARG00000058730	ENSDART00000146790	rdh10a	retinol dehydrogenase 10a [Source:ZFIN;Acc:ZDB-GENE-070112-2242]	TRUE	FALSE	FALSE	TRUE
chr24	13846280	13846579	Common_Ta_Tbx16_peak_826	299	10172	ENSDARG00000014259	ENSDART00000142058	eya1	eyes absent homolog 1 [Source:ZFIN;Acc:ZDB-GENE-990712-18]	TRUE	FALSE	FALSE	FALSE
chr24	13899769	13900163	Common_Ta_Tbx16_peak_827	394	63708	ENSDARG00000014259	ENSDART00000142058	eya1	eyes absent homolog 1 [Source:ZFIN;Acc:ZDB-GENE-990712-18]	TRUE	FALSE	FALSE	TRUE
chr24	14350244	14350790	Common_Ta_Tbx16_peak_828	546	-5020	ENSDARG00000045371	ENSDART00000066720	prdm14	PR domain containing 14 [Source:ZFIN;Acc:ZDB-GENE-030131-2709]	TRUE	TRUE	TRUE	TRUE
chr24	19583563	19584081	Common_Ta_Tbx16_peak_829	518	85730	ENSDARG00000071692	ENSDART00000106186	PREX2	phosphatidylinositol-3,4,5-trisphosphate-dependent Rac exchange factor 2 [Source:HGNC Symbol;Acc:22950]	TRUE	FALSE	FALSE	FALSE
chr24	20067342	20068511	Common_Ta_Tbx16_peak_830	1169	-60436	ENSDARG00000038428	ENSDART00000137175	sulf1	sulfatase 1 [Source:ZFIN;Acc:ZDB-GENE-030131-9242]	FALSE	TRUE	FALSE	TRUE
chr24	20329888	20330141	Common_Ta_Tbx16_peak_831	253	61348	ENSDARG00000038429	ENSDART00000135405	csrnp1b	cysteine-serine-rich nuclear protein 1b [Source:ZFIN;Acc:ZDB-GENE-030131-1515]	TRUE	FALSE	FALSE	TRUE
chr24	21862861	21863312	Common_Ta_Tbx16_peak_832	451	-17978	ENSDARG00000084774	ENSDART00000120174	5S_rRNA	5S ribosomal RNA [Source:RFAM;Acc:RF00001]	FALSE	FALSE	FALSE	FALSE
chr24	23632774	23633430	Common_Ta_Tbx16_peak_833	656						TRUE	FALSE	TRUE	FALSE
chr24	24220032	24220719	Common_Ta_Tbx16_peak_834	687	-58957	ENSDARG00000071565	ENSDART00000078402	hnf4g	hepatocyte nuclear factor 4, gamma [Source:ZFIN;Acc:ZDB-GENE-060929-100]	TRUE	FALSE	FALSE	FALSE
chr24	31575053	31575452	Common_Ta_Tbx16_peak_835	399						TRUE	FALSE	FALSE	FALSE
chr24	31616919	31617598	Common_Ta_Tbx16_peak_836	679	-83457	ENSDARG00000015230	ENSDART00000132080	PTBP2 (2 of 2)	polypyrimidine tract binding protein 2 [Source:HGNC Symbol;Acc:17662]	TRUE	FALSE	FALSE	TRUE
chr24	31636005	31636605	Common_Ta_Tbx16_peak_837	600	-64410	ENSDARG00000015230	ENSDART00000132080	PTBP2 (2 of 2)	polypyrimidine tract binding protein 2 [Source:HGNC Symbol;Acc:17662]	FALSE	FALSE	FALSE	FALSE
chr24	32995395	32995855	Common_Ta_Tbx16_peak_838	460	4514	ENSDARG00000087267	ENSDART00000126912	5S_rRNA	5S ribosomal RNA [Source:RFAM;Acc:RF00001]	FALSE	FALSE	FALSE	FALSE
chr24	34816035	34816471	Common_Ta_Tbx16_peak_839	436	-28269	ENSDARG00000056909	ENSDART00000079476		epidermal growth factor receptor [Source:HGNC Symbol;Acc:3236]	TRUE	FALSE	FALSE	TRUE
chr24	35394069	35394589	Common_Ta_Tbx16_peak_840	520	27906	ENSDARG00000075908	ENSDART00000112710	AGAP3	Uncharacterized protein [Source:UniProtKB/TrEMBL;Acc:F1R893]	TRUE	FALSE	TRUE	TRUE
chr24	36373758	36374485	Common_Ta_Tbx16_peak_841	727	72701	ENSDARG00000036117	ENSDART00000052440	mchr2	melanin-concentrating hormone receptor 2 [Source:ZFIN;Acc:ZDB-GENE-030502-6]	TRUE	FALSE	FALSE	FALSE
chr24	36977914	36978594	Common_Ta_Tbx16_peak_842	680	-50660	ENSDARG00000028198	ENSDART00000026578	ube2v2	ubiquitin-conjugating enzyme E2 variant 2 [Source:ZFIN;Acc:ZDB-GENE-040426-2919]	TRUE	FALSE	FALSE	TRUE
chr24	43452767	43453494	Common_Ta_Tbx16_peak_843	727	2754	ENSDARG00000056043	ENSDART00000078414	LAMA1	laminin, alpha 1 [Source:HGNC Symbol;Acc:6481]	TRUE	TRUE	FALSE	TRUE
chr25	591493	591927	Common_Ta_Tbx16_peak_844	434	-3777	ENSDARG00000086187	ENSDART00000123560	CABZ01069081.1	Uncharacterized protein [Source:UniProtKB/TrEMBL;Acc:F1QH62]	FALSE	FALSE	FALSE	TRUE
chr25	726979	727528	Common_Ta_Tbx16_peak_845	549	22249	ENSDARG00000058842	ENSDART00000124970	ZNF609 (1 of 2)	zgc:162740 [Source:ZFIN;Acc:ZDB-GENE-030131-6219]	TRUE	FALSE	FALSE	FALSE
chr25	2670694	2671127	Common_Ta_Tbx16_peak_846	433	8010	ENSDARG00000063525	ENSDART00000113382	adpgk	ADP-dependent glucokinase [Source:ZFIN;Acc:ZDB-GENE-061103-421]	FALSE	FALSE	FALSE	FALSE
chr25	4465718	4466349	Common_Ta_Tbx16_peak_847	631	53458	ENSDARG00000089183	ENSDART00000125098	C25H11orf66	protein phosphatase 1, regulatory subunit 32 [Source:HGNC Symbol;Acc:28869]	TRUE	FALSE	FALSE	FALSE
chr25	6360883	6361179	Common_Ta_Tbx16_peak_848	296	8971	ENSDARG00000028676	ENSDART00000039383	NUAK1 (1 of 2)	NUAK family, SNF1-like kinase, 1 [Source:HGNC Symbol;Acc:14311]	TRUE	FALSE	TRUE	FALSE
chr25	9308343	9309078	Common_Ta_Tbx16_peak_849	735	-48646	ENSDARG00000091189	ENSDART00000124484	5S_rRNA	5S ribosomal RNA [Source:RFAM;Acc:RF00001]	FALSE	FALSE	FALSE	FALSE
chr25	11087836	11088600	Common_Ta_Tbx16_peak_850	764	-192	ENSDARG00000087219	ENSDART00000127872	BX572619.4	Uncharacterized protein [Source:UniProtKB/TrEMBL;Acc:F1QSD5]	TRUE	TRUE	FALSE	TRUE
chr25	11094553	11095098	Common_Ta_Tbx16_peak_851	545	6416	ENSDARG00000087219	ENSDART00000127872	BX572619.4	Uncharacterized protein [Source:UniProtKB/TrEMBL;Acc:F1QSD5]	FALSE	FALSE	FALSE	TRUE
chr25	11101722	11102228	Common_Ta_Tbx16_peak_852	506	13565	ENSDARG00000087219	ENSDART00000127872	BX572619.4	Uncharacterized protein [Source:UniProtKB/TrEMBL;Acc:F1QSD5]	FALSE	FALSE	FALSE	FALSE
chr25	11382750	11383514	Common_Ta_Tbx16_peak_853	764	-194	ENSDARG00000068761	ENSDART00000099572	mesp2	mesoderm posterior ab [Source:ZFIN;Acc:ZDB-GENE-090817-2]	FALSE	TRUE	FALSE	FALSE
chr25	11389333	11389880	Common_Ta_Tbx16_peak_854	547	6281	ENSDARG00000068761	ENSDART00000099572	mesp2	mesoderm posterior ab [Source:ZFIN;Acc:ZDB-GENE-090817-2]	FALSE	FALSE	FALSE	TRUE
chr25	11396423	11396929	Common_Ta_Tbx16_peak_855	506	13350	ENSDARG00000068761	ENSDART00000099572	mesp2	mesoderm posterior ab [Source:ZFIN;Acc:ZDB-GENE-090817-2]	FALSE	FALSE	FALSE	FALSE
chr25	15113682	15114506	Common_Ta_Tbx16_peak_856	824	-16626	ENSDARG00000023927	ENSDART00000035714	dnajc24	DnaJ (Hsp40) homolog, subfamily C, member 24 [Source:ZFIN;Acc:ZDB-GENE-040426-1153]	TRUE	TRUE	FALSE	FALSE
chr25	15183819	15184617	Common_Ta_Tbx16_peak_857	798	-17247	ENSDARG00000084915	ENSDART00000120315	5S_rRNA	5S ribosomal RNA [Source:RFAM;Acc:RF00001]	TRUE	FALSE	FALSE	FALSE
chr25	16537202	16537548	Common_Ta_Tbx16_peak_858	346	-6025	ENSDARG00000095238	ENSDART00000133809	si:dkey-80c24.2	si:dkey-80c24.2 [Source:ZFIN;Acc:ZDB-GENE-061207-70]	FALSE	FALSE	FALSE	FALSE
chr25	18820364	18820981	Common_Ta_Tbx16_peak_859	617	5226	ENSDARG00000070914	ENSDART00000133820	dusp6	dual specificity phosphatase 6 [Source:ZFIN;Acc:ZDB-GENE-030613-1]	FALSE	FALSE	FALSE	TRUE
chr25	20256261	20256749	Common_Ta_Tbx16_peak_860	488	-8126	ENSDARG00000083853	ENSDART00000119253	5S_rRNA	5S ribosomal RNA [Source:RFAM;Acc:RF00001]	TRUE	FALSE	TRUE	FALSE
chr25	32297466	32298512	Common_Ta_Tbx16_peak_861	1046	21206	ENSDARG00000045586	ENSDART00000067028	FTL	zgc:172145 [Source:ZFIN;Acc:ZDB-GENE-080516-9]	TRUE	FALSE	FALSE	FALSE
chr25	32826867	32827512	Common_Ta_Tbx16_peak_862	645	-14041	ENSDARG00000018743	ENSDART00000028338	scamp5	secretory carrier membrane protein 5 [Source:ZFIN;Acc:ZDB-GENE-030131-3188]	TRUE	FALSE	TRUE	FALSE
chr25	35186014	35187149	Common_Ta_Tbx16_peak_863	1135	-16381	ENSDARG00000089042	ENSDART00000125036	foxb1.2	forkhead box B1.2 [Source:ZFIN;Acc:ZDB-GENE-990616-47]	TRUE	FALSE	TRUE	TRUE
chr25	35188933	35189544	Common_Ta_Tbx16_peak_864	611	-13724	ENSDARG00000089042	ENSDART00000125036	foxb1.2	forkhead box B1.2 [Source:ZFIN;Acc:ZDB-GENE-990616-47]	FALSE	FALSE	FALSE	FALSE
chr25	35202986	35203472	Common_Ta_Tbx16_peak_865	486	267	ENSDARG00000089042	ENSDART00000125036	foxb1.2	forkhead box B1.2 [Source:ZFIN;Acc:ZDB-GENE-990616-47]	FALSE	FALSE	FALSE	TRUE
chr25	35230587	35231073	Common_Ta_Tbx16_peak_866	486	480	ENSDARG00000088148	ENSDART00000128240	FOXB1 (2 of 3)	forkhead box protein B1 [Source:RefSeq peptide;Acc:NP_571360]	FALSE	FALSE	FALSE	TRUE
chr25	37625143	37625655	Common_Ta_Tbx16_peak_867	512	-18205	ENSDARG00000076520	ENSDART00000111861	MAF (1 of 2)	v-maf musculoaponeurotic fibrosarcoma oncogene homolog (avian) [Source:HGNC Symbol;Acc:6776]	FALSE	FALSE	FALSE	FALSE
chr3	7762770	7763234	Common_Ta_Tbx16_peak_868	464	8901	ENSDARG00000088334	ENSDART00000127704	BX005085.2	Uncharacterized protein [Source:UniProtKB/TrEMBL;Acc:E7F6V8]	FALSE	FALSE	TRUE	FALSE
chr3	10535519	10536364	Common_Ta_Tbx16_peak_869	845	421	ENSDARG00000044938	ENSDART00000066053	cbx2	chromobox homolog 2 (Drosophila Pc class) [Source:ZFIN;Acc:ZDB-GENE-030131-5502]	TRUE	TRUE	TRUE	FALSE
chr3	10643865	10644488	Common_Ta_Tbx16_peak_870	623	47528	ENSDARG00000084878	ENSDART00000120278	5S_rRNA	5S ribosomal RNA [Source:RFAM;Acc:RF00001]	TRUE	FALSE	TRUE	TRUE
chr3	14459973	14460458	Common_Ta_Tbx16_peak_871	485	-3929	ENSDARG00000061836	ENSDART00000122994	NFIX (1 of 2)	nuclear factor I/Xb [Source:ZFIN;Acc:ZDB-GENE-060421-5000]	TRUE	FALSE	FALSE	FALSE
chr3	16081720	16082455	Common_Ta_Tbx16_peak_872	735	6358	ENSDARG00000062618	ENSDART00000090767		potassium inwardly-rectifying channel, subfamily J, member 12 [Source:HGNC Symbol;Acc:6258]	TRUE	FALSE	FALSE	FALSE
chr3	22330601	22331297	Common_Ta_Tbx16_peak_873	696	-25984	ENSDARG00000088238	ENSDART00000122782		KAT8 regulatory NSL complex subunit 1 [Source:HGNC Symbol;Acc:24565]	TRUE	FALSE	TRUE	TRUE
chr3	23488545	23489128	Common_Ta_Tbx16_peak_874	583	-38073	ENSDARG00000012405	ENSDART00000140586	col1a1a	collagen, type I, alpha 1a [Source:ZFIN;Acc:ZDB-GENE-030131-9102]	TRUE	FALSE	FALSE	TRUE
chr3	23838806	23839798	Common_Ta_Tbx16_peak_875	992	-27054	ENSDARG00000061478	ENSDART00000087726	igf2bp1	insulin-like growth factor 2 mRNA binding protein 1 [Source:ZFIN;Acc:ZDB-GENE-060929-1258]	TRUE	FALSE	TRUE	FALSE
chr3	23846620	23847028	Common_Ta_Tbx16_peak_876	408	-19532	ENSDARG00000061478	ENSDART00000087726	igf2bp1	insulin-like growth factor 2 mRNA binding protein 1 [Source:ZFIN;Acc:ZDB-GENE-060929-1258]	FALSE	FALSE	FALSE	TRUE
chr3	23934716	23935527	Common_Ta_Tbx16_peak_877	811	51	ENSDARG00000056012	ENSDART00000140264	eve1	even-skipped-like1 [Source:ZFIN;Acc:ZDB-GENE-980526-69]	TRUE	TRUE	FALSE	TRUE
chr3	23979425	23981366	Common_Ta_Tbx16_peak_878	1941	867	ENSDARG00000056027	ENSDART00000123837	hoxb8a	homeo box B8a [Source:ZFIN;Acc:ZDB-GENE-990415-108]	FALSE	TRUE	TRUE	FALSE
chr3	24017271	24018055	Common_Ta_Tbx16_peak_879	784	4614	ENSDARG00000013533	ENSDART00000012470	hoxb4a	homeo box B4a [Source:ZFIN;Acc:ZDB-GENE-990415-105]	FALSE	FALSE	FALSE	FALSE
chr3	24028467	24028917	Common_Ta_Tbx16_peak_880	450	-764	ENSDARG00000029263	ENSDART00000143981	hoxb3a	homeo box B3a [Source:ZFIN;Acc:ZDB-GENE-990415-104]	FALSE	FALSE	FALSE	FALSE
chr3	24070661	24071517	Common_Ta_Tbx16_peak_881	856	10950	ENSDARG00000008174	ENSDART00000110682	hoxb1a	homeo box B1a [Source:ZFIN;Acc:ZDB-GENE-990415-101]	FALSE	FALSE	FALSE	TRUE
chr3	24091180	24091743	Common_Ta_Tbx16_peak_882	563	31323	ENSDARG00000008174	ENSDART00000110682	hoxb1a	homeo box B1a [Source:ZFIN;Acc:ZDB-GENE-990415-101]	TRUE	FALSE	FALSE	TRUE
chr3	24229039	24229676	Common_Ta_Tbx16_peak_883	637						FALSE	FALSE	FALSE	TRUE
chr3	24236881	24237366	Common_Ta_Tbx16_peak_884	485						TRUE	FALSE	TRUE	FALSE
chr3	24405725	24406371	Common_Ta_Tbx16_peak_885	646	18621	ENSDARG00000006786	ENSDART00000078615	copz2	zeta2-cop [Source:ZFIN;Acc:ZDB-GENE-000406-5]	TRUE	TRUE	FALSE	TRUE
chr3	26511824	26512265	Common_Ta_Tbx16_peak_886	441	19028	ENSDARG00000061248	ENSDART00000087118	XYLT1	xylosyltransferase I [Source:ZFIN;Acc:ZDB-GENE-111017-2]	TRUE	FALSE	FALSE	TRUE
chr3	26512429	26512738	Common_Ta_Tbx16_peak_887	309	19567	ENSDARG00000061248	ENSDART00000087118	XYLT1	xylosyltransferase I [Source:ZFIN;Acc:ZDB-GENE-111017-2]	TRUE	FALSE	FALSE	TRUE
chr3	28732649	28733008	Common_Ta_Tbx16_peak_888	359	-69707	ENSDARG00000060915	ENSDART00000086324	FBXL16	F-box and leucine-rich repeat protein 16 [Source:HGNC Symbol;Acc:14150]	FALSE	TRUE	FALSE	FALSE
chr3	28738279	28738712	Common_Ta_Tbx16_peak_889	433	-64040	ENSDARG00000060915	ENSDART00000086324	FBXL16	F-box and leucine-rich repeat protein 16 [Source:HGNC Symbol;Acc:14150]	FALSE	FALSE	FALSE	FALSE
chr3	30583943	30584298	Common_Ta_Tbx16_peak_890	355	48649	ENSDARG00000004597	ENSDART00000076649	lrrc4ba	leucine rich repeat containing 4Ba [Source:ZFIN;Acc:ZDB-GENE-080327-25]	TRUE	TRUE	FALSE	FALSE
chr3	30825791	30826346	Common_Ta_Tbx16_peak_891	555	-10423	ENSDARG00000054645	ENSDART00000055388	BX936343.1	Uncharacterized protein [Source:UniProtKB/TrEMBL;Acc:F1R0J5]	TRUE	FALSE	FALSE	FALSE
chr3	31982598	31982757	Common_Ta_Tbx16_peak_892	159	-8251	ENSDARG00000078092	ENSDART00000111828	LIMD2	LIM domain containing 2 [Source:HGNC Symbol;Acc:28142]	TRUE	TRUE	TRUE	FALSE
chr3	31987908	31988074	Common_Ta_Tbx16_peak_893	166	-2937	ENSDARG00000078092	ENSDART00000111828	LIMD2	LIM domain containing 2 [Source:HGNC Symbol;Acc:28142]	TRUE	FALSE	FALSE	FALSE
chr3	32502562	32502986	Common_Ta_Tbx16_peak_894	424	-654	ENSDARG00000054320	ENSDART00000076469	AP2A1	adaptor-related protein complex 2, alpha 1 subunit [Source:HGNC Symbol;Acc:561]	TRUE	TRUE	TRUE	FALSE
chr3	32503549	32503731	Common_Ta_Tbx16_peak_895	182	212	ENSDARG00000054320	ENSDART00000076469	AP2A1	adaptor-related protein complex 2, alpha 1 subunit [Source:HGNC Symbol;Acc:561]	TRUE	TRUE	TRUE	FALSE
chr3	33273334	33273832	Common_Ta_Tbx16_peak_896	498	22899	ENSDARG00000034893	ENSDART00000044677	rarab	retinoic acid receptor, alpha b [Source:ZFIN;Acc:ZDB-GENE-980526-72]	TRUE	FALSE	FALSE	TRUE
chr3	33295667	33296283	Common_Ta_Tbx16_peak_897	616	45291	ENSDARG00000034893	ENSDART00000044677	rarab	retinoic acid receptor, alpha b [Source:ZFIN;Acc:ZDB-GENE-980526-72]	TRUE	FALSE	FALSE	FALSE
chr3	33398460	33399388	Common_Ta_Tbx16_peak_898	928	-38608	ENSDARG00000078674	ENSDART00000114023	hspb9	heat shock protein, alpha-crystallin-related, 9 [Source:ZFIN;Acc:ZDB-GENE-080214-6]	FALSE	FALSE	FALSE	TRUE
chr3	35090864	35091429	Common_Ta_Tbx16_peak_899	565	19014	ENSDARG00000016871	ENSDART00000011319	smarce1	SWI/SNF related, matrix associated, actin dependent regulator of chromatin, subfamily e, member 1 [Source:ZFIN;Acc:ZDB-GENE-030131-967]	TRUE	TRUE	TRUE	TRUE
chr3	35545329	35545981	Common_Ta_Tbx16_peak_900	652	-51444	ENSDARG00000079688	ENSDART00000113219	TNRC6A	trinucleotide repeat containing 6A [Source:HGNC Symbol;Acc:11969]	TRUE	FALSE	FALSE	FALSE
chr3	38921764	38922470	Common_Ta_Tbx16_peak_901	706	8638	ENSDARG00000094994	ENSDART00000145630	si:dkey-106c17.2	si:dkey-106c17.2 [Source:ZFIN;Acc:ZDB-GENE-060503-612]	TRUE	FALSE	TRUE	FALSE
chr3	40422559	40423490	Common_Ta_Tbx16_peak_902	931	19143	ENSDARG00000077052	ENSDART00000103486	TNRC18	trinucleotide repeat containing 18 [Source:HGNC Symbol;Acc:11962]	TRUE	FALSE	FALSE	FALSE
chr3	41721503	41721748	Common_Ta_Tbx16_peak_903	245	-4723	ENSDARG00000028786	ENSDART00000049007	chst12	carbohydrate (chondroitin 4) sulfotransferase 12 [Source:ZFIN;Acc:ZDB-GENE-081022-13]	TRUE	TRUE	TRUE	TRUE
chr3	41899946	41901302	Common_Ta_Tbx16_peak_904	1356	-16272	ENSDARG00000037879	ENSDART00000138280	lfng	lunatic fringe homolog [Source:ZFIN;Acc:ZDB-GENE-980605-16]	TRUE	FALSE	TRUE	FALSE
chr3	41903935	41904678	Common_Ta_Tbx16_peak_905	743	-12590	ENSDARG00000037879	ENSDART00000138280	lfng	lunatic fringe homolog [Source:ZFIN;Acc:ZDB-GENE-980605-16]	TRUE	FALSE	TRUE	FALSE
chr3	43390644	43391802	Common_Ta_Tbx16_peak_906	1158	-26682	ENSDARG00000085247	ENSDART00000120647	5S_rRNA	5S ribosomal RNA [Source:RFAM;Acc:RF00001]	TRUE	FALSE	TRUE	FALSE
chr3	45724966	45725375	Common_Ta_Tbx16_peak_907	409	-431	ENSDARG00000059610	ENSDART00000083024	gpr146	G protein-coupled receptor 146 [Source:ZFIN;Acc:ZDB-GENE-050823-3]	TRUE	TRUE	TRUE	FALSE
chr3	45846997	45847649	Common_Ta_Tbx16_peak_908	652	30400	ENSDARG00000037838	ENSDART00000003338	UNKL	unkempt homolog (Drosophila)-like [Source:HGNC Symbol;Acc:14184]	TRUE	FALSE	FALSE	FALSE
chr3	46266454	46267246	Common_Ta_Tbx16_peak_909	792	-75682	ENSDARG00000076867	ENSDART00000113531	MKL2 (3 of 3)	MKL/myocardin-like 2 [Source:HGNC Symbol;Acc:29819]	TRUE	FALSE	TRUE	FALSE
chr3	47453829	47454572	Common_Ta_Tbx16_peak_910	743	-381	ENSDARG00000074443	ENSDART00000112152	GAS7 (1 of 2)	growth arrest-specific 7 [Source:HGNC Symbol;Acc:4169]	TRUE	FALSE	TRUE	FALSE
chr3	47925410	47925623	Common_Ta_Tbx16_peak_911	213	-43151	ENSDARG00000039704	ENSDART00000058040	cdc42ep4a	CDC42 effector protein (Rho GTPase binding) 4a [Source:ZFIN;Acc:ZDB-GENE-040704-22]	FALSE	TRUE	TRUE	FALSE
chr3	47949112	47949534	Common_Ta_Tbx16_peak_912	422	-19344	ENSDARG00000039704	ENSDART00000058040	cdc42ep4a	CDC42 effector protein (Rho GTPase binding) 4a [Source:ZFIN;Acc:ZDB-GENE-040704-22]	TRUE	FALSE	FALSE	TRUE
chr3	49418439	49419259	Common_Ta_Tbx16_peak_913	820	166	ENSDARG00000040098	ENSDART00000058643	znf750	zinc finger protein 750 [Source:ZFIN;Acc:ZDB-GENE-050417-313]	FALSE	TRUE	FALSE	FALSE
chr3	53340683	53341217	Common_Ta_Tbx16_peak_914	534	44	ENSDARG00000073974	ENSDART00000114521	glt25d1	glycosyltransferase 25 domain containing 1 [Source:ZFIN;Acc:ZDB-GENE-070720-6]	TRUE	TRUE	TRUE	TRUE
chr3	53677807	53678524	Common_Ta_Tbx16_peak_915	717	39254	ENSDARG00000052150	ENSDART00000104683	pbx4	pre-B-cell leukemia transcription factor 4 [Source:ZFIN;Acc:ZDB-GENE-000201-18]	FALSE	FALSE	FALSE	TRUE
chr3	53729269	53729752	Common_Ta_Tbx16_peak_916	483	-1021	ENSDARG00000042338	ENSDART00000062081	LPAR2 (2 of 2)	zgc:101053 [Source:ZFIN;Acc:ZDB-GENE-040801-97]	TRUE	TRUE	TRUE	FALSE
chr3	54204034	54204929	Common_Ta_Tbx16_peak_917	895	7288	ENSDARG00000052139	ENSDART00000073930	notch3	notch homolog 3 [Source:ZFIN;Acc:ZDB-GENE-000329-5]	TRUE	FALSE	FALSE	FALSE
chr3	55388781	55389368	Common_Ta_Tbx16_peak_918	587	-7210	ENSDARG00000020265	ENSDART00000018044	angptl6	angiopoietin-like 6 [Source:ZFIN;Acc:ZDB-GENE-030131-9735]	TRUE	FALSE	FALSE	FALSE
chr3	55607864	55608356	Common_Ta_Tbx16_peak_919	492	-5131	ENSDARG00000094952	ENSDART00000135913	si:ch211-74m13.1	si:ch211-74m13.1 [Source:ZFIN;Acc:ZDB-GENE-081104-12]	FALSE	FALSE	FALSE	TRUE
chr3	56613701	56614081	Common_Ta_Tbx16_peak_920	380	-3524	ENSDARG00000014147	ENSDART00000124707	axin2	axin 2 (conductin, axil) [Source:ZFIN;Acc:ZDB-GENE-000403-2]	FALSE	FALSE	FALSE	TRUE
chr3	56616580	56616899	Common_Ta_Tbx16_peak_921	319	-676	ENSDARG00000014147	ENSDART00000124707	axin2	axin 2 (conductin, axil) [Source:ZFIN;Acc:ZDB-GENE-000403-2]	FALSE	TRUE	FALSE	FALSE
chr3	56617086	56617620	Common_Ta_Tbx16_peak_922	534	-62	ENSDARG00000014147	ENSDART00000124707	axin2	axin 2 (conductin, axil) [Source:ZFIN;Acc:ZDB-GENE-000403-2]	FALSE	TRUE	FALSE	FALSE
chr3	59426975	59427432	Common_Ta_Tbx16_peak_923	457	-24363	ENSDARG00000087306	ENSDART00000123546	CABZ01038521.1	Uncharacterized protein [Source:UniProtKB/TrEMBL;Acc:E7FEV8]	FALSE	FALSE	FALSE	FALSE
chr3	60429647	60430363	Common_Ta_Tbx16_peak_924	716	-3681	ENSDARG00000059556	ENSDART00000082886	RECQL5	RecQ protein-like 5 [Source:HGNC Symbol;Acc:9950]	FALSE	FALSE	FALSE	FALSE
chr3	60432777	60433834	Common_Ta_Tbx16_peak_925	1057	-381	ENSDARG00000059556	ENSDART00000082886	RECQL5	RecQ protein-like 5 [Source:HGNC Symbol;Acc:9950]	TRUE	TRUE	TRUE	FALSE
chr3	61046303	61046614	Common_Ta_Tbx16_peak_926	311	-38181	ENSDARG00000088182	ENSDART00000126411	ST6GALNAC2	ST6 (alpha-N-acetyl-neuraminyl-2,3-beta-galactosyl-1,3)-N-acetylgalactosaminide alpha-2,6-sialyltransferase 2 [Source:HGNC Symbol;Acc:10867]	TRUE	FALSE	TRUE	FALSE
chr4	680815	681469	Common_Ta_Tbx16_peak_927	654	-57	ENSDARG00000070535	ENSDART00000103631	ripply2	ripply2 [Source:ZFIN;Acc:ZDB-GENE-060113-2]	TRUE	TRUE	FALSE	FALSE
chr4	687010	687506	Common_Ta_Tbx16_peak_928	496	6059	ENSDARG00000070535	ENSDART00000103631	ripply2	ripply2 [Source:ZFIN;Acc:ZDB-GENE-060113-2]	FALSE	FALSE	FALSE	TRUE
chr4	1016684	1017975	Common_Ta_Tbx16_peak_929	1291	5972	ENSDARG00000055577	ENSDART00000077955	chrm2a	cholinergic receptor, muscarinic 2a [Source:ZFIN;Acc:ZDB-GENE-030314-1]	FALSE	FALSE	FALSE	FALSE
chr4	1261501	1261988	Common_Ta_Tbx16_peak_930	487	-18524	ENSDARG00000045798	ENSDART00000077965	ptn	pleiotrophin [Source:ZFIN;Acc:ZDB-GENE-030624-1]	TRUE	FALSE	FALSE	TRUE
chr4	5578026	5578773	Common_Ta_Tbx16_peak_931	747	13892	ENSDARG00000031956	ENSDART00000110497	TMEM63A	transmembrane protein 63A [Source:HGNC Symbol;Acc:29118]	TRUE	FALSE	FALSE	FALSE
chr4	5606747	5607102	Common_Ta_Tbx16_peak_932	355	-8120	ENSDARG00000070220	ENSDART00000110243	brn1.2	brain POU domain gene 1.2 [Source:ZFIN;Acc:ZDB-GENE-980526-139]	TRUE	FALSE	TRUE	FALSE
chr4	6196852	6197361	Common_Ta_Tbx16_peak_933	509	1589	ENSDARG00000068708	ENSDART00000139242	ifrd1	interferon-related developmental regulator 1 [Source:ZFIN;Acc:ZDB-GENE-030131-6132]	TRUE	TRUE	TRUE	FALSE
chr4	7502004	7502859	Common_Ta_Tbx16_peak_934	855	23642	ENSDARG00000058688	ENSDART00000129908	adipor2	adiponectin receptor 2 [Source:ZFIN;Acc:ZDB-GENE-041210-60]	TRUE	FALSE	TRUE	FALSE
chr4	7516808	7517496	Common_Ta_Tbx16_peak_935	688	-30819	ENSDARG00000045801	ENSDART00000067322	fbxl14b	F-box and leucine-rich repeat protein 14b [Source:ZFIN;Acc:ZDB-GENE-030131-3556]	FALSE	TRUE	TRUE	TRUE
chr4	7521651	7522193	Common_Ta_Tbx16_peak_936	542	-26049	ENSDARG00000045801	ENSDART00000067322	fbxl14b	F-box and leucine-rich repeat protein 14b [Source:ZFIN;Acc:ZDB-GENE-030131-3556]	TRUE	TRUE	TRUE	FALSE
chr4	7791528	7792274	Common_Ta_Tbx16_peak_937	746	748	ENSDARG00000084836	ENSDART00000120236	5S_rRNA	5S ribosomal RNA [Source:RFAM;Acc:RF00001]	TRUE	FALSE	FALSE	FALSE
chr4	7875152	7875664	Common_Ta_Tbx16_peak_938	512	-77516	ENSDARG00000088181	ENSDART00000129983	MPPED1	metallophosphoesterase domain containing 1 [Source:HGNC Symbol;Acc:1306]	TRUE	FALSE	FALSE	TRUE
chr4	8066125	8066923	Common_Ta_Tbx16_peak_939	798	-12934	ENSDARG00000063097	ENSDART00000047619	SCUBE1	signal peptide, CUB domain, EGF-like 1 [Source:HGNC Symbol;Acc:13441]	TRUE	FALSE	FALSE	FALSE
chr4	8927336	8927799	Common_Ta_Tbx16_peak_940	463	-2145	ENSDARG00000062983	ENSDART00000133169	FBXO18	F-box protein, helicase, 18 [Source:HGNC Symbol;Acc:13620]	TRUE	TRUE	FALSE	TRUE
chr4	10322063	10322616	Common_Ta_Tbx16_peak_941	553	-28114	ENSDARG00000094545	ENSDART00000144665	si:ch211-284f7.1	si:ch211-284f7.1 [Source:ZFIN;Acc:ZDB-GENE-041210-246]	FALSE	FALSE	FALSE	TRUE
chr4	10646039	10647204	Common_Ta_Tbx16_peak_942	1165	1136	ENSDARG00000032765	ENSDART00000144452	net1	neuroepithelial cell transforming gene 1 [Source:ZFIN;Acc:ZDB-GENE-041121-18]	FALSE	TRUE	FALSE	FALSE
chr4	11836850	11837461	Common_Ta_Tbx16_peak_943	611	6214	ENSDARG00000005897	ENSDART00000024312	dera	2-deoxyribose-5-phosphate aldolase homolog (C. elegans) [Source:ZFIN;Acc:ZDB-GENE-041010-200]	FALSE	FALSE	FALSE	FALSE
chr4	12730751	12731234	Common_Ta_Tbx16_peak_944	483	-30128	ENSDARG00000006396	ENSDART00000007237	nrcam	neuronal cell adhesion molecule [Source:ZFIN;Acc:ZDB-GENE-041210-235]	FALSE	FALSE	FALSE	TRUE
chr4	13005501	13005984	Common_Ta_Tbx16_peak_945	483	9711	ENSDARG00000045691	ENSDART00000067174	zcrb1	zinc finger CCHC-type and RNA binding motif 1 [Source:ZFIN;Acc:ZDB-GENE-041210-114]	TRUE	FALSE	TRUE	FALSE
chr4	13006081	13006411	Common_Ta_Tbx16_peak_946	330	10214	ENSDARG00000045691	ENSDART00000067174	zcrb1	zinc finger CCHC-type and RNA binding motif 1 [Source:ZFIN;Acc:ZDB-GENE-041210-114]	TRUE	FALSE	TRUE	FALSE
chr4	13014674	13015532	Common_Ta_Tbx16_peak_947	858	-2958	ENSDARG00000045692	ENSDART00000133596	pphln1	periphilin 1 [Source:ZFIN;Acc:ZDB-GENE-030131-1873]	TRUE	FALSE	TRUE	FALSE
chr4	13040219	13041754	Common_Ta_Tbx16_peak_948	1535	3250	ENSDARG00000045694	ENSDART00000144127	prickle1b	prickle homolog 1 (Drosophila) b [Source:ZFIN;Acc:ZDB-GENE-030131-2152]	FALSE	FALSE	TRUE	FALSE
chr4	13043792	13044571	Common_Ta_Tbx16_peak_949	779	6445	ENSDARG00000045694	ENSDART00000144127	prickle1b	prickle homolog 1 (Drosophila) b [Source:ZFIN;Acc:ZDB-GENE-030131-2152]	FALSE	TRUE	TRUE	FALSE
chr4	13123604	13123995	Common_Ta_Tbx16_peak_950	391	-47495	ENSDARG00000086259	ENSDART00000121520	CU469420.1	si:dkey-234l24.9 [Source:ZFIN;Acc:ZDB-GENE-110914-36]	TRUE	FALSE	FALSE	FALSE
chr4	13677732	13678358	Common_Ta_Tbx16_peak_951	626	-11828	ENSDARG00000094799	ENSDART00000137847		plexin B2 [Source:HGNC Symbol;Acc:9104]	TRUE	FALSE	FALSE	FALSE
chr4	13798135	13798466	Common_Ta_Tbx16_peak_952	331	-75	ENSDARG00000089313	ENSDART00000124383	U4	U4 spliceosomal RNA [Source:RFAM;Acc:RF00015]	TRUE	FALSE	TRUE	FALSE
chr4	14971706	14972095	Common_Ta_Tbx16_peak_953	389	6841	ENSDARG00000069692	ENSDART00000101592	col7a1l	collagen type VII alpha 1-like [Source:ZFIN;Acc:ZDB-GENE-030131-9861]	TRUE	FALSE	FALSE	FALSE
chr4	15950845	15951242	Common_Ta_Tbx16_peak_954	397	-192	ENSDARG00000007405	ENSDART00000013224	strap	serine/threonine kinase receptor associated protein [Source:ZFIN;Acc:ZDB-GENE-040426-1110]	FALSE	TRUE	TRUE	FALSE
chr4	16072621	16073384	Common_Ta_Tbx16_peak_955	763	-51132	ENSDARG00000011582	ENSDART00000006737	sox5	SRY-box containing gene 5 [Source:ZFIN;Acc:ZDB-GENE-000607-13]	FALSE	FALSE	FALSE	FALSE
chr4	16086022	16086637	Common_Ta_Tbx16_peak_956	615	-37805	ENSDARG00000011582	ENSDART00000006737	sox5	SRY-box containing gene 5 [Source:ZFIN;Acc:ZDB-GENE-000607-13]	FALSE	FALSE	FALSE	FALSE
chr4	16112291	16112703	Common_Ta_Tbx16_peak_957	412	-11637	ENSDARG00000011582	ENSDART00000006737	sox5	SRY-box containing gene 5 [Source:ZFIN;Acc:ZDB-GENE-000607-13]	FALSE	FALSE	FALSE	FALSE
chr4	16283921	16284288	Common_Ta_Tbx16_peak_958	367	-29003	ENSDARG00000091957	ENSDART00000145880	si:dkey-172o10.8	si:dkey-172o10.8 [Source:ZFIN;Acc:ZDB-GENE-070705-313]	TRUE	TRUE	TRUE	FALSE
chr4	16537408	16537569	Common_Ta_Tbx16_peak_959	161	52194	ENSDARG00000038386	ENSDART00000056005	ascl1a	achaete-scute complex-like 1a (Drosophila) [Source:ZFIN;Acc:ZDB-GENE-980526-90]	TRUE	FALSE	FALSE	FALSE
chr4	18625477	18626183	Common_Ta_Tbx16_peak_960	706	-2566	ENSDARG00000006766	ENSDART00000100974	snd1	staphylococcal nuclease domain containing 1 [Source:ZFIN;Acc:ZDB-GENE-030131-3124]	TRUE	TRUE	FALSE	TRUE
chr4	19019591	19019992	Common_Ta_Tbx16_peak_961	401	2899	ENSDARG00000045540	ENSDART00000066961	ppp6r2	protein phosphatase 6, regulatory subunit 2 [Source:ZFIN;Acc:ZDB-GENE-030131-5428]	FALSE	FALSE	TRUE	FALSE
chr4	19299645	19300508	Common_Ta_Tbx16_peak_962	863	-7307	ENSDARG00000008398	ENSDART00000016938	cacna1c	calcium channel, voltage-dependent, L type, alpha 1C subunit [Source:ZFIN;Acc:ZDB-GENE-020129-1]	TRUE	FALSE	FALSE	FALSE
chr4	19325408	19325869	Common_Ta_Tbx16_peak_963	461	-6222	ENSDARG00000082618	ENSDART00000118392	5S_rRNA	5S ribosomal RNA [Source:RFAM;Acc:RF00001]	TRUE	FALSE	FALSE	TRUE
chr4	19615398	19615901	Common_Ta_Tbx16_peak_964	503						FALSE	FALSE	TRUE	TRUE
chr4	20596134	20597295	Common_Ta_Tbx16_peak_965	1161	7416	ENSDARG00000092717	ENSDART00000147838	si:ch211-91g3.4	si:ch211-91g3.4 [Source:ZFIN;Acc:ZDB-GENE-050419-143]	TRUE	FALSE	TRUE	FALSE
chr4	21407162	21407774	Common_Ta_Tbx16_peak_966	612	-875	ENSDARG00000007523	ENSDART00000123369	mll5	myeloid/lymphoid or mixed-lineage leukemia 5 (trithorax homolog, Drosophila) [Source:ZFIN;Acc:ZDB-GENE-030131-4120]	FALSE	TRUE	FALSE	FALSE
chr4	21562116	21562898	Common_Ta_Tbx16_peak_967	782	13192	ENSDARG00000034300	ENSDART00000131161	sema3c	semaphorin 3c [Source:ZFIN;Acc:ZDB-GENE-050513-5]	TRUE	FALSE	FALSE	TRUE
chr4	22913688	22914308	Common_Ta_Tbx16_peak_968	620	69506	ENSDARG00000002131	ENSDART00000138873	celf2	cugbp, Elav-like family member 2 [Source:ZFIN;Acc:ZDB-GENE-030826-35]	TRUE	FALSE	FALSE	TRUE
chr4	22920793	22921233	Common_Ta_Tbx16_peak_969	440	76521	ENSDARG00000002131	ENSDART00000138873	celf2	cugbp, Elav-like family member 2 [Source:ZFIN;Acc:ZDB-GENE-030826-35]	TRUE	FALSE	FALSE	FALSE
chr4	23776939	23777629	Common_Ta_Tbx16_peak_970	690						FALSE	FALSE	FALSE	TRUE
chr4	23782880	23783575	Common_Ta_Tbx16_peak_971	695						FALSE	FALSE	FALSE	FALSE
chr4	24072531	24073259	Common_Ta_Tbx16_peak_972	728	-74974	ENSDARG00000016526	ENSDART00000149971	gata3	GATA-binding protein 3 [Source:ZFIN;Acc:ZDB-GENE-990415-82]	FALSE	FALSE	FALSE	FALSE
chr4	24077291	24077981	Common_Ta_Tbx16_peak_973	690	-70233	ENSDARG00000016526	ENSDART00000149971	gata3	GATA-binding protein 3 [Source:ZFIN;Acc:ZDB-GENE-990415-82]	TRUE	FALSE	TRUE	TRUE
chr4	27054850	27055360	Common_Ta_Tbx16_peak_974	510						TRUE	FALSE	FALSE	FALSE
chr4	27072723	27073271	Common_Ta_Tbx16_peak_975	548						TRUE	FALSE	FALSE	FALSE
chr4	27574845	27575645	Common_Ta_Tbx16_peak_976	800	-13632	ENSDARG00000069185	ENSDART00000123617	celsr1a	cadherin EGF LAG seven-pass G-type receptor 1a [Source:ZFIN;Acc:ZDB-GENE-030616-78]	TRUE	FALSE	FALSE	FALSE
chr4	27623357	27623951	Common_Ta_Tbx16_peak_977	594	34777	ENSDARG00000069185	ENSDART00000123617	celsr1a	cadherin EGF LAG seven-pass G-type receptor 1a [Source:ZFIN;Acc:ZDB-GENE-030616-78]	TRUE	FALSE	FALSE	FALSE
chr4	28467580	28467930	Common_Ta_Tbx16_peak_978	350	-17721	ENSDARG00000087673	ENSDART00000124410	CR388132.1	Uncharacterized protein [Source:UniProtKB/TrEMBL;Acc:F1R1N4]	TRUE	FALSE	FALSE	FALSE
chr4	33053679	33054550	Common_Ta_Tbx16_peak_979	871	15064	ENSDARG00000087788	ENSDART00000121804	si:ch211-22k7.9	si:ch211-22k7.9 [Source:ZFIN;Acc:ZDB-GENE-070424-160]	FALSE	FALSE	FALSE	TRUE
chr4	36714876	36715311	Common_Ta_Tbx16_peak_980	435	-16753	ENSDARG00000093676	ENSDART00000140394	si:ch211-209n20.2	si:ch211-209n20.2 [Source:ZFIN;Acc:ZDB-GENE-070705-99]	FALSE	FALSE	FALSE	FALSE
chr4	43464412	43464933	Common_Ta_Tbx16_peak_981	521	11177	ENSDARG00000087222	ENSDART00000130785		Uncharacterized protein [Source:UniProtKB/TrEMBL;Acc:E7EY64]	TRUE	FALSE	FALSE	FALSE
chr4	52989335	52989611	Common_Ta_Tbx16_peak_982	276	6476	ENSDARG00000090022	ENSDART00000128164	zgc:173709	zgc:173709 [Source:ZFIN;Acc:ZDB-GENE-080208-5]	FALSE	FALSE	FALSE	FALSE
chr4	53442077	53442589	Common_Ta_Tbx16_peak_983	512	509	ENSDARG00000087743	ENSDART00000116742	BX890613.1	si:dkey-156k2.8 [Source:ZFIN;Acc:ZDB-GENE-110914-111]	FALSE	FALSE	FALSE	FALSE
chr4	61559839	61560375	Common_Ta_Tbx16_peak_984	536	-24713	ENSDARG00000086379	ENSDART00000139528	si:ch211-232d10.3	si:ch211-232d10.3 [Source:ZFIN;Acc:ZDB-GENE-081103-4]	FALSE	FALSE	FALSE	TRUE
chr4	61673352	61673870	Common_Ta_Tbx16_peak_985	518	9497	ENSDARG00000086767	ENSDART00000128805	BX957252.1	Uncharacterized protein [Source:UniProtKB/TrEMBL;Acc:F1Q8N3]	FALSE	FALSE	FALSE	FALSE
chr5	212717	212948	Common_Ta_Tbx16_peak_986	231	18851	ENSDARG00000028415	ENSDART00000038929	zgc:153924	zgc:153924 [Source:ZFIN;Acc:ZDB-GENE-060929-812]	FALSE	FALSE	FALSE	FALSE
chr5	213478	214289	Common_Ta_Tbx16_peak_987	811	19902	ENSDARG00000028415	ENSDART00000038929	zgc:153924	zgc:153924 [Source:ZFIN;Acc:ZDB-GENE-060929-812]	TRUE	TRUE	FALSE	FALSE
chr5	775721	775979	Common_Ta_Tbx16_peak_988	258	-14921	ENSDARG00000059020	ENSDART00000081997	THAP1	THAP domain containing, apoptosis associated protein 1 [Source:HGNC Symbol;Acc:20856]	FALSE	FALSE	FALSE	FALSE
chr5	1186077	1186354	Common_Ta_Tbx16_peak_989	277	-1639	ENSDARG00000087970	ENSDART00000129047	BX537263.5		FALSE	FALSE	FALSE	FALSE
chr5	1197724	1198001	Common_Ta_Tbx16_peak_990	277	-1639	ENSDARG00000088533	ENSDART00000123280	BX537263.6		FALSE	FALSE	FALSE	FALSE
chr5	1780512	1780907	Common_Ta_Tbx16_peak_991	395	-25760	ENSDARG00000063197	ENSDART00000148411	golga2	golgi autoantigen, golgin subfamily a, 2 [Source:ZFIN;Acc:ZDB-GENE-081030-1]	FALSE	FALSE	FALSE	FALSE
chr5	1872329	1873144	Common_Ta_Tbx16_peak_992	815	37348	ENSDARG00000037172	ENSDART00000054057	DDRGK1 (2 of 2)	DDRGK domain containing 1 [Source:ZFIN;Acc:ZDB-GENE-040426-1050]	FALSE	FALSE	FALSE	FALSE
chr5	3271897	3272616	Common_Ta_Tbx16_peak_993	719						FALSE	FALSE	FALSE	TRUE
chr5	5642558	5643275	Common_Ta_Tbx16_peak_994	717	4567	ENSDARG00000079046	ENSDART00000113716	C5H9orf86 (1 of 2)	chromosome 9 open reading frame 86 [Source:HGNC Symbol;Acc:24703]	TRUE	TRUE	TRUE	TRUE
chr5	7022583	7022908	Common_Ta_Tbx16_peak_995	325	-92	ENSDARG00000045095	ENSDART00000148663	elac1	elaC homolog 1 (E. coli) [Source:ZFIN;Acc:ZDB-GENE-040801-246]	TRUE	TRUE	TRUE	FALSE
chr5	7581266	7581968	Common_Ta_Tbx16_peak_996	702	-46992	ENSDARG00000041301	ENSDART00000060535	crybb3	crystallin, beta B3 [Source:ZFIN;Acc:ZDB-GENE-060130-2]	TRUE	FALSE	TRUE	TRUE
chr5	8677640	8677984	Common_Ta_Tbx16_peak_997	344	-52580	ENSDARG00000087829	ENSDART00000125870	5S_rRNA	5S ribosomal RNA [Source:RFAM;Acc:RF00001]	TRUE	FALSE	TRUE	TRUE
chr5	13821294	13821662	Common_Ta_Tbx16_peak_998	368	8330	ENSDARG00000083432	ENSDART00000116702	dre-mir-22b	dre-mir-22b [Source:miRBase;Acc:MI0001912]	FALSE	FALSE	FALSE	FALSE
chr5	16075986	16076793	Common_Ta_Tbx16_peak_999	807	-17971	ENSDARG00000016128	ENSDART00000026120	ap3m2	adaptor-related protein complex 3, mu 2 subunit [Source:ZFIN;Acc:ZDB-GENE-021022-2]	TRUE	FALSE	TRUE	FALSE
chr5	20796922	20797414	Common_Ta_Tbx16_peak_1000	492	-515	ENSDARG00000014817	ENSDART00000148087	ranbp1	RAN binding protein 1 [Source:ZFIN;Acc:ZDB-GENE-040426-2548]	TRUE	TRUE	TRUE	FALSE
chr5	20798086	20798189	Common_Ta_Tbx16_peak_1001	103	455	ENSDARG00000014817	ENSDART00000148087	ranbp1	RAN binding protein 1 [Source:ZFIN;Acc:ZDB-GENE-040426-2548]	TRUE	TRUE	TRUE	FALSE
chr5	20941165	20941560	Common_Ta_Tbx16_peak_1002	395	-7930	ENSDARG00000017391	ENSDART00000140710	UNC13B (2 of 2)	unc-13 homolog B (C. elegans) [Source:HGNC Symbol;Acc:12566]	TRUE	FALSE	FALSE	FALSE
chr5	21352053	21352681	Common_Ta_Tbx16_peak_1003	628	74841	ENSDARG00000004130	ENSDART00000006673	mvk	mevalonate kinase [Source:ZFIN;Acc:ZDB-GENE-041114-37]	TRUE	FALSE	TRUE	TRUE
chr5	21442004	21443007	Common_Ta_Tbx16_peak_1004	1003	-92249	ENSDARG00000090797	ENSDART00000128886	C5H12orf34	chromosome 12 open reading frame 34 [Source:HGNC Symbol;Acc:25915]	FALSE	TRUE	FALSE	TRUE
chr5	25871403	25872145	Common_Ta_Tbx16_peak_1005	742	1662	ENSDARG00000010770	ENSDART00000013309	sox19a	SRY-box containing gene 19a [Source:ZFIN;Acc:ZDB-GENE-980526-102]	FALSE	FALSE	FALSE	FALSE
chr5	25991657	25992198	Common_Ta_Tbx16_peak_1006	541	-10692	ENSDARG00000035563	ENSDART00000051553	znf703	zinc finger protein 703 [Source:ZFIN;Acc:ZDB-GENE-010717-1]	TRUE	FALSE	FALSE	FALSE
chr5	26014930	26016481	Common_Ta_Tbx16_peak_1007	1551	13087	ENSDARG00000035563	ENSDART00000051553	znf703	zinc finger protein 703 [Source:ZFIN;Acc:ZDB-GENE-010717-1]	FALSE	FALSE	FALSE	TRUE
chr5	26039254	26040576	Common_Ta_Tbx16_peak_1008	1322	-24054	ENSDARG00000080569	ENSDART00000118364	5S_rRNA	5S ribosomal RNA [Source:RFAM;Acc:RF00001]	TRUE	FALSE	FALSE	TRUE
chr5	26042575	26043206	Common_Ta_Tbx16_peak_1009	631	-21079	ENSDARG00000080569	ENSDART00000118364	5S_rRNA	5S ribosomal RNA [Source:RFAM;Acc:RF00001]	FALSE	FALSE	FALSE	FALSE
chr5	26477969	26478564	Common_Ta_Tbx16_peak_1010	595	-3384	ENSDARG00000020621	ENSDART00000140042	AP1B1	adaptor-related protein complex 1, beta 1 subunit [Source:HGNC Symbol;Acc:554]	FALSE	FALSE	FALSE	FALSE
chr5	26652511	26653234	Common_Ta_Tbx16_peak_1011	723	-53521	ENSDARG00000019207	ENSDART00000139487	abo	ABO blood group (transferase A, alpha 1-3-N-acetylgalactosaminyltransferase; transferase B, alpha 1-3-galactosyltransferase) [Source:ZFIN;Acc:ZDB-GENE-081104-23]	TRUE	FALSE	FALSE	FALSE
chr5	26958783	26959182	Common_Ta_Tbx16_peak_1012	399	6103	ENSDARG00000087272	ENSDART00000123535	TRPM6	transient receptor potential cation channel, subfamily M, member 6 [Source:HGNC Symbol;Acc:17995]	TRUE	TRUE	TRUE	FALSE
chr5	29166378	29167368	Common_Ta_Tbx16_peak_1013	990	-3153	ENSDARG00000035521	ENSDART00000051491	sfrp1a	secreted frizzled-related protein 1a [Source:ZFIN;Acc:ZDB-GENE-040310-5]	FALSE	FALSE	FALSE	TRUE
chr5	31605044	31605613	Common_Ta_Tbx16_peak_1014	569	-23309	ENSDARG00000081453	ENSDART00000117606	dre-mir-100-2	dre-mir-100-2 [Source:miRBase;Acc:MI0001959]	TRUE	FALSE	FALSE	FALSE
chr5	32113576	32113990	Common_Ta_Tbx16_peak_1015	414	-16406	ENSDARG00000061093	ENSDART00000138464	PHLDB1 (2 of 2)	pleckstrin homology-like domain, family B, member 1 [Source:HGNC Symbol;Acc:23697]	TRUE	TRUE	TRUE	FALSE
chr5	33633937	33634468	Common_Ta_Tbx16_peak_1016	531	13397	ENSDARG00000002949	ENSDART00000136124	ppp6c	protein phosphatase 6, catalytic subunit [Source:ZFIN;Acc:ZDB-GENE-040426-949]	TRUE	TRUE	TRUE	FALSE
chr5	34002669	34003508	Common_Ta_Tbx16_peak_1017	839	2102	ENSDARG00000067984	ENSDART00000098045	gas1b	growth arrest-specific 1b [Source:ZFIN;Acc:ZDB-GENE-050302-79]	FALSE	FALSE	FALSE	TRUE
chr5	34245128	34245867	Common_Ta_Tbx16_peak_1018	739	-10049	ENSDARG00000090214	ENSDART00000123439	5S_rRNA	5S ribosomal RNA [Source:RFAM;Acc:RF00001]	TRUE	FALSE	FALSE	TRUE
chr5	36324372	36324792	Common_Ta_Tbx16_peak_1019	420	82631	ENSDARG00000035398	ENSDART00000051293	enc1	ectodermal-neural cortex 1 [Source:ZFIN;Acc:ZDB-GENE-060531-140]	TRUE	FALSE	TRUE	TRUE
chr5	36333461	36334010	Common_Ta_Tbx16_peak_1020	549	91785	ENSDARG00000035398	ENSDART00000051293	enc1	ectodermal-neural cortex 1 [Source:ZFIN;Acc:ZDB-GENE-060531-140]	TRUE	FALSE	FALSE	FALSE
chr5	37016317	37017392	Common_Ta_Tbx16_peak_1021	1075	212	ENSDARG00000035415	ENSDART00000098010	ptger4b	prostaglandin E receptor 4 (subtype EP4) b [Source:ZFIN;Acc:ZDB-GENE-060531-102]	FALSE	TRUE	FALSE	FALSE
chr5	38111853	38112824	Common_Ta_Tbx16_peak_1022	971	-1430	ENSDARG00000004256	ENSDART00000013590	wnt11	wingless-type MMTV integration site family, member 11 [Source:ZFIN;Acc:ZDB-GENE-990603-12]	FALSE	TRUE	FALSE	TRUE
chr5	42900031	42900459	Common_Ta_Tbx16_peak_1023	428	-25887	ENSDARG00000035253	ENSDART00000074796	npr3	natriuretic peptide receptor 3 [Source:ZFIN;Acc:ZDB-GENE-060531-91]	TRUE	FALSE	TRUE	FALSE
chr5	43890553	43891430	Common_Ta_Tbx16_peak_1024	877	-108	ENSDARG00000095304	ENSDART00000137692	si:ch211-207c6.2	si:ch211-207c6.2 [Source:ZFIN;Acc:ZDB-GENE-060526-90]	TRUE	FALSE	TRUE	TRUE
chr5	44994302	44994808	Common_Ta_Tbx16_peak_1025	506	90007	ENSDARG00000081445	ENSDART00000117201	U5	U5 spliceosomal RNA [Source:RFAM;Acc:RF00020]	FALSE	FALSE	FALSE	FALSE
chr5	46074742	46075302	Common_Ta_Tbx16_peak_1026	560	-40365	ENSDARG00000077298	ENSDART00000110076	gas1a	growth arrest-specific 1a [Source:ZFIN;Acc:ZDB-GENE-050302-155]	TRUE	FALSE	FALSE	FALSE
chr5	46090648	46091082	Common_Ta_Tbx16_peak_1027	434	-24522	ENSDARG00000077298	ENSDART00000110076	gas1a	growth arrest-specific 1a [Source:ZFIN;Acc:ZDB-GENE-050302-155]	TRUE	FALSE	TRUE	TRUE
chr5	46111179	46111697	Common_Ta_Tbx16_peak_1028	518	-3949	ENSDARG00000077298	ENSDART00000110076	gas1a	growth arrest-specific 1a [Source:ZFIN;Acc:ZDB-GENE-050302-155]	TRUE	TRUE	TRUE	FALSE
chr5	48035136	48035409	Common_Ta_Tbx16_peak_1029	273	-57421	ENSDARG00000078680	ENSDART00000144973	vcana	versican a [Source:ZFIN;Acc:ZDB-GENE-011023-1]	TRUE	TRUE	TRUE	FALSE
chr5	49778394	49779144	Common_Ta_Tbx16_peak_1030	750	18355	ENSDARG00000091977	ENSDART00000134352	si:dkey-195m1.4	si:dkey-195m1.4 [Source:ZFIN;Acc:ZDB-GENE-060526-238]	TRUE	FALSE	TRUE	TRUE
chr5	49870872	49871233	Common_Ta_Tbx16_peak_1031	361	17483	ENSDARG00000055989	ENSDART00000078401	tmem161b	transmembrane protein 161B [Source:ZFIN;Acc:ZDB-GENE-040426-2693]	TRUE	FALSE	FALSE	TRUE
chr5	50043371	50044131	Common_Ta_Tbx16_peak_1032	760	764	ENSDARG00000009418	ENSDART00000138702	mef2cb	myocyte enhancer factor 2cb [Source:ZFIN;Acc:ZDB-GENE-040901-7]	TRUE	FALSE	FALSE	FALSE
chr5	50983070	50983673	Common_Ta_Tbx16_peak_1033	603						TRUE	FALSE	TRUE	FALSE
chr5	51317517	51318083	Common_Ta_Tbx16_peak_1034	566						TRUE	FALSE	FALSE	TRUE
chr5	51347502	51348082	Common_Ta_Tbx16_peak_1035	580						TRUE	FALSE	FALSE	TRUE
chr5	51536978	51537417	Common_Ta_Tbx16_peak_1036	439	9694	ENSDARG00000052695	ENSDART00000051263	nr2f1a	nuclear receptor subfamily 2, group F, member 1a [Source:ZFIN;Acc:ZDB-GENE-980526-115]	TRUE	FALSE	FALSE	FALSE
chr5	51634440	51634603	Common_Ta_Tbx16_peak_1037	163						TRUE	FALSE	FALSE	TRUE
chr5	51634633	51634894	Common_Ta_Tbx16_peak_1038	261						TRUE	FALSE	FALSE	TRUE
chr5	51774980	51775506	Common_Ta_Tbx16_peak_1039	526	-46305	ENSDARG00000052697	ENSDART00000074599	fam172a	family with sequence similarity 172, member A [Source:ZFIN;Acc:ZDB-GENE-040426-1396]	FALSE	FALSE	FALSE	FALSE
chr5	52016065	52016826	Common_Ta_Tbx16_peak_1040	761	36012	ENSDARG00000077072	ENSDART00000110431		KIAA0825 [Source:HGNC Symbol;Acc:28532]	TRUE	FALSE	FALSE	FALSE
chr5	52721857	52722519	Common_Ta_Tbx16_peak_1041	662	9397	ENSDARG00000035198	ENSDART00000050988	gcnt4a	glucosaminyl (N-acetyl) transferase 4, core 2, a [Source:ZFIN;Acc:ZDB-GENE-030131-3231]	TRUE	FALSE	FALSE	FALSE
chr5	54807497	54808243	Common_Ta_Tbx16_peak_1042	746	-9162	ENSDARG00000008153	ENSDART00000143769	serinc5	serine incorporator 5 [Source:ZFIN;Acc:ZDB-GENE-040426-2918]	TRUE	FALSE	TRUE	TRUE
chr5	54900208	54900583	Common_Ta_Tbx16_peak_1043	375	12743	ENSDARG00000086527	ENSDART00000120345	5S_rRNA	5S ribosomal RNA [Source:RFAM;Acc:RF00001]	TRUE	FALSE	TRUE	FALSE
chr5	64682265	64682958	Common_Ta_Tbx16_peak_1044	693	10545	ENSDARG00000095635	ENSDART00000133426	si:dkey-261j4.5	si:dkey-261j4.5 [Source:ZFIN;Acc:ZDB-GENE-060531-126]	FALSE	FALSE	FALSE	FALSE
chr5	64697220	64697750	Common_Ta_Tbx16_peak_1045	530	108	ENSDARG00000035151	ENSDART00000050913	si:dkey-261j4.3	si:dkey-261j4.3 [Source:ZFIN;Acc:ZDB-GENE-060531-124]	TRUE	FALSE	TRUE	TRUE
chr5	64697845	64698203	Common_Ta_Tbx16_peak_1046	358	647	ENSDARG00000035151	ENSDART00000050913	si:dkey-261j4.3	si:dkey-261j4.3 [Source:ZFIN;Acc:ZDB-GENE-060531-124]	TRUE	FALSE	TRUE	TRUE
chr5	64711682	64712230	Common_Ta_Tbx16_peak_1047	548	-2917	ENSDARG00000078004	ENSDART00000097364	drl	draculin [Source:ZFIN;Acc:ZDB-GENE-991213-3]	TRUE	FALSE	FALSE	TRUE
chr5	66144429	66144815	Common_Ta_Tbx16_peak_1048	386	-92930	ENSDARG00000087495	ENSDART00000130067	USP2 (2 of 3)	Ubiquitin carboxyl-terminal hydrolase [Source:UniProtKB/TrEMBL;Acc:F1QYM8]	FALSE	FALSE	FALSE	TRUE
chr5	66847771	66848952	Common_Ta_Tbx16_peak_1049	1181	-53883	ENSDARG00000035131	ENSDART00000138556	surf4l	surfeit gene 4, like [Source:ZFIN;Acc:ZDB-GENE-040718-172]	TRUE	FALSE	TRUE	FALSE
chr5	67282090	67282441	Common_Ta_Tbx16_peak_1050	351	28512	ENSDARG00000084256	ENSDART00000119656	5S_rRNA	5S ribosomal RNA [Source:RFAM;Acc:RF00001]	TRUE	FALSE	FALSE	FALSE
chr5	68775298	68776004	Common_Ta_Tbx16_peak_1051	706	65585	ENSDARG00000052094	ENSDART00000050856	notch1b	notch homolog 1b [Source:ZFIN;Acc:ZDB-GENE-990415-183]	TRUE	FALSE	FALSE	FALSE
chr5	70276523	70277092	Common_Ta_Tbx16_peak_1052	569	-4789	ENSDARG00000094166	ENSDART00000137173	si:ch211-110p13.3	si:ch211-110p13.3 [Source:ZFIN;Acc:ZDB-GENE-060531-3]	FALSE	FALSE	FALSE	FALSE
chr5	70797789	70798369	Common_Ta_Tbx16_peak_1053	580	-8974	ENSDARG00000040346	ENSDART00000133074	ephb4a	eph receptor B4a [Source:ZFIN;Acc:ZDB-GENE-990415-62]	TRUE	FALSE	TRUE	FALSE
chr5	71708363	71710479	Common_Ta_Tbx16_peak_1054	2116	-2499	ENSDARG00000017917	ENSDART00000146654	her7	hairy and enhancer of split related-7 [Source:ZFIN;Acc:ZDB-GENE-000427-6]	TRUE	FALSE	FALSE	FALSE
chr5	74902230	74902730	Common_Ta_Tbx16_peak_1055	500	-12529	ENSDARG00000003803	ENSDART00000124939	LHX3	LIM homeobox 3 [Source:HGNC Symbol;Acc:6595]	TRUE	FALSE	FALSE	FALSE
chr6	961761	962539	Common_Ta_Tbx16_peak_1056	778	5168	ENSDARG00000078416	ENSDART00000090019	zeb2b	zinc finger E-box binding homeobox 2b [Source:ZFIN;Acc:ZDB-GENE-080717-1]	TRUE	TRUE	TRUE	TRUE
chr6	973947	974591	Common_Ta_Tbx16_peak_1057	644	17287	ENSDARG00000078416	ENSDART00000090019	zeb2b	zinc finger E-box binding homeobox 2b [Source:ZFIN;Acc:ZDB-GENE-080717-1]	TRUE	FALSE	FALSE	FALSE
chr6	980076	980661	Common_Ta_Tbx16_peak_1058	585	23387	ENSDARG00000078416	ENSDART00000090019	zeb2b	zinc finger E-box binding homeobox 2b [Source:ZFIN;Acc:ZDB-GENE-080717-1]	TRUE	FALSE	FALSE	FALSE
chr6	1727108	1728108	Common_Ta_Tbx16_peak_1059	1000	1926	ENSDARG00000088703	ENSDART00000124124	TGIF2	TGFB-induced factor homeobox 2 [Source:HGNC Symbol;Acc:15764]	TRUE	FALSE	FALSE	FALSE
chr6	1748311	1749065	Common_Ta_Tbx16_peak_1060	754	23006	ENSDARG00000088703	ENSDART00000124124	TGIF2	TGFB-induced factor homeobox 2 [Source:HGNC Symbol;Acc:15764]	FALSE	FALSE	FALSE	FALSE
chr6	1749126	1749923	Common_Ta_Tbx16_peak_1061	797	23843	ENSDARG00000088703	ENSDART00000124124	TGIF2	TGFB-induced factor homeobox 2 [Source:HGNC Symbol;Acc:15764]	FALSE	FALSE	FALSE	FALSE
chr6	3963390	3963991	Common_Ta_Tbx16_peak_1062	601	9275	ENSDARG00000075648	ENSDART00000087661	SEMA5B (2 of 2)	sema domain, seven thrombospondin repeats (type 1 and type 1-like), transmembrane domain (TM) and short cytoplasmic domain, (semaphorin) 5B [Source:HGNC Symbol;Acc:10737]	TRUE	FALSE	FALSE	FALSE
chr6	4375810	4376147	Common_Ta_Tbx16_peak_1063	337	-40787	ENSDARG00000083921	ENSDART00000119321	5S_rRNA	5S ribosomal RNA [Source:RFAM;Acc:RF00001]	FALSE	FALSE	FALSE	TRUE
chr6	7168179	7168907	Common_Ta_Tbx16_peak_1064	728	904	ENSDARG00000000943	ENSDART00000083424	dzip1	DAZ interacting protein 1 [Source:ZFIN;Acc:ZDB-GENE-040526-1]	TRUE	TRUE	TRUE	FALSE
chr6	7974296	7974957	Common_Ta_Tbx16_peak_1065	661	40027	ENSDARG00000006093	ENSDART00000081129	cdk15	cyclin-dependent kinase 15 [Source:ZFIN;Acc:ZDB-GENE-060421-7193]	FALSE	FALSE	FALSE	FALSE
chr6	7998651	7999406	Common_Ta_Tbx16_peak_1066	755	-19977	ENSDARG00000027589	ENSDART00000039280	fzd7b	frizzled homolog 7b [Source:ZFIN;Acc:ZDB-GENE-990415-229]	TRUE	FALSE	FALSE	FALSE
chr6	8014731	8015202	Common_Ta_Tbx16_peak_1067	471	-4039	ENSDARG00000027589	ENSDART00000039280	fzd7b	frizzled homolog 7b [Source:ZFIN;Acc:ZDB-GENE-990415-229]	TRUE	FALSE	FALSE	FALSE
chr6	8022842	8023654	Common_Ta_Tbx16_peak_1068	812	4243	ENSDARG00000027589	ENSDART00000039280	fzd7b	frizzled homolog 7b [Source:ZFIN;Acc:ZDB-GENE-990415-229]	TRUE	TRUE	TRUE	FALSE
chr6	13967866	13968795	Common_Ta_Tbx16_peak_1069	929	17588	ENSDARG00000044511	ENSDART00000127548	etv5b	ets variant 5b [Source:ZFIN;Acc:ZDB-GENE-991228-4]	TRUE	FALSE	TRUE	FALSE
chr6	13980430	13981042	Common_Ta_Tbx16_peak_1070	612	29993	ENSDARG00000044511	ENSDART00000127548	etv5b	ets variant 5b [Source:ZFIN;Acc:ZDB-GENE-991228-4]	TRUE	FALSE	FALSE	FALSE
chr6	16182796	16183222	Common_Ta_Tbx16_peak_1071	426						TRUE	FALSE	TRUE	TRUE
chr6	16200882	16201204	Common_Ta_Tbx16_peak_1072	322						TRUE	TRUE	TRUE	FALSE
chr6	18042572	18043399	Common_Ta_Tbx16_peak_1073	827	44040	ENSDARG00000033733	ENSDART00000027806	ntn1a	netrin 1a [Source:ZFIN;Acc:ZDB-GENE-990415-169]	TRUE	FALSE	FALSE	TRUE
chr6	18055917	18056426	Common_Ta_Tbx16_peak_1074	509	57226	ENSDARG00000033733	ENSDART00000027806	ntn1a	netrin 1a [Source:ZFIN;Acc:ZDB-GENE-990415-169]	TRUE	FALSE	TRUE	TRUE
chr6	18081127	18081760	Common_Ta_Tbx16_peak_1075	633	82498	ENSDARG00000033733	ENSDART00000027806	ntn1a	netrin 1a [Source:ZFIN;Acc:ZDB-GENE-990415-169]	TRUE	FALSE	TRUE	TRUE
chr6	21036814	21037397	Common_Ta_Tbx16_peak_1076	583	4873	ENSDARG00000070129	ENSDART00000139511	barhl2	BarH-like 2 [Source:ZFIN;Acc:ZDB-GENE-050913-153]	FALSE	FALSE	FALSE	FALSE
chr6	23217822	23217919	Common_Ta_Tbx16_peak_1077	97	-695	ENSDARG00000052377	ENSDART00000057321	psmd12	proteasome (prosome, macropain) 26S subunit, non-ATPase, 12 [Source:ZFIN;Acc:ZDB-GENE-030131-617]	FALSE	TRUE	TRUE	FALSE
chr6	26687162	26687674	Common_Ta_Tbx16_peak_1078	512	28625	ENSDARG00000016429	ENSDART00000013400	farp2	FERM, RhoGEF and pleckstrin domain protein 2 [Source:ZFIN;Acc:ZDB-GENE-030131-2993]	FALSE	FALSE	FALSE	FALSE
chr6	27712732	27713560	Common_Ta_Tbx16_peak_1079	828	12913	ENSDARG00000061923	ENSDART00000139367	amotl2a	angiomotin like 2a [Source:ZFIN;Acc:ZDB-GENE-030131-9770]	TRUE	FALSE	TRUE	FALSE
chr6	28873372	28873929	Common_Ta_Tbx16_peak_1080	557	-34	ENSDARG00000017886	ENSDART00000008841	ZBTB11	zinc finger and BTB domain containing 11 [Source:HGNC Symbol;Acc:16740]	TRUE	TRUE	TRUE	FALSE
chr6	29442141	29442628	Common_Ta_Tbx16_peak_1081	487	21460	ENSDARG00000017728	ENSDART00000023549	PHB2 (2 of 2)	zgc:86841 [Source:ZFIN;Acc:ZDB-GENE-040718-430]	TRUE	FALSE	TRUE	FALSE
chr6	29490350	29490648	Common_Ta_Tbx16_peak_1082	298	-14461	ENSDARG00000021113	ENSDART00000017424	ptmaa	prothymosin, alpha a [Source:ZFIN;Acc:ZDB-GENE-030131-7647]	TRUE	FALSE	TRUE	TRUE
chr6	30569267	30569884	Common_Ta_Tbx16_peak_1083	617	89478	ENSDARG00000084971	ENSDART00000120371	5S_rRNA	5S ribosomal RNA [Source:RFAM;Acc:RF00001]	TRUE	FALSE	FALSE	FALSE
chr6	31217144	31217497	Common_Ta_Tbx16_peak_1084	353	-51162	ENSDARG00000075034	ENSDART00000111837	raver2	ribonucleoprotein, PTB-binding 2 [Source:ZFIN;Acc:ZDB-GENE-090713-1]	TRUE	FALSE	FALSE	FALSE
chr6	31529301	31529914	Common_Ta_Tbx16_peak_1085	613	31093	ENSDARG00000095914	ENSDART00000149369	si:dkey-209n16.2	si:dkey-209n16.2 [Source:ZFIN;Acc:ZDB-GENE-110408-44]	TRUE	FALSE	FALSE	TRUE
chr6	31856108	31857355	Common_Ta_Tbx16_peak_1086	1247	70732	ENSDARG00000021032	ENSDART00000017695	foxd3	forkhead box D3 [Source:ZFIN;Acc:ZDB-GENE-980526-143]	TRUE	FALSE	FALSE	TRUE
chr6	34231537	34232070	Common_Ta_Tbx16_peak_1087	533	-27654	ENSDARG00000070037	ENSDART00000102461	rgs8	regulator of G-protein signaling 8 [Source:ZFIN;Acc:ZDB-GENE-040718-264]	TRUE	FALSE	FALSE	FALSE
chr6	36259894	36260191	Common_Ta_Tbx16_peak_1088	297	8750	ENSDARG00000094164	ENSDART00000138778	si:dkey-111k7.3	si:dkey-111k7.3 [Source:ZFIN;Acc:ZDB-GENE-081104-304]	TRUE	FALSE	TRUE	TRUE
chr6	36260193	36260548	Common_Ta_Tbx16_peak_1089	355	9078	ENSDARG00000094164	ENSDART00000138778	si:dkey-111k7.3	si:dkey-111k7.3 [Source:ZFIN;Acc:ZDB-GENE-081104-304]	TRUE	FALSE	TRUE	TRUE
chr6	37523439	37523780	Common_Ta_Tbx16_peak_1090	341	-40222	ENSDARG00000083941	ENSDART00000119341	5S_rRNA	5S ribosomal RNA [Source:RFAM;Acc:RF00001]	TRUE	FALSE	FALSE	TRUE
chr6	39584023	39584425	Common_Ta_Tbx16_peak_1091	402	-77	ENSDARG00000074979	ENSDART00000110380	LARP4 (1 of 2)	La ribonucleoprotein domain family, member 4 [Source:HGNC Symbol;Acc:24320]	TRUE	TRUE	TRUE	TRUE
chr6	39584608	39584999	Common_Ta_Tbx16_peak_1092	391	503	ENSDARG00000074979	ENSDART00000110380	LARP4 (1 of 2)	La ribonucleoprotein domain family, member 4 [Source:HGNC Symbol;Acc:24320]	FALSE	TRUE	TRUE	TRUE
chr6	42744909	42745356	Common_Ta_Tbx16_peak_1093	447	-6547	ENSDARG00000011163	ENSDART00000129191	sema3fa	semaphorin 3fa [Source:ZFIN;Acc:ZDB-GENE-050513-1]	FALSE	FALSE	FALSE	TRUE
chr6	42879975	42880652	Common_Ta_Tbx16_peak_1094	677	-206	ENSDARG00000025094	ENSDART00000088961	edem1	ER degradation enhancer, mannosidase alpha-like 1 [Source:ZFIN;Acc:ZDB-GENE-040426-808]	TRUE	TRUE	TRUE	FALSE
chr6	42901933	42902355	Common_Ta_Tbx16_peak_1095	422	-518	ENSDARG00000006915	ENSDART00000014552	arl8ba	ADP-ribosylation factor-like 8Ba [Source:ZFIN;Acc:ZDB-GENE-030131-9370]	TRUE	TRUE	TRUE	FALSE
chr6	43202235	43202604	Common_Ta_Tbx16_peak_1096	369	-27850	ENSDARG00000074599	ENSDART00000061947	FRMD4B (2 of 2)	FERM domain containing 4B [Source:HGNC Symbol;Acc:24886]	TRUE	TRUE	TRUE	FALSE
chr6	44052602	44053065	Common_Ta_Tbx16_peak_1097	463	-11435	ENSDARG00000089403	ENSDART00000130145	5S_rRNA	5S ribosomal RNA [Source:RFAM;Acc:RF00001]	TRUE	FALSE	FALSE	FALSE
chr6	44902962	44903329	Common_Ta_Tbx16_peak_1098	367	52158	ENSDARG00000076233	ENSDART00000111855	CHL1 (1 of 2)	cell adhesion molecule with homology to L1CAM (close homolog of L1) [Source:HGNC Symbol;Acc:1939]	FALSE	FALSE	FALSE	FALSE
chr6	45828409	45829042	Common_Ta_Tbx16_peak_1099	633	12402	ENSDARG00000017354	ENSDART00000149099	epha2	eph receptor A2 [Source:ZFIN;Acc:ZDB-GENE-990415-63]	TRUE	FALSE	FALSE	FALSE
chr6	45850399	45851203	Common_Ta_Tbx16_peak_1100	804	-8345	ENSDARG00000060153	ENSDART00000084466	H6PD	hexose-6-phosphate dehydrogenase (glucose 1-dehydrogenase) [Source:HGNC Symbol;Acc:4795]	FALSE	FALSE	FALSE	TRUE
chr6	48670516	48670959	Common_Ta_Tbx16_peak_1101	443						TRUE	FALSE	FALSE	TRUE
chr6	48670967	48671216	Common_Ta_Tbx16_peak_1102	249						TRUE	FALSE	FALSE	TRUE
chr6	49272517	49273208	Common_Ta_Tbx16_peak_1103	691	-34939	ENSDARG00000079491	ENSDART00000109628	KCNA3 (1 of 2)	potassium voltage-gated channel, shaker-related subfamily, member 3 [Source:HGNC Symbol;Acc:6221]	TRUE	FALSE	TRUE	FALSE
chr6	50408864	50409620	Common_Ta_Tbx16_peak_1104	756	6139	ENSDARG00000077473	ENSDART00000115049	mych	myelocytomatosis oncogene homolog [Source:ZFIN;Acc:ZDB-GENE-030219-51]	FALSE	FALSE	FALSE	TRUE
chr6	50411813	50412276	Common_Ta_Tbx16_peak_1105	463	8942	ENSDARG00000077473	ENSDART00000115049	mych	myelocytomatosis oncogene homolog [Source:ZFIN;Acc:ZDB-GENE-030219-51]	FALSE	FALSE	FALSE	FALSE
chr6	50469372	50470016	Common_Ta_Tbx16_peak_1106	644	66591	ENSDARG00000077473	ENSDART00000115049	mych	myelocytomatosis oncogene homolog [Source:ZFIN;Acc:ZDB-GENE-030219-51]	TRUE	FALSE	FALSE	TRUE
chr6	50511335	50512210	Common_Ta_Tbx16_peak_1107	875						TRUE	FALSE	TRUE	FALSE
chr6	50554544	50554829	Common_Ta_Tbx16_peak_1108	285	-82075	ENSDARG00000059604	ENSDART00000134146	si:dkey-46l15.1	metastasis suppressor 1 [Source:HGNC Symbol;Acc:20443]	FALSE	FALSE	FALSE	FALSE
chr6	52623077	52624268	Common_Ta_Tbx16_peak_1109	1191	-4624	ENSDARG00000059906	ENSDART00000083830	sdc4	syndecan 4 [Source:ZFIN;Acc:ZDB-GENE-061111-1]	TRUE	FALSE	FALSE	FALSE
chr6	53520603	53520949	Common_Ta_Tbx16_peak_1110	346	69718	ENSDARG00000068444	ENSDART00000099002	CU207276.2	Uncharacterized protein [Source:UniProtKB/TrEMBL;Acc:F1QJ85]	TRUE	FALSE	TRUE	FALSE
chr6	56113200	56114037	Common_Ta_Tbx16_peak_1111	837	-5981	ENSDARG00000040606	ENSDART00000059435	tfap2c	transcription factor AP-2 gamma (activating enhancer binding protein 2 gamma) [Source:ZFIN;Acc:ZDB-GENE-041212-61]	TRUE	TRUE	TRUE	TRUE
chr6	56225671	56226331	Common_Ta_Tbx16_peak_1112	660						TRUE	FALSE	FALSE	FALSE
chr6	59852851	59853208	Common_Ta_Tbx16_peak_1113	357	12989	ENSDARG00000074625	ENSDART00000114200	ARHGAP40	Rho GTPase activating protein 40 [Source:HGNC Symbol;Acc:16226]	FALSE	FALSE	FALSE	FALSE
chr7	388232	388237	Common_Ta_Tbx16_peak_1114	5	-59560	ENSDARG00000090143	ENSDART00000129013	CABZ01074659.1	Uncharacterized protein [Source:UniProtKB/TrEMBL;Acc:F1QWM4]	FALSE	FALSE	FALSE	TRUE
chr7	7255820	7256313	Common_Ta_Tbx16_peak_1115	493	99	ENSDARG00000088562	ENSDART00000131048	zgc:154164	zgc:165555 [Source:ZFIN;Acc:ZDB-GENE-070620-17]	FALSE	TRUE	FALSE	FALSE
chr7	9542876	9543889	Common_Ta_Tbx16_peak_1116	1013	24558	ENSDARG00000044584	ENSDART00000065488	TEX261	testis expressed 261 [Source:ZFIN;Acc:ZDB-GENE-050522-400]	TRUE	FALSE	TRUE	FALSE
chr7	15317658	15318201	Common_Ta_Tbx16_peak_1117	543	-1853	ENSDARG00000033099	ENSDART00000041577	kif7	kinesin family member 7 [Source:ZFIN;Acc:ZDB-GENE-050307-1]	FALSE	FALSE	TRUE	FALSE
chr7	15871910	15872362	Common_Ta_Tbx16_peak_1118	452	-55410	ENSDARG00000023868	ENSDART00000031049	AKAP13 (1 of 2)	A kinase (PRKA) anchor protein 13 [Source:HGNC Symbol;Acc:371]	FALSE	FALSE	FALSE	TRUE
chr7	15953575	15954027	Common_Ta_Tbx16_peak_1119	452	26255	ENSDARG00000023868	ENSDART00000031049	AKAP13 (1 of 2)	A kinase (PRKA) anchor protein 13 [Source:HGNC Symbol;Acc:371]	FALSE	FALSE	FALSE	TRUE
chr7	16089808	16090295	Common_Ta_Tbx16_peak_1120	487	7775	ENSDARG00000030347	ENSDART00000045385	mespb	mesoderm posterior ba [Source:ZFIN;Acc:ZDB-GENE-000406-9]	TRUE	FALSE	TRUE	TRUE
chr7	16093623	16094270	Common_Ta_Tbx16_peak_1121	647	-4707	ENSDARG00000017078	ENSDART00000006018	mespa	mesoderm posterior aa [Source:ZFIN;Acc:ZDB-GENE-000406-8]	TRUE	FALSE	FALSE	FALSE
chr7	16098231	16099119	Common_Ta_Tbx16_peak_1122	888	22	ENSDARG00000017078	ENSDART00000006018	mespa	mesoderm posterior aa [Source:ZFIN;Acc:ZDB-GENE-000406-8]	FALSE	TRUE	TRUE	FALSE
chr7	17114048	17114479	Common_Ta_Tbx16_peak_1123	431	50	ENSDARG00000006889	ENSDART00000002449	MPPED2 (1 of 2)	metallophosphoesterase domain containing 2 [Source:HGNC Symbol;Acc:1180]	TRUE	TRUE	TRUE	FALSE
chr7	17625153	17625555	Common_Ta_Tbx16_peak_1124	402	43643	ENSDARG00000073688	ENSDART00000113332		neuron navigator 2 [Source:HGNC Symbol;Acc:15997]	TRUE	FALSE	FALSE	FALSE
chr7	19193462	19194004	Common_Ta_Tbx16_peak_1125	542	-131	ENSDARG00000057328	ENSDART00000079966	cth1	cth1 [Source:ZFIN;Acc:ZDB-GENE-990806-20]	TRUE	TRUE	TRUE	FALSE
chr7	21595711	21596421	Common_Ta_Tbx16_peak_1126	710	-7912	ENSDARG00000036422	ENSDART00000052909	NTN5	netrin 5 [Source:HGNC Symbol;Acc:25208]	TRUE	FALSE	FALSE	TRUE
chr7	21596467	21596556	Common_Ta_Tbx16_peak_1127	89	-7467	ENSDARG00000036422	ENSDART00000052909	NTN5	netrin 5 [Source:HGNC Symbol;Acc:25208]	TRUE	FALSE	FALSE	TRUE
chr7	21927290	21928103	Common_Ta_Tbx16_peak_1128	813	-789	ENSDARG00000021405	ENSDART00000125962	BX927371.1	Uncharacterized protein [Source:UniProtKB/TrEMBL;Acc:F1QE22]	TRUE	TRUE	TRUE	TRUE
chr7	22145240	22145773	Common_Ta_Tbx16_peak_1129	533	11160	ENSDARG00000042277	ENSDART00000062003	efnb3b	ephrin B3b [Source:ZFIN;Acc:ZDB-GENE-010618-3]	TRUE	FALSE	TRUE	FALSE
chr7	23173787	23174173	Common_Ta_Tbx16_peak_1130	386	72102	ENSDARG00000078731	ENSDART00000114919	URGCP (1 of 3)	Uncharacterized protein [Source:UniProtKB/TrEMBL;Acc:F1RDW4]	FALSE	FALSE	FALSE	FALSE
chr7	23840716	23841423	Common_Ta_Tbx16_peak_1131	707	-1852	ENSDARG00000088589	ENSDART00000140378	si:dkey-165a24.2	si:dkey-165a24.2 [Source:ZFIN;Acc:ZDB-GENE-050506-38]	TRUE	FALSE	FALSE	FALSE
chr7	24754785	24755363	Common_Ta_Tbx16_peak_1132	578	25974	ENSDARG00000036560	ENSDART00000053120	si:dkey-24g18.3	si:dkey-24g18.3 [Source:ZFIN;Acc:ZDB-GENE-081104-390]	FALSE	FALSE	FALSE	TRUE
chr7	25915188	25916085	Common_Ta_Tbx16_peak_1133	897	18988	ENSDARG00000079900	ENSDART00000111542	shroom4	shroom family member 4 [Source:ZFIN;Acc:ZDB-GENE-041111-246]	TRUE	FALSE	TRUE	FALSE
chr7	25927797	25928354	Common_Ta_Tbx16_peak_1134	557	31427	ENSDARG00000079900	ENSDART00000111542	shroom4	shroom family member 4 [Source:ZFIN;Acc:ZDB-GENE-041111-246]	TRUE	FALSE	FALSE	FALSE
chr7	27563721	27564408	Common_Ta_Tbx16_peak_1135	687	1761	ENSDARG00000016363	ENSDART00000019035	her8a	hairy-related 8a [Source:ZFIN;Acc:ZDB-GENE-030131-2376]	TRUE	FALSE	TRUE	TRUE
chr7	27837810	27838421	Common_Ta_Tbx16_peak_1136	611	2977	ENSDARG00000019098	ENSDART00000010323	cd82a	CD82 antigen, a [Source:ZFIN;Acc:ZDB-GENE-030131-2818]	TRUE	TRUE	TRUE	FALSE
chr7	29917553	29917860	Common_Ta_Tbx16_peak_1137	307	2858	ENSDARG00000085703	ENSDART00000121103	5S_rRNA	5S ribosomal RNA [Source:RFAM;Acc:RF00001]	TRUE	FALSE	TRUE	FALSE
chr7	29947245	29947703	Common_Ta_Tbx16_peak_1138	458	74	ENSDARG00000037362	ENSDART00000054366	scube2	signal peptide, CUB domain, EGF-like 2 [Source:ZFIN;Acc:ZDB-GENE-050302-80]	TRUE	TRUE	TRUE	FALSE
chr7	30163224	30164525	Common_Ta_Tbx16_peak_1139	1301	53659	ENSDARG00000003872	ENSDART00000135322	ccdc102a	coiled-coil domain containing 102A [Source:ZFIN;Acc:ZDB-GENE-030131-4044]	TRUE	FALSE	TRUE	TRUE
chr7	30807832	30808736	Common_Ta_Tbx16_peak_1140	904	10411	ENSDARG00000095441	ENSDART00000139380	BX927082.3		FALSE	FALSE	FALSE	FALSE
chr7	31577409	31578256	Common_Ta_Tbx16_peak_1141	847	-4816	ENSDARG00000076104	ENSDART00000109243	SEMA4B (2 of 2)	sema domain, immunoglobulin domain (Ig), transmembrane domain (TM) and short cytoplasmic domain, (semaphorin) 4B [Source:HGNC Symbol;Acc:10730]	FALSE	TRUE	TRUE	FALSE
chr7	31652058	31653187	Common_Ta_Tbx16_peak_1142	1129	-25433	ENSDARG00000053493	ENSDART00000143392	aldh1a2	aldehyde dehydrogenase 1 family, member A2 [Source:ZFIN;Acc:ZDB-GENE-011010-3]	TRUE	FALSE	TRUE	TRUE
chr7	31704898	31705313	Common_Ta_Tbx16_peak_1143	415	-3296	ENSDARG00000053480	ENSDART00000075513	aqp9b	aquaporin 9b [Source:ZFIN;Acc:ZDB-GENE-070911-1]	TRUE	FALSE	TRUE	FALSE
chr7	31706302	31706773	Common_Ta_Tbx16_peak_1144	471	-1864	ENSDARG00000053480	ENSDART00000075513	aqp9b	aquaporin 9b [Source:ZFIN;Acc:ZDB-GENE-070911-1]	TRUE	FALSE	TRUE	FALSE
chr7	32432761	32433254	Common_Ta_Tbx16_peak_1145	493	47285	ENSDARG00000077506	ENSDART00000148347	tjp1	tight junction protein 1 (zona occludens 1) [Source:ZFIN;Acc:ZDB-GENE-031001-2]	TRUE	FALSE	FALSE	FALSE
chr7	34534672	34535491	Common_Ta_Tbx16_peak_1146	819	28287	ENSDARG00000095082	ENSDART00000132658	BX571811.2	Uncharacterized protein [Source:UniProtKB/TrEMBL;Acc:F1R9H7]	TRUE	FALSE	FALSE	FALSE
chr7	34685956	34686255	Common_Ta_Tbx16_peak_1147	299	2951	ENSDARG00000006487	ENSDART00000147999	anp32a	acidic (leucine-rich) nuclear phosphoprotein 32 family, member A [Source:ZFIN;Acc:ZDB-GENE-030131-7850]	TRUE	TRUE	FALSE	TRUE
chr7	34740288	34740738	Common_Ta_Tbx16_peak_1148	450	-6417	ENSDARG00000085345	ENSDART00000120745	5S_rRNA	5S ribosomal RNA [Source:RFAM;Acc:RF00001]	TRUE	FALSE	FALSE	TRUE
chr7	34820049	34820676	Common_Ta_Tbx16_peak_1149	627	28639	ENSDARG00000052688	ENSDART00000074587	paqr5b	progestin and adipoQ receptor family member Vb [Source:ZFIN;Acc:ZDB-GENE-040801-92]	TRUE	FALSE	TRUE	TRUE
chr7	34822000	34822488	Common_Ta_Tbx16_peak_1150	488	30520	ENSDARG00000052688	ENSDART00000074587	paqr5b	progestin and adipoQ receptor family member Vb [Source:ZFIN;Acc:ZDB-GENE-040801-92]	FALSE	FALSE	FALSE	FALSE
chr7	34843979	34844609	Common_Ta_Tbx16_peak_1151	630	52570	ENSDARG00000052688	ENSDART00000074587	paqr5b	progestin and adipoQ receptor family member Vb [Source:ZFIN;Acc:ZDB-GENE-040801-92]	TRUE	FALSE	FALSE	TRUE
chr7	35815862	35816529	Common_Ta_Tbx16_peak_1152	667	1806	ENSDARG00000052947	ENSDART00000113480	irx3a	iroquois homeobox protein 3a [Source:ZFIN;Acc:ZDB-GENE-991119-5]	TRUE	FALSE	FALSE	TRUE
chr7	35816573	35817187	Common_Ta_Tbx16_peak_1153	614	2490	ENSDARG00000052947	ENSDART00000113480	irx3a	iroquois homeobox protein 3a [Source:ZFIN;Acc:ZDB-GENE-991119-5]	TRUE	FALSE	FALSE	TRUE
chr7	35863090	35863387	Common_Ta_Tbx16_peak_1154	297	11671	ENSDARG00000043170	ENSDART00000130731	NR1H2	nuclear receptor subfamily 1, group H, member 3 [Source:HGNC Symbol;Acc:7966]	TRUE	FALSE	TRUE	FALSE
chr7	36207988	36208982	Common_Ta_Tbx16_peak_1155	994	31571	ENSDARG00000075964	ENSDART00000108473	BX005082.2	Uncharacterized protein [Source:UniProtKB/TrEMBL;Acc:E7FEK1]	FALSE	TRUE	TRUE	TRUE
chr7	36834125	36834280	Common_Ta_Tbx16_peak_1156	155	-201	ENSDARG00000016141	ENSDART00000012580	SLC6A2	solute carrier family 6 (neurotransmitter transporter, noradrenalin), member 2 [Source:HGNC Symbol;Acc:11048]	TRUE	FALSE	FALSE	FALSE
chr7	37172329	37172984	Common_Ta_Tbx16_peak_1157	655	7714	ENSDARG00000034043	ENSDART00000043857	irx5a	iroquois homeobox protein 5a [Source:ZFIN;Acc:ZDB-GENE-010716-2]	TRUE	FALSE	FALSE	FALSE
chr7	38696810	38697311	Common_Ta_Tbx16_peak_1158	501	-72377	ENSDARG00000074319	ENSDART00000111842	sall1a	sal-like 1a (Drosophila) [Source:ZFIN;Acc:ZDB-GENE-020228-2]	TRUE	FALSE	FALSE	TRUE
chr7	38740713	38741488	Common_Ta_Tbx16_peak_1159	775	-28337	ENSDARG00000074319	ENSDART00000111842	sall1a	sal-like 1a (Drosophila) [Source:ZFIN;Acc:ZDB-GENE-020228-2]	TRUE	FALSE	TRUE	TRUE
chr7	38765941	38766451	Common_Ta_Tbx16_peak_1160	510	-3241	ENSDARG00000074319	ENSDART00000111842	sall1a	sal-like 1a (Drosophila) [Source:ZFIN;Acc:ZDB-GENE-020228-2]	FALSE	FALSE	FALSE	FALSE
chr7	38766716	38767140	Common_Ta_Tbx16_peak_1161	424	-2509	ENSDARG00000074319	ENSDART00000111842	sall1a	sal-like 1a (Drosophila) [Source:ZFIN;Acc:ZDB-GENE-020228-2]	FALSE	FALSE	FALSE	FALSE
chr7	39011258	39012715	Common_Ta_Tbx16_peak_1162	1457	-2406	ENSDARG00000020053	ENSDART00000052379	nkd1	naked cuticle homolog 1 (Drosophila) [Source:ZFIN;Acc:ZDB-GENE-061108-3]	FALSE	TRUE	FALSE	FALSE
chr7	39673706	39674176	Common_Ta_Tbx16_peak_1163	470	2979	ENSDARG00000008485	ENSDART00000016265	LRP3	low density lipoprotein receptor-related protein 3 [Source:HGNC Symbol;Acc:6695]	TRUE	FALSE	TRUE	FALSE
chr7	39797773	39798340	Common_Ta_Tbx16_peak_1164	567	10742	ENSDARG00000005092	ENSDART00000007365	ccdc123	centrosomal protein 89 [Source:ZFIN;Acc:ZDB-GENE-040426-1210]	TRUE	FALSE	TRUE	FALSE
chr7	40301357	40301512	Common_Ta_Tbx16_peak_1165	155	11125	ENSDARG00000015793	ENSDART00000024330	CREB3L1	cAMP responsive element binding protein 3-like 1 [Source:ZFIN;Acc:ZDB-GENE-030219-181]	FALSE	FALSE	TRUE	TRUE
chr7	41101897	41102428	Common_Ta_Tbx16_peak_1166	531	18405	ENSDARG00000003520	ENSDART00000144993	TBC1D14	TBC1 domain family, member 14 [Source:HGNC Symbol;Acc:29246]	FALSE	FALSE	FALSE	FALSE
chr7	41763892	41764656	Common_Ta_Tbx16_peak_1167	764						TRUE	FALSE	FALSE	TRUE
chr7	41966685	41967163	Common_Ta_Tbx16_peak_1168	478	-4482	ENSDARG00000020953	ENSDART00000010035	dnajb6b	DnaJ (Hsp40) homolog, subfamily B, member 6b [Source:ZFIN;Acc:ZDB-GENE-040426-1122]	FALSE	FALSE	FALSE	FALSE
chr7	42915112	42915702	Common_Ta_Tbx16_peak_1169	590						FALSE	FALSE	FALSE	FALSE
chr7	43054039	43054779	Common_Ta_Tbx16_peak_1170	740	-4602	ENSDARG00000001999	ENSDART00000150045	adamts18	ADAM metallopeptidase with thrombospondin type 1 motif, 18 [Source:ZFIN;Acc:ZDB-GENE-070815-1]	FALSE	FALSE	FALSE	TRUE
chr7	43082551	43083554	Common_Ta_Tbx16_peak_1171	1003	24042	ENSDARG00000001999	ENSDART00000150045	adamts18	ADAM metallopeptidase with thrombospondin type 1 motif, 18 [Source:ZFIN;Acc:ZDB-GENE-070815-1]	TRUE	FALSE	FALSE	TRUE
chr7	43913268	43913644	Common_Ta_Tbx16_peak_1172	376	-33235	ENSDARG00000000861	ENSDART00000021013	scrib	scribbled homolog (Drosophila) [Source:ZFIN;Acc:ZDB-GENE-030616-572]	TRUE	FALSE	FALSE	FALSE
chr7	44192370	44192669	Common_Ta_Tbx16_peak_1173	299	-5859	ENSDARG00000019969	ENSDART00000150146	smarcd3b	SWI/SNF related, matrix associated, actin dependent regulator of chromatin, subfamily d, member 3b [Source:ZFIN;Acc:ZDB-GENE-080509-2]	TRUE	FALSE	FALSE	TRUE
chr7	44456037	44456424	Common_Ta_Tbx16_peak_1174	387	-54	ENSDARG00000094709	ENSDART00000099121	arl8	ADP-ribosylation factor-like 8 [Source:ZFIN;Acc:ZDB-GENE-030131-5762]	FALSE	TRUE	TRUE	FALSE
chr7	44799762	44800813	Common_Ta_Tbx16_peak_1175	1051	-30254	ENSDARG00000095158	ENSDART00000138258	si:ch211-155a19.2	si:ch211-155a19.2 [Source:ZFIN;Acc:ZDB-GENE-070705-52]	TRUE	FALSE	TRUE	FALSE
chr7	45708861	45709494	Common_Ta_Tbx16_peak_1176	633	5163	ENSDARG00000068432	ENSDART00000098976	wu:fb17g07	wu:fb17g07 [Source:ZFIN;Acc:ZDB-GENE-030131-226]	FALSE	FALSE	FALSE	FALSE
chr7	45726510	45727090	Common_Ta_Tbx16_peak_1177	580	22785	ENSDARG00000068432	ENSDART00000098976	wu:fb17g07	wu:fb17g07 [Source:ZFIN;Acc:ZDB-GENE-030131-226]	TRUE	FALSE	FALSE	FALSE
chr7	48999517	49000208	Common_Ta_Tbx16_peak_1178	691						TRUE	FALSE	TRUE	FALSE
chr7	49576536	49577399	Common_Ta_Tbx16_peak_1179	863	42752	ENSDARG00000087260	ENSDART00000124075	MTSS1L (1 of 2)	metastasis suppressor 1-like [Source:HGNC Symbol;Acc:25094]	TRUE	FALSE	TRUE	FALSE
chr7	49851708	49852129	Common_Ta_Tbx16_peak_1180	421	3391	ENSDARG00000059812	ENSDART00000083555	sin3ab	SIN3 homolog A, transcription regulator (yeast) b [Source:ZFIN;Acc:ZDB-GENE-030131-2066]	TRUE	TRUE	TRUE	FALSE
chr7	50040035	50041370	Common_Ta_Tbx16_peak_1181	1335	27873	ENSDARG00000059798	ENSDART00000083516	kcnq1	potassium voltage-gated channel, KQT-like subfamily, member 1 [Source:ZFIN;Acc:ZDB-GENE-061214-5]	TRUE	FALSE	TRUE	TRUE
chr7	50102123	50102755	Common_Ta_Tbx16_peak_1182	632	-21605	ENSDARG00000010878	ENSDART00000006378	cdkn1c	cyclin-dependent kinase inhibitor 1C (p57, Kip2) [Source:ZFIN;Acc:ZDB-GENE-040123-1]	FALSE	FALSE	FALSE	FALSE
chr7	50328483	50328990	Common_Ta_Tbx16_peak_1183	507	-38	ENSDARG00000018643	ENSDART00000149438	igf2a	insulin-like growth factor 2a [Source:ZFIN;Acc:ZDB-GENE-991111-3]	TRUE	TRUE	TRUE	TRUE
chr7	54543724	54544206	Common_Ta_Tbx16_peak_1184	482	-36951	ENSDARG00000035750	ENSDART00000149307	ccnd1	cyclin D1 [Source:ZFIN;Acc:ZDB-GENE-980526-176]	TRUE	FALSE	FALSE	TRUE
chr7	54579825	54580303	Common_Ta_Tbx16_peak_1185	478	-852	ENSDARG00000035750	ENSDART00000149307	ccnd1	cyclin D1 [Source:ZFIN;Acc:ZDB-GENE-980526-176]	TRUE	TRUE	FALSE	FALSE
chr7	57460074	57460643	Common_Ta_Tbx16_peak_1186	569	16416	ENSDARG00000068187	ENSDART00000098438	SPG7	spastic paraplegia 7 (pure and complicated autosomal recessive) [Source:HGNC Symbol;Acc:11237]	TRUE	FALSE	FALSE	TRUE
chr7	66567563	66568324	Common_Ta_Tbx16_peak_1187	761						FALSE	FALSE	FALSE	TRUE
chr7	66570858	66572183	Common_Ta_Tbx16_peak_1188	1325						TRUE	FALSE	FALSE	TRUE
chr7	69407119	69407501	Common_Ta_Tbx16_peak_1189	382	-27363	ENSDARG00000089723	ENSDART00000126281	5S_rRNA	5S ribosomal RNA [Source:RFAM;Acc:RF00001]	TRUE	FALSE	TRUE	FALSE
chr7	69632458	69632886	Common_Ta_Tbx16_peak_1190	428	84586	ENSDARG00000037084	ENSDART00000091052	CPNE7	copine VII [Source:HGNC Symbol;Acc:2320]	TRUE	FALSE	FALSE	TRUE
chr7	70993814	70994094	Common_Ta_Tbx16_peak_1191	280	-25546	ENSDARG00000061922	ENSDART00000109467	DHX36	DEAH (Asp-Glu-Ala-His) box polypeptide 36 [Source:HGNC Symbol;Acc:14410]	TRUE	TRUE	TRUE	TRUE
chr7	73266801	73267413	Common_Ta_Tbx16_peak_1192	612	41739	ENSDARG00000067829	ENSDART00000097710	ppargc1al	peroxisome proliferator-activated receptor gamma, coactivator 1 alpha [Source:ZFIN;Acc:ZDB-GENE-080505-1]	TRUE	FALSE	TRUE	TRUE
chr7	73285852	73286504	Common_Ta_Tbx16_peak_1193	652	60810	ENSDARG00000067829	ENSDART00000097710	ppargc1al	peroxisome proliferator-activated receptor gamma, coactivator 1 alpha [Source:ZFIN;Acc:ZDB-GENE-080505-1]	TRUE	FALSE	TRUE	FALSE
chr7	75281456	75281987	Common_Ta_Tbx16_peak_1194	531	8998	ENSDARG00000088999	ENSDART00000128678	METTL4	methyltransferase like 4 [Source:HGNC Symbol;Acc:24726]	TRUE	FALSE	TRUE	TRUE
chr7	75667860	75668373	Common_Ta_Tbx16_peak_1195	513	-3972	ENSDARG00000083050	ENSDART00000118481	5S_rRNA	5S ribosomal RNA [Source:RFAM;Acc:RF00001]	TRUE	TRUE	TRUE	FALSE
chr7	76280858	76281587	Common_Ta_Tbx16_peak_1196	729	9372	ENSDARG00000091729	ENSDART00000131105	CABZ01083442.1	Uncharacterized protein [Source:UniProtKB/TrEMBL;Acc:E7F5X5]	TRUE	FALSE	FALSE	FALSE
chr8	2838062	2838471	Common_Ta_Tbx16_peak_1197	409	6518	ENSDARG00000025846	ENSDART00000063959	fam102aa	family with sequence similarity 102, member Aa [Source:ZFIN;Acc:ZDB-GENE-081104-233]	TRUE	FALSE	FALSE	FALSE
chr8	4921313	4921720	Common_Ta_Tbx16_peak_1198	407	7311	ENSDARG00000080448	ENSDART00000116219	U1	U1 spliceosomal RNA [Source:RFAM;Acc:RF00003]	TRUE	FALSE	TRUE	TRUE
chr8	7554832	7555208	Common_Ta_Tbx16_peak_1199	376	-3823	ENSDARG00000092748	ENSDART00000144789	si:ch211-255g12.5	si:ch211-255g12.5 [Source:ZFIN;Acc:ZDB-GENE-081104-58]	TRUE	FALSE	TRUE	FALSE
chr8	9452428	9453148	Common_Ta_Tbx16_peak_1200	720	14420	ENSDARG00000059006	ENSDART00000139150	otud5a	OTU domain containing 5a [Source:ZFIN;Acc:ZDB-GENE-030616-61]	TRUE	FALSE	FALSE	TRUE
chr8	9459454	9460235	Common_Ta_Tbx16_peak_1201	781	-12879	ENSDARG00000059001	ENSDART00000142075	pim2	pim-2 oncogene [Source:ZFIN;Acc:ZDB-GENE-000831-6]	FALSE	FALSE	FALSE	TRUE
chr8	9647310	9647858	Common_Ta_Tbx16_peak_1202	548	-16207	ENSDARG00000043646	ENSDART00000037922	slc6a8	solute carrier family 6 (neurotransmitter transporter, creatine), member 8 [Source:ZFIN;Acc:ZDB-GENE-071024-2]	TRUE	FALSE	TRUE	FALSE
chr8	9926962	9927920	Common_Ta_Tbx16_peak_1203	958						FALSE	FALSE	FALSE	FALSE
chr8	10082309	10082928	Common_Ta_Tbx16_peak_1204	619	-32726	ENSDARG00000007172	ENSDART00000044000	plxna3	plexin A3 [Source:ZFIN;Acc:ZDB-GENE-070613-1]	TRUE	FALSE	TRUE	FALSE
chr8	10708972	10709557	Common_Ta_Tbx16_peak_1205	585	58832	ENSDARG00000092277	ENSDART00000142355	si:ch73-239k17.1	si:ch73-239k17.1 [Source:ZFIN;Acc:ZDB-GENE-091120-8]	TRUE	FALSE	FALSE	FALSE
chr8	11292893	11293411	Common_Ta_Tbx16_peak_1206	518	-24695	ENSDARG00000084382	ENSDART00000119782	5S_rRNA	5S ribosomal RNA [Source:RFAM;Acc:RF00001]	TRUE	FALSE	TRUE	FALSE
chr8	11476724	11477270	Common_Ta_Tbx16_peak_1207	546	-325	ENSDARG00000008433	ENSDART00000131171	unc45b	unc-45 homolog B (C. elegans) [Source:ZFIN;Acc:ZDB-GENE-020919-3]	TRUE	TRUE	TRUE	FALSE
chr8	11844552	11845027	Common_Ta_Tbx16_peak_1208	475	7234	ENSDARG00000062958	ENSDART00000091581	BRPF3 (1 of 3)		TRUE	TRUE	TRUE	TRUE
chr8	12176821	12177486	Common_Ta_Tbx16_peak_1209	665	10961	ENSDARG00000007444	ENSDART00000139745	ift81	intraflagellar transport 81 homolog [Source:ZFIN;Acc:ZDB-GENE-040714-3]	TRUE	FALSE	FALSE	FALSE
chr8	12181032	12181568	Common_Ta_Tbx16_peak_1210	536	15107	ENSDARG00000007444	ENSDART00000139745	ift81	intraflagellar transport 81 homolog [Source:ZFIN;Acc:ZDB-GENE-040714-3]	FALSE	FALSE	FALSE	TRUE
chr8	12208334	12208807	Common_Ta_Tbx16_peak_1211	473	3453	ENSDARG00000029439	ENSDART00000146241	atp2a2a	ATPase, Ca++ transporting, cardiac muscle, slow twitch 2a [Source:ZFIN;Acc:ZDB-GENE-040426-702]	FALSE	FALSE	FALSE	FALSE
chr8	17995551	17996113	Common_Ta_Tbx16_peak_1212	562	-40016	ENSDARG00000042151	ENSDART00000100667	skia	nuclear oncoprotein skia [Source:ZFIN;Acc:ZDB-GENE-990715-9]	TRUE	FALSE	FALSE	TRUE
chr8	18025084	18025519	Common_Ta_Tbx16_peak_1213	435	-10547	ENSDARG00000042151	ENSDART00000100667	skia	nuclear oncoprotein skia [Source:ZFIN;Acc:ZDB-GENE-990715-9]	TRUE	FALSE	TRUE	FALSE
chr8	18032426	18033023	Common_Ta_Tbx16_peak_1214	597	-3124	ENSDARG00000042151	ENSDART00000100667	skia	nuclear oncoprotein skia [Source:ZFIN;Acc:ZDB-GENE-990715-9]	FALSE	TRUE	TRUE	FALSE
chr8	18358117	18358467	Common_Ta_Tbx16_peak_1215	350	27344	ENSDARG00000057433	ENSDART00000020358	st6galnac5	ST6 (alpha-N-acetyl-neuraminyl-2,3-beta-galactosyl-1,3)-N-acetylgalactosaminide alpha-2,6-sialyltransferase 5 [Source:ZFIN;Acc:ZDB-GENE-040912-25]	TRUE	TRUE	TRUE	FALSE
chr8	19770668	19771259	Common_Ta_Tbx16_peak_1216	591	-324	ENSDARG00000043084	ENSDART00000147172	FAM108A1 (1 of 2)	family with sequence similarity 108, member A1 [Source:HGNC Symbol;Acc:28756]	FALSE	TRUE	TRUE	FALSE
chr8	20309244	20309821	Common_Ta_Tbx16_peak_1217	577	97146	ENSDARG00000058133	ENSDART00000080950	foxd2	forkhead box D2 [Source:ZFIN;Acc:ZDB-GENE-980605-6]	TRUE	FALSE	FALSE	TRUE
chr8	20973321	20973986	Common_Ta_Tbx16_peak_1218	665	-3298	ENSDARG00000015164	ENSDART00000140750	mknk2b	MAP kinase-interacting serine/threonine kinase 2b [Source:ZFIN;Acc:ZDB-GENE-030829-2]	TRUE	FALSE	FALSE	FALSE
chr8	24460184	24460483	Common_Ta_Tbx16_peak_1219	299	-7742	ENSDARG00000052379	ENSDART00000099769	CCDC22	coiled-coil domain containing 22 [Source:HGNC Symbol;Acc:28909]	FALSE	FALSE	FALSE	TRUE
chr8	24538261	24538635	Common_Ta_Tbx16_peak_1220	374	846	ENSDARG00000094451	ENSDART00000136865	CFP (2 of 2)	complement factor properdin [Source:HGNC Symbol;Acc:8864]	FALSE	FALSE	FALSE	FALSE
chr8	24555907	24556279	Common_Ta_Tbx16_peak_1221	372	1525	ENSDARG00000078114	ENSDART00000099791	CFP (1 of 2)	complement factor properdin [Source:HGNC Symbol;Acc:8864]	TRUE	TRUE	TRUE	FALSE
chr8	24556350	24556840	Common_Ta_Tbx16_peak_1222	490	2027	ENSDARG00000078114	ENSDART00000099791	CFP (1 of 2)	complement factor properdin [Source:HGNC Symbol;Acc:8864]	TRUE	TRUE	TRUE	FALSE
chr8	24628853	24629229	Common_Ta_Tbx16_peak_1223	376	-4369	ENSDARG00000078917	ENSDART00000112611	zgc:195245	zgc:195245 [Source:ZFIN;Acc:ZDB-GENE-081022-200]	TRUE	TRUE	TRUE	FALSE
chr8	25068493	25069320	Common_Ta_Tbx16_peak_1224	827	-36970	ENSDARG00000039443	ENSDART00000057624	zgc:110353	zgc:110353 [Source:ZFIN;Acc:ZDB-GENE-050417-310]	TRUE	FALSE	FALSE	FALSE
chr8	25071846	25072606	Common_Ta_Tbx16_peak_1225	760	-33650	ENSDARG00000039443	ENSDART00000057624	zgc:110353	zgc:110353 [Source:ZFIN;Acc:ZDB-GENE-050417-310]	TRUE	FALSE	FALSE	TRUE
chr8	26289778	26290250	Common_Ta_Tbx16_peak_1226	472	14885	ENSDARG00000075307	ENSDART00000113492		potassium voltage-gated channel, KQT-like subfamily, member 2 [Source:HGNC Symbol;Acc:6296]	FALSE	FALSE	FALSE	FALSE
chr8	27812755	27812813	Common_Ta_Tbx16_peak_1227	58	-1938	ENSDARG00000068572	ENSDART00000099214	slc16a1	solute carrier family 16 (monocarboxylic acid transporters), member 1 [Source:ZFIN;Acc:ZDB-GENE-030515-5]	FALSE	TRUE	FALSE	FALSE
chr8	30821414	30821981	Common_Ta_Tbx16_peak_1228	567	10632	ENSDARG00000095859	ENSDART00000149372	ptch1	patched 1 [Source:ZFIN;Acc:ZDB-GENE-980526-196]	TRUE	FALSE	TRUE	FALSE
chr8	31281961	31282770	Common_Ta_Tbx16_peak_1229	809	8624	ENSDARG00000004318	ENSDART00000012132	cbwd	COBW domain containing [Source:ZFIN;Acc:ZDB-GENE-040426-2388]	TRUE	FALSE	FALSE	FALSE
chr8	31294819	31295266	Common_Ta_Tbx16_peak_1230	447	-5945	ENSDARG00000042485	ENSDART00000062303	foxd5	forkhead box D5 [Source:ZFIN;Acc:ZDB-GENE-980605-4]	FALSE	FALSE	FALSE	TRUE
chr8	31298913	31299640	Common_Ta_Tbx16_peak_1231	727	-1711	ENSDARG00000042485	ENSDART00000062303	foxd5	forkhead box D5 [Source:ZFIN;Acc:ZDB-GENE-980605-4]	FALSE	FALSE	TRUE	FALSE
chr8	33472983	33473598	Common_Ta_Tbx16_peak_1232	615	1663	ENSDARG00000086060	ENSDART00000126833	BX548021.2	Uncharacterized protein [Source:UniProtKB/TrEMBL;Acc:E7EY71]	TRUE	FALSE	TRUE	FALSE
chr8	38095322	38095938	Common_Ta_Tbx16_peak_1233	616	14749	ENSDARG00000093488	ENSDART00000134849	si:dkey-98b14.1	si:dkey-98b14.1 [Source:ZFIN;Acc:ZDB-GENE-081104-444]	TRUE	TRUE	TRUE	FALSE
chr8	39380898	39382199	Common_Ta_Tbx16_peak_1234	1301	-24413	ENSDARG00000069956	ENSDART00000102233	pdlim2	PDZ and LIM domain 2 (mystique) [Source:ZFIN;Acc:ZDB-GENE-070308-4]	TRUE	FALSE	TRUE	FALSE
chr8	42314453	42314983	Common_Ta_Tbx16_peak_1235	530	388	ENSDARG00000036593	ENSDART00000053158	KDM2B (2 of 2)	lysine (K)-specific demethylase 2Ba [Source:ZFIN;Acc:ZDB-GENE-040426-2195]	TRUE	TRUE	TRUE	FALSE
chr8	42379170	42380371	Common_Ta_Tbx16_peak_1236	1201	8985	ENSDARG00000002172	ENSDART00000074125	BX255919.1	Apelin receptor A [Source:UniProtKB/Swiss-Prot;Acc:Q7SZP9]	TRUE	FALSE	FALSE	TRUE
chr8	42528517	42529059	Common_Ta_Tbx16_peak_1237	542	1690	ENSDARG00000078356	ENSDART00000114915	aplnra	apelin receptor a [Source:ZFIN;Acc:ZDB-GENE-060929-512]	FALSE	FALSE	FALSE	FALSE
chr8	42536194	42537341	Common_Ta_Tbx16_peak_1238	1147	9670	ENSDARG00000078356	ENSDART00000114915	aplnra	apelin receptor a [Source:ZFIN;Acc:ZDB-GENE-060929-512]	FALSE	FALSE	FALSE	TRUE
chr8	43607410	43607931	Common_Ta_Tbx16_peak_1239	521	-2155	ENSDARG00000095534	ENSDART00000133953	si:ch211-158d24.3	si:ch211-158d24.3 [Source:ZFIN;Acc:ZDB-GENE-081105-122]	TRUE	FALSE	FALSE	FALSE
chr8	45797092	45797695	Common_Ta_Tbx16_peak_1240	603	2033	ENSDARG00000095351	ENSDART00000142635	si:ch73-308b14.1	si:ch73-308b14.1 [Source:ZFIN;Acc:ZDB-GENE-091204-411]	TRUE	FALSE	TRUE	FALSE
chr8	51540009	51540307	Common_Ta_Tbx16_peak_1241	298	-25288	ENSDARG00000073996	ENSDART00000147020	prickle3	prickle homolog 3 (Drosophila) [Source:ZFIN;Acc:ZDB-GENE-081105-86]	TRUE	FALSE	TRUE	FALSE
chr8	51586753	51587069	Common_Ta_Tbx16_peak_1242	316	-19321	ENSDARG00000036630	ENSDART00000053203	plp2	proteolipid protein 2 [Source:ZFIN;Acc:ZDB-GENE-030710-11]	TRUE	FALSE	TRUE	FALSE
chr8	52076283	52076839	Common_Ta_Tbx16_peak_1243	556	11729	ENSDARG00000059897	ENSDART00000131732	ntrk2a	neurotrophic tyrosine kinase, receptor, type 2a [Source:ZFIN;Acc:ZDB-GENE-010126-1]	FALSE	FALSE	FALSE	TRUE
chr8	53448006	53448970	Common_Ta_Tbx16_peak_1244	964	94859	ENSDARG00000036999	ENSDART00000131312	PTCHD2	patched domain containing 2 [Source:HGNC Symbol;Acc:29251]	FALSE	FALSE	FALSE	FALSE
chr8	53809027	53809821	Common_Ta_Tbx16_peak_1245	794	24235	ENSDARG00000011027	ENSDART00000149261	fgfr1a	fibroblast growth factor receptor 1a [Source:ZFIN;Acc:ZDB-GENE-980526-255]	TRUE	FALSE	FALSE	TRUE
chr8	54026394	54026894	Common_Ta_Tbx16_peak_1246	500	-5072	ENSDARG00000007329	ENSDART00000007090	tbx16	T-box gene 16 [Source:ZFIN;Acc:ZDB-GENE-990615-5]	FALSE	FALSE	FALSE	FALSE
chr8	54044615	54045218	Common_Ta_Tbx16_peak_1247	603	13201	ENSDARG00000007329	ENSDART00000007090	tbx16	T-box gene 16 [Source:ZFIN;Acc:ZDB-GENE-990615-5]	FALSE	FALSE	FALSE	FALSE
chr8	54049929	54050417	Common_Ta_Tbx16_peak_1248	488	18457	ENSDARG00000007329	ENSDART00000007090	tbx16	T-box gene 16 [Source:ZFIN;Acc:ZDB-GENE-990615-5]	TRUE	FALSE	FALSE	FALSE
chr8	54051845	54052662	Common_Ta_Tbx16_peak_1249	817	20538	ENSDARG00000007329	ENSDART00000007090	tbx16	T-box gene 16 [Source:ZFIN;Acc:ZDB-GENE-990615-5]	TRUE	FALSE	FALSE	FALSE
chr8	54433333	54434369	Common_Ta_Tbx16_peak_1250	1036	-74863	ENSDARG00000007369	ENSDART00000148760	tcf7l1b	transcription factor 7-like 1b (T-cell specific, HMG-box) [Source:ZFIN;Acc:ZDB-GENE-991110-10]	TRUE	FALSE	FALSE	FALSE
chr8	54767388	54767898	Common_Ta_Tbx16_peak_1251	510	24998	ENSDARG00000078176	ENSDART00000112521	PHYHIP	Uncharacterized protein [Source:UniProtKB/TrEMBL;Acc:E7FFZ7]	TRUE	FALSE	TRUE	FALSE
chr8	54927505	54928170	Common_Ta_Tbx16_peak_1252	665	-18659	ENSDARG00000023520	ENSDART00000141334	fgf17	fibroblast growth factor 17 [Source:ZFIN;Acc:ZDB-GENE-040621-1]	FALSE	FALSE	FALSE	FALSE
chr9	1005371	1006112	Common_Ta_Tbx16_peak_1253	741	-1230	ENSDARG00000088472	ENSDART00000127602	dock9a	dedicator of cytokinesis 9a [Source:ZFIN;Acc:ZDB-GENE-091204-437]	TRUE	FALSE	TRUE	FALSE
chr9	1214773	1215340	Common_Ta_Tbx16_peak_1254	567	-25099	ENSDARG00000079069	ENSDART00000017904	DOCK9 (3 of 3)	dedicator of cytokinesis 9 [Source:HGNC Symbol;Acc:14132]	TRUE	FALSE	TRUE	FALSE
chr9	1320052	1320859	Common_Ta_Tbx16_peak_1255	807	849	ENSDARG00000089147	ENSDART00000131127	U1	U1 spliceosomal RNA [Source:RFAM;Acc:RF00003]	FALSE	FALSE	TRUE	FALSE
chr9	2214622	2215393	Common_Ta_Tbx16_peak_1256	771	-57404	ENSDARG00000094970	ENSDART00000140256	si:ch211-245l1.2	si:ch211-245l1.2 [Source:ZFIN;Acc:ZDB-GENE-100922-68]	TRUE	FALSE	TRUE	TRUE
chr9	3278825	3279318	Common_Ta_Tbx16_peak_1257	493	129	ENSDARG00000034916	ENSDART00000044128	hat1	histone acetyltransferase 1 [Source:ZFIN;Acc:ZDB-GENE-040912-99]	TRUE	TRUE	TRUE	FALSE
chr9	3685888	3686651	Common_Ta_Tbx16_peak_1258	763	18030	ENSDARG00000076571	ENSDART00000030068	sp5	Sp5 transcription factor [Source:ZFIN;Acc:ZDB-GENE-030430-2]	TRUE	FALSE	FALSE	FALSE
chr9	3782034	3782578	Common_Ta_Tbx16_peak_1259	544	25752	ENSDARG00000087799	ENSDART00000117150	5S_rRNA	5S ribosomal RNA [Source:RFAM;Acc:RF00001]	FALSE	FALSE	FALSE	FALSE
chr9	8583016	8583460	Common_Ta_Tbx16_peak_1260	444	51369	ENSDARG00000084872	ENSDART00000120272	5S_rRNA	5S ribosomal RNA [Source:RFAM;Acc:RF00001]	FALSE	FALSE	FALSE	TRUE
chr9	13710258	13710850	Common_Ta_Tbx16_peak_1261	592	-14207	ENSDARG00000085941	ENSDART00000121341	5S_rRNA	5S ribosomal RNA [Source:RFAM;Acc:RF00001]	TRUE	FALSE	FALSE	TRUE
chr9	13749920	13751101	Common_Ta_Tbx16_peak_1262	1181	25750	ENSDARG00000085941	ENSDART00000121341	5S_rRNA	5S ribosomal RNA [Source:RFAM;Acc:RF00001]	FALSE	FALSE	FALSE	TRUE
chr9	14740643	14741079	Common_Ta_Tbx16_peak_1263	436	-40205	ENSDARG00000038446	ENSDART00000056103	nrp2b	neuropilin 2b [Source:ZFIN;Acc:ZDB-GENE-040611-3]	FALSE	FALSE	FALSE	FALSE
chr9	14745452	14746195	Common_Ta_Tbx16_peak_1264	743	-35243	ENSDARG00000038446	ENSDART00000056103	nrp2b	neuropilin 2b [Source:ZFIN;Acc:ZDB-GENE-040611-3]	TRUE	TRUE	TRUE	TRUE
chr9	14749005	14749430	Common_Ta_Tbx16_peak_1265	425	-31849	ENSDARG00000038446	ENSDART00000056103	nrp2b	neuropilin 2b [Source:ZFIN;Acc:ZDB-GENE-040611-3]	TRUE	FALSE	TRUE	FALSE
chr9	14787165	14787901	Common_Ta_Tbx16_peak_1266	736	6467	ENSDARG00000038446	ENSDART00000056103	nrp2b	neuropilin 2b [Source:ZFIN;Acc:ZDB-GENE-040611-3]	FALSE	FALSE	FALSE	FALSE
chr9	14804005	14804665	Common_Ta_Tbx16_peak_1267	660	23269	ENSDARG00000038446	ENSDART00000056103	nrp2b	neuropilin 2b [Source:ZFIN;Acc:ZDB-GENE-040611-3]	TRUE	FALSE	FALSE	FALSE
chr9	15026959	15027273	Common_Ta_Tbx16_peak_1268	314	62654	ENSDARG00000081878	ENSDART00000117827	AL627261.1		TRUE	FALSE	TRUE	TRUE
chr9	15679560	15680147	Common_Ta_Tbx16_peak_1269	587	-21018	ENSDARG00000019815	ENSDART00000103753	fn1	fibronectin 1 [Source:ZFIN;Acc:ZDB-GENE-000426-1]	TRUE	FALSE	FALSE	FALSE
chr9	17953542	17954161	Common_Ta_Tbx16_peak_1270	619	-1155	ENSDARG00000035810	ENSDART00000099307	C9H13orf15	regulator of cell cycle [Source:HGNC Symbol;Acc:20369]	TRUE	FALSE	FALSE	FALSE
chr9	18208722	18209339	Common_Ta_Tbx16_peak_1271	617	29863	ENSDARG00000085839	ENSDART00000121239	5S_rRNA	5S ribosomal RNA [Source:RFAM;Acc:RF00001]	TRUE	FALSE	TRUE	FALSE
chr9	20326653	20327468	Common_Ta_Tbx16_peak_1272	815	16656	ENSDARG00000053315	ENSDART00000147970	tmprss3a	transmembrane protease, serine 3a [Source:ZFIN;Acc:ZDB-GENE-070912-70]	FALSE	FALSE	FALSE	FALSE
chr9	20595263	20596089	Common_Ta_Tbx16_peak_1273	826	-22530	ENSDARG00000090562	ENSDART00000109227	tmprss3a	transmembrane protease, serine 3a [Source:ZFIN;Acc:ZDB-GENE-070912-70]	FALSE	FALSE	FALSE	FALSE
chr9	23594546	23595251	Common_Ta_Tbx16_peak_1274	705	-70573	ENSDARG00000069763	ENSDART00000139434	etv5a	ets variant 5a [Source:ZFIN;Acc:ZDB-GENE-030131-9572]	TRUE	FALSE	TRUE	TRUE
chr9	26810131	26810737	Common_Ta_Tbx16_peak_1275	606	-55240	ENSDARG00000062338	ENSDART00000130059	zeb2a	zinc finger E-box binding homeobox 2a [Source:ZFIN;Acc:ZDB-GENE-070912-553]	FALSE	TRUE	FALSE	FALSE
chr9	26813693	26814602	Common_Ta_Tbx16_peak_1276	909	-51527	ENSDARG00000062338	ENSDART00000130059	zeb2a	zinc finger E-box binding homeobox 2a [Source:ZFIN;Acc:ZDB-GENE-070912-553]	FALSE	FALSE	FALSE	TRUE
chr9	26839366	26840023	Common_Ta_Tbx16_peak_1277	657	-25980	ENSDARG00000062338	ENSDART00000130059	zeb2a	zinc finger E-box binding homeobox 2a [Source:ZFIN;Acc:ZDB-GENE-070912-553]	FALSE	FALSE	FALSE	FALSE
chr9	26842181	26842748	Common_Ta_Tbx16_peak_1278	567	-23210	ENSDARG00000062338	ENSDART00000130059	zeb2a	zinc finger E-box binding homeobox 2a [Source:ZFIN;Acc:ZDB-GENE-070912-553]	FALSE	FALSE	FALSE	FALSE
chr9	26843975	26844504	Common_Ta_Tbx16_peak_1279	529	-21435	ENSDARG00000062338	ENSDART00000130059	zeb2a	zinc finger E-box binding homeobox 2a [Source:ZFIN;Acc:ZDB-GENE-070912-553]	FALSE	FALSE	FALSE	FALSE
chr9	27086602	27087310	Common_Ta_Tbx16_peak_1280	708	-32625	ENSDARG00000019223	ENSDART00000142272	arglu1a	arginine and glutamate rich 1a [Source:ZFIN;Acc:ZDB-GENE-040426-2914]	FALSE	FALSE	FALSE	TRUE
chr9	27089459	27089832	Common_Ta_Tbx16_peak_1281	373	-29936	ENSDARG00000019223	ENSDART00000142272	arglu1a	arginine and glutamate rich 1a [Source:ZFIN;Acc:ZDB-GENE-040426-2914]	TRUE	FALSE	FALSE	FALSE
chr9	27100567	27100917	Common_Ta_Tbx16_peak_1282	350	-18839	ENSDARG00000019223	ENSDART00000142272	arglu1a	arginine and glutamate rich 1a [Source:ZFIN;Acc:ZDB-GENE-040426-2914]	FALSE	FALSE	FALSE	TRUE
chr9	30382723	30383159	Common_Ta_Tbx16_peak_1283	436	23839	ENSDARG00000029803	ENSDART00000044743	OXGR1 (1 of 4)	oxoglutarate (alpha-ketoglutarate) receptor 1 [Source:HGNC Symbol;Acc:4531]	TRUE	FALSE	FALSE	TRUE
chr9	31408606	31408997	Common_Ta_Tbx16_peak_1284	391	3486	ENSDARG00000056561	ENSDART00000122813	asb11	ankyrin repeat and SOCS box-containing 11 [Source:ZFIN;Acc:ZDB-GENE-070112-532]	TRUE	FALSE	FALSE	FALSE
chr9	32236319	32236950	Common_Ta_Tbx16_peak_1285	631	15468	ENSDARG00000085134	ENSDART00000120534	5S_rRNA	5S ribosomal RNA [Source:RFAM;Acc:RF00001]	TRUE	FALSE	FALSE	TRUE
chr9	32334628	32335181	Common_Ta_Tbx16_peak_1286	553	-12728	ENSDARG00000016022	ENSDART00000137343	zic5	zic family member 5 (odd-paired homolog, Drosophila) [Source:ZFIN;Acc:ZDB-GENE-040622-1]	FALSE	FALSE	FALSE	TRUE
chr9	32366182	32367253	Common_Ta_Tbx16_peak_1287	1071	19086	ENSDARG00000016022	ENSDART00000137343	zic5	zic family member 5 (odd-paired homolog, Drosophila) [Source:ZFIN;Acc:ZDB-GENE-040622-1]	TRUE	FALSE	FALSE	TRUE
chr9	33800463	33800903	Common_Ta_Tbx16_peak_1288	440	13840	ENSDARG00000040946	ENSDART00000060006	olig2	oligodendrocyte lineage transcription factor 2 [Source:ZFIN;Acc:ZDB-GENE-030131-4013]	TRUE	FALSE	FALSE	FALSE
chr9	33800922	33801533	Common_Ta_Tbx16_peak_1289	611	14385	ENSDARG00000040946	ENSDART00000060006	olig2	oligodendrocyte lineage transcription factor 2 [Source:ZFIN;Acc:ZDB-GENE-030131-4013]	TRUE	FALSE	FALSE	FALSE
chr9	33803493	33804157	Common_Ta_Tbx16_peak_1290	664	-15020	ENSDARG00000080682	ENSDART00000115538	5S_rRNA	5S ribosomal RNA [Source:RFAM;Acc:RF00001]	FALSE	FALSE	FALSE	TRUE
chr9	34906088	34906782	Common_Ta_Tbx16_peak_1291	694	13667	ENSDARG00000090347	ENSDART00000129500	dre-mir-222	dre-mir-222 [Source:miRBase;Acc:MI0001388]	TRUE	FALSE	FALSE	FALSE
chr9	36982540	36983009	Common_Ta_Tbx16_peak_1292	469	28295	ENSDARG00000019856	ENSDART00000005086	atp1a1b	ATPase, Na+/K+ transporting, alpha 1b polypeptide [Source:ZFIN;Acc:ZDB-GENE-001212-5]	TRUE	FALSE	FALSE	TRUE
chr9	40512090	40512633	Common_Ta_Tbx16_peak_1293	543	38647	ENSDARG00000061142	ENSDART00000100398	erbb4b	v-erb-a erythroblastic leukemia viral oncogene homolog 4b (avian) [Source:ZFIN;Acc:ZDB-GENE-030918-5]	FALSE	FALSE	TRUE	FALSE
chr9	44870801	44872141	Common_Ta_Tbx16_peak_1294	1340	-2448	ENSDARG00000012244	ENSDART00000138549	ube2e3	ubiquitin-conjugating enzyme E2E 3 (UBC4/5 homolog, yeast) [Source:ZFIN;Acc:ZDB-GENE-030131-408]	TRUE	TRUE	TRUE	FALSE
chr9	44988031	44988710	Common_Ta_Tbx16_peak_1295	679	59833	ENSDARG00000084276	ENSDART00000119676	5S_rRNA	5S ribosomal RNA [Source:RFAM;Acc:RF00001]	TRUE	FALSE	FALSE	TRUE
chr9	47018932	47019579	Common_Ta_Tbx16_peak_1296	647	16895	ENSDARG00000041204	ENSDART00000135272	hdac4	histone deacetylase 4 [Source:ZFIN;Acc:ZDB-GENE-061013-95]	TRUE	FALSE	FALSE	FALSE
chr9	47613777	47614061	Common_Ta_Tbx16_peak_1297	284	-2646	ENSDARG00000007099	ENSDART00000009790	cx43.4	connexin 43.4 [Source:ZFIN;Acc:ZDB-GENE-990415-38]	TRUE	TRUE	TRUE	TRUE
chr9	47616210	47616617	Common_Ta_Tbx16_peak_1298	407	-152	ENSDARG00000007099	ENSDART00000009790	cx43.4	connexin 43.4 [Source:ZFIN;Acc:ZDB-GENE-990415-38]	FALSE	TRUE	TRUE	FALSE
chr9	47630029	47630448	Common_Ta_Tbx16_peak_1299	419	8494	ENSDARG00000093035	ENSDART00000147114	si:dkey-79p17.4		TRUE	FALSE	FALSE	TRUE
chr9	47640069	47640732	Common_Ta_Tbx16_peak_1300	663	18656	ENSDARG00000093035	ENSDART00000147114	si:dkey-79p17.4		TRUE	FALSE	FALSE	FALSE
chr9	50337016	50337435	Common_Ta_Tbx16_peak_1301	419						TRUE	FALSE	FALSE	FALSE
chr9	50538756	50539413	Common_Ta_Tbx16_peak_1302	657	-17098	ENSDARG00000091090	ENSDART00000149359	xirp2b	xin actin-binding repeat containing 2b [Source:ZFIN;Acc:ZDB-GENE-030521-26]	TRUE	FALSE	TRUE	TRUE
chr9	50753106	50753688	Common_Ta_Tbx16_peak_1303	582	-57386	ENSDARG00000079741	ENSDART00000110069	CSRNP3	cysteine-serine-rich nuclear protein 3 [Source:HGNC Symbol;Acc:30729]	TRUE	FALSE	FALSE	FALSE
chr9	52878194	52878750	Common_Ta_Tbx16_peak_1304	556	-35179	ENSDARG00000067723	ENSDART00000148918	tank	TRAF family member-associated NFKB activator [Source:ZFIN;Acc:ZDB-GENE-060929-308]	TRUE	FALSE	TRUE	TRUE
chr9	53383179	53383250	Common_Ta_Tbx16_peak_1305	71	-84824	ENSDARG00000082979	ENSDART00000097149		bromodomain adjacent to zinc finger domain, 2B [Source:HGNC Symbol;Acc:963]	FALSE	FALSE	FALSE	TRUE
chr9	53383318	53383955	Common_Ta_Tbx16_peak_1306	637	-84402	ENSDARG00000082979	ENSDART00000097149		bromodomain adjacent to zinc finger domain, 2B [Source:HGNC Symbol;Acc:963]	FALSE	FALSE	FALSE	TRUE
chr9	55669566	55670093	Common_Ta_Tbx16_peak_1307	527	3199	ENSDARG00000006467	ENSDART00000126314	pcdh8	protocadherin 8 [Source:ZFIN;Acc:ZDB-GENE-980526-242]	TRUE	FALSE	FALSE	TRUE
chr9	55677221	55677772	Common_Ta_Tbx16_peak_1308	551	10866	ENSDARG00000006467	ENSDART00000126314	pcdh8	protocadherin 8 [Source:ZFIN;Acc:ZDB-GENE-980526-242]	FALSE	FALSE	FALSE	TRUE
Zv9_NA157	1100	1821	Common_Ta_Tbx16_peak_1309	721						TRUE	TRUE	TRUE	FALSE
Zv9_NA160	4549	4915	Common_Ta_Tbx16_peak_1310	366	-27	ENSDARG00000087183	ENSDART00000130296	CABZ01088071.1		TRUE	TRUE	FALSE	TRUE
Zv9_NA174	1916	2550	Common_Ta_Tbx16_peak_1311	634						FALSE	TRUE	TRUE	FALSE
Zv9_NA205	660	977	Common_Ta_Tbx16_peak_1312	317	-6518	ENSDARG00000082180	ENSDART00000117255	5_8S_rRNA	5.8S ribosomal RNA [Source:RFAM;Acc:RF00002]	FALSE	FALSE	FALSE	TRUE
Zv9_NA205	1204	1521	Common_Ta_Tbx16_peak_1313	317	-5974	ENSDARG00000082180	ENSDART00000117255	5_8S_rRNA	5.8S ribosomal RNA [Source:RFAM;Acc:RF00002]	TRUE	TRUE	TRUE	TRUE
Zv9_NA372	27175	27464	Common_Ta_Tbx16_peak_1314	289						FALSE	FALSE	FALSE	FALSE
Zv9_NA419	6136	6428	Common_Ta_Tbx16_peak_1315	292						FALSE	FALSE	TRUE	TRUE
Zv9_NA419	6608	7653	Common_Ta_Tbx16_peak_1316	1045						TRUE	TRUE	TRUE	TRUE
Zv9_NA500	362	988	Common_Ta_Tbx16_peak_1317	626						TRUE	FALSE	FALSE	FALSE
Zv9_NA663	26434	27180	Common_Ta_Tbx16_peak_1318	746	7285	ENSDARG00000087310	ENSDART00000128983	CABZ01092925.1		TRUE	FALSE	FALSE	FALSE
Zv9_NA75	13121	13620	Common_Ta_Tbx16_peak_1319	499	4540	ENSDARG00000090158	ENSDART00000121950	PRKD2 (3 of 3)	protein kinase D2 [Source:HGNC Symbol;Acc:17293]	FALSE	FALSE	FALSE	FALSE
Zv9_NA81	60867	61352	Common_Ta_Tbx16_peak_1320	485	11199	ENSDARG00000087416	ENSDART00000123930	CABZ01069268.1		FALSE	FALSE	FALSE	FALSE
Zv9_NA844	63255	64018	Common_Ta_Tbx16_peak_1321	763	46559	ENSDARG00000080091	ENSDART00000116880	5S_rRNA	5S ribosomal RNA [Source:RFAM;Acc:RF00001]	FALSE	FALSE	FALSE	FALSE
Zv9_NA859	11424	11875	Common_Ta_Tbx16_peak_1322	451						FALSE	FALSE	FALSE	FALSE
Zv9_NA89	70816	71483	Common_Ta_Tbx16_peak_1323	667	17798	ENSDARG00000053356	ENSDART00000075387	SNX2	sorting nexin 2 [Source:HGNC Symbol;Acc:11173]	FALSE	FALSE	FALSE	FALSE
Zv9_NA894	1630	2360	Common_Ta_Tbx16_peak_1324	730	-4505	ENSDARG00000090211	ENSDART00000129101	5S_rRNA	5S ribosomal RNA [Source:RFAM;Acc:RF00001]	FALSE	FALSE	FALSE	FALSE
Zv9_NA972	10509	11100	Common_Ta_Tbx16_peak_1325	591	-5161	ENSDARG00000063420	ENSDART00000092701	TOX4 (1 of 2)	TOX high mobility group box family member 4 [Source:HGNC Symbol;Acc:20161]	TRUE	TRUE	TRUE	FALSE
Zv9_scaffold3455	395379	396302	Common_Ta_Tbx16_peak_1326	923	17148	ENSDARG00000019473	ENSDART00000125405	kirrel3l	kin of IRRE like 3 like [Source:ZFIN;Acc:ZDB-GENE-070831-1]	TRUE	FALSE	TRUE	TRUE
Zv9_scaffold3455	425612	426363	Common_Ta_Tbx16_peak_1327	751	47295	ENSDARG00000019473	ENSDART00000125405	kirrel3l	kin of IRRE like 3 like [Source:ZFIN;Acc:ZDB-GENE-070831-1]	FALSE	FALSE	TRUE	FALSE
Zv9_scaffold3455	469392	469731	Common_Ta_Tbx16_peak_1328	339	-20919	ENSDARG00000085770	ENSDART00000121170	5S_rRNA	5S ribosomal RNA [Source:RFAM;Acc:RF00001]	TRUE	FALSE	TRUE	TRUE
Zv9_scaffold3455	474182	474711	Common_Ta_Tbx16_peak_1329	529	-16034	ENSDARG00000085770	ENSDART00000121170	5S_rRNA	5S ribosomal RNA [Source:RFAM;Acc:RF00001]	TRUE	FALSE	FALSE	FALSE
Zv9_scaffold3455	498573	499430	Common_Ta_Tbx16_peak_1330	857	8522	ENSDARG00000085770	ENSDART00000121170	5S_rRNA	5S ribosomal RNA [Source:RFAM;Acc:RF00001]	TRUE	FALSE	FALSE	TRUE
Zv9_scaffold3455	499487	500392	Common_Ta_Tbx16_peak_1331	905	9460	ENSDARG00000085770	ENSDART00000121170	5S_rRNA	5S ribosomal RNA [Source:RFAM;Acc:RF00001]	TRUE	FALSE	FALSE	TRUE
Zv9_scaffold3503	202372	202786	Common_Ta_Tbx16_peak_1332	414	-8936	ENSDARG00000088413	ENSDART00000113338	CU466240.1		FALSE	FALSE	FALSE	TRUE
Zv9_scaffold3512	60602	60924	Common_Ta_Tbx16_peak_1333	322	14017	ENSDARG00000017407	ENSDART00000023846	TTLL12	tubulin tyrosine ligase-like family, member 12 [Source:ZFIN;Acc:ZDB-GENE-040426-697]	TRUE	FALSE	FALSE	TRUE
Zv9_scaffold3512	83079	83811	Common_Ta_Tbx16_peak_1334	732	36699	ENSDARG00000017407	ENSDART00000023846	TTLL12	tubulin tyrosine ligase-like family, member 12 [Source:ZFIN;Acc:ZDB-GENE-040426-697]	FALSE	FALSE	FALSE	TRUE
Zv9_scaffold3551	48399	48969	Common_Ta_Tbx16_peak_1335	570	-41522	ENSDARG00000075483	ENSDART00000110557	BX649314.1		TRUE	FALSE	FALSE	TRUE

## Sheet: Distinct Ta
Coordinates of distinct Ta ChIP-seq peaks, their distance from the nearest transcription start site (TSS) ±100kb, description of the gene and whether the peak overlaps stage-matched H3K4me1, H3K4me3 or H3K27ac ChIP-seq peaks
Chromosome	Peak start	Peak end	Peak ID	Peak size	Distance from peak centre to TSS (bp)	Ensembl gene ID	Ensembl transcript ID	Gene name	Description	H3K4me1	H3K4me3	H3K27ac	Ta peak identified in both replicates
chr8	33464683	33465759	Distinct_Ta_peak_1	1077	-6407	ENSDARG00000086060	ENSDART00000126833	BX548021.2	Uncharacterized protein [Source:UniProtKB/TrEMBL;Acc:E7EY71]	FALSE	FALSE	FALSE	FALSE
chr23	10618102	10619117	Distinct_Ta_peak_2	1016	-64106.5	ENSDARG00000076292	ENSDART00000135594	tenc1a	tensin like C1 domain containing phosphatase a [Source:ZFIN;Acc:ZDB-GENE-090312-163]	FALSE	FALSE	FALSE	TRUE
chr11	7751139	7752864	Distinct_Ta_peak_3	1726	-22195.5	ENSDARG00000069356	ENSDART00000091550	LPHN2 (1 of 2)	latrophilin 2 [Source:HGNC Symbol;Acc:18582]	TRUE	FALSE	FALSE	FALSE
chr6	36295751	36296355	Distinct_Ta_peak_4	605	5669	ENSDARG00000081996	ENSDART00000118532	5S_rRNA	5S ribosomal RNA [Source:RFAM;Acc:RF00001]	TRUE	FALSE	FALSE	FALSE
chr13	21858650	21859975	Distinct_Ta_peak_5	1326	1199.5	ENSDARG00000084711	ENSDART00000120111	5S_rRNA	5S ribosomal RNA [Source:RFAM;Acc:RF00001]	TRUE	FALSE	FALSE	FALSE
chr4	23542637	23544117	Distinct_Ta_peak_6	1481	25111	ENSDARG00000086123	ENSDART00000126997	CABZ01071739.1		TRUE	FALSE	FALSE	FALSE
chr21	13734491	13735819	Distinct_Ta_peak_7	1329	-83332	ENSDARG00000011594	ENSDART00000142354	smarcb1b	SWI/SNF related, matrix associated, actin dependent regulator of chromatin, subfamily b, member 1b [Source:ZFIN;Acc:ZDB-GENE-991008-16]	FALSE	FALSE	FALSE	FALSE
chr7	33273929	33275840	Distinct_Ta_peak_8	1912	-955.5	ENSDARG00000018817	ENSDART00000144682	bdnf	brain-derived neurotrophic factor [Source:ZFIN;Acc:ZDB-GENE-000412-1]	FALSE	TRUE	FALSE	FALSE
chr21	749819	751184	Distinct_Ta_peak_9	1366	-4034.5	ENSDARG00000088305	ENSDART00000126278	CABZ01072929.1	Uncharacterized protein [Source:UniProtKB/TrEMBL;Acc:F1R5Y9]	FALSE	FALSE	FALSE	FALSE
chr1	54216035	54217979	Distinct_Ta_peak_10	1945	-563	ENSDARG00000037734	ENSDART00000054959	usp34	ubiquitin specific peptidase 34 [Source:ZFIN;Acc:ZDB-GENE-100210-6]	TRUE	TRUE	TRUE	TRUE
chr3	53359661	53360752	Distinct_Ta_peak_11	1092	-15589.5	ENSDARG00000077249	ENSDART00000108639	GMIP	GEM interacting protein [Source:HGNC Symbol;Acc:24852]	FALSE	FALSE	FALSE	FALSE
chr17	50791380	50793257	Distinct_Ta_peak_12	1878	652.5	ENSDARG00000026723	ENSDART00000037450	syncripl	synaptotagmin binding, cytoplasmic RNA interacting protein, like [Source:ZFIN;Acc:ZDB-GENE-030131-3104]	TRUE	TRUE	TRUE	FALSE
chr6	28919614	28920779	Distinct_Ta_peak_13	1166	10777.5	ENSDARG00000056178	ENSDART00000078625	dpt	dermatopontin [Source:ZFIN;Acc:ZDB-GENE-060312-9]	FALSE	FALSE	FALSE	TRUE
chr21	5096671	5097801	Distinct_Ta_peak_14	1131	38379	ENSDARG00000044841	ENSDART00000122949	NOTCH1 (2 of 2)	notch 1 [Source:HGNC Symbol;Acc:7881]	TRUE	FALSE	TRUE	FALSE
chr9	643036	644458	Distinct_Ta_peak_15	1423	-36892	ENSDARG00000078058	ENSDART00000115030	DIP2A	DIP2 disco-interacting protein 2 homolog A [Source:ZFIN;Acc:ZDB-GENE-091204-2]	FALSE	FALSE	FALSE	FALSE
chr5	5362582	5363308	Distinct_Ta_peak_16	727	4608	ENSDARG00000093513	ENSDART00000139812	pbx3a	pre-B-cell leukemia transcription factor 3a [Source:ZFIN;Acc:ZDB-GENE-031218-1]	FALSE	TRUE	TRUE	FALSE
chr3	56618156	56619935	Distinct_Ta_peak_17	1780	1630.5	ENSDARG00000014147	ENSDART00000124707	axin2	axin 2 (conductin, axil) [Source:ZFIN;Acc:ZDB-GENE-000403-2]	FALSE	TRUE	FALSE	TRUE
chr4	15953744	15954845	Distinct_Ta_peak_18	1102	3059.5	ENSDARG00000007405	ENSDART00000013224	strap	serine/threonine kinase receptor associated protein [Source:ZFIN;Acc:ZDB-GENE-040426-1110]	TRUE	TRUE	FALSE	FALSE
chr6	3069510	3069996	Distinct_Ta_peak_19	487	-19993	ENSDARG00000018782	ENSDART00000065583	KDM4A (2 of 2)	lysine (K)-specific demethylase 4A [Source:HGNC Symbol;Acc:22978]	FALSE	FALSE	FALSE	FALSE
chr16	32867436	32868255	Distinct_Ta_peak_20	820	-1.5	ENSDARG00000013415	ENSDART00000147986	lmna	lamin A [Source:ZFIN;Acc:ZDB-GENE-020424-3]	TRUE	TRUE	FALSE	TRUE
chr3	29389934	29391651	Distinct_Ta_peak_21	1718	-12391.5	ENSDARG00000084024	ENSDART00000119424	5S_rRNA	5S ribosomal RNA [Source:RFAM;Acc:RF00001]	TRUE	FALSE	FALSE	FALSE
chr21	356075	356957	Distinct_Ta_peak_22	883	-12116	ENSDARG00000093887	ENSDART00000139906	ARSB	arylsulfatase B [Source:HGNC Symbol;Acc:714]	TRUE	FALSE	TRUE	FALSE
chr2	38075694	38077027	Distinct_Ta_peak_23	1334	330.5	ENSDARG00000075445	ENSDART00000113111	psmb5	proteasome (prosome, macropain) subunit, beta type, 5 [Source:ZFIN;Acc:ZDB-GENE-990415-215]	TRUE	TRUE	TRUE	FALSE
chr9	20563562	20565303	Distinct_Ta_peak_24	1742	-7015.5	ENSDARG00000078080	ENSDART00000141961	pknox1.1	pbx/knotted 1 homeobox 1.1 [Source:ZFIN;Acc:ZDB-GENE-020122-5]	TRUE	FALSE	FALSE	TRUE
chr7	57689576	57690935	Distinct_Ta_peak_25	1360	-8.5	ENSDARG00000078882	ENSDART00000112483	CR407583.2	Uncharacterized protein [Source:UniProtKB/TrEMBL;Acc:E7FF19]	TRUE	TRUE	TRUE	FALSE
chr9	27215792	27216312	Distinct_Ta_peak_26	521	-16967	ENSDARG00000094811	ENSDART00000139510	si:dkey-111i23.1	si:dkey-111i23.1 [Source:ZFIN;Acc:ZDB-GENE-070912-351]	FALSE	FALSE	FALSE	FALSE
chr16	39511635	39512973	Distinct_Ta_peak_27	1339	3927	ENSDARG00000028514	ENSDART00000124900	cited3	Cbp/p300-interacting transactivator, with Glu/Asp-rich carboxy-terminal domain, 4b [Source:ZFIN;Acc:ZDB-GENE-030425-5]	TRUE	FALSE	FALSE	TRUE
chr13	48335550	48336812	Distinct_Ta_peak_28	1263	-5740	ENSDARG00000089579	ENSDART00000123401	5S_rRNA	5S ribosomal RNA [Source:RFAM;Acc:RF00001]	FALSE	FALSE	FALSE	TRUE
chr25	14845647	14846651	Distinct_Ta_peak_29	1005	-43852	ENSDARG00000001879	ENSDART00000143666		neuron navigator 3 [Source:HGNC Symbol;Acc:15998]	TRUE	FALSE	FALSE	TRUE
chr23	1198270	1199345	Distinct_Ta_peak_30	1076	-32147.5	ENSDARG00000085406	ENSDART00000120806	5S_rRNA	5S ribosomal RNA [Source:RFAM;Acc:RF00001]	FALSE	FALSE	FALSE	FALSE
chr14	910846	912096	Distinct_Ta_peak_31	1251	3203	ENSDARG00000015404	ENSDART00000021346	arl3l2	ADP-ribosylation factor-like 3, like 2 [Source:ZFIN;Acc:ZDB-GENE-040426-1678]	FALSE	FALSE	FALSE	FALSE
chr4	4461585	4463307	Distinct_Ta_peak_32	1723	19260	ENSDARG00000059064	ENSDART00000082070	RASSF3	Ras association (RalGDS/AF-6) domain family member 3 [Source:HGNC Symbol;Acc:14271]	TRUE	FALSE	TRUE	TRUE
chr7	40475535	40476673	Distinct_Ta_peak_33	1139	4931	ENSDARG00000014439	ENSDART00000093009	DGKZ (1 of 2)	diacylglycerol kinase, zeta a [Source:ZFIN;Acc:ZDB-GENE-111104-3]	FALSE	FALSE	FALSE	FALSE
chr22	23379471	23380474	Distinct_Ta_peak_34	1004	-39132.5	ENSDARG00000071448	ENSDART00000089827	LEPREL1	leprecan-like 1 [Source:HGNC Symbol;Acc:19317]	TRUE	FALSE	TRUE	TRUE
chr6	15148326	15149493	Distinct_Ta_peak_35	1168	-19667.5	ENSDARG00000088717	ENSDART00000128090	C6H2orf40 (2 of 2)	chromosome 2 open reading frame 40 [Source:HGNC Symbol;Acc:24642]	TRUE	FALSE	FALSE	FALSE
chr5	51570001	51571210	Distinct_Ta_peak_36	1210	43101.5	ENSDARG00000052695	ENSDART00000051263	nr2f1a	nuclear receptor subfamily 2, group F, member 1a [Source:ZFIN;Acc:ZDB-GENE-980526-115]	TRUE	FALSE	FALSE	FALSE
chr8	48794452	48795253	Distinct_Ta_peak_37	802	2986.5	ENSDARG00000076857	ENSDART00000113803	her3	hairy-related 3 [Source:ZFIN;Acc:ZDB-GENE-980526-204]	TRUE	FALSE	FALSE	FALSE
chr7	38689613	38690746	Distinct_Ta_peak_38	1134	-79257.5	ENSDARG00000074319	ENSDART00000111842	sall1a	sal-like 1a (Drosophila) [Source:ZFIN;Acc:ZDB-GENE-020228-2]	TRUE	FALSE	FALSE	FALSE
chr10	10892338	10892885	Distinct_Ta_peak_39	548	-11929.5	ENSDARG00000063140	ENSDART00000138041	EXD3 (2 of 2)	exonuclease 3'-5' domain containing 3 [Source:HGNC Symbol;Acc:26023]	FALSE	FALSE	FALSE	FALSE
chr8	20025720	20027314	Distinct_Ta_peak_40	1595	508	ENSDARG00000074129	ENSDART00000111710	EDEM3	ER degradation enhancer, mannosidase alpha-like 3 [Source:HGNC Symbol;Acc:16787]	TRUE	TRUE	TRUE	FALSE
chr6	11734405	11735544	Distinct_Ta_peak_41	1140	-5839.5	ENSDARG00000057782	ENSDART00000080539	AL929243.1	zgc:165617 [Source:ZFIN;Acc:ZDB-GENE-070615-37]	TRUE	TRUE	TRUE	FALSE
chr24	35426859	35427478	Distinct_Ta_peak_42	620	-11304.5	ENSDARG00000071418	ENSDART00000105572	gbx1	gastrulation brain homeobox 1 [Source:ZFIN;Acc:ZDB-GENE-020117-2]	TRUE	FALSE	FALSE	TRUE
chr21	1610814	1612370	Distinct_Ta_peak_43	1557	8673	ENSDARG00000087652	ENSDART00000129929	TCF4 (2 of 2)	transcription factor 4 [Source:ZFIN;Acc:ZDB-GENE-090814-1]	FALSE	FALSE	FALSE	FALSE
chr7	26378652	26379457	Distinct_Ta_peak_44	806	47727.5	ENSDARG00000069489	ENSDART00000052773	EXOC6B	zgc:153610 [Source:ZFIN;Acc:ZDB-GENE-060929-132]	TRUE	FALSE	FALSE	FALSE
chr5	28497175	28498123	Distinct_Ta_peak_45	949	-3249	ENSDARG00000054533	ENSDART00000076687	araf	v-raf murine sarcoma 3611 viral oncogene homolog [Source:ZFIN;Acc:ZDB-GENE-050102-2]	TRUE	TRUE	TRUE	FALSE
chr14	7763129	7764588	Distinct_Ta_peak_46	1460	-6662.5	ENSDARG00000025106	ENSDART00000029981	ppp3cb	protein phosphatase 3, catalytic subunit, beta isozyme [Source:ZFIN;Acc:ZDB-GENE-050417-406]	FALSE	TRUE	TRUE	FALSE
chr2	35527253	35528372	Distinct_Ta_peak_47	1120	307.5	ENSDARG00000036257	ENSDART00000137384	rasal2	RAS protein activator like 2 [Source:ZFIN;Acc:ZDB-GENE-070912-180]	FALSE	TRUE	TRUE	FALSE
chr3	17920305	17921497	Distinct_Ta_peak_48	1193	2276	ENSDARG00000094871	ENSDART00000144374	si:ch211-261n9.3	si:ch211-261n9.3 [Source:ZFIN;Acc:ZDB-GENE-100922-210]	FALSE	FALSE	FALSE	FALSE
chr12	43320106	43320660	Distinct_Ta_peak_49	555	-9684	ENSDARG00000075251	ENSDART00000084802	kif5bb	kinesin family member 5B, b [Source:ZFIN;Acc:ZDB-GENE-070629-4]	FALSE	FALSE	FALSE	FALSE
chr19	28449006	28450451	Distinct_Ta_peak_50	1446	-2462.5	ENSDARG00000079276	ENSDART00000141896	UBE2QL1	ubiquitin-conjugating enzyme E2Q family-like 1 [Source:HGNC Symbol;Acc:37269]	FALSE	FALSE	FALSE	FALSE
chr14	35627132	35628178	Distinct_Ta_peak_51	1047	1983	ENSDARG00000078507	ENSDART00000105649	wnt8a	wingless-type MMTV integration site family, member 8a [Source:ZFIN;Acc:ZDB-GENE-980526-332]	FALSE	TRUE	FALSE	FALSE
chr22	22218951	22220194	Distinct_Ta_peak_52	1244	536.5	ENSDARG00000010002	ENSDART00000105566	gna11	guanine nucleotide binding protein (G protein), alpha 11a (Gq class) [Source:ZFIN;Acc:ZDB-GENE-050208-597]	TRUE	TRUE	TRUE	FALSE
chr16	2304004	2305134	Distinct_Ta_peak_53	1131	2295	ENSDARG00000019659	ENSDART00000004477	foxi1	forkhead box i1 [Source:ZFIN;Acc:ZDB-GENE-030505-1]	TRUE	TRUE	TRUE	FALSE
chr23	28060103	28062314	Distinct_Ta_peak_54	2212	-2206.5	ENSDARG00000018968	ENSDART00000131224	acvr1b	activin A receptor, type IB [Source:ZFIN;Acc:ZDB-GENE-980526-527]	FALSE	TRUE	TRUE	FALSE
chr18	17259216	17260456	Distinct_Ta_peak_55	1241	-278	ENSDARG00000024314	ENSDART00000141465	herpud1	homocysteine-inducible, endoplasmic reticulum stress-inducible, ubiquitin-like domain member 1 [Source:ZFIN;Acc:ZDB-GENE-050913-47]	TRUE	TRUE	TRUE	FALSE
chr25	17888198	17889329	Distinct_Ta_peak_56	1132	139.5	ENSDARG00000042107	ENSDART00000061712	CNGB1 (2 of 2)	cyclic nucleotide gated channel beta 1 [Source:HGNC Symbol;Acc:2151]	TRUE	TRUE	FALSE	FALSE
chr13	17407261	17408344	Distinct_Ta_peak_57	1084	33987.5	ENSDARG00000085860	ENSDART00000121260	SNORD27	Small nucleolar RNA SNORD27 [Source:RFAM;Acc:RF00086]	TRUE	FALSE	TRUE	FALSE
chr24	8295541	8296337	Distinct_Ta_peak_58	797	-9008	ENSDARG00000045437	ENSDART00000149662	slc35b3	solute carrier family 35, member B3 [Source:ZFIN;Acc:ZDB-GENE-060312-46]	FALSE	FALSE	FALSE	FALSE
chr5	19018944	19020200	Distinct_Ta_peak_59	1257	-17707	ENSDARG00000088685	ENSDART00000124648	CABZ01093082.1	Uncharacterized protein [Source:UniProtKB/TrEMBL;Acc:F1QEH2]	TRUE	FALSE	FALSE	FALSE
chr11	25636377	25637916	Distinct_Ta_peak_60	1540	455.5	ENSDARG00000057112	ENSDART00000079715	GPR25	G protein-coupled receptor 25 [Source:HGNC Symbol;Acc:4480]	FALSE	FALSE	FALSE	FALSE
chr1	53017756	53018864	Distinct_Ta_peak_61	1109	5471	ENSDARG00000003054	ENSDART00000003278	TACR3 (1 of 3)	tachykinin receptor 3 [Source:HGNC Symbol;Acc:11528]	FALSE	FALSE	FALSE	TRUE
chr24	3484923	3485343	Distinct_Ta_peak_62	421	-12585	ENSDARG00000045447	ENSDART00000066839	tmem22	transmembrane protein 22 [Source:ZFIN;Acc:ZDB-GENE-050320-142]	TRUE	TRUE	TRUE	FALSE
chr16	43746499	43747358	Distinct_Ta_peak_63	860	13767.5	ENSDARG00000018096	ENSDART00000015566	scap	SREBF chaperone [Source:ZFIN;Acc:ZDB-GENE-040107-41]	FALSE	FALSE	FALSE	FALSE
chr24	7921337	7922131	Distinct_Ta_peak_64	795	1893	ENSDARG00000079560	ENSDART00000113212	ptprh	protein tyrosine phosphatase, receptor type, h [Source:ZFIN;Acc:ZDB-GENE-091118-90]	FALSE	FALSE	FALSE	FALSE
chr13	697385	698177	Distinct_Ta_peak_65	793	-170	ENSDARG00000081270	ENSDART00000117461	7SK	7SK RNA [Source:RFAM;Acc:RF00100]	TRUE	FALSE	FALSE	FALSE
chr5	23823666	23824185	Distinct_Ta_peak_66	520	-5036.5	ENSDARG00000008592	ENSDART00000133724	MTMR8	myotubularin related protein 8 [Source:HGNC Symbol;Acc:16825]	TRUE	FALSE	FALSE	FALSE
chr2	42759272	42759930	Distinct_Ta_peak_67	659	-46450	ENSDARG00000017004	ENSDART00000139515	myo10l2	myosin X-like 2 [Source:ZFIN;Acc:ZDB-GENE-070912-277]	TRUE	FALSE	FALSE	FALSE
Zv9_scaffold3524	49112	50040	Distinct_Ta_peak_68	929						TRUE	TRUE	TRUE	FALSE
chr7	28875792	28876979	Distinct_Ta_peak_69	1188	-47991.5	ENSDARG00000062190	ENSDART00000089640	PDE3B	phosphodiesterase 3B, cGMP-inhibited [Source:HGNC Symbol;Acc:8779]	TRUE	FALSE	FALSE	TRUE
chr19	35485891	35486860	Distinct_Ta_peak_70	970	-45969.5	ENSDARG00000077407	ENSDART00000112004	C19H18orf21 (2 of 2)	chromosome 18 open reading frame 21 [Source:HGNC Symbol;Acc:28802]	FALSE	FALSE	FALSE	TRUE
chr11	32199138	32199571	Distinct_Ta_peak_71	434	-6268.5	ENSDARG00000061640	ENSDART00000088093	SIPA1L2 (2 of 3)	im:7137555 [Source:ZFIN;Acc:ZDB-GENE-050208-66]	TRUE	FALSE	TRUE	FALSE
chr4	52985956	52987016	Distinct_Ta_peak_72	1061	3489	ENSDARG00000090022	ENSDART00000128164	zgc:173709	zgc:173709 [Source:ZFIN;Acc:ZDB-GENE-080208-5]	FALSE	FALSE	TRUE	FALSE
chr25	18841333	18842839	Distinct_Ta_peak_73	1507	26639	ENSDARG00000070914	ENSDART00000133820	dusp6	dual specificity phosphatase 6 [Source:ZFIN;Acc:ZDB-GENE-030613-1]	FALSE	FALSE	FALSE	FALSE
chr2	32162215	32162655	Distinct_Ta_peak_74	441	-13359	ENSDARG00000028173	ENSDART00000132792	slc4a2a	solute carrier family 4, anion exchanger, member 2a [Source:ZFIN;Acc:ZDB-GENE-051101-2]	FALSE	FALSE	FALSE	FALSE
chr12	9732987	9734100	Distinct_Ta_peak_75	1114	21330.5	ENSDARG00000033999	ENSDART00000141212	cyp26a1	cytochrome P450, subfamily XXVIA, polypeptide 1 [Source:ZFIN;Acc:ZDB-GENE-990415-44]	TRUE	FALSE	FALSE	FALSE
chr10	28754560	28755568	Distinct_Ta_peak_76	1009	-43917	ENSDARG00000053884	ENSDART00000088852	med13	mediator complex subunit 13 [Source:ZFIN;Acc:ZDB-GENE-070627-13]	TRUE	FALSE	TRUE	FALSE
chr25	36166909	36169307	Distinct_Ta_peak_77	2399	-457	ENSDARG00000089737	ENSDART00000124121	zgc:154164	zgc:165555 [Source:ZFIN;Acc:ZDB-GENE-070620-17]	TRUE	FALSE	FALSE	FALSE
chr8	16302882	16303996	Distinct_Ta_peak_78	1115						TRUE	FALSE	TRUE	FALSE
chr13	6340321	6342422	Distinct_Ta_peak_79	2102	-3598.5	ENSDARG00000087897	ENSDART00000121952	H2AFY2 (1 of 2)	H2A histone family, member Y2 [Source:HGNC Symbol;Acc:14453]	FALSE	FALSE	FALSE	FALSE
chr19	368688	371051	Distinct_Ta_peak_80	2364	-6217.5	ENSDARG00000063718	ENSDART00000093383	vps72	vacuolar protein sorting 72 homolog (S. cerevisiae) [Source:ZFIN;Acc:ZDB-GENE-060503-88]	TRUE	TRUE	FALSE	FALSE
chr12	17724059	17725195	Distinct_Ta_peak_81	1137	21063	ENSDARG00000089806	ENSDART00000128811	BX465840.1	Uncharacterized protein [Source:UniProtKB/TrEMBL;Acc:E7F8Y7]	FALSE	FALSE	FALSE	FALSE
chr7	66437660	66440114	Distinct_Ta_peak_82	2455						FALSE	FALSE	FALSE	FALSE
chr18	21454587	21455707	Distinct_Ta_peak_83	1121	-4082	ENSDARG00000014634	ENSDART00000114292	mbtps1	membrane-bound transcription factor protease, site 1 [Source:ZFIN;Acc:ZDB-GENE-030131-4909]	FALSE	FALSE	FALSE	FALSE
chr1	39795600	39797281	Distinct_Ta_peak_84	1682	60001.5	ENSDARG00000085733	ENSDART00000121133	dre-mir-2197	dre-mir-2197 [Source:miRBase;Acc:MI0010857]	TRUE	FALSE	FALSE	FALSE
chr18	32842581	32843956	Distinct_Ta_peak_85	1376	6462.5	ENSDARG00000090580	ENSDART00000028269	kcnab1	potassium voltage-gated channel, shaker-related subfamily, beta member 1 [Source:HGNC Symbol;Acc:6228]	FALSE	FALSE	FALSE	TRUE
chr19	46905843	46906999	Distinct_Ta_peak_86	1157	-2095	ENSDARG00000018440	ENSDART00000129833	EPS8	epidermal growth factor receptor pathway substrate 8 [Source:HGNC Symbol;Acc:3420]	FALSE	FALSE	FALSE	FALSE
chr23	32710151	32711523	Distinct_Ta_peak_87	1373	-2750	ENSDARG00000095268	ENSDART00000134811	si:dkey-261h17.1	si:dkey-261h17.1 [Source:ZFIN;Acc:ZDB-GENE-030829-14]	FALSE	FALSE	FALSE	FALSE
chr6	56117136	56117731	Distinct_Ta_peak_88	596	-2165.5	ENSDARG00000040606	ENSDART00000059435	tfap2c	transcription factor AP-2 gamma (activating enhancer binding protein 2 gamma) [Source:ZFIN;Acc:ZDB-GENE-041212-61]	FALSE	FALSE	FALSE	FALSE
chr6	43988373	43989483	Distinct_Ta_peak_89	1111	13389	ENSDARG00000053459	ENSDART00000075497	rybpb	RING1 and YY1 binding protein b [Source:ZFIN;Acc:ZDB-GENE-061103-96]	TRUE	FALSE	FALSE	TRUE
chr5	55171920	55172907	Distinct_Ta_peak_90	988	9307.5	ENSDARG00000051921	ENSDART00000150087	slc30a5	solute carrier family 30 (zinc transporter), member 5 [Source:ZFIN;Acc:ZDB-GENE-040718-6]	TRUE	FALSE	TRUE	FALSE
chr25	33036649	33037110	Distinct_Ta_peak_91	462	37448.5	ENSDARG00000085475	ENSDART00000120875	5S_rRNA	5S ribosomal RNA [Source:RFAM;Acc:RF00001]	FALSE	FALSE	FALSE	FALSE
chr17	18133983	18134761	Distinct_Ta_peak_92	779	-46626	ENSDARG00000082787	ENSDART00000118673	5S_rRNA	5S ribosomal RNA [Source:RFAM;Acc:RF00001]	TRUE	FALSE	FALSE	FALSE
Zv9_scaffold3503	529379	531577	Distinct_Ta_peak_93	2199	-25402	ENSDARG00000088336	ENSDART00000130598	BX294653.3		FALSE	FALSE	FALSE	FALSE
chr20	30883506	30884185	Distinct_Ta_peak_94	680	-569.5	ENSDARG00000042627	ENSDART00000145066	nhsl1b	NHS-like 1b [Source:ZFIN;Acc:ZDB-GENE-040910-1]	TRUE	FALSE	TRUE	FALSE
chr9	9625732	9626745	Distinct_Ta_peak_95	1014	-14877.5	ENSDARG00000091411	ENSDART00000138996	si:ch211-214p13.9	si:ch211-214p13.9 [Source:ZFIN;Acc:ZDB-GENE-060503-213]	FALSE	FALSE	FALSE	FALSE
chr6	45837377	45838354	Distinct_Ta_peak_96	978	-21280.5	ENSDARG00000060153	ENSDART00000084466	H6PD	hexose-6-phosphate dehydrogenase (glucose 1-dehydrogenase) [Source:HGNC Symbol;Acc:4795]	FALSE	FALSE	FALSE	FALSE
chr5	68833331	68834501	Distinct_Ta_peak_97	1171	-76283	ENSDARG00000074033	ENSDART00000148064	adamtsl2	ADAMTS-like 2 [Source:ZFIN;Acc:ZDB-GENE-070705-558]	FALSE	FALSE	FALSE	FALSE
Zv9_scaffold3530	1076450	1077801	Distinct_Ta_peak_98	1352	-53126.5	ENSDARG00000074206	ENSDART00000114889	BX511215.1		FALSE	FALSE	FALSE	FALSE
chr3	5706192	5707048	Distinct_Ta_peak_99	857	-45	ENSDARG00000068477	ENSDART00000099055	CSDC2 (2 of 2)	cold shock domain containing C2, RNA binding b [Source:ZFIN;Acc:ZDB-GENE-110419-1]	FALSE	FALSE	FALSE	FALSE
chr2	43653182	43653905	Distinct_Ta_peak_100	724	-16740.5	ENSDARG00000022689	ENSDART00000037808	itgb1b.2	integrin, beta 1b.2 [Source:ZFIN;Acc:ZDB-GENE-040426-2598]	FALSE	FALSE	TRUE	TRUE
chr3	55616207	55616603	Distinct_Ta_peak_101	397	3164	ENSDARG00000094952	ENSDART00000135913	si:ch211-74m13.1	si:ch211-74m13.1 [Source:ZFIN;Acc:ZDB-GENE-081104-12]	FALSE	FALSE	FALSE	FALSE
chr7	59985434	59987569	Distinct_Ta_peak_102	2136	-4436.5	ENSDARG00000036044	ENSDART00000052331	RPS20	ribosomal protein S20 [Source:HGNC Symbol;Acc:10405]	TRUE	FALSE	TRUE	FALSE
chr11	45400371	45401436	Distinct_Ta_peak_103	1066	7454.5	ENSDARG00000060675	ENSDART00000085724	NID1 (2 of 2)	nidogen 1 [Source:HGNC Symbol;Acc:7821]	TRUE	FALSE	FALSE	FALSE
chr6	43222603	43223554	Distinct_Ta_peak_104	952	-7190.5	ENSDARG00000074599	ENSDART00000061947	FRMD4B (2 of 2)	FERM domain containing 4B [Source:HGNC Symbol;Acc:24886]	TRUE	FALSE	FALSE	FALSE
chr16	43419164	43420163	Distinct_Ta_peak_105	1000	26633.5	ENSDARG00000079247	ENSDART00000146565	si:dkey-22o22.2	si:dkey-22o22.2 [Source:ZFIN;Acc:ZDB-GENE-100922-84]	FALSE	FALSE	FALSE	FALSE
chr15	37476488	37477873	Distinct_Ta_peak_106	1386						TRUE	FALSE	TRUE	FALSE
chr14	21787487	21788298	Distinct_Ta_peak_107	812	-75011.5	ENSDARG00000084875	ENSDART00000120275	5S_rRNA	5S ribosomal RNA [Source:RFAM;Acc:RF00001]	FALSE	FALSE	FALSE	FALSE
chr8	50209866	50210915	Distinct_Ta_peak_108	1050	-44551.5	ENSDARG00000092738	ENSDART00000138717	si:ch211-263k4.2	si:ch211-263k4.2 [Source:ZFIN;Acc:ZDB-GENE-081104-207]	TRUE	TRUE	TRUE	FALSE
chr4	23305293	23305853	Distinct_Ta_peak_109	561						TRUE	FALSE	FALSE	FALSE
chr15	30068537	30069463	Distinct_Ta_peak_110	927	-45059	ENSDARG00000032614	ENSDART00000142827	msi2b	musashi homolog 2b (Drosophila) [Source:ZFIN;Acc:ZDB-GENE-040426-1268]	TRUE	FALSE	FALSE	FALSE
chr3	27016083	27016531	Distinct_Ta_peak_111	449	626	ENSDARG00000061354	ENSDART00000135389	foxred2	FAD-dependent oxidoreductase domain containing 2 [Source:ZFIN;Acc:ZDB-GENE-060929-1026]	TRUE	TRUE	TRUE	FALSE
chr19	33305993	33306958	Distinct_Ta_peak_112	966	-17545.5	ENSDARG00000055875	ENSDART00000134934	pag1	ZDB-PUB-030905-1 [Source:ZFIN;Acc:ZDB-GENE-060503-586]	FALSE	FALSE	FALSE	FALSE
chr20	31493796	31495122	Distinct_Ta_peak_113	1327	26342	ENSDARG00000007179	ENSDART00000137679	sash1a	SAM and SH3 domain containing 1a [Source:ZFIN;Acc:ZDB-GENE-030131-9960]	FALSE	FALSE	FALSE	TRUE
chr4	14316	14906	Distinct_Ta_peak_114	591	-1947	ENSDARG00000070546	ENSDART00000103659	msgn1	mesogenin 1 [Source:ZFIN;Acc:ZDB-GENE-030722-1]	FALSE	FALSE	FALSE	FALSE
chr15	27722023	27723826	Distinct_Ta_peak_115	1804	-1586.5	ENSDARG00000085855	ENSDART00000121255	5S_rRNA	5S ribosomal RNA [Source:RFAM;Acc:RF00001]	TRUE	FALSE	TRUE	FALSE
chr17	23765409	23766807	Distinct_Ta_peak_116	1399	84	ENSDARG00000079857	ENSDART00000113276		KIAA1841 [Source:HGNC Symbol;Acc:29387]	TRUE	TRUE	FALSE	FALSE
chr5	42612686	42613559	Distinct_Ta_peak_117	874	-55149.5	ENSDARG00000059801	ENSDART00000125512	PDZD2	PDZ domain containing 2 [Source:HGNC Symbol;Acc:18486]	FALSE	FALSE	FALSE	FALSE
chr8	43557436	43558193	Distinct_Ta_peak_118	758	-35.5	ENSDARG00000008979	ENSDART00000019858	golga1	golgin A1 [Source:ZFIN;Acc:ZDB-GENE-040426-1237]	TRUE	TRUE	TRUE	FALSE
chr23	13247474	13248210	Distinct_Ta_peak_119	737	11767	ENSDARG00000094377	ENSDART00000139475	SAMD10 (1 of 2)	sterile alpha motif domain containing 10 [Source:HGNC Symbol;Acc:16129]	TRUE	FALSE	FALSE	FALSE
chr14	33764308	33764848	Distinct_Ta_peak_120	541	13941	ENSDARG00000023055	ENSDART00000029111	slc25a43	solute carrier family 25, member 43 [Source:ZFIN;Acc:ZDB-GENE-030616-69]	FALSE	FALSE	TRUE	FALSE
chr24	4247353	4248588	Distinct_Ta_peak_121	1236	15291.5	ENSDARG00000094547	ENSDART00000139450	si:ch73-36i7.2	si:ch73-36i7.2 [Source:ZFIN;Acc:ZDB-GENE-091204-228]	TRUE	FALSE	FALSE	FALSE
chr5	56535381	56536168	Distinct_Ta_peak_122	788	-47678.5	ENSDARG00000014105	ENSDART00000131980	APBA1 (1 of 2)	amyloid beta (A4) precursor protein-binding, family A, member 1a [Source:ZFIN;Acc:ZDB-GENE-060526-175]	FALSE	FALSE	FALSE	FALSE
chr6	19772982	19774014	Distinct_Ta_peak_123	1033	5881	ENSDARG00000086918	ENSDART00000129504	BX005286.1	Uncharacterized protein [Source:UniProtKB/TrEMBL;Acc:E7FA86]	FALSE	FALSE	FALSE	FALSE
chr15	999594	1000169	Distinct_Ta_peak_124	576	11069.5	ENSDARG00000074544	ENSDART00000128365	BX000999.5	Uncharacterized protein [Source:UniProtKB/TrEMBL;Acc:F1QTB4]	FALSE	FALSE	FALSE	FALSE
chr13	20476953	20477853	Distinct_Ta_peak_125	901	-33023	ENSDARG00000045089	ENSDART00000066296	APCS	amyloid P component, serum [Source:HGNC Symbol;Acc:584]	TRUE	FALSE	TRUE	FALSE
chr8	23913547	23914330	Distinct_Ta_peak_126	784	-20671.5	ENSDARG00000092039	ENSDART00000147021	si:dkey-70p6.1	si:dkey-70p6.1 [Source:ZFIN;Acc:ZDB-GENE-040724-140]	FALSE	FALSE	FALSE	FALSE
chr21	18979212	18980212	Distinct_Ta_peak_127	1001	31294	ENSDARG00000044688	ENSDART00000065664	dusp4	dual specificity phosphatase 4 [Source:ZFIN;Acc:ZDB-GENE-040426-709]	TRUE	FALSE	TRUE	FALSE
chr23	42835332	42836277	Distinct_Ta_peak_128	946	1486.5	ENSDARG00000034070	ENSDART00000012284	cyp2aa3	cytochrome P450, family 2, subfamily AA, polypeptide 3 [Source:ZFIN;Acc:ZDB-GENE-031030-8]	TRUE	FALSE	TRUE	FALSE
chr18	5210998	5212652	Distinct_Ta_peak_129	1655	-11806	ENSDARG00000087357	ENSDART00000125572	CU929153.1	Uncharacterized protein [Source:UniProtKB/TrEMBL;Acc:E7F9V3]	TRUE	TRUE	TRUE	FALSE
chr10	17629434	17629894	Distinct_Ta_peak_130	461	-27809	ENSDARG00000085090	ENSDART00000120490	5S_rRNA	5S ribosomal RNA [Source:RFAM;Acc:RF00001]	FALSE	FALSE	FALSE	FALSE
chr8	17077850	17079471	Distinct_Ta_peak_131	1622	19.5	ENSDARG00000078216	ENSDART00000124257	EPS15	epidermal growth factor receptor pathway substrate 15 [Source:HGNC Symbol;Acc:3419]	TRUE	TRUE	TRUE	TRUE
chr7	35505082	35505999	Distinct_Ta_peak_132	918	11585.5	ENSDARG00000036096	ENSDART00000045374	smad3a	MAD homolog 3a (Drosophila) [Source:ZFIN;Acc:ZDB-GENE-000509-3]	TRUE	TRUE	TRUE	FALSE
chr8	20652614	20653715	Distinct_Ta_peak_133	1102	-22975.5	ENSDARG00000013575	ENSDART00000147634	rfx2	regulatory factor X, 2 (influences HLA class II expression) [Source:ZFIN;Acc:ZDB-GENE-050227-4]	FALSE	FALSE	FALSE	TRUE
chr4	4753160	4755417	Distinct_Ta_peak_134	2258	-21352.5	ENSDARG00000020871	ENSDART00000133866	PTPRZ1 (2 of 2)	protein tyrosine phosphatase, receptor-type, Z polypeptide 1 [Source:HGNC Symbol;Acc:9685]	FALSE	FALSE	FALSE	FALSE
chr12	36591780	36593255	Distinct_Ta_peak_135	1476	32824.5	ENSDARG00000077081	ENSDART00000110887	slc38a10	solute carrier family 38, member 10 [Source:ZFIN;Acc:ZDB-GENE-050309-21]	TRUE	TRUE	FALSE	FALSE
chr4	13992194	13992822	Distinct_Ta_peak_136	629	168	ENSDARG00000020101	ENSDART00000019647	psmc2	proteasome (prosome, macropain) 26S subunit, ATPase 2 [Source:ZFIN;Acc:ZDB-GENE-040426-1327]	TRUE	TRUE	TRUE	FALSE
chr2	30752698	30753349	Distinct_Ta_peak_137	652	20129.5	ENSDARG00000061196	ENSDART00000140841	emilin2a	elastin microfibril interfacer 2a [Source:ZFIN;Acc:ZDB-GENE-060503-247]	TRUE	FALSE	TRUE	FALSE
chr16	28365237	28365688	Distinct_Ta_peak_138	452	-17443.5	ENSDARG00000078373	ENSDART00000137917	LIPE (1 of 2)	lipase, hormone-sensitive b [Source:ZFIN;Acc:ZDB-GENE-100921-71]	FALSE	FALSE	FALSE	FALSE
chr14	3449409	3450759	Distinct_Ta_peak_139	1351	-13410	ENSDARG00000057345	ENSDART00000028255	pdgfrb2	platelet derived growth factor receptor beta 2 [Source:ZFIN;Acc:ZDB-GENE-030805-2]	FALSE	FALSE	FALSE	FALSE
chr22	13076725	13077962	Distinct_Ta_peak_140	1238	-2658.5	ENSDARG00000088638	ENSDART00000146603	si:dkey-188p4.1	si:dkey-188p4.1 [Source:ZFIN;Acc:ZDB-GENE-050208-496]	FALSE	FALSE	FALSE	FALSE
chr16	7483447	7484207	Distinct_Ta_peak_141	761	37991	ENSDARG00000014571	ENSDART00000148379	ctnnb1	catenin (cadherin-associated protein), beta 1 [Source:ZFIN;Acc:ZDB-GENE-980526-362]	TRUE	FALSE	FALSE	FALSE
chr18	14972685	14973823	Distinct_Ta_peak_142	1139	16729	ENSDARG00000026395	ENSDART00000148896	rfx4	regulatory factor X, 4 [Source:ZFIN;Acc:ZDB-GENE-040909-2]	TRUE	FALSE	FALSE	FALSE
chr19	11028295	11029578	Distinct_Ta_peak_143	1284	10316.5	ENSDARG00000020798	ENSDART00000028048	NECAP1	NECAP endocytosis associated 1 [Source:ZFIN;Acc:ZDB-GENE-040426-1682]	FALSE	FALSE	FALSE	FALSE
chr7	48007220	48008333	Distinct_Ta_peak_144	1114	25785.5	ENSDARG00000022251	ENSDART00000034068	znf536	zinc finger protein 536 [Source:ZFIN;Acc:ZDB-GENE-030616-624]	FALSE	FALSE	FALSE	TRUE
chr14	34980607	34982016	Distinct_Ta_peak_145	1410	-2641.5	ENSDARG00000036385	ENSDART00000123637	foxa	forkhead box A sequence [Source:ZFIN;Acc:ZDB-GENE-990415-76]	FALSE	FALSE	FALSE	TRUE
chr2	39387238	39388722	Distinct_Ta_peak_146	1485	33705	ENSDARG00000016084	ENSDART00000021510	spsb4a	splA/ryanodine receptor domain and SOCS box containing 4a [Source:ZFIN;Acc:ZDB-GENE-070911-3]	TRUE	FALSE	TRUE	FALSE
chr13	5855818	5856989	Distinct_Ta_peak_147	1172	-9870.5	ENSDARG00000075559	ENSDART00000109665	ppm1g	protein phosphatase 1G (formerly 2C), magnesium-dependent, gamma isoform [Source:ZFIN;Acc:ZDB-GENE-030425-4]	FALSE	FALSE	TRUE	FALSE
chr6	13110175	13111332	Distinct_Ta_peak_148	1158	-5242.5	ENSDARG00000044521	ENSDART00000136149	eef1b2	eukaryotic translation elongation factor 1 beta 2 [Source:ZFIN;Acc:ZDB-GENE-030131-7310]	TRUE	TRUE	TRUE	FALSE
chr23	21838025	21838831	Distinct_Ta_peak_149	807	9831	ENSDARG00000011510	ENSDART00000139092	rcc2	regulator of chromosome condensation 2 [Source:ZFIN;Acc:ZDB-GENE-040426-2213]	FALSE	FALSE	FALSE	FALSE
chr22	35333262	35334718	Distinct_Ta_peak_150	1457	-21587	ENSDARG00000093171	ENSDART00000134905	zgc:65870		TRUE	FALSE	TRUE	FALSE
chr17	29069754	29071532	Distinct_Ta_peak_151	1779						TRUE	FALSE	FALSE	FALSE
chr2	3545993	3547549	Distinct_Ta_peak_152	1557	755	ENSDARG00000071219	ENSDART00000126431	zgc:73230	zgc:73230 [Source:ZFIN;Acc:ZDB-GENE-040426-1978]	TRUE	TRUE	TRUE	FALSE
chr16	24603014	24604409	Distinct_Ta_peak_153	1396	37712.5	ENSDARG00000061242	ENSDART00000087144	TUFT1 (1 of 2)	tuftelin 1 [Source:HGNC Symbol;Acc:12422]	FALSE	FALSE	FALSE	FALSE
chr15	38821161	38822572	Distinct_Ta_peak_154	1412	363.5	ENSDARG00000087423	ENSDART00000122265	CR388129.2	Uncharacterized protein [Source:UniProtKB/TrEMBL;Acc:E7EYU6]	FALSE	FALSE	FALSE	FALSE
chr15	19231943	19232947	Distinct_Ta_peak_155	1005	31662	ENSDARG00000069476	ENSDART00000101152	spint2	serine peptidase inhibitor, Kunitz type, 2 [Source:ZFIN;Acc:ZDB-GENE-061013-323]	TRUE	FALSE	FALSE	FALSE
chr13	50581767	50583139	Distinct_Ta_peak_156	1373	4280	ENSDARG00000091041	ENSDART00000129089	SNORA14	Small nucleolar RNA SNORA14 [Source:RFAM;Acc:RF00397]	TRUE	TRUE	TRUE	FALSE
chr19	48406395	48407823	Distinct_Ta_peak_157	1429	995	ENSDARG00000045949	ENSDART00000123932	vps28	vacuolar protein sorting 28 (yeast) [Source:ZFIN;Acc:ZDB-GENE-040426-1527]	TRUE	TRUE	TRUE	TRUE
chr23	44398681	44400703	Distinct_Ta_peak_158	2023	173	ENSDARG00000060597	ENSDART00000149318	zgc:158659	zgc:158659 [Source:ZFIN;Acc:ZDB-GENE-070112-492]	FALSE	FALSE	FALSE	FALSE
chr17	24111473	24113331	Distinct_Ta_peak_159	1859	-34508	ENSDARG00000094992	ENSDART00000064083	otx1b	orthodenticle homolog 1b [Source:ZFIN;Acc:ZDB-GENE-980526-400]	FALSE	FALSE	FALSE	FALSE
chr7	28660798	28661382	Distinct_Ta_peak_160	585	90473	ENSDARG00000015536	ENSDART00000149843	sox6	SRY-box containing gene 6 [Source:ZFIN;Acc:ZDB-GENE-081120-6]	TRUE	FALSE	TRUE	FALSE
chr6	40668428	40669100	Distinct_Ta_peak_161	673	-6515	ENSDARG00000075209	ENSDART00000108777	P4HTM (1 of 2)	prolyl 4-hydroxylase, transmembrane (endoplasmic reticulum) [Source:HGNC Symbol;Acc:28858]	FALSE	FALSE	FALSE	FALSE
chr24	40450454	40452964	Distinct_Ta_peak_162	2511	-51292	ENSDARG00000073777	ENSDART00000111366	CABZ01117977.1	Uncharacterized protein [Source:UniProtKB/TrEMBL;Acc:E7F4P1]	FALSE	FALSE	FALSE	FALSE
chr13	52905511	52906893	Distinct_Ta_peak_163	1383	3365	ENSDARG00000085417	ENSDART00000120817	5S_rRNA	5S ribosomal RNA [Source:RFAM;Acc:RF00001]	FALSE	FALSE	FALSE	FALSE
chr22	20738869	20740843	Distinct_Ta_peak_164	1975	-150	ENSDARG00000007081	ENSDART00000105520	pias4a	protein inhibitor of activated STAT, 4a [Source:ZFIN;Acc:ZDB-GENE-040426-2734]	TRUE	TRUE	TRUE	FALSE
chr17	24295314	24295753	Distinct_Ta_peak_165	440	20843.5	ENSDARG00000008200	ENSDART00000131417	ugp2b	UDP-glucose pyrophosphorylase 2b [Source:ZFIN;Acc:ZDB-GENE-030131-6352]	FALSE	FALSE	FALSE	FALSE
chr1	9294245	9295005	Distinct_Ta_peak_166	761	67	ENSDARG00000077652	ENSDART00000114436		uncharacterized protein LOC556575 precursor [Source:RefSeq peptide;Acc:NP_001129443]	TRUE	TRUE	FALSE	FALSE
chr7	32319493	32320067	Distinct_Ta_peak_167	575	53171	ENSDARG00000039477	ENSDART00000057677	C7H15orf43	chromosome 15 open reading frame 43 [Source:HGNC Symbol;Acc:28520]	FALSE	FALSE	FALSE	FALSE
chr11	44419081	44421042	Distinct_Ta_peak_168	1962	-68271.5	ENSDARG00000086826	ENSDART00000130131	sult6b1	sulfotransferase family, cytosolic, 6b, member 1 [Source:ZFIN;Acc:ZDB-GENE-050417-228]	FALSE	FALSE	FALSE	FALSE
chr3	35580568	35581406	Distinct_Ta_peak_169	839	-16112	ENSDARG00000079688	ENSDART00000113219	TNRC6A	trinucleotide repeat containing 6A [Source:HGNC Symbol;Acc:11969]	TRUE	TRUE	TRUE	FALSE
chr15	46175605	46176484	Distinct_Ta_peak_170	880	2760.5	ENSDARG00000006110	ENSDART00000045110	chd	chordin [Source:ZFIN;Acc:ZDB-GENE-990415-33]	TRUE	FALSE	FALSE	FALSE
chr4	27625481	27627347	Distinct_Ta_peak_171	1867	37537	ENSDARG00000069185	ENSDART00000123617	celsr1a	cadherin EGF LAG seven-pass G-type receptor 1a [Source:ZFIN;Acc:ZDB-GENE-030616-78]	TRUE	FALSE	FALSE	FALSE
chr1	49845699	49846978	Distinct_Ta_peak_172	1280	-12995.5	ENSDARG00000008886	ENSDART00000008468	msxb	muscle segment homeobox B [Source:ZFIN;Acc:ZDB-GENE-980526-26]	FALSE	FALSE	FALSE	TRUE
chr16	41246382	41247085	Distinct_Ta_peak_173	704	18921.5	ENSDARG00000084310	ENSDART00000119710	5S_rRNA	5S ribosomal RNA [Source:RFAM;Acc:RF00001]	FALSE	FALSE	FALSE	FALSE
chr8	45601390	45602533	Distinct_Ta_peak_174	1144						TRUE	FALSE	TRUE	FALSE
chr20	18866123	18867280	Distinct_Ta_peak_175	1158	-247.5	ENSDARG00000013705	ENSDART00000003834	ccm2	cerebral cavernous malformation 2 [Source:ZFIN;Acc:ZDB-GENE-040712-6]	TRUE	TRUE	TRUE	FALSE
chr18	7665523	7666231	Distinct_Ta_peak_176	709	-29864	ENSDARG00000042270	ENSDART00000061989	arsa	arylsulfatase A [Source:ZFIN;Acc:ZDB-GENE-050320-118]	FALSE	FALSE	FALSE	FALSE
chr17	28255427	28257552	Distinct_Ta_peak_177	2126	28834.5	ENSDARG00000054124	ENSDART00000042501	htr1bd	5-hydroxytryptamine (serotonin) receptor 1bd [Source:ZFIN;Acc:ZDB-GENE-090409-3]	TRUE	TRUE	TRUE	TRUE
chr23	36060772	36061892	Distinct_Ta_peak_178	1121	10456	ENSDARG00000036695	ENSDART00000129574	calcoco1	calcium binding and coiled-coil domain 1 [Source:ZFIN;Acc:ZDB-GENE-030131-6911]	TRUE	FALSE	FALSE	FALSE
chr17	27807563	27808750	Distinct_Ta_peak_179	1188	25556.5	ENSDARG00000044462	ENSDART00000123109	qk	quaking [Source:ZFIN;Acc:ZDB-GENE-990415-230]	FALSE	FALSE	FALSE	FALSE
chr5	68647600	68648010	Distinct_Ta_peak_180	411	-3176	ENSDARG00000035122	ENSDART00000082776	camsap1b	calmodulin regulated spectrin-associated protein 1b [Source:ZFIN;Acc:ZDB-GENE-070705-301]	FALSE	FALSE	FALSE	FALSE
chr20	44304960	44305953	Distinct_Ta_peak_181	994	-178.5	ENSDARG00000009737	ENSDART00000010633	MIXL1 (2 of 2)	Mix paired-like homeobox [Source:HGNC Symbol;Acc:13363]	FALSE	TRUE	FALSE	FALSE
chr2	17192987	17194254	Distinct_Ta_peak_182	1268	-20393.5	ENSDARG00000015252	ENSDART00000146423	st3gal3l	ST3 beta-galactoside alpha-2,3-sialyltransferase 3b [Source:ZFIN;Acc:ZDB-GENE-050411-13]	FALSE	FALSE	FALSE	TRUE
chr3	46037905	46038848	Distinct_Ta_peak_183	944						FALSE	FALSE	FALSE	FALSE
chr10	24969336	24970112	Distinct_Ta_peak_184	777	-27417	ENSDARG00000062347	ENSDART00000141387	MTUS2 (1 of 2)	microtubule associated tumor suppressor candidate 2 [Source:ZFIN;Acc:ZDB-GENE-091204-75]	FALSE	FALSE	FALSE	FALSE
chr24	20285934	20287018	Distinct_Ta_peak_185	1085	17809	ENSDARG00000038429	ENSDART00000135405	csrnp1b	cysteine-serine-rich nuclear protein 1b [Source:ZFIN;Acc:ZDB-GENE-030131-1515]	TRUE	FALSE	FALSE	FALSE
chr7	54583754	54585940	Distinct_Ta_peak_186	2187	3931	ENSDARG00000035750	ENSDART00000149307	ccnd1	cyclin D1 [Source:ZFIN;Acc:ZDB-GENE-980526-176]	FALSE	FALSE	FALSE	FALSE
chr12	48523921	48525353	Distinct_Ta_peak_187	1433	54548	ENSDARG00000056058	ENSDART00000078464	RYR2 (2 of 3)	ryanodine receptor 2 (cardiac) [Source:HGNC Symbol;Acc:10484]	FALSE	FALSE	FALSE	FALSE
chr10	27723511	27724825	Distinct_Ta_peak_188	1315	-7368	ENSDARG00000043658	ENSDART00000064107	cxadr	coxsackie virus and adenovirus receptor [Source:ZFIN;Acc:ZDB-GENE-020814-2]	TRUE	FALSE	TRUE	TRUE
chr13	46228933	46229973	Distinct_Ta_peak_189	1041	-9536	ENSDARG00000039750	ENSDART00000058093	ldlrap1b	low density lipoprotein receptor adaptor protein 1b [Source:ZFIN;Acc:ZDB-GENE-070112-1012]	FALSE	FALSE	FALSE	FALSE
chr1	40559613	40560957	Distinct_Ta_peak_190	1345	5254	ENSDARG00000094393	ENSDART00000145694	si:ch211-113e8.7	si:ch211-113e8.7 [Source:ZFIN;Acc:ZDB-GENE-090312-112]	FALSE	FALSE	FALSE	FALSE
chr2	59779836	59780747	Distinct_Ta_peak_191	912	-29860.5	ENSDARG00000086541	ENSDART00000125533	CABZ01100278.1	Uncharacterized protein [Source:UniProtKB/TrEMBL;Acc:F1QG63]	FALSE	FALSE	FALSE	FALSE
chr25	23094027	23095093	Distinct_Ta_peak_192	1067	7968	ENSDARG00000051858	ENSDART00000124683	ccdc33	coiled-coil domain containing 33 [Source:ZFIN;Acc:ZDB-GENE-101011-1]	TRUE	FALSE	TRUE	FALSE
chr10	44241920	44242569	Distinct_Ta_peak_193	650	-4684.5	ENSDARG00000041008	ENSDART00000060089	ADRA2B (2 of 2)	Uncharacterized protein [Source:UniProtKB/TrEMBL;Acc:E7EZZ5]	FALSE	FALSE	FALSE	FALSE
chr4	60578875	60580257	Distinct_Ta_peak_194	1383	-8778	ENSDARG00000094809	ENSDART00000131588	ms4a17a.14	membrane-spanning 4-domains, subfamily A, member 17A.14 [Source:ZFIN;Acc:ZDB-GENE-070705-363]	FALSE	FALSE	FALSE	FALSE
chr5	43898524	43899453	Distinct_Ta_peak_195	930	-198.5	ENSDARG00000006939	ENSDART00000022492	tbx6	T-box gene 6-like [Source:ZFIN;Acc:ZDB-GENE-980526-171]	TRUE	TRUE	FALSE	FALSE
chr5	24536138	24537313	Distinct_Ta_peak_196	1176	-38288.5	ENSDARG00000016536	ENSDART00000014806	npas2	neuronal PAS domain protein 2 [Source:ZFIN;Acc:ZDB-GENE-030408-3]	TRUE	FALSE	FALSE	TRUE
chr17	17745683	17746325	Distinct_Ta_peak_197	643	-32736	ENSDARG00000062501	ENSDART00000090447	hhipl1	HHIP-like 1 [Source:ZFIN;Acc:ZDB-GENE-090306-3]	TRUE	FALSE	FALSE	TRUE
chr12	26476634	26477572	Distinct_Ta_peak_198	939	16663	ENSDARG00000015050	ENSDART00000014868	calm2b	calmodulin 3a (phosphorylase kinase, delta) [Source:ZFIN;Acc:ZDB-GENE-030131-5590]	TRUE	FALSE	TRUE	FALSE
chr10	10859992	10861331	Distinct_Ta_peak_199	1340	11350.5	ENSDARG00000093295	ENSDART00000133885	si:dkey-21p9.5		FALSE	FALSE	FALSE	FALSE
chr10	33668058	33669280	Distinct_Ta_peak_200	1223	30789	ENSDARG00000026499	ENSDART00000063551	ppm1e	protein phosphatase 1E (PP2C domain containing) [Source:ZFIN;Acc:ZDB-GENE-070326-2]	FALSE	FALSE	FALSE	FALSE
chr6	57150353	57151546	Distinct_Ta_peak_201	1194						FALSE	FALSE	FALSE	FALSE
chr13	51558724	51559396	Distinct_Ta_peak_202	673	15983	ENSDARG00000042722	ENSDART00000132281	blnk	B-cell linker [Source:ZFIN;Acc:ZDB-GENE-040702-4]	FALSE	FALSE	FALSE	FALSE
chr12	49081159	49082121	Distinct_Ta_peak_203	963	33826	ENSDARG00000071269	ENSDART00000105273	POLR3A	polymerase (RNA) III (DNA directed) polypeptide A, 155kDa [Source:HGNC Symbol;Acc:30074]	FALSE	FALSE	FALSE	FALSE
chr8	49092259	49092917	Distinct_Ta_peak_204	659	10245	ENSDARG00000074897	ENSDART00000111075	hes2.1	hairy and enhancer of split 2.1 [Source:ZFIN;Acc:ZDB-GENE-081104-104]	FALSE	FALSE	FALSE	FALSE
chr15	46933411	46934929	Distinct_Ta_peak_205	1519	2126	ENSDARG00000075659	ENSDART00000112934	FOLR4	folate receptor 4 (delta) homolog (mouse) [Source:HGNC Symbol;Acc:32565]	FALSE	FALSE	FALSE	FALSE
chr1	12252157	12253354	Distinct_Ta_peak_206	1198	83016.5	ENSDARG00000091084	ENSDART00000129553	CABZ01025931.1		FALSE	FALSE	FALSE	FALSE
chr9	14985787	14986799	Distinct_Ta_peak_207	1013	21831	ENSDARG00000081878	ENSDART00000117827	AL627261.1		TRUE	FALSE	FALSE	TRUE
Zv9_NA404	1	1118	Distinct_Ta_peak_208	1118						FALSE	FALSE	FALSE	FALSE
chr24	24849075	24850935	Distinct_Ta_peak_209	1861	-29572	ENSDARG00000057927	ENSDART00000066648	rps6ka3b	ribosomal protein S6 kinase, polypeptide 3b [Source:ZFIN;Acc:ZDB-GENE-070209-74]	FALSE	FALSE	TRUE	FALSE
chr12	49427665	49428381	Distinct_Ta_peak_210	717	-24	ENSDARG00000040299	ENSDART00000058969	ndr2	nodal-related 2 [Source:ZFIN;Acc:ZDB-GENE-990415-181]	TRUE	TRUE	FALSE	FALSE
chr1	44735454	44736468	Distinct_Ta_peak_211	1015	12441	ENSDARG00000052016	ENSDART00000073742		zgc:112300 [Source:ZFIN;Acc:ZDB-GENE-050913-25]	FALSE	TRUE	TRUE	FALSE
chr18	7372266	7373237	Distinct_Ta_peak_212	972	-44798.5	ENSDARG00000062144	ENSDART00000145002		SH3 and multiple ankyrin repeat domains 3 [Source:HGNC Symbol;Acc:14294]	FALSE	FALSE	FALSE	FALSE
chr5	40457539	40459278	Distinct_Ta_peak_213	1740	32726.5	ENSDARG00000054606	ENSDART00000076835	MRPL1	mitochondrial ribosomal protein L1 [Source:HGNC Symbol;Acc:14275]	FALSE	FALSE	FALSE	FALSE
chr22	18764961	18766262	Distinct_Ta_peak_214	1302	-3176.5	ENSDARG00000013351	ENSDART00000132156	cirbp	cold inducible RNA binding protein [Source:ZFIN;Acc:ZDB-GENE-030131-5841]	FALSE	FALSE	FALSE	FALSE
chr2	14868693	14870170	Distinct_Ta_peak_215	1478	8503.5	ENSDARG00000057743	ENSDART00000109657	TMEM56 (2 of 2)	transmembrane protein 56 [Source:HGNC Symbol;Acc:26477]	TRUE	TRUE	TRUE	FALSE
chr23	2656018	2656889	Distinct_Ta_peak_216	872	-22248.5	ENSDARG00000078231	ENSDART00000108716	DIAPH1	diaphanous homolog 1 (Drosophila) [Source:HGNC Symbol;Acc:2876]	FALSE	FALSE	FALSE	FALSE
chr5	23206953	23207975	Distinct_Ta_peak_217	1023	24042	ENSDARG00000090257	ENSDART00000124402	5S_rRNA	5S ribosomal RNA [Source:RFAM;Acc:RF00001]	FALSE	FALSE	FALSE	FALSE
chr15	1401696	1403608	Distinct_Ta_peak_218	1913	9635	ENSDARG00000035175	ENSDART00000102125	schip1	schwannomin interacting protein 1 [Source:ZFIN;Acc:ZDB-GENE-050417-466]	FALSE	FALSE	FALSE	FALSE
chr3	2004012	2005428	Distinct_Ta_peak_219	1417	284	ENSDARG00000074266	ENSDART00000053892	C3H7orf55	chromosome 7 open reading frame 55 [Source:HGNC Symbol;Acc:26946]	TRUE	TRUE	TRUE	FALSE
Zv9_scaffold3530	718366	720277	Distinct_Ta_peak_220	1912	24221.5	ENSDARG00000093894	ENSDART00000138839			FALSE	FALSE	FALSE	FALSE
chr5	14378700	14379593	Distinct_Ta_peak_221	894	9680.5	ENSDARG00000027552	ENSDART00000149440	mapk1	mitogen-activated protein kinase 1 [Source:ZFIN;Acc:ZDB-GENE-030722-2]	FALSE	FALSE	FALSE	FALSE
chr7	24716358	24717178	Distinct_Ta_peak_222	821	-12332	ENSDARG00000036560	ENSDART00000053120	si:dkey-24g18.3	si:dkey-24g18.3 [Source:ZFIN;Acc:ZDB-GENE-081104-390]	TRUE	TRUE	FALSE	FALSE
chr6	6104340	6105219	Distinct_Ta_peak_223	880	-27829.5	ENSDARG00000085486	ENSDART00000120886	5S_rRNA	5S ribosomal RNA [Source:RFAM;Acc:RF00001]	TRUE	FALSE	FALSE	FALSE
chr9	10883248	10884588	Distinct_Ta_peak_224	1341	14673	ENSDARG00000085939	ENSDART00000121339	SNORD27	Small nucleolar RNA SNORD27 [Source:RFAM;Acc:RF00086]	TRUE	FALSE	FALSE	FALSE
chr25	29920508	29921168	Distinct_Ta_peak_225	661	-25900	ENSDARG00000088383	ENSDART00000124275	cox5aa	cytochrome c oxidase subunit Vaa [Source:ZFIN;Acc:ZDB-GENE-050522-133]	TRUE	FALSE	FALSE	FALSE
chr7	20773742	20774946	Distinct_Ta_peak_226	1205	1689	ENSDARG00000089432	ENSDART00000124752	CR352328.4	Uncharacterized protein [Source:UniProtKB/TrEMBL;Acc:F1QD86]	FALSE	FALSE	FALSE	FALSE
chr13	29362460	29363737	Distinct_Ta_peak_227	1278	-54152.5	ENSDARG00000033327	ENSDART00000045951	unc5b	unc-5 homolog B (C. elegans) [Source:ZFIN;Acc:ZDB-GENE-041213-1]	FALSE	FALSE	FALSE	FALSE
chr24	17577658	17578743	Distinct_Ta_peak_228	1086	-278.5	ENSDARG00000027088	ENSDART00000039267	ptgds	prostaglandin D2 synthase [Source:ZFIN;Acc:ZDB-GENE-030131-8436]	TRUE	TRUE	FALSE	FALSE
chr14	15136585	15138380	Distinct_Ta_peak_229	1796	15476.5	ENSDARG00000076090	ENSDART00000111315	JAKMIP1	janus kinase and microtubule interacting protein 1 [Source:HGNC Symbol;Acc:26460]	TRUE	TRUE	FALSE	FALSE
chr17	18373680	18374416	Distinct_Ta_peak_230	737						TRUE	FALSE	TRUE	FALSE
chr8	39156353	39157531	Distinct_Ta_peak_231	1179	-36369	ENSDARG00000076994	ENSDART00000131546	gpr124	G protein-coupled receptor 124 [Source:ZFIN;Acc:ZDB-GENE-081104-363]	TRUE	FALSE	TRUE	FALSE
chr8	31448189	31449060	Distinct_Ta_peak_232	872	-19336.5	ENSDARG00000006719	ENSDART00000014046	specc1la	sperm antigen with calponin homology and coiled-coil domains 1-like a [Source:ZFIN;Acc:ZDB-GENE-060810-139]	TRUE	TRUE	TRUE	FALSE
chr4	9037465	9038101	Distinct_Ta_peak_233	637	-10410	ENSDARG00000062968	ENSDART00000132362	sbf1	SET binding factor 1 [Source:ZFIN;Acc:ZDB-GENE-040718-139]	TRUE	FALSE	FALSE	TRUE
chr1	47047534	47048699	Distinct_Ta_peak_234	1166	-31457.5	ENSDARG00000075859	ENSDART00000134291	mcf2l	mcf.2 cell line derived transforming sequence-like [Source:ZFIN;Acc:ZDB-GENE-090312-122]	TRUE	FALSE	TRUE	FALSE
chr25	7831134	7831776	Distinct_Ta_peak_235	643	-11094	ENSDARG00000063135	ENSDART00000091991	syt12	synaptotagmin XII [Source:ZFIN;Acc:ZDB-GENE-081022-147]	FALSE	FALSE	FALSE	FALSE
chr9	43946273	43947679	Distinct_Ta_peak_236	1407	233	ENSDARG00000000563	ENSDART00000141122	ttnb	titin b [Source:ZFIN;Acc:ZDB-GENE-030616-413]	TRUE	TRUE	TRUE	TRUE
chr8	2704867	2706086	Distinct_Ta_peak_237	1220	343.5	ENSDARG00000043554	ENSDART00000063943	mrpl40	mitochondrial ribosomal protein L40 [Source:ZFIN;Acc:ZDB-GENE-040912-37]	TRUE	TRUE	TRUE	FALSE
Zv9_scaffold3563	43577	44680	Distinct_Ta_peak_238	1104						FALSE	FALSE	FALSE	FALSE
chr4	15765286	15766242	Distinct_Ta_peak_239	957	-9398	ENSDARG00000003789	ENSDART00000141119	dennd5b	DENN/MADD domain containing 5B [Source:ZFIN;Acc:ZDB-GENE-030131-2248]	TRUE	FALSE	FALSE	FALSE
chr7	38905736	38907176	Distinct_Ta_peak_240	1441	-40854	ENSDARG00000060058	ENSDART00000148905	cylda	cylindromatosis (turban tumor syndrome), a [Source:ZFIN;Acc:ZDB-GENE-061108-2]	FALSE	FALSE	FALSE	FALSE
chr17	36224111	36225255	Distinct_Ta_peak_241	1145						TRUE	FALSE	TRUE	TRUE
chr14	14496232	14497231	Distinct_Ta_peak_242	1000	41882.5	ENSDARG00000074071	ENSDART00000137493	C14H5orf45	chromosome 5 open reading frame 45 [Source:HGNC Symbol;Acc:30817]	FALSE	FALSE	FALSE	FALSE
chr13	16806326	16807394	Distinct_Ta_peak_243	1069						FALSE	FALSE	TRUE	FALSE
chr8	27181440	27182780	Distinct_Ta_peak_244	1341	-1110	ENSDARG00000033184	ENSDART00000048676	prkar2aa	protein kinase, cAMP-dependent, regulatory, type II, alpha A [Source:ZFIN;Acc:ZDB-GENE-030131-1007]	TRUE	TRUE	TRUE	FALSE
chr6	9957596	9958457	Distinct_Ta_peak_245	862	10076.5	ENSDARG00000005359	ENSDART00000149537	sucla2	succinate-CoA ligase, ADP-forming, beta subunit [Source:ZFIN;Acc:ZDB-GENE-040426-1963]	FALSE	FALSE	FALSE	FALSE
chr12	22703762	22705159	Distinct_Ta_peak_246	1398	52573.5	ENSDARG00000052644	ENSDART00000133188	CA10 (1 of 2)	carbonic anhydrase X [Source:HGNC Symbol;Acc:1369]	FALSE	FALSE	FALSE	FALSE
chr10	15053051	15054162	Distinct_Ta_peak_247	1112	10.5	ENSDARG00000094850	ENSDART00000140084	si:dkey-88l16.5	si:dkey-88l16.5 [Source:ZFIN;Acc:ZDB-GENE-091204-332]	TRUE	FALSE	TRUE	FALSE
chr25	34788014	34789025	Distinct_Ta_peak_248	1012	10162.5	ENSDARG00000085782	ENSDART00000121182	5S_rRNA	5S ribosomal RNA [Source:RFAM;Acc:RF00001]	FALSE	FALSE	FALSE	FALSE
chr22	9579852	9580363	Distinct_Ta_peak_249	512	32704.5	ENSDARG00000088773	ENSDART00000105985	AL928817.2	Uncharacterized protein [Source:UniProtKB/TrEMBL;Acc:F1R8I9]	FALSE	FALSE	FALSE	FALSE
Zv9_scaffold3524	70305	71777	Distinct_Ta_peak_250	1473						FALSE	FALSE	FALSE	FALSE
chr5	51359028	51360186	Distinct_Ta_peak_251	1159						FALSE	FALSE	FALSE	FALSE
chr5	1388650	1390221	Distinct_Ta_peak_252	1572	419.5	ENSDARG00000076491	ENSDART00000109446	GSC2	goosecoid homeobox 2 [Source:HGNC Symbol;Acc:4613]	FALSE	FALSE	FALSE	FALSE
chr11	33979302	33980960	Distinct_Ta_peak_253	1659						TRUE	FALSE	TRUE	FALSE
chr9	42724816	42725805	Distinct_Ta_peak_254	990	-17233.5	ENSDARG00000009567	ENSDART00000138473	SPEG (1 of 2)	SPEG complex locus [Source:HGNC Symbol;Acc:16901]	TRUE	FALSE	TRUE	FALSE
chr5	53541308	53542142	Distinct_Ta_peak_255	835	-66209	ENSDARG00000039926	ENSDART00000058401	lhfpl2	lipoma HMGIC fusion partner-like 2b [Source:ZFIN;Acc:ZDB-GENE-050417-10]	TRUE	FALSE	TRUE	FALSE
chr24	25753448	25754442	Distinct_Ta_peak_256	995	1616	ENSDARG00000074843	ENSDART00000141601	PHLDB2 (1 of 2)	pleckstrin homology-like domain, family B, member 2 [Source:HGNC Symbol;Acc:29573]	TRUE	FALSE	TRUE	FALSE
chr11	7207695	7208938	Distinct_Ta_peak_257	1244	-4154.5	ENSDARG00000018260	ENSDART00000143942	bmp7a	bone morphogenetic protein 7a [Source:ZFIN;Acc:ZDB-GENE-000208-25]	TRUE	FALSE	TRUE	FALSE
chr11	29455821	29456569	Distinct_Ta_peak_258	749	-16073	ENSDARG00000044803	ENSDART00000135057	dhrs3b	dehydrogenase/reductase (SDR family) member 3b [Source:ZFIN;Acc:ZDB-GENE-041010-172]	TRUE	FALSE	FALSE	FALSE
chr12	5411501	5412216	Distinct_Ta_peak_259	716	-13710.5	ENSDARG00000016923	ENSDART00000002233	CABZ01030111.1	Uncharacterized protein [Source:UniProtKB/TrEMBL;Acc:E7EZL1]	TRUE	TRUE	FALSE	FALSE
chr20	31982442	31983341	Distinct_Ta_peak_260	900	-60391.5	ENSDARG00000005595	ENSDART00000133556	C20H6orf103	androglobin [Source:HGNC Symbol;Acc:21212]	FALSE	FALSE	FALSE	FALSE
chr2	11547485	11548884	Distinct_Ta_peak_261	1400	-7293.5	ENSDARG00000092038	ENSDART00000147244	GREB1L (2 of 2)	growth regulation by estrogen in breast cancer-like [Source:HGNC Symbol;Acc:31042]	TRUE	TRUE	FALSE	FALSE
chr8	41748120	41749309	Distinct_Ta_peak_262	1190	150.5	ENSDARG00000094887	ENSDART00000143413	si:ch211-170d8.2	si:ch211-170d8.2 [Source:ZFIN;Acc:ZDB-GENE-030328-34]	TRUE	TRUE	FALSE	FALSE
chr16	21056814	21058557	Distinct_Ta_peak_263	1744	20305.5	ENSDARG00000094071	ENSDART00000140727	zgc:165655	zgc:165655 [Source:ZFIN;Acc:ZDB-GENE-070615-42]	TRUE	FALSE	FALSE	FALSE
chr13	5288201	5289927	Distinct_Ta_peak_264	1727	18423	ENSDARG00000095303	ENSDART00000146158	si:dkey-196j8.3	si:dkey-196j8.3 [Source:ZFIN;Acc:ZDB-GENE-081107-59]	TRUE	FALSE	FALSE	TRUE
chr1	54691643	54692086	Distinct_Ta_peak_265	444	-763.5	ENSDARG00000042881	ENSDART00000062941	NTHL1	nth endonuclease III-like 1 (E. coli) [Source:HGNC Symbol;Acc:8028]	TRUE	TRUE	TRUE	FALSE
chr24	33660104	33661270	Distinct_Ta_peak_266	1167	6717	ENSDARG00000086805	ENSDART00000122231	CCDC129	coiled-coil domain containing 129 [Source:HGNC Symbol;Acc:27363]	FALSE	FALSE	FALSE	FALSE
chr6	15645489	15646612	Distinct_Ta_peak_267	1124	-11644.5	ENSDARG00000058179	ENSDART00000063665	cxcr7b	chemokine (C-X-C motif) receptor 7b [Source:ZFIN;Acc:ZDB-GENE-031116-61]	TRUE	FALSE	FALSE	TRUE
chr2	678041	679122	Distinct_Ta_peak_268	1082	-10980.5	ENSDARG00000089125	ENSDART00000124757	CABZ01064012.1	Uncharacterized protein [Source:UniProtKB/TrEMBL;Acc:E7F768]	FALSE	FALSE	FALSE	FALSE
chr8	32091060	32092829	Distinct_Ta_peak_269	1770	-5064.5	ENSDARG00000076873	ENSDART00000112170	C8H9orf172 (2 of 2)	chromosome 9 open reading frame 172 [Source:HGNC Symbol;Acc:37284]	FALSE	FALSE	FALSE	TRUE
chr16	5288746	5289493	Distinct_Ta_peak_270	748	97727.5	ENSDARG00000013478	ENSDART00000018686	rrp15	ribosomal RNA processing 15 homolog (S. cerevisiae) [Source:ZFIN;Acc:ZDB-GENE-030131-5261]	FALSE	FALSE	FALSE	FALSE
chr14	33521739	33522763	Distinct_Ta_peak_271	1025	21359	ENSDARG00000036442	ENSDART00000052938	atp11c	ATPase, Class VI, type 11C [Source:ZFIN;Acc:ZDB-GENE-030616-51]	TRUE	FALSE	FALSE	FALSE
chr13	5612347	5613802	Distinct_Ta_peak_272	1456	-29413.5	ENSDARG00000070076	ENSDART00000144931	actr2b	ARP2 actin-related protein 2b homolog (yeast) [Source:ZFIN;Acc:ZDB-GENE-050410-4]	TRUE	TRUE	TRUE	FALSE
chr17	11281006	11282719	Distinct_Ta_peak_273	1714	546.5	ENSDARG00000043873	ENSDART00000103228	arid4a	AT rich interactive domain 4A (RBP1-like) [Source:ZFIN;Acc:ZDB-GENE-050809-105]	TRUE	TRUE	TRUE	FALSE
chr14	36325664	36326650	Distinct_Ta_peak_274	987	2835	ENSDARG00000016116	ENSDART00000134114	EBF1 (1 of 3)	early B-cell factor 1a [Source:ZFIN;Acc:ZDB-GENE-081028-51]	FALSE	FALSE	FALSE	FALSE
chr1	617611	619865	Distinct_Ta_peak_275	2255	-2234	ENSDARG00000076927	ENSDART00000125062	DUSP27	dual specificity phosphatase 27 (putative) [Source:HGNC Symbol;Acc:25034]	TRUE	TRUE	TRUE	FALSE
chr4	50025697	50027823	Distinct_Ta_peak_276	2127	7801	ENSDARG00000092323	ENSDART00000132557	si:dkey-211i20.2	si:dkey-211i20.2 [Source:ZFIN;Acc:ZDB-GENE-081027-6]	FALSE	FALSE	FALSE	FALSE
chr6	52444080	52445917	Distinct_Ta_peak_277	1838	9735.5	ENSDARG00000075296	ENSDART00000112146	FAM83C	family with sequence similarity 83, member C [Source:HGNC Symbol;Acc:16121]	FALSE	FALSE	TRUE	FALSE
chr4	29222694	29224568	Distinct_Ta_peak_278	1875	8145	ENSDARG00000094147	ENSDART00000141797		si:rp71-7l19.6 [Source:ZFIN;Acc:ZDB-GENE-110913-113]	FALSE	FALSE	FALSE	FALSE
chr3	39638546	39639570	Distinct_Ta_peak_279	1025	-3745	ENSDARG00000005414	ENSDART00000055171	grap	GRB2-related adaptor protein a [Source:ZFIN;Acc:ZDB-GENE-050522-347]	FALSE	FALSE	FALSE	FALSE
chr17	42013895	42015467	Distinct_Ta_peak_280	1573						TRUE	FALSE	FALSE	FALSE
chr14	6957448	6957887	Distinct_Ta_peak_281	440	143.5	ENSDARG00000040881	ENSDART00000059918	hnrnph1	heterogeneous nuclear ribonucleoprotein H1 [Source:ZFIN;Acc:ZDB-GENE-040426-1856]	FALSE	TRUE	FALSE	FALSE
chr5	44194646	44195623	Distinct_Ta_peak_282	978	72216.5	ENSDARG00000091336	ENSDART00000125610	BX511056.6		FALSE	FALSE	FALSE	FALSE
chr16	9681032	9681992	Distinct_Ta_peak_283	961	-14379	ENSDARG00000035308	ENSDART00000146807	GRB10 (1 of 2)	growth factor receptor-bound protein 10 [Source:HGNC Symbol;Acc:4564]	TRUE	FALSE	TRUE	FALSE
chr24	37019904	37021051	Distinct_Ta_peak_284	1148	-8436.5	ENSDARG00000028198	ENSDART00000026578	ube2v2	ubiquitin-conjugating enzyme E2 variant 2 [Source:ZFIN;Acc:ZDB-GENE-040426-2919]	FALSE	FALSE	FALSE	FALSE
chr20	29510773	29511967	Distinct_Ta_peak_285	1195	1948	ENSDARG00000042535	ENSDART00000062370	actc1a	actin, alpha, cardiac muscle 1a [Source:ZFIN;Acc:ZDB-GENE-040520-4]	FALSE	FALSE	FALSE	FALSE
chr1	29736463	29737714	Distinct_Ta_peak_286	1252	39295.5	ENSDARG00000003142	ENSDART00000124561	dachc	dachshund c [Source:ZFIN;Acc:ZDB-GENE-020402-5]	TRUE	FALSE	TRUE	FALSE
chr23	24699212	24699862	Distinct_Ta_peak_287	651	17479	ENSDARG00000022727	ENSDART00000044918	EPHA2 (1 of 2)	EPH receptor A2 [Source:HGNC Symbol;Acc:3386]	TRUE	FALSE	FALSE	FALSE
chr22	4113507	4115149	Distinct_Ta_peak_288	1643	-1585	ENSDARG00000087613	ENSDART00000124457	TIMM44 (2 of 2)	translocase of inner mitochondrial membrane 44 homolog (yeast) [Source:HGNC Symbol;Acc:17316]	FALSE	FALSE	FALSE	FALSE
chr7	784159	784997	Distinct_Ta_peak_289	839	6420	ENSDARG00000090525	ENSDART00000130657	CABZ01109105.1	Uncharacterized protein [Source:UniProtKB/TrEMBL;Acc:E7F201]	FALSE	FALSE	FALSE	FALSE
chr20	29708991	29709847	Distinct_Ta_peak_290	857	-243	ENSDARG00000008119	ENSDART00000130599	E2F6	E2F transcription factor 6 [Source:HGNC Symbol;Acc:3120]	FALSE	TRUE	TRUE	FALSE
chr17	34431891	34434127	Distinct_Ta_peak_291	2237	21534	ENSDARG00000005827	ENSDART00000006058	eif2s1l	eukaryotic translation initiation factor 2, subunit 1 alpha, like [Source:ZFIN;Acc:ZDB-GENE-030131-526]	FALSE	FALSE	FALSE	FALSE
chr16	57508051	57508854	Distinct_Ta_peak_292	804	65759.5	ENSDARG00000041464	ENSDART00000060789	fzd1	frizzled homolog 1 [Source:ZFIN;Acc:ZDB-GENE-990415-219]	FALSE	FALSE	FALSE	FALSE
chr8	56139426	56140384	Distinct_Ta_peak_293	959	-5150	ENSDARG00000076747	ENSDART00000067639	TMCC1 (2 of 2)	transmembrane and coiled-coil domain family 1 [Source:HGNC Symbol;Acc:29116]	FALSE	FALSE	FALSE	FALSE
chr3	2563697	2565613	Distinct_Ta_peak_294	1917	13019	ENSDARG00000077467	ENSDART00000112979	sox10	SRY-box containing gene 10 [Source:ZFIN;Acc:ZDB-GENE-011207-1]	TRUE	FALSE	TRUE	FALSE
chr17	43633001	43634040	Distinct_Ta_peak_295	1040	-6071.5	ENSDARG00000060430	ENSDART00000085124	zfyve28	zinc finger, FYVE domain containing 28 [Source:ZFIN;Acc:ZDB-GENE-061103-208]	TRUE	FALSE	FALSE	FALSE
chr3	6535581	6536961	Distinct_Ta_peak_296	1381	12516	ENSDARG00000059002	ENSDART00000082000	EVPL (2 of 2)	envoplakin [Source:HGNC Symbol;Acc:3503]	FALSE	FALSE	TRUE	FALSE
chr3	7765046	7765922	Distinct_Ta_peak_297	877	11383	ENSDARG00000088334	ENSDART00000127704	BX005085.2	Uncharacterized protein [Source:UniProtKB/TrEMBL;Acc:E7F6V8]	TRUE	TRUE	TRUE	FALSE
chr3	40591651	40593063	Distinct_Ta_peak_298	1413	21128	ENSDARG00000059680	ENSDART00000083212	fscn1	fascin homolog 1, actin-bundling protein (Strongylocentrotus purpuratus) [Source:ZFIN;Acc:ZDB-GENE-031009-1]	TRUE	FALSE	FALSE	FALSE
chr16	21977313	21979446	Distinct_Ta_peak_299	2134	-79725.5	ENSDARG00000056642	ENSDART00000139027	hdac9b	histone deacetylase 9b [Source:ZFIN;Acc:ZDB-GENE-040109-7]	TRUE	TRUE	TRUE	FALSE
chr19	34347035	34348463	Distinct_Ta_peak_300	1429	-7046	ENSDARG00000035868	ENSDART00000078066	SPIRE1 (1 of 3)	spire homolog 1 (Drosophila) [Source:HGNC Symbol;Acc:30622]	TRUE	FALSE	FALSE	FALSE
chr20	23759339	23760658	Distinct_Ta_peak_301	1320	10946.5	ENSDARG00000085051	ENSDART00000120451	5S_rRNA	5S ribosomal RNA [Source:RFAM;Acc:RF00001]	TRUE	FALSE	FALSE	TRUE
chr11	36011611	36012061	Distinct_Ta_peak_302	451	-114	ENSDARG00000011262	ENSDART00000017393	traip	TRAF-interacting protein [Source:ZFIN;Acc:ZDB-GENE-040801-30]	TRUE	TRUE	TRUE	FALSE
chr9	6085930	6087272	Distinct_Ta_peak_303	1343	-36911	ENSDARG00000039335	ENSDART00000057484	st6gal2	ST6 beta-galactosamide alpha-2,6-sialyltranferase 2 [Source:ZFIN;Acc:ZDB-GENE-060322-4]	TRUE	FALSE	FALSE	FALSE
chr7	61265105	61266119	Distinct_Ta_peak_304	1015	-41291	ENSDARG00000051939	ENSDART00000136999	pc	pyruvate carboxylase [Source:ZFIN;Acc:ZDB-GENE-000831-1]	FALSE	FALSE	FALSE	FALSE
chr12	23610069	23612778	Distinct_Ta_peak_305	2710	-2956.5	ENSDARG00000038990	ENSDART00000131175	wnt3	wingless-type MMTV integration site family, member 3 [Source:ZFIN;Acc:ZDB-GENE-081003-1]	TRUE	FALSE	TRUE	FALSE
chr1	22369267	22370659	Distinct_Ta_peak_306	1393	-2793	ENSDARG00000094046	ENSDART00000142641	si:dkeyp-26a9.7	si:dkeyp-26a9.7 [Source:ZFIN;Acc:ZDB-GENE-100922-50]	TRUE	TRUE	TRUE	FALSE
chr6	30231965	30234040	Distinct_Ta_peak_307	2076	49505.5	ENSDARG00000061654	ENSDART00000088142	WWC3	WWC family member 3 [Source:HGNC Symbol;Acc:29237]	TRUE	FALSE	FALSE	FALSE
chr17	51160703	51161976	Distinct_Ta_peak_308	1274	-26283.5	ENSDARG00000086808	ENSDART00000127374	DDHD1 (1 of 2)	DDHD domain containing 1 [Source:HGNC Symbol;Acc:19714]	TRUE	FALSE	TRUE	FALSE
chr17	10134236	10135089	Distinct_Ta_peak_309	854	34951.5	ENSDARG00000005356	ENSDART00000081659	tyro3	TYRO3 protein tyrosine kinase [Source:ZFIN;Acc:ZDB-GENE-990714-13]	FALSE	FALSE	FALSE	FALSE
chr20	21908747	21909420	Distinct_Ta_peak_310	674	4776.5	ENSDARG00000090095	ENSDART00000123755	5S_rRNA	5S ribosomal RNA [Source:RFAM;Acc:RF00001]	FALSE	FALSE	FALSE	FALSE
chr18	42515614	42517847	Distinct_Ta_peak_311	2234	-13471.5	ENSDARG00000061328	ENSDART00000110633	cdon	cell adhesion molecule-related/down-regulated by oncogenes [Source:ZFIN;Acc:ZDB-GENE-021115-4]	TRUE	FALSE	TRUE	FALSE
chr21	26582754	26583954	Distinct_Ta_peak_312	1201	-530	ENSDARG00000087993	ENSDART00000125349	BAD (2 of 2)	BCL2-associated agonist of cell death [Source:HGNC Symbol;Acc:936]	FALSE	TRUE	TRUE	TRUE
chr11	19699483	19700356	Distinct_Ta_peak_313	874	22090.5	ENSDARG00000003687	ENSDART00000066016	BX000993.1	Uncharacterized protein [Source:UniProtKB/TrEMBL;Acc:F1QA16]	TRUE	FALSE	FALSE	FALSE
Zv9_NA883	57497	58048	Distinct_Ta_peak_314	552	19842.5	ENSDARG00000079193	ENSDART00000111160	ptmab	prothymosin, alpha b [Source:ZFIN;Acc:ZDB-GENE-030131-8681]	TRUE	FALSE	FALSE	FALSE
chr8	24891048	24891594	Distinct_Ta_peak_315	547	-25832	ENSDARG00000080214	ENSDART00000117869	AL928881.1		TRUE	FALSE	FALSE	TRUE
chr15	39263382	39264604	Distinct_Ta_peak_316	1223	-54583	ENSDARG00000033840	ENSDART00000042082	FAT3 (1 of 3)	FAT tumor suppressor homolog 3 (Drosophila) [Source:HGNC Symbol;Acc:23112]	TRUE	FALSE	TRUE	FALSE
chr9	55576719	55577441	Distinct_Ta_peak_317	723	55045	ENSDARG00000074153	ENSDART00000114022	SLITRK5 (2 of 2)	SLIT and NTRK-like family, member 5 [Source:HGNC Symbol;Acc:20295]	FALSE	FALSE	FALSE	FALSE
chr24	36404341	36405646	Distinct_Ta_peak_318	1306	-60506.5	ENSDARG00000076559	ENSDART00000113014	RB1CC1	RB1-inducible coiled-coil 1 [Source:HGNC Symbol;Acc:15574]	TRUE	FALSE	TRUE	TRUE
chr23	45068015	45068557	Distinct_Ta_peak_319	543	809	ENSDARG00000039901	ENSDART00000067630	SH3GL2 (1 of 2)	SH3-domain GRB2-like 2 [Source:HGNC Symbol;Acc:10831]	FALSE	FALSE	FALSE	FALSE
chr24	39461726	39465622	Distinct_Ta_peak_320	3897	4667	ENSDARG00000030367	ENSDART00000041805	metrn	meteorin, glial cell differentiation regulator [Source:ZFIN;Acc:ZDB-GENE-050102-1]	TRUE	FALSE	FALSE	FALSE
chr21	43173280	43173987	Distinct_Ta_peak_321	708	4092.5	ENSDARG00000068732	ENSDART00000099528	spry4	sprouty (Drosophila) homolog 4 [Source:ZFIN;Acc:ZDB-GENE-010803-2]	FALSE	FALSE	FALSE	TRUE
chr9	14097222	14098460	Distinct_Ta_peak_322	1239	-31790	ENSDARG00000006301	ENSDART00000132960	RAPH1 (2 of 2)	Ras association (RalGDS/AF-6) and pleckstrin homology domains 1 [Source:HGNC Symbol;Acc:14436]	TRUE	FALSE	TRUE	FALSE
chr11	19752309	19752892	Distinct_Ta_peak_323	584	74771.5	ENSDARG00000003687	ENSDART00000066016	BX000993.1	Uncharacterized protein [Source:UniProtKB/TrEMBL;Acc:F1QA16]	FALSE	FALSE	FALSE	FALSE
chr1	47327726	47328702	Distinct_Ta_peak_324	977	-1773	ENSDARG00000094160	ENSDART00000142406	DLEU7	deleted in lymphocytic leukemia, 7 [Source:HGNC Symbol;Acc:17567]	TRUE	TRUE	TRUE	FALSE
chr2	13996223	13998212	Distinct_Ta_peak_325	1990	11065.5	ENSDARG00000094843	ENSDART00000140426	si:dkey-228i19.32	si:dkey-228i19.32 [Source:ZFIN;Acc:ZDB-GENE-070912-452]	FALSE	FALSE	FALSE	FALSE
chr14	32338411	32340582	Distinct_Ta_peak_326	2172	2157.5	ENSDARG00000082778	ENSDART00000117229	dre-mir-18c	dre-mir-18c [Source:miRBase;Acc:MI0001902]	TRUE	TRUE	TRUE	FALSE
chr21	36530385	36531362	Distinct_Ta_peak_327	978	10717.5	ENSDARG00000069105	ENSDART00000100286	fgfr4	fibroblast growth factor receptor 4 [Source:ZFIN;Acc:ZDB-GENE-980526-488]	TRUE	FALSE	FALSE	FALSE
chr16	25919550	25920283	Distinct_Ta_peak_328	734	73392.5	ENSDARG00000080572	ENSDART00000117093	5S_rRNA	5S ribosomal RNA [Source:RFAM;Acc:RF00001]	TRUE	FALSE	FALSE	FALSE
chr18	3181948	3182987	Distinct_Ta_peak_329	1040						FALSE	FALSE	FALSE	FALSE
chr25	23603320	23604773	Distinct_Ta_peak_330	1454	-8707.5	ENSDARG00000023214	ENSDART00000128250	zgc:92512	MOB kinase activator 2 [Source:HGNC Symbol;Acc:24904]	TRUE	FALSE	TRUE	FALSE
chr25	23321819	23322408	Distinct_Ta_peak_331	590	11468.5	ENSDARG00000051874	ENSDART00000067479	stra6	stimulated by retinoic acid gene 6 homolog (mouse) [Source:ZFIN;Acc:ZDB-GENE-060616-252]	FALSE	FALSE	TRUE	FALSE
chr19	15214799	15215765	Distinct_Ta_peak_332	967	-72163	ENSDARG00000035990	ENSDART00000052250	CITED4 (2 of 2)	Cbp/p300-interacting transactivator, with Glu/Asp-rich carboxy-terminal domain, 4a [Source:ZFIN;Acc:ZDB-GENE-030131-7661]	TRUE	FALSE	TRUE	FALSE
chr16	8085207	8086043	Distinct_Ta_peak_333	837	7427	ENSDARG00000075819	ENSDART00000078306	ARHGEF2 (2 of 2)	Rho/Rac guanine nucleotide exchange factor (GEF) 2 [Source:HGNC Symbol;Acc:682]	FALSE	FALSE	FALSE	FALSE
chr2	43084185	43085316	Distinct_Ta_peak_334	1132	2200.5	ENSDARG00000087842	ENSDART00000128900	HHLA1	HERV-H LTR-associating 1 [Source:HGNC Symbol;Acc:4904]	FALSE	FALSE	FALSE	FALSE
chr5	7351481	7352393	Distinct_Ta_peak_335	913	-58503	ENSDARG00000089882	ENSDART00000128296	5S_rRNA	5S ribosomal RNA [Source:RFAM;Acc:RF00001]	TRUE	FALSE	FALSE	TRUE
chr15	21407271	21408872	Distinct_Ta_peak_336	1602	-2155.5	ENSDARG00000030532	ENSDART00000040542	ARHGEF12 (1 of 2)	Rho guanine nucleotide exchange factor (GEF) 12 [Source:HGNC Symbol;Acc:14193]	TRUE	TRUE	TRUE	FALSE
chr9	2271714	2272751	Distinct_Ta_peak_337	1038	-178.5	ENSDARG00000094970	ENSDART00000140256	si:ch211-245l1.2	si:ch211-245l1.2 [Source:ZFIN;Acc:ZDB-GENE-100922-68]	TRUE	TRUE	TRUE	TRUE
chr18	17593229	17595103	Distinct_Ta_peak_338	1875	-28928	ENSDARG00000095732	ENSDART00000138105	znf423	zinc finger protein 423 [Source:ZFIN;Acc:ZDB-GENE-030131-4368]	TRUE	FALSE	FALSE	FALSE
chr10	1177394	1179291	Distinct_Ta_peak_339	1898	34711.5	ENSDARG00000075729	ENSDART00000114261	bmpr1bb	bone morphogenetic protein receptor, type 1bb [Source:ZFIN;Acc:ZDB-GENE-090610-1]	FALSE	FALSE	FALSE	FALSE
chr5	55987510	55988875	Distinct_Ta_peak_340	1366	314.5	ENSDARG00000059423	ENSDART00000147298	PRUNE2	prune homolog 2 (Drosophila) [Source:ZFIN;Acc:ZDB-GENE-050309-222]	FALSE	FALSE	FALSE	FALSE
chr19	3025849	3026750	Distinct_Ta_peak_341	902	247.5	ENSDARG00000026762	ENSDART00000033132	FAM126A	family with sequence similarity 126, member A [Source:ZFIN;Acc:ZDB-GENE-040426-1806]	TRUE	TRUE	TRUE	TRUE
chr5	42247815	42248617	Distinct_Ta_peak_342	803	-76744	ENSDARG00000092131	ENSDART00000133613	si:ch211-219f7.3	si:ch211-219f7.3 [Source:ZFIN;Acc:ZDB-GENE-060531-38]	TRUE	FALSE	FALSE	FALSE
chr1	29779115	29780223	Distinct_Ta_peak_343	1109	-49	ENSDARG00000042688	ENSDART00000127670	BORA	bora, aurora kinase A activator [Source:ZFIN;Acc:ZDB-GENE-041114-165]	TRUE	TRUE	TRUE	FALSE
chr10	13202610	13203420	Distinct_Ta_peak_344	811	-142	ENSDARG00000074425	ENSDART00000001253	si:busm1-57f23.1	si:busm1-57f23.1 [Source:ZFIN;Acc:ZDB-GENE-030616-512]	TRUE	FALSE	TRUE	FALSE
chr4	60903265	60904297	Distinct_Ta_peak_345	1033	13332	ENSDARG00000091684	ENSDART00000123412	5S_rRNA	5S ribosomal RNA [Source:RFAM;Acc:RF00001]	FALSE	FALSE	FALSE	TRUE
chr4	22211169	22212269	Distinct_Ta_peak_346	1101	52148	ENSDARG00000076044	ENSDART00000112301	TRHDE (2 of 2)	thyrotropin-releasing hormone degrading enzyme [Source:HGNC Symbol;Acc:30748]	FALSE	FALSE	FALSE	TRUE
chr24	22962327	22963192	Distinct_Ta_peak_347	866	-17288.5	ENSDARG00000085152	ENSDART00000120552	5S_rRNA	5S ribosomal RNA [Source:RFAM;Acc:RF00001]	FALSE	FALSE	FALSE	FALSE
chr20	26822266	26822803	Distinct_Ta_peak_348	538	-29622.5	ENSDARG00000026629	ENSDART00000143267	gmds	GDP-mannose 4,6-dehydratase [Source:ZFIN;Acc:ZDB-GENE-050419-45]	FALSE	FALSE	FALSE	FALSE
chr18	44486528	44487608	Distinct_Ta_peak_349	1081	6807	ENSDARG00000087594	ENSDART00000078561	SPTBN4 (1 of 3)	spectrin, beta, non-erythrocytic 4 [Source:HGNC Symbol;Acc:14896]	TRUE	FALSE	FALSE	FALSE
chr13	32051070	32052282	Distinct_Ta_peak_350	1213	-1712	ENSDARG00000089795	ENSDART00000138667	SERTAD4	SERTA domain containing 4 [Source:HGNC Symbol;Acc:25236]	FALSE	FALSE	FALSE	FALSE
chr7	34114426	34115221	Distinct_Ta_peak_351	796	8990.5	ENSDARG00000036152	ENSDART00000052497	GAS2 (2 of 2)	Uncharacterized protein [Source:UniProtKB/TrEMBL;Acc:F1QR57]	FALSE	FALSE	FALSE	FALSE
chr10	46350214	46351369	Distinct_Ta_peak_352	1156	-21986.5	ENSDARG00000042502	ENSDART00000062324	h2afvl	H2A histone family, member V, like [Source:ZFIN;Acc:ZDB-GENE-050506-24]	FALSE	FALSE	FALSE	FALSE
chr9	31404216	31404791	Distinct_Ta_peak_353	576	-812.5	ENSDARG00000056561	ENSDART00000122813	asb11	ankyrin repeat and SOCS box-containing 11 [Source:ZFIN;Acc:ZDB-GENE-070112-532]	FALSE	TRUE	FALSE	FALSE
chr5	18923605	18924151	Distinct_Ta_peak_354	547	21735	ENSDARG00000088481	ENSDART00000127587	5S_rRNA	5S ribosomal RNA [Source:RFAM;Acc:RF00001]	TRUE	FALSE	FALSE	FALSE
chr13	19375124	19375961	Distinct_Ta_peak_355	838	7950.5	ENSDARG00000039701	ENSDART00000058036	emx2	empty spiracles homeobox 2 [Source:ZFIN;Acc:ZDB-GENE-990415-54]	TRUE	FALSE	FALSE	FALSE
chr4	39564925	39567952	Distinct_Ta_peak_356	3028	5172.5	ENSDARG00000090947	ENSDART00000123293	BX927253.2	si:dkey-29j8.1 [Source:ZFIN;Acc:ZDB-GENE-110913-11]	FALSE	FALSE	FALSE	FALSE
chr2	35609018	35609794	Distinct_Ta_peak_357	777	7973	ENSDARG00000036279	ENSDART00000004277	lamc1	laminin, gamma 1 [Source:ZFIN;Acc:ZDB-GENE-021226-3]	FALSE	FALSE	FALSE	TRUE
chr20	14686273	14687334	Distinct_Ta_peak_358	1062	-17275.5	ENSDARG00000008765	ENSDART00000002463	tmed5	transmembrane emp24 protein transport domain containing 5 [Source:ZFIN;Acc:ZDB-GENE-040426-1302]	TRUE	FALSE	FALSE	FALSE
chr14	23959026	23960591	Distinct_Ta_peak_359	1566						FALSE	FALSE	FALSE	FALSE
chr12	36495344	36496392	Distinct_Ta_peak_360	1049	300	ENSDARG00000071406	ENSDART00000105533	C12H17orf56	chromosome 17 open reading frame 56 [Source:HGNC Symbol;Acc:26458]	TRUE	TRUE	FALSE	FALSE
chr10	36378729	36379246	Distinct_Ta_peak_361	518	7556.5	ENSDARG00000088937	ENSDART00000131350	GPR64 (2 of 2)	G protein-coupled receptor 64 [Source:HGNC Symbol;Acc:4516]	FALSE	FALSE	FALSE	TRUE
chr8	12802795	12803825	Distinct_Ta_peak_362	1031	76418	ENSDARG00000069484	ENSDART00000132824	DAB2IP (1 of 2)	DAB2 interacting protein a [Source:ZFIN;Acc:ZDB-GENE-081104-516]	TRUE	FALSE	FALSE	FALSE
chr7	86290	86632	Distinct_Ta_peak_363	343	-14497	ENSDARG00000076051	ENSDART00000113409	CABZ01062994.1	Uncharacterized protein [Source:UniProtKB/TrEMBL;Acc:F1QHW5]	FALSE	FALSE	FALSE	FALSE
chr20	24955263	24956135	Distinct_Ta_peak_364	873	-36946	ENSDARG00000004635	ENSDART00000102788	epha7	eph receptor A7 [Source:ZFIN;Acc:ZDB-GENE-030131-3745]	TRUE	FALSE	FALSE	FALSE
chr14	31983120	31984909	Distinct_Ta_peak_365	1790	26305.5	ENSDARG00000012025	ENSDART00000002250	hs6st2	heparan sulfate 6-O-sulfotransferase 2 [Source:ZFIN;Acc:ZDB-GENE-030909-14]	TRUE	FALSE	FALSE	FALSE
chr18	19165070	19165738	Distinct_Ta_peak_366	669	9738	ENSDARG00000085973	ENSDART00000121373	5S_rRNA	5S ribosomal RNA [Source:RFAM;Acc:RF00001]	TRUE	FALSE	FALSE	FALSE
chr3	23711551	23712635	Distinct_Ta_peak_367	1085	57	ENSDARG00000083350	ENSDART00000117874	CU459159.2		TRUE	FALSE	TRUE	FALSE
chr23	38334074	38334985	Distinct_Ta_peak_368	912	-11121.5	ENSDARG00000088123	ENSDART00000129593	ZNF217	zinc finger protein 217 [Source:HGNC Symbol;Acc:13009]	TRUE	FALSE	TRUE	FALSE
chr19	12852406	12853147	Distinct_Ta_peak_369	742	-7415.5	ENSDARG00000061974	ENSDART00000088994	grhl2b	grainyhead-like 2b (Drosophila) [Source:ZFIN;Acc:ZDB-GENE-060503-719]	TRUE	FALSE	FALSE	TRUE
chr1	59564906	59565489	Distinct_Ta_peak_370	584	1887.5	ENSDARG00000087266	ENSDART00000105993	CABZ01084616.1	Uncharacterized protein [Source:UniProtKB/TrEMBL;Acc:E7F4S4]	FALSE	FALSE	FALSE	FALSE
chr20	27798771	27799895	Distinct_Ta_peak_371	1125	14255	ENSDARG00000093696	ENSDART00000143971	si:dkey-1h6.6	si:dkey-1h6.6 [Source:ZFIN;Acc:ZDB-GENE-070705-348]	FALSE	FALSE	TRUE	FALSE
chr16	23064775	23065448	Distinct_Ta_peak_372	674	33242.5	ENSDARG00000000906	ENSDART00000137344	skap2	src kinase associated phosphoprotein 2 [Source:ZFIN;Acc:ZDB-GENE-030616-438]	TRUE	FALSE	FALSE	TRUE
Zv9_NA883	35276	38648	Distinct_Ta_peak_373	3373	-968	ENSDARG00000079193	ENSDART00000111160	ptmab	prothymosin, alpha b [Source:ZFIN;Acc:ZDB-GENE-030131-8681]	TRUE	TRUE	TRUE	TRUE
chr23	5377924	5379435	Distinct_Ta_peak_374	1512	-33939.5	ENSDARG00000018648	ENSDART00000149615	si:dkeyp-116f3.1	leucine-rich repeat containing G protein-coupled receptor 6 [Source:ZFIN;Acc:ZDB-GENE-110411-186]	FALSE	FALSE	FALSE	FALSE
chr10	729250	730432	Distinct_Ta_peak_375	1183	52497	ENSDARG00000069726	ENSDART00000085375	glis3	GLIS family zinc finger 3 [Source:ZFIN;Acc:ZDB-GENE-070112-2232]	FALSE	FALSE	FALSE	FALSE
chr8	54923759	54924766	Distinct_Ta_peak_376	1008	21622.5	ENSDARG00000077310	ENSDART00000131450	GPR144	G protein-coupled receptor 144 [Source:ZFIN;Acc:ZDB-GENE-081104-190]	TRUE	FALSE	FALSE	TRUE
chr8	1833608	1834354	Distinct_Ta_peak_377	747	-112	ENSDARG00000041515	ENSDART00000060865	RASAL1 (2 of 2)	RAS protein activator like 1 (GAP1 like) [Source:HGNC Symbol;Acc:9873]	TRUE	FALSE	FALSE	FALSE
chr23	19327735	19328582	Distinct_Ta_peak_378	848	-11876.5	ENSDARG00000094757	ENSDART00000138773	si:dkey-192i18.5	si:dkey-192i18.5 [Source:ZFIN;Acc:ZDB-GENE-090313-218]	TRUE	FALSE	FALSE	FALSE
chr17	9962737	9963767	Distinct_Ta_peak_379	1031	-44290	ENSDARG00000088774	ENSDART00000128909	MAPKBP1	mitogen-activated protein kinase binding protein 1 [Source:HGNC Symbol;Acc:29536]	FALSE	FALSE	FALSE	FALSE
chr6	50556596	50557790	Distinct_Ta_peak_380	1195	-79568	ENSDARG00000059604	ENSDART00000134146	si:dkey-46l15.1	metastasis suppressor 1 [Source:HGNC Symbol;Acc:20443]	FALSE	FALSE	FALSE	FALSE
chr2	800610	801953	Distinct_Ta_peak_381	1344	-69107.5	ENSDARG00000091481	ENSDART00000122732	foxc1a	forkhead box C1a [Source:ZFIN;Acc:ZDB-GENE-010302-1]	FALSE	FALSE	FALSE	FALSE
chr6	37498649	37501462	Distinct_Ta_peak_382	2814	22324.5	ENSDARG00000076754	ENSDART00000039934	slc9a7	solute carrier family 9 (sodium/hydrogen exchanger), member 7 [Source:ZFIN;Acc:ZDB-GENE-050913-8]	TRUE	FALSE	TRUE	TRUE
chr11	7676236	7677485	Distinct_Ta_peak_383	1250	-97336.5	ENSDARG00000069356	ENSDART00000091550	LPHN2 (1 of 2)	latrophilin 2 [Source:HGNC Symbol;Acc:18582]	TRUE	TRUE	TRUE	FALSE
chr9	34560564	34562630	Distinct_Ta_peak_384	2067	88724	ENSDARG00000059809	ENSDART00000135366	cask	calcium/calmodulin-dependent serine protein kinase [Source:ZFIN;Acc:ZDB-GENE-020802-4]	TRUE	FALSE	FALSE	FALSE
chr22	28173511	28175089	Distinct_Ta_peak_385	1579	21169	ENSDARG00000088213	ENSDART00000077377	CR388079.1	THAP domain containing 9 [Source:HGNC Symbol;Acc:23192]	FALSE	FALSE	FALSE	FALSE
chr12	20469547	20470351	Distinct_Ta_peak_386	805	-10985	ENSDARG00000055868	ENSDART00000078266	RSL1D1	ribosomal L1 domain containing 1 [Source:HGNC Symbol;Acc:24534]	TRUE	FALSE	FALSE	FALSE
chr10	8711061	8711814	Distinct_Ta_peak_387	754	-75.5	ENSDARG00000095081	ENSDART00000142121	si:ch1073-111a5.3	si:ch1073-111a5.3 [Source:ZFIN;Acc:ZDB-GENE-091204-135]	TRUE	TRUE	TRUE	FALSE
chr23	29935784	29936624	Distinct_Ta_peak_388	841	25768	ENSDARG00000031720	ENSDART00000059339	clstn1	calsyntenin 1 [Source:ZFIN;Acc:ZDB-GENE-040426-1064]	TRUE	FALSE	FALSE	FALSE
chr17	27752561	27753630	Distinct_Ta_peak_389	1070	20635.5	ENSDARG00000083932	ENSDART00000119332	5S_rRNA	5S ribosomal RNA [Source:RFAM;Acc:RF00001]	FALSE	FALSE	FALSE	FALSE
chr10	46228141	46229501	Distinct_Ta_peak_390	1361	47553	ENSDARG00000073805	ENSDART00000141878	si:ch211-229p19.3	si:ch211-229p19.3 [Source:ZFIN;Acc:ZDB-GENE-090311-8]	FALSE	FALSE	FALSE	FALSE
chr24	37721546	37722672	Distinct_Ta_peak_391	1127	-12856	ENSDARG00000090685	ENSDART00000128962	C24H18orf45 (1 of 2)	transmembrane protein 241 [Source:HGNC Symbol;Acc:31723]	FALSE	FALSE	FALSE	FALSE
chr4	18685240	18686483	Distinct_Ta_peak_392	1244	9140.5	ENSDARG00000045544	ENSDART00000100952	hgfa	hepatocyte growth factor a [Source:ZFIN;Acc:ZDB-GENE-041014-2]	TRUE	FALSE	FALSE	FALSE
chr2	41418954	41420446	Distinct_Ta_peak_393	1493	-67846	ENSDARG00000056490	ENSDART00000138822	SSBP4 (2 of 2)	zgc:110158 [Source:ZFIN;Acc:ZDB-GENE-050522-195]	FALSE	FALSE	FALSE	FALSE
chr18	44755219	44756082	Distinct_Ta_peak_394	864	-7071.5	ENSDARG00000012788	ENSDART00000010813	foxa3	forkhead box A3 [Source:ZFIN;Acc:ZDB-GENE-980526-423]	FALSE	FALSE	FALSE	FALSE
chr18	21610044	21611252	Distinct_Ta_peak_395	1209	-28861	ENSDARG00000069368	ENSDART00000100885	nrn1la	neuritin 1-like a [Source:ZFIN;Acc:ZDB-GENE-050419-106]	TRUE	FALSE	FALSE	FALSE
chr6	31846714	31848059	Distinct_Ta_peak_396	1346	61386.5	ENSDARG00000021032	ENSDART00000017695	foxd3	forkhead box D3 [Source:ZFIN;Acc:ZDB-GENE-980526-143]	TRUE	FALSE	FALSE	TRUE
chr7	74120371	74122118	Distinct_Ta_peak_397	1748						TRUE	FALSE	TRUE	FALSE
chr4	16269287	16270404	Distinct_Ta_peak_398	1118	-43261.5	ENSDARG00000091957	ENSDART00000145880	si:dkey-172o10.8	si:dkey-172o10.8 [Source:ZFIN;Acc:ZDB-GENE-070705-313]	TRUE	FALSE	TRUE	FALSE
chr7	25319824	25321712	Distinct_Ta_peak_399	1889	-178	ENSDARG00000054539	ENSDART00000076735	LRP10	low density lipoprotein receptor-related protein 10 [Source:HGNC Symbol;Acc:14553]	FALSE	TRUE	TRUE	TRUE
chr20	39541778	39542863	Distinct_Ta_peak_400	1086	-210.5	ENSDARG00000053143	ENSDART00000101062	SLC35D3	solute carrier family 35, member D3 [Source:HGNC Symbol;Acc:15621]	TRUE	TRUE	TRUE	FALSE
chr20	30751273	30752597	Distinct_Ta_peak_401	1325	23422	ENSDARG00000042623	ENSDART00000130714	acbd3	acyl-Coenzyme A binding domain containing 3 [Source:ZFIN;Acc:ZDB-GENE-040426-1930]	TRUE	TRUE	TRUE	FALSE
chr13	36299049	36299915	Distinct_Ta_peak_402	867	5832	ENSDARG00000005454	ENSDART00000145884	tacc3	transforming, acidic coiled-coil containing protein 3 [Source:ZFIN;Acc:ZDB-GENE-050522-327]	FALSE	FALSE	TRUE	FALSE
chr24	25373326	25374254	Distinct_Ta_peak_403	929	-30741	ENSDARG00000045305	ENSDART00000144791	mtfr1	phosphodiesterase 7A [Source:ZFIN;Acc:ZDB-GENE-031222-10]	FALSE	FALSE	FALSE	FALSE
chr5	17766218	17767208	Distinct_Ta_peak_404	991	44022	ENSDARG00000035622	ENSDART00000139390	xbp1	X-box binding protein 1 [Source:ZFIN;Acc:ZDB-GENE-011210-2]	TRUE	TRUE	TRUE	FALSE
chr23	4999677	5000397	Distinct_Ta_peak_405	721	-6912	ENSDARG00000083850	ENSDART00000119250	5S_rRNA	5S ribosomal RNA [Source:RFAM;Acc:RF00001]	FALSE	FALSE	FALSE	FALSE
chr4	5840850	5841974	Distinct_Ta_peak_406	1125	-7337	ENSDARG00000005453	ENSDART00000138367	foxp2	forkhead box P2 [Source:ZFIN;Acc:ZDB-GENE-041203-2]	FALSE	TRUE	FALSE	FALSE
chr23	25593570	25595596	Distinct_Ta_peak_407	2027	-923	ENSDARG00000034714	ENSDART00000032290	esyt1a	extended synaptotagmin-like protein 1a [Source:ZFIN;Acc:ZDB-GENE-090311-55]	TRUE	TRUE	TRUE	FALSE
chr11	33219282	33220058	Distinct_Ta_peak_408	777						TRUE	FALSE	FALSE	FALSE
chr7	15961077	15962578	Distinct_Ta_peak_409	1502	34281.5	ENSDARG00000023868	ENSDART00000031049	AKAP13 (1 of 2)	A kinase (PRKA) anchor protein 13 [Source:HGNC Symbol;Acc:371]	FALSE	FALSE	FALSE	FALSE
Zv9_NA152	0	678	Distinct_Ta_peak_410	679	-53106	ENSDARG00000086799	ENSDART00000124684	MDGA2 (3 of 3)		FALSE	FALSE	FALSE	FALSE
chr18	24272055	24272989	Distinct_Ta_peak_411	935	11163	ENSDARG00000091941	ENSDART00000136548	si:ch211-147m20.1	si:ch211-147m20.1 [Source:ZFIN;Acc:ZDB-GENE-081104-125]	TRUE	FALSE	TRUE	TRUE
chr10	32427707	32428600	Distinct_Ta_peak_412	894	-90296.5	ENSDARG00000005645	ENSDART00000023575	robo3	roundabout homolog 3 [Source:ZFIN;Acc:ZDB-GENE-000209-4]	TRUE	FALSE	FALSE	FALSE
chr8	51602619	51603499	Distinct_Ta_peak_413	881	-3173	ENSDARG00000036630	ENSDART00000053203	plp2	proteolipid protein 2 [Source:ZFIN;Acc:ZDB-GENE-030710-11]	FALSE	FALSE	FALSE	FALSE
chr7	7288710	7289781	Distinct_Ta_peak_414	1072	-378.5	ENSDARG00000091265	ENSDART00000126724	FP325123.3	Histone H2B [Source:UniProtKB/TrEMBL;Acc:E7FEC9]	FALSE	FALSE	FALSE	FALSE
chr15	45381323	45382576	Distinct_Ta_peak_415	1254	-78496.5	ENSDARG00000027602	ENSDART00000099023	LRFN1	leucine rich repeat and fibronectin type III domain containing 1 [Source:HGNC Symbol;Acc:29290]	TRUE	FALSE	TRUE	FALSE
chr9	58008023	58009505	Distinct_Ta_peak_416	1483	23400	ENSDARG00000023188	ENSDART00000148891	lcp1	lymphocyte cytosolic plastin 1 [Source:ZFIN;Acc:ZDB-GENE-991213-5]	FALSE	FALSE	FALSE	FALSE
chr24	31682483	31683561	Distinct_Ta_peak_417	1079	-17693	ENSDARG00000015230	ENSDART00000132080	PTBP2 (2 of 2)	polypyrimidine tract binding protein 2 [Source:HGNC Symbol;Acc:17662]	FALSE	FALSE	FALSE	FALSE
chr18	35105766	35107060	Distinct_Ta_peak_418	1295	-3589	ENSDARG00000055751	ENSDART00000078151	fosb	FBJ murine osteosarcoma viral oncogene homolog B [Source:ZFIN;Acc:ZDB-GENE-041114-181]	FALSE	TRUE	TRUE	TRUE
chr8	24435001	24435804	Distinct_Ta_peak_419	804	-1395.5	ENSDARG00000014587	ENSDART00000137345	slc38a3	solute carrier family 38, member 3 [Source:ZFIN;Acc:ZDB-GENE-040718-395]	FALSE	FALSE	FALSE	FALSE
chr9	27064025	27065234	Distinct_Ta_peak_420	1210	41295.5	ENSDARG00000062349	ENSDART00000090052	arhgap15	Rho GTPase activating protein 15 [Source:ZFIN;Acc:ZDB-GENE-070912-314]	FALSE	FALSE	FALSE	FALSE
chr8	18205452	18206688	Distinct_Ta_peak_421	1237	25498	ENSDARG00000092245	ENSDART00000138206	si:dkey-157o17.2	si:dkey-157o17.2 [Source:ZFIN;Acc:ZDB-GENE-081105-165]	TRUE	FALSE	FALSE	TRUE
chr19	44253754	44256656	Distinct_Ta_peak_422	2903	1127	ENSDARG00000088277	ENSDART00000123360	SUSD5	sushi domain containing 5 [Source:HGNC Symbol;Acc:29061]	TRUE	TRUE	TRUE	FALSE
chr23	9095178	9097054	Distinct_Ta_peak_423	1877	59	ENSDARG00000026333	ENSDART00000034380	xkr7	XK, Kell blood group complex subunit-related family, member 7 [Source:ZFIN;Acc:ZDB-GENE-051113-336]	TRUE	TRUE	FALSE	TRUE
chr16	58107508	58108048	Distinct_Ta_peak_424	541	-450	ENSDARG00000079894	ENSDART00000111727	GNRHR (2 of 2)	Uncharacterized protein [Source:UniProtKB/TrEMBL;Acc:E7FGZ4]	FALSE	FALSE	FALSE	FALSE
chr14	33819480	33820626	Distinct_Ta_peak_425	1147	-178	ENSDARG00000036292	ENSDART00000052709	cdx4	caudal type homeo box transcription factor 4 [Source:ZFIN;Acc:ZDB-GENE-980526-330]	FALSE	TRUE	TRUE	TRUE
chr19	49456332	49458314	Distinct_Ta_peak_426	1983	-42232	ENSDARG00000043137	ENSDART00000149416	cdca8	cell division cycle associated 8 [Source:ZFIN;Acc:ZDB-GENE-041114-171]	FALSE	FALSE	FALSE	FALSE
chr24	5358270	5359134	Distinct_Ta_peak_427	865	41229	ENSDARG00000011821	ENSDART00000106488	plod2	procollagen-lysine, 2-oxoglutarate 5-dioxygenase 2 [Source:ZFIN;Acc:ZDB-GENE-070326-1]	FALSE	FALSE	FALSE	TRUE
chr18	44119296	44120975	Distinct_Ta_peak_428	1680	-2727.5	ENSDARG00000055043	ENSDART00000077341	depdc7	DEP domain containing 7 [Source:ZFIN;Acc:ZDB-GENE-060512-176]	TRUE	FALSE	FALSE	TRUE
chr1	16058460	16059434	Distinct_Ta_peak_429	975	-44103	ENSDARG00000092109	ENSDART00000135012	si:ch211-194c21.1	si:ch211-194c21.1 [Source:ZFIN;Acc:ZDB-GENE-090313-62]	TRUE	FALSE	FALSE	FALSE
chr20	27016337	27018139	Distinct_Ta_peak_430	1803	215	ENSDARG00000004581	ENSDART00000012816	SEL1L	sel-1 suppressor of lin-12-like (C. elegans) [Source:HGNC Symbol;Acc:10717]	TRUE	TRUE	TRUE	FALSE
chr4	16732969	16734185	Distinct_Ta_peak_431	1217	-4488	ENSDARG00000045561	ENSDART00000066997	dram1	DNA-damage regulated autophagy modulator 1 [Source:ZFIN;Acc:ZDB-GENE-041010-147]	FALSE	FALSE	FALSE	FALSE
chr15	24902550	24904343	Distinct_Ta_peak_432	1794	-3160.5	ENSDARG00000055479	ENSDART00000077836	MMP20 (2 of 2)	Uncharacterized protein [Source:UniProtKB/TrEMBL;Acc:E7F3C3]	TRUE	FALSE	FALSE	TRUE
chr12	21681789	21682736	Distinct_Ta_peak_433	948	-6300.5	ENSDARG00000045144	ENSDART00000066385	HBM	hemoglobin, mu [Source:HGNC Symbol;Acc:4826]	TRUE	TRUE	FALSE	FALSE
chr1	15538380	15539502	Distinct_Ta_peak_434	1123	28363	ENSDARG00000084051	ENSDART00000119451	5S_rRNA	5S ribosomal RNA [Source:RFAM;Acc:RF00001]	FALSE	FALSE	FALSE	FALSE
chr23	39024006	39025111	Distinct_Ta_peak_435	1106	-21543.5	ENSDARG00000044485	ENSDART00000065331	sall4	sal-like 4 (Drosophila) [Source:ZFIN;Acc:ZDB-GENE-060328-2]	TRUE	FALSE	TRUE	TRUE
chr7	14343707	14345384	Distinct_Ta_peak_436	1678	-11025.5	ENSDARG00000016774	ENSDART00000020542		pleckstrin homology domain containing, family O member 2 [Source:HGNC Symbol;Acc:30026]	TRUE	TRUE	TRUE	FALSE
chr14	27746411	27747085	Distinct_Ta_peak_437	675	17959	ENSDARG00000056119	ENSDART00000078522	eef1g	eukaryotic translation elongation factor 1 gamma [Source:ZFIN;Acc:ZDB-GENE-020423-3]	TRUE	FALSE	FALSE	FALSE
chr13	18490835	18492409	Distinct_Ta_peak_438	1575	-28899	ENSDARG00000062593	ENSDART00000127962	stox1	storkhead box 1 [Source:ZFIN;Acc:ZDB-GENE-030925-2]	TRUE	FALSE	TRUE	FALSE
Zv9_scaffold3546	30950	32147	Distinct_Ta_peak_439	1198						TRUE	FALSE	FALSE	FALSE
chr23	3734471	3735517	Distinct_Ta_peak_440	1047	32	ENSDARG00000016256	ENSDART00000026978	nudt3a	nudix (nucleoside diphosphate linked moiety X)-type motif 3a [Source:ZFIN;Acc:ZDB-GENE-040426-792]	TRUE	TRUE	TRUE	FALSE
chr8	29157088	29158008	Distinct_Ta_peak_441	921	71	ENSDARG00000056111	ENSDART00000078545	lmod1	leiomodin 1 (smooth muscle) [Source:ZFIN;Acc:ZDB-GENE-081104-348]	TRUE	TRUE	FALSE	FALSE
chr4	61626814	61628627	Distinct_Ta_peak_442	1814	-11657.5	ENSDARG00000092694	ENSDART00000145006		si:ch211-106j21.2 [Source:ZFIN;Acc:ZDB-GENE-081103-42]	FALSE	FALSE	FALSE	FALSE
chr23	17175120	17175910	Distinct_Ta_peak_443	791	20203	ENSDARG00000057830	ENSDART00000127151	dnmt3	DNA (cytosine-5-)-methyltransferase 3 [Source:ZFIN;Acc:ZDB-GENE-990712-11]	TRUE	TRUE	TRUE	FALSE
chr25	15131907	15132810	Distinct_Ta_peak_444	904	1638.5	ENSDARG00000023927	ENSDART00000035714	dnajc24	DnaJ (Hsp40) homolog, subfamily C, member 24 [Source:ZFIN;Acc:ZDB-GENE-040426-1153]	TRUE	TRUE	FALSE	FALSE
chr20	43140576	43141331	Distinct_Ta_peak_445	756	-4274.5	ENSDARG00000009844	ENSDART00000004842	DUSP23 (2 of 2)	dual specificity phosphatase 23 [Source:HGNC Symbol;Acc:21480]	TRUE	FALSE	FALSE	FALSE
chr24	36024715	36025715	Distinct_Ta_peak_446	1001	-167	ENSDARG00000036118	ENSDART00000052441	CTNNA1 (2 of 2)	catenin (cadherin-associated protein), alpha 1, 102kDa [Source:HGNC Symbol;Acc:2509]	FALSE	TRUE	TRUE	FALSE
chr19	42530018	42531008	Distinct_Ta_peak_447	991	7039	ENSDARG00000078557	ENSDART00000112364	CU896645.1	Uncharacterized protein [Source:UniProtKB/TrEMBL;Acc:E7FH26]	TRUE	FALSE	TRUE	TRUE
chr4	55747819	55750861	Distinct_Ta_peak_448	3043	-22090	ENSDARG00000094119	ENSDART00000131243		si:dkey-196n19.3 [Source:ZFIN;Acc:ZDB-GENE-081103-61]	FALSE	FALSE	FALSE	TRUE
chr3	28313979	28314819	Distinct_Ta_peak_449	841	95069	ENSDARG00000014746	ENSDART00000055534	rbfox1	RNA binding protein, fox-1 homolog (C. elegans) 1 [Source:ZFIN;Acc:ZDB-GENE-040927-11]	TRUE	FALSE	TRUE	FALSE
chr18	18392348	18393410	Distinct_Ta_peak_450	1063	-272	ENSDARG00000041260	ENSDART00000060483	st3gal2	ST3 beta-galactoside alpha-2,3-sialyltransferase 2 [Source:ZFIN;Acc:ZDB-GENE-050419-181]	FALSE	FALSE	FALSE	FALSE
chr23	29744149	29745355	Distinct_Ta_peak_451	1207	-427	ENSDARG00000037020	ENSDART00000053807	kif1b	kinesin family member 1B [Source:ZFIN;Acc:ZDB-GENE-030820-1]	FALSE	FALSE	FALSE	FALSE
chr21	13070352	13071017	Distinct_Ta_peak_452	666	8121.5	ENSDARG00000092344	ENSDART00000132276	ULK1 (1 of 3)		TRUE	FALSE	FALSE	FALSE
chr1	13089248	13089923	Distinct_Ta_peak_453	676	-29235.5	ENSDARG00000014273	ENSDART00000040049	camk2d2	calcium/calmodulin-dependent protein kinase (CaM kinase) II delta 2 [Source:ZFIN;Acc:ZDB-GENE-040718-277]	TRUE	FALSE	TRUE	FALSE
Zv9_scaffold3472	79604	80804	Distinct_Ta_peak_454	1201	67458	ENSDARG00000087036	ENSDART00000126803	BX511020.1		FALSE	FALSE	FALSE	FALSE
chr19	47498549	47499476	Distinct_Ta_peak_455	928	53382.5	ENSDARG00000068028	ENSDART00000149583	trps1	trichorhinophalangeal syndrome I [Source:ZFIN;Acc:ZDB-GENE-030131-8404]	TRUE	FALSE	FALSE	FALSE
chr12	38455289	38456217	Distinct_Ta_peak_456	929	26426	ENSDARG00000034309	ENSDART00000048927	cox10	COX10 homolog, cytochrome c oxidase assembly protein, heme A: farnesyltransferase (yeast) [Source:ZFIN;Acc:ZDB-GENE-041111-239]	FALSE	FALSE	FALSE	FALSE
Zv9_scaffold3530	1244258	1245594	Distinct_Ta_peak_457	1337	62481	ENSDARG00000090109	ENSDART00000129896	BX649308.2		FALSE	FALSE	FALSE	FALSE
chr22	7429784	7430306	Distinct_Ta_peak_458	523	-8303	ENSDARG00000071637	ENSDART00000139228	ACCN2 (2 of 2)	acid-sensing (proton-gated) ion channel 2 [Source:HGNC Symbol;Acc:99]	FALSE	FALSE	FALSE	FALSE
chr4	19613279	19614109	Distinct_Ta_peak_459	831						TRUE	FALSE	TRUE	TRUE
chr3	12999098	13000409	Distinct_Ta_peak_460	1312	-337.5	ENSDARG00000078452	ENSDART00000140123	HMOX2 (2 of 2)	heme oxygenase (decycling) 2 [Source:HGNC Symbol;Acc:5014]	TRUE	TRUE	TRUE	FALSE
chr23	19391958	19393296	Distinct_Ta_peak_461	1339	222	ENSDARG00000003865	ENSDART00000016901	pard6b	par-6 partitioning defective 6 homolog beta (C. elegans) [Source:ZFIN;Acc:ZDB-GENE-090312-133]	TRUE	TRUE	FALSE	FALSE
chr23	10105968	10107034	Distinct_Ta_peak_462	1067	74044	ENSDARG00000030262	ENSDART00000081268	si:ch211-220i18.4	si:ch211-220i18.4 [Source:ZFIN;Acc:ZDB-GENE-090312-151]	TRUE	FALSE	TRUE	FALSE
chr17	22407246	22407932	Distinct_Ta_peak_463	687	-56	ENSDARG00000030957	ENSDART00000141887	yipf4	Yip1 domain family, member 4 [Source:ZFIN;Acc:ZDB-GENE-040426-2253]	FALSE	TRUE	TRUE	FALSE
chr19	44643977	44644784	Distinct_Ta_peak_464	808	10597.5	ENSDARG00000093585	ENSDART00000133473	si:ch211-285e16.3	si:ch211-285e16.3 [Source:ZFIN;Acc:ZDB-GENE-081031-65]	FALSE	FALSE	FALSE	FALSE
chr19	15407455	15408267	Distinct_Ta_peak_465	813	-42139	ENSDARG00000030700	ENSDART00000129650	ctps	CTP synthase a [Source:ZFIN;Acc:ZDB-GENE-030131-808]	TRUE	FALSE	TRUE	FALSE
chr22	38795585	38800560	Distinct_Ta_peak_466	4976	-29092.5	ENSDARG00000033589	ENSDART00000050395	EPHB3 (1 of 2)	EPH receptor B3 [Source:HGNC Symbol;Acc:3394]	TRUE	FALSE	FALSE	FALSE
chr23	9875014	9876012	Distinct_Ta_peak_467	999	-76	ENSDARG00000058543	ENSDART00000045126	lama5	laminin, alpha 5 [Source:ZFIN;Acc:ZDB-GENE-030131-9823]	TRUE	TRUE	FALSE	FALSE
chr17	45583657	45584360	Distinct_Ta_peak_468	704	3168.5	ENSDARG00000020944	ENSDART00000124911	ezrl	ezrin like [Source:ZFIN;Acc:ZDB-GENE-050522-18]	FALSE	FALSE	FALSE	FALSE
chr11	33016476	33017176	Distinct_Ta_peak_469	701						TRUE	FALSE	TRUE	TRUE
chr9	21479983	21480599	Distinct_Ta_peak_470	617	13134	ENSDARG00000093224	ENSDART00000142293	si:ch211-157h7.1	si:ch211-157h7.1 [Source:ZFIN;Acc:ZDB-GENE-070912-122]	TRUE	FALSE	FALSE	FALSE
chr20	30066574	30067698	Distinct_Ta_peak_471	1125	5902	ENSDARG00000095743	ENSDART00000141068	sox11b	SRY-box containing gene 11b [Source:ZFIN;Acc:ZDB-GENE-980526-466]	FALSE	FALSE	FALSE	FALSE
chr2	55993241	55994029	Distinct_Ta_peak_472	789	33	ENSDARG00000067920	ENSDART00000086326	rab8a	RAB8A, member RAS oncogene family [Source:ZFIN;Acc:ZDB-GENE-070424-36]	TRUE	TRUE	TRUE	FALSE
chr22	42130183	42132042	Distinct_Ta_peak_473	1860	308.5	ENSDARG00000017658	ENSDART00000002826	gmppb	GDP-mannose pyrophosphorylase B [Source:ZFIN;Acc:ZDB-GENE-040801-234]	TRUE	TRUE	TRUE	FALSE
chr17	11374824	11376241	Distinct_Ta_peak_474	1418	4551.5	ENSDARG00000013343	ENSDART00000013170	KIF26B	kinesin family member 26B [Source:HGNC Symbol;Acc:25484]	FALSE	FALSE	FALSE	FALSE
chr13	17169737	17170306	Distinct_Ta_peak_475	570						FALSE	FALSE	FALSE	TRUE
chr5	54933304	54934791	Distinct_Ta_peak_476	1488	46394.5	ENSDARG00000086527	ENSDART00000120345	5S_rRNA	5S ribosomal RNA [Source:RFAM;Acc:RF00001]	TRUE	FALSE	FALSE	TRUE
chr15	38360479	38361708	Distinct_Ta_peak_477	1230	-95944.5	ENSDARG00000094788	ENSDART00000139465	t2gtl4a	tol2 transposon-derived gene trap locus 4A [Source:ZFIN;Acc:ZDB-GENE-040723-4]	FALSE	FALSE	FALSE	TRUE
chr16	7157514	7158519	Distinct_Ta_peak_478	1006	31484.5	ENSDARG00000083939	ENSDART00000119339	5S_rRNA	5S ribosomal RNA [Source:RFAM;Acc:RF00001]	TRUE	TRUE	FALSE	FALSE
chr21	31938951	31940456	Distinct_Ta_peak_479	1506	-94.5	ENSDARG00000028846	ENSDART00000126882	arl3l1	ADP-ribosylation factor-like 3, like 1 [Source:ZFIN;Acc:ZDB-GENE-040426-1649]	TRUE	FALSE	TRUE	FALSE
chr18	45076255	45077765	Distinct_Ta_peak_480	1511	-16315	ENSDARG00000040315	ENSDART00000122194	pid1	phosphotyrosine interaction domain containing 1 [Source:ZFIN;Acc:ZDB-GENE-050320-72]	FALSE	FALSE	FALSE	FALSE
chr7	55948402	55949416	Distinct_Ta_peak_481	1015	38192	ENSDARG00000043246	ENSDART00000098338	znf609	zinc finger protein 609 [Source:ZFIN;Acc:ZDB-GENE-030131-5095]	TRUE	FALSE	TRUE	FALSE
chr19	30673700	30674387	Distinct_Ta_peak_482	688	37640.5	ENSDARG00000009905	ENSDART00000148616	ta	T, brachyury homolog a [Source:ZFIN;Acc:ZDB-GENE-980526-437]	TRUE	FALSE	FALSE	TRUE
chr11	25931507	25932821	Distinct_Ta_peak_483	1315	17686	ENSDARG00000018423	ENSDART00000145995	sulf2	sulfatase 2 [Source:ZFIN;Acc:ZDB-GENE-040426-759]	FALSE	FALSE	FALSE	TRUE
chr10	43427545	43428681	Distinct_Ta_peak_484	1137	-24242	ENSDARG00000042962	ENSDART00000063071	dgcr2	DiGeorge syndrome critical region gene 2 [Source:ZFIN;Acc:ZDB-GENE-040718-404]	FALSE	FALSE	FALSE	FALSE
chr5	22927639	22928630	Distinct_Ta_peak_485	992	537.5	ENSDARG00000035577	ENSDART00000028087	cds2	CDP-diacylglycerol synthase (phosphatidate cytidylyltransferase) 2 [Source:ZFIN;Acc:ZDB-GENE-030717-4]	TRUE	TRUE	TRUE	TRUE
chr22	38934651	38935866	Distinct_Ta_peak_486	1216						FALSE	FALSE	FALSE	FALSE
chr8	4327713	4329280	Distinct_Ta_peak_487	1568	97157.5	ENSDARG00000058305	ENSDART00000136253	MTMR3 (2 of 2)	myotubularin related protein 3 [Source:HGNC Symbol;Acc:7451]	FALSE	FALSE	FALSE	FALSE
chr18	25258444	25259903	Distinct_Ta_peak_488	1460	-17393.5	ENSDARG00000093514	ENSDART00000138647	si:dkeyp-84g1.3	si:dkeyp-84g1.3 [Source:ZFIN;Acc:ZDB-GENE-050420-50]	FALSE	FALSE	FALSE	FALSE
chr21	1648588	1649711	Distinct_Ta_peak_489	1124	46230.5	ENSDARG00000087652	ENSDART00000129929	TCF4 (2 of 2)	transcription factor 4 [Source:ZFIN;Acc:ZDB-GENE-090814-1]	TRUE	FALSE	TRUE	TRUE
chr18	35665533	35667141	Distinct_Ta_peak_490	1609	19638	ENSDARG00000090404	ENSDART00000126080	5S_rRNA	5S ribosomal RNA [Source:RFAM;Acc:RF00001]	TRUE	FALSE	TRUE	FALSE
chr7	46455309	46456201	Distinct_Ta_peak_491	893	243	ENSDARG00000007745	ENSDART00000006868	uqcrfs1	ubiquinol-cytochrome c reductase, Rieske iron-sulfur polypeptide 1 [Source:ZFIN;Acc:ZDB-GENE-040426-2060]	FALSE	TRUE	TRUE	FALSE
chr23	36219197	36220178	Distinct_Ta_peak_492	982	-9960.5	ENSDARG00000070337	ENSDART00000103131	hoxc1a	homeo box C1a [Source:ZFIN;Acc:ZDB-GENE-000822-2]	FALSE	FALSE	FALSE	FALSE
chr25	31866274	31867690	Distinct_Ta_peak_493	1417	37117	ENSDARG00000084900	ENSDART00000120300	5S_rRNA	5S ribosomal RNA [Source:RFAM;Acc:RF00001]	FALSE	FALSE	FALSE	FALSE
chr14	40640132	40640852	Distinct_Ta_peak_494	721	-4175	ENSDARG00000076060	ENSDART00000103298	diaph2	diaphanous homolog 2 (Drosophila) [Source:ZFIN;Acc:ZDB-GENE-090115-1]	TRUE	FALSE	TRUE	FALSE
chr4	40658929	40661327	Distinct_Ta_peak_495	2399	-1976	ENSDARG00000088060	ENSDART00000121572	CR356223.1	Uncharacterized protein [Source:UniProtKB/TrEMBL;Acc:E7FCI3]	FALSE	FALSE	FALSE	TRUE
chr25	33684576	33685482	Distinct_Ta_peak_496	907	-49515	ENSDARG00000003971	ENSDART00000012862	isl2a	islet2a [Source:ZFIN;Acc:ZDB-GENE-980526-562]	TRUE	FALSE	FALSE	FALSE
chr7	40019056	40019755	Distinct_Ta_peak_497	700	-11493.5	ENSDARG00000052578	ENSDART00000144397	c6ast4	six-cysteine containing astacin protease 4 [Source:ZFIN;Acc:ZDB-GENE-050626-100]	TRUE	FALSE	TRUE	FALSE
chr2	49769947	49770983	Distinct_Ta_peak_498	1037	-32112	ENSDARG00000036626	ENSDART00000053204	SEMA6B (2 of 2)	sema domain, transmembrane domain (TM), and cytoplasmic domain, (semaphorin) 6B [Source:HGNC Symbol;Acc:10739]	FALSE	FALSE	FALSE	TRUE
chr9	14612691	14613371	Distinct_Ta_peak_499	681	-15983	ENSDARG00000094669	ENSDART00000138998	si:dkey-27l20.2	si:dkey-27l20.2 [Source:ZFIN;Acc:ZDB-GENE-070912-498]	FALSE	FALSE	FALSE	FALSE
chr3	33595881	33596910	Distinct_Ta_peak_500	1030	12177.5	ENSDARG00000085621	ENSDART00000121021	5S_rRNA	5S ribosomal RNA [Source:RFAM;Acc:RF00001]	TRUE	FALSE	FALSE	FALSE
chr23	39074025	39074788	Distinct_Ta_peak_501	764	17339.5	ENSDARG00000088925	ENSDART00000124730	ATP9A	ATPase, class II, type 9A [Source:HGNC Symbol;Acc:13540]	TRUE	FALSE	FALSE	TRUE
chr2	55586746	55587851	Distinct_Ta_peak_502	1106	83348.5	ENSDARG00000090115	ENSDART00000131044	HCN2 (1 of 2)	hyperpolarization activated cyclic nucleotide-gated potassium channel 2 [Source:HGNC Symbol;Acc:4846]	TRUE	FALSE	FALSE	FALSE
chr18	21806270	21807203	Distinct_Ta_peak_503	934	-52118.5	ENSDARG00000093518	ENSDART00000134400	si:ch73-186j5.4	si:ch73-186j5.4 [Source:ZFIN;Acc:ZDB-GENE-070705-216]	TRUE	FALSE	FALSE	FALSE
chr21	25787889	25789089	Distinct_Ta_peak_504	1201	5611	ENSDARG00000054911	ENSDART00000077197	tmsb	thymosin, beta [Source:ZFIN;Acc:ZDB-GENE-050307-5]	TRUE	TRUE	TRUE	TRUE
chr19	43205069	43205772	Distinct_Ta_peak_505	704	-32056.5	ENSDARG00000005834	ENSDART00000033362	GATAD2B	GATA zinc finger domain containing 2B [Source:HGNC Symbol;Acc:30778]	TRUE	FALSE	TRUE	FALSE
chr6	29503474	29504256	Distinct_Ta_peak_506	783	-1095	ENSDARG00000021113	ENSDART00000017424	ptmaa	prothymosin, alpha a [Source:ZFIN;Acc:ZDB-GENE-030131-7647]	TRUE	TRUE	TRUE	FALSE
chr4	55895991	55897550	Distinct_Ta_peak_507	1560	-18242.5	ENSDARG00000091648	ENSDART00000130544	CR388052.3	si:dkey-196n19.7 [Source:ZFIN;Acc:ZDB-GENE-110914-25]	FALSE	FALSE	FALSE	FALSE
chr7	21174147	21174629	Distinct_Ta_peak_508	483	-2372	ENSDARG00000069335	ENSDART00000100808	BCL6B	Uncharacterized protein [Source:UniProtKB/TrEMBL;Acc:F1QFS4]	FALSE	FALSE	FALSE	TRUE
chr3	32461404	32462658	Distinct_Ta_peak_509	1255	4512	ENSDARG00000077545	ENSDART00000113550	BRSK1 (2 of 2)	Uncharacterized protein [Source:UniProtKB/TrEMBL;Acc:E7F2E0]	TRUE	FALSE	FALSE	FALSE
chr12	9571126	9572752	Distinct_Ta_peak_510	1627	-65	ENSDARG00000079939	ENSDART00000113148	JMJD1C (1 of 2)	jumonji domain containing 1C [Source:HGNC Symbol;Acc:12313]	TRUE	TRUE	TRUE	FALSE
chr2	39843709	39844792	Distinct_Ta_peak_511	1084	4036.5	ENSDARG00000054454	ENSDART00000148563	epha4a	eph receptor A4a [Source:ZFIN;Acc:ZDB-GENE-001207-7]	FALSE	FALSE	FALSE	FALSE
chr5	14476335	14477047	Distinct_Ta_peak_512	713	-14483	ENSDARG00000083224	ENSDART00000115616	dre-mir-130c-2	dre-mir-130c-2 [Source:miRBase;Acc:MI0001988]	TRUE	TRUE	TRUE	TRUE
chr23	28986057	28986823	Distinct_Ta_peak_513	767	12169	ENSDARG00000031649	ENSDART00000047378	sst3	somatostatin 3 [Source:ZFIN;Acc:ZDB-GENE-030813-3]	TRUE	FALSE	TRUE	TRUE
chr7	6819133	6822304	Distinct_Ta_peak_514	3172	-1030.5	ENSDARG00000095115	ENSDART00000136970	zgc:171759	zgc:171759 [Source:ZFIN;Acc:ZDB-GENE-071004-32]	TRUE	TRUE	TRUE	FALSE
chr18	2707567	2708163	Distinct_Ta_peak_515	597	-4039	ENSDARG00000042595	ENSDART00000062480	P2RY6	pyrimidinergic receptor P2Y, G-protein coupled, 6 [Source:HGNC Symbol;Acc:8543]	TRUE	FALSE	FALSE	FALSE
chr15	31909049	31909945	Distinct_Ta_peak_516	897	-132	ENSDARG00000010025	ENSDART00000142074	lsr	lipolysis stimulated lipoprotein receptor [Source:ZFIN;Acc:ZDB-GENE-050913-73]	TRUE	TRUE	TRUE	FALSE
chr16	17220900	17221723	Distinct_Ta_peak_517	824						TRUE	FALSE	TRUE	TRUE
chr5	7634699	7635710	Distinct_Ta_peak_518	1012	6595.5	ENSDARG00000041301	ENSDART00000060535	crybb3	crystallin, beta B3 [Source:ZFIN;Acc:ZDB-GENE-060130-2]	FALSE	FALSE	FALSE	TRUE
Zv9_NA202	60157	61475	Distinct_Ta_peak_519	1319						FALSE	FALSE	FALSE	FALSE
chr9	24184322	24185499	Distinct_Ta_peak_520	1178	-141.5	ENSDARG00000077643	ENSDART00000133017	lypd6b	LY6/PLAUR domain containing 6B [Source:ZFIN;Acc:ZDB-GENE-050522-38]	TRUE	TRUE	FALSE	TRUE
chr25	18779056	18779709	Distinct_Ta_peak_521	654	-36064.5	ENSDARG00000070914	ENSDART00000133820	dusp6	dual specificity phosphatase 6 [Source:ZFIN;Acc:ZDB-GENE-030613-1]	FALSE	FALSE	FALSE	TRUE
chr11	24036194	24037763	Distinct_Ta_peak_522	1570	21639.5	ENSDARG00000044902	ENSDART00000129307	atp2b4	ATPase, Ca++ transporting, plasma membrane 4 [Source:ZFIN;Acc:ZDB-GENE-061027-60]	FALSE	FALSE	FALSE	FALSE
chr20	24572709	24573914	Distinct_Ta_peak_523	1206	88775.5	ENSDARG00000093707	ENSDART00000134706	si:dkey-273g18.1	si:dkey-273g18.1 [Source:ZFIN;Acc:ZDB-GENE-060503-256]	TRUE	FALSE	FALSE	FALSE
chr8	51551134	51552501	Distinct_Ta_peak_524	1368	-13628.5	ENSDARG00000073996	ENSDART00000147020	prickle3	prickle homolog 3 (Drosophila) [Source:ZFIN;Acc:ZDB-GENE-081105-86]	TRUE	FALSE	TRUE	TRUE
chr19	9548386	9549249	Distinct_Ta_peak_525	864	-293.5	ENSDARG00000058089	ENSDART00000080897	rprd2	regulation of nuclear pre-mRNA domain containing 2a [Source:ZFIN;Acc:ZDB-GENE-030131-6641]	TRUE	TRUE	TRUE	FALSE
chr1	2017967	2019507	Distinct_Ta_peak_526	1541	-13654	ENSDARG00000082290	ENSDART00000116379	SNORA84	Small nucleolar RNA SNORA84 [Source:RFAM;Acc:RF01229]	TRUE	TRUE	TRUE	FALSE
Zv9_scaffold3545	293949	296615	Distinct_Ta_peak_527	2667	26459	ENSDARG00000092019	ENSDART00000144437	BX901894.1		FALSE	FALSE	FALSE	FALSE
chr4	45388827	45390395	Distinct_Ta_peak_528	1569	2811	ENSDARG00000094607	ENSDART00000135548	si:ch211-223g7.3	si:ch211-223g7.3 [Source:ZFIN;Acc:ZDB-GENE-050420-356]	FALSE	FALSE	FALSE	FALSE
chr8	29572591	29573619	Distinct_Ta_peak_529	1029	-1848	ENSDARG00000075919	ENSDART00000108865	FAM190A	family with sequence similarity 190, member A [Source:HGNC Symbol;Acc:29349]	TRUE	TRUE	TRUE	FALSE
chr12	41994411	41995071	Distinct_Ta_peak_530	661						FALSE	FALSE	FALSE	FALSE
chr15	47051900	47053951	Distinct_Ta_peak_531	2052	-4690.5	ENSDARG00000091634	ENSDART00000127249	ARAP1	ArfGAP with RhoGAP domain, ankyrin repeat and PH domain 1 [Source:HGNC Symbol;Acc:16925]	FALSE	FALSE	FALSE	FALSE
chr9	38869415	38870110	Distinct_Ta_peak_532	696	-33595.5	ENSDARG00000078328	ENSDART00000109110	sec22a	SEC22 vesicle trafficking protein homolog A (S. cerevisiae) [Source:ZFIN;Acc:ZDB-GENE-030131-3553]	TRUE	FALSE	FALSE	TRUE
chr5	8268680	8269906	Distinct_Ta_peak_533	1227	-58266	ENSDARG00000093281	ENSDART00000132922	nipbla	nipped-b homolog a (Drosophila) [Source:ZFIN;Acc:ZDB-GENE-060526-121]	TRUE	TRUE	TRUE	FALSE
chr14	34697952	34700074	Distinct_Ta_peak_534	2123	718	ENSDARG00000053279	ENSDART00000132488	apln	apelin [Source:ZFIN;Acc:ZDB-GENE-070521-8]	TRUE	TRUE	FALSE	TRUE
chr8	33237711	33238823	Distinct_Ta_peak_535	1113	386	ENSDARG00000054199	ENSDART00000146901	mthfd2l	methylenetetrahydrofolate dehydrogenase (NADP+ dependent) 2-like [Source:ZFIN;Acc:ZDB-GENE-030131-5707]	TRUE	TRUE	FALSE	FALSE
chr6	59756065	59759202	Distinct_Ta_peak_536	3138	-10721.5	ENSDARG00000039325	ENSDART00000057463	pmepa1	prostate transmembrane protein, androgen induced 1 [Source:ZFIN;Acc:ZDB-GENE-040718-320]	FALSE	FALSE	FALSE	FALSE
chr19	32114150	32115748	Distinct_Ta_peak_537	1599	-10237	ENSDARG00000035909	ENSDART00000146375	mfsd2ab	major facilitator superfamily domain containing 2ab [Source:ZFIN;Acc:ZDB-GENE-040801-89]	FALSE	TRUE	FALSE	FALSE
chr11	19152176	19153118	Distinct_Ta_peak_538	943	27012	ENSDARG00000040764	ENSDART00000059732	id1	inhibitor of DNA binding 1 [Source:ZFIN;Acc:ZDB-GENE-990415-96]	FALSE	FALSE	FALSE	FALSE
chr8	54078462	54079239	Distinct_Ta_peak_539	778	-5845.5	ENSDARG00000094868	ENSDART00000146976	CABIN1 (2 of 2)	si:ch73-313l22.2 [Source:ZFIN;Acc:ZDB-GENE-091204-459]	FALSE	FALSE	FALSE	FALSE
chr6	56515529	56518671	Distinct_Ta_peak_540	3143						FALSE	FALSE	FALSE	FALSE
chr19	36873254	36875256	Distinct_Ta_peak_541	2003	-14132	ENSDARG00000028533	ENSDART00000140075	macf1	microtubule-actin crosslinking factor 1 [Source:ZFIN;Acc:ZDB-GENE-030131-3606]	TRUE	TRUE	TRUE	TRUE
chr10	16535171	16536441	Distinct_Ta_peak_542	1271	320	ENSDARG00000078922	ENSDART00000112039		KIAA1024-like [Source:HGNC Symbol;Acc:33914]	FALSE	FALSE	FALSE	FALSE
chr7	7281225	7282143	Distinct_Ta_peak_543	919	-30	ENSDARG00000086076	ENSDART00000122878	zgc:154164	zgc:165555 [Source:ZFIN;Acc:ZDB-GENE-070620-17]	FALSE	TRUE	FALSE	TRUE
chr1	15585860	15587247	Distinct_Ta_peak_544	1388	75975.5	ENSDARG00000084051	ENSDART00000119451	5S_rRNA	5S ribosomal RNA [Source:RFAM;Acc:RF00001]	TRUE	FALSE	TRUE	FALSE
chr5	23699655	23700724	Distinct_Ta_peak_545	1070	-14262.5	ENSDARG00000076998	ENSDART00000137627	GAB3 (1 of 2)	GRB2-associated binding protein 3 [Source:HGNC Symbol;Acc:17515]	TRUE	FALSE	FALSE	FALSE
chr5	29755802	29756432	Distinct_Ta_peak_546	631	8870	ENSDARG00000002771	ENSDART00000138140	SLC4A5 (1 of 2)	solute carrier family 4, sodium bicarbonate cotransporter, member 5 [Source:HGNC Symbol;Acc:18168]	TRUE	FALSE	TRUE	FALSE
chr3	15129351	15130861	Distinct_Ta_peak_547	1511	20235	ENSDARG00000094557	ENSDART00000137147	nupr1	nuclear protein 1 [Source:ZFIN;Acc:ZDB-GENE-030131-4653]	TRUE	FALSE	FALSE	FALSE
chr11	44487760	44488673	Distinct_Ta_peak_548	914	-116.5	ENSDARG00000086826	ENSDART00000130131	sult6b1	sulfotransferase family, cytosolic, 6b, member 1 [Source:ZFIN;Acc:ZDB-GENE-050417-228]	TRUE	TRUE	TRUE	FALSE
chr7	49626651	49627613	Distinct_Ta_peak_549	963	-39588	ENSDARG00000084498	ENSDART00000119898	SNORD27	Small nucleolar RNA SNORD27 [Source:RFAM;Acc:RF00086]	FALSE	FALSE	FALSE	FALSE
chr17	42393661	42394755	Distinct_Ta_peak_550	1095	-144	ENSDARG00000003411	ENSDART00000014296	foxa2	forkhead box A2 [Source:ZFIN;Acc:ZDB-GENE-980526-404]	TRUE	TRUE	TRUE	FALSE
chr5	42956030	42957113	Distinct_Ta_peak_551	1084	13258.5	ENSDARG00000067729	ENSDART00000138580		AT rich interactive domain 3C (BRIGHT-like) [Source:HGNC Symbol;Acc:21209]	FALSE	FALSE	FALSE	TRUE
chr22	19953248	19954334	Distinct_Ta_peak_552	1087	-4847	ENSDARG00000034013	ENSDART00000061725	zgc:66326	RGM domain family, member D [Source:ZFIN;Acc:ZDB-GENE-030131-561]	TRUE	FALSE	TRUE	TRUE
chr13	30007064	30008716	Distinct_Ta_peak_553	1653	5678	ENSDARG00000028148	ENSDART00000132004	pax2a	paired box gene 2a [Source:ZFIN;Acc:ZDB-GENE-990415-8]	TRUE	FALSE	FALSE	TRUE
chr14	32722665	32723182	Distinct_Ta_peak_554	518	-1752.5	ENSDARG00000006683	ENSDART00000003345	arhgef6	Rac/Cdc42 guanine nucleotide exchange factor (GEF) 6 [Source:ZFIN;Acc:ZDB-GENE-101013-2]	TRUE	TRUE	FALSE	TRUE
chr10	43974546	43975631	Distinct_Ta_peak_555	1086	-4189.5	ENSDARG00000011190	ENSDART00000075259	fgfr1b	fibroblast growth factor receptor 1b [Source:ZFIN;Acc:ZDB-GENE-060503-14]	TRUE	FALSE	TRUE	FALSE
chr23	28222258	28223443	Distinct_Ta_peak_556	1186	-47506.5	ENSDARG00000010124	ENSDART00000024283	sp5l	Sp5 transcription factor-like [Source:ZFIN;Acc:ZDB-GENE-030131-2981]	TRUE	FALSE	FALSE	TRUE
chr4	53709476	53710633	Distinct_Ta_peak_557	1158	-22820.5	ENSDARG00000094902	ENSDART00000132071	BX855590.4	si:ch211-245n8.2 [Source:ZFIN;Acc:ZDB-GENE-110914-29]	FALSE	FALSE	FALSE	FALSE
chr23	29918510	29919099	Distinct_Ta_peak_558	590	8368.5	ENSDARG00000031720	ENSDART00000059339	clstn1	calsyntenin 1 [Source:ZFIN;Acc:ZDB-GENE-040426-1064]	TRUE	FALSE	FALSE	FALSE
chr11	44318427	44319703	Distinct_Ta_peak_559	1277	51176	ENSDARG00000032705	ENSDART00000013642	foxg1b	forkhead box G1b [Source:ZFIN;Acc:ZDB-GENE-040426-2437]	TRUE	TRUE	TRUE	TRUE
chr15	42606744	42608005	Distinct_Ta_peak_560	1262	223.5	ENSDARG00000087563	ENSDART00000126310	NOX4 (1 of 3)	NADPH oxidase 4 [Source:HGNC Symbol;Acc:7891]	FALSE	FALSE	FALSE	FALSE
chr23	29323233	29324052	Distinct_Ta_peak_561	820	76886.5	ENSDARG00000037030	ENSDART00000148257	casz1	castor zinc finger 1 [Source:ZFIN;Acc:ZDB-GENE-060130-108]	TRUE	FALSE	FALSE	FALSE
chr11	12377119	12377834	Distinct_Ta_peak_562	716	24958.5	ENSDARG00000044942	ENSDART00000066064	mrpl45	mitochondrial ribosomal protein L45 [Source:ZFIN;Acc:ZDB-GENE-040426-1041]	FALSE	FALSE	FALSE	TRUE
chr23	6634044	6635126	Distinct_Ta_peak_563	1083	-2790	ENSDARG00000058818	ENSDART00000121480	rbm38	RNA binding motif protein 38 [Source:ZFIN;Acc:ZDB-GENE-030131-5923]	FALSE	FALSE	FALSE	TRUE
chr5	25240553	25241101	Distinct_Ta_peak_564	549	-2342	ENSDARG00000010752	ENSDART00000002453	acsl4l	acyl-CoA synthetase long-chain family member 4, like [Source:ZFIN;Acc:ZDB-GENE-030131-6493]	FALSE	FALSE	FALSE	TRUE
chr22	16122435	16123389	Distinct_Ta_peak_565	955	-2881	ENSDARG00000062550	ENSDART00000090594	rc3h1	ring finger and CCCH-type zinc finger domains 1 [Source:ZFIN;Acc:ZDB-GENE-050208-702]	TRUE	FALSE	FALSE	TRUE
chr18	24619439	24620126	Distinct_Ta_peak_566	688	-86037.5	ENSDARG00000012248	ENSDART00000122789	rgma	RGM domain family, member A [Source:ZFIN;Acc:ZDB-GENE-040527-1]	FALSE	FALSE	FALSE	FALSE
chr4	52147203	52148118	Distinct_Ta_peak_567	916	-2081.5	ENSDARG00000087562	ENSDART00000129549	CR293532.1	si:dkey-40n15.2 [Source:ZFIN;Acc:ZDB-GENE-110913-155]	FALSE	FALSE	FALSE	FALSE
chr9	51364285	51365317	Distinct_Ta_peak_568	1033	24069	ENSDARG00000091816	ENSDART00000125609	CABZ01088039.1	Uncharacterized protein [Source:UniProtKB/TrEMBL;Acc:E7F848]	TRUE	TRUE	FALSE	FALSE
chr16	13007753	13009317	Distinct_Ta_peak_569	1565	6970	ENSDARG00000087074	ENSDART00000125158	znf574	zinc finger protein 574 [Source:ZFIN;Acc:ZDB-GENE-100922-259]	FALSE	FALSE	FALSE	FALSE
chr12	25164146	25165519	Distinct_Ta_peak_570	1374	-41881.5	ENSDARG00000089871	ENSDART00000128769		KIAA1462 [Source:HGNC Symbol;Acc:29283]	FALSE	FALSE	FALSE	TRUE
chr14	22957448	22958303	Distinct_Ta_peak_571	856	-5103.5	ENSDARG00000010477	ENSDART00000021417	p2rx3a	purinergic receptor P2X, ligand-gated ion channel, 3a [Source:ZFIN;Acc:ZDB-GENE-000427-3]	TRUE	TRUE	FALSE	FALSE
chr8	11909170	11910226	Distinct_Ta_peak_572	1057	26182	ENSDARG00000058470	ENSDART00000081341	mapk13	mitogen-activated protein kinase 13 [Source:ZFIN;Acc:ZDB-GENE-041111-17]	FALSE	FALSE	FALSE	FALSE
chr23	46308911	46312124	Distinct_Ta_peak_573	3214	-10528.5	ENSDARG00000053940	ENSDART00000076048	btr32	bloodthirsty-related gene family, member 32 [Source:ZFIN;Acc:ZDB-GENE-060421-3827]	TRUE	FALSE	FALSE	FALSE
chr20	6735077	6736248	Distinct_Ta_peak_574	1172	-32860.5	ENSDARG00000031911	ENSDART00000135390	TNS3 (3 of 3)	tensin 3 [Source:HGNC Symbol;Acc:21616]	TRUE	TRUE	TRUE	FALSE
chr18	20178335	20179309	Distinct_Ta_peak_575	975	-56703	ENSDARG00000014943	ENSDART00000129688	kif23	kinesin family member 23 [Source:ZFIN;Acc:ZDB-GENE-991019-4]	TRUE	FALSE	FALSE	FALSE
chr23	19217968	19218600	Distinct_Ta_peak_576	633	4750	ENSDARG00000093028	ENSDART00000138271	si:dkey-192i18.3	si:dkey-192i18.3 [Source:ZFIN;Acc:ZDB-GENE-090311-18]	FALSE	FALSE	FALSE	FALSE
chr22	30319115	30320646	Distinct_Ta_peak_577	1532	-19704.5	ENSDARG00000071099	ENSDART00000145048		interphotoreceptor matrix proteoglycan 2 [Source:HGNC Symbol;Acc:18362]	FALSE	FALSE	FALSE	TRUE
chr2	32448703	32449584	Distinct_Ta_peak_578	882	-12593.5	ENSDARG00000004306	ENSDART00000122609	klhl18	kelch-like 18 (Drosophila) [Source:ZFIN;Acc:ZDB-GENE-030131-5785]	FALSE	FALSE	FALSE	FALSE
chr19	7841899	7842750	Distinct_Ta_peak_579	852	-5417.5	ENSDARG00000012422	ENSDART00000128331	col11a2	collagen type XI alpha-2 [Source:ZFIN;Acc:ZDB-GENE-000208-23]	FALSE	FALSE	FALSE	TRUE
chr5	45270697	45271940	Distinct_Ta_peak_580	1244	-30193.5	ENSDARG00000031345	ENSDART00000075017	RTKN (1 of 2)	si:dkey-40c11.1 [Source:ZFIN;Acc:ZDB-GENE-060531-142]	TRUE	FALSE	FALSE	TRUE
chr23	17223560	17224322	Distinct_Ta_peak_581	763	6839	ENSDARG00000094123	ENSDART00000137682	si:dkey-210i3.1	si:dkey-210i3.1 [Source:ZFIN;Acc:ZDB-GENE-090311-48]	FALSE	FALSE	FALSE	FALSE
chr11	40684716	40685702	Distinct_Ta_peak_582	987						TRUE	FALSE	TRUE	TRUE
chr9	42580323	42581028	Distinct_Ta_peak_583	706	-76.5	ENSDARG00000054583	ENSDART00000076815	mfsd6b	major facilitator superfamily domain containing 6b [Source:ZFIN;Acc:ZDB-GENE-040912-84]	TRUE	TRUE	FALSE	FALSE
chr7	59254192	59255159	Distinct_Ta_peak_584	968	-89220.5	ENSDARG00000043313	ENSDART00000043984	ank2	ankyrin 2, neuronal [Source:ZFIN;Acc:ZDB-GENE-041010-165]	FALSE	FALSE	FALSE	FALSE
chr25	27321268	27323296	Distinct_Ta_peak_585	2029	-16326	ENSDARG00000093122	ENSDART00000136132	si:dkey-97l20.2	si:dkey-97l20.2 [Source:ZFIN;Acc:ZDB-GENE-041111-97]	FALSE	FALSE	FALSE	FALSE
chr4	535459	537249	Distinct_Ta_peak_586	1791	9605	ENSDARG00000093437	ENSDART00000142823	SOBP (3 of 3)	sine oculis binding protein homolog (Drosophila) [Source:HGNC Symbol;Acc:29256]	FALSE	FALSE	TRUE	FALSE
chr23	3774704	3775784	Distinct_Ta_peak_587	1081	2066	ENSDARG00000028335	ENSDART00000136394	hmga1a	high mobility group AT-hook 1a [Source:ZFIN;Acc:ZDB-GENE-010502-1]	TRUE	FALSE	FALSE	FALSE
chr16	34498543	34499327	Distinct_Ta_peak_588	785	5	ENSDARG00000042030	ENSDART00000102027	kpna5	karyopherin alpha 5 (importin alpha 6) [Source:ZFIN;Acc:ZDB-GENE-050522-22]	FALSE	TRUE	TRUE	FALSE
chr15	42064411	42065199	Distinct_Ta_peak_589	789	-19851	ENSDARG00000005425	ENSDART00000027019	wdfy1	WD repeat and FYVE domain containing 1 [Source:ZFIN;Acc:ZDB-GENE-041024-4]	TRUE	FALSE	TRUE	FALSE
chr9	33082323	33083715	Distinct_Ta_peak_590	1393	-20278	ENSDARG00000093739	ENSDART00000139540	C9H17orf105	chromosome 17 open reading frame 105 [Source:HGNC Symbol;Acc:37241]	TRUE	FALSE	FALSE	FALSE
chr24	32890136	32891360	Distinct_Ta_peak_591	1225	14842	ENSDARG00000088118	ENSDART00000123794	mmp16a	matrix metallopeptidase 16a (membrane-inserted) [Source:ZFIN;Acc:ZDB-GENE-070820-1]	FALSE	FALSE	FALSE	FALSE
chr4	1790804	1791793	Distinct_Ta_peak_592	990	743.5	ENSDARG00000020812	ENSDART00000082242	si:ch73-177h5.2	si:ch73-177h5.2 [Source:ZFIN;Acc:ZDB-GENE-081104-247]	TRUE	FALSE	FALSE	TRUE
chr10	28761321	28762678	Distinct_Ta_peak_593	1358	-36981.5	ENSDARG00000053884	ENSDART00000088852	med13	mediator complex subunit 13 [Source:ZFIN;Acc:ZDB-GENE-070627-13]	TRUE	FALSE	FALSE	TRUE
chr8	22922776	22923909	Distinct_Ta_peak_594	1134	-10938.5	ENSDARG00000060361	ENSDART00000149517	CEP104	centrosomal protein 104 [Source:ZFIN;Acc:ZDB-GENE-060503-195]	TRUE	FALSE	TRUE	FALSE
Zv9_NA401	18729	19461	Distinct_Ta_peak_595	733	1945	ENSDARG00000090042	ENSDART00000126765	dre-mir-2189	dre-mir-2189 [Source:miRBase;Acc:MI0010851]	FALSE	FALSE	FALSE	TRUE
chr13	24378191	24379048	Distinct_Ta_peak_596	858	27550.5	ENSDARG00000085930	ENSDART00000121330	5S_rRNA	5S ribosomal RNA [Source:RFAM;Acc:RF00001]	TRUE	FALSE	TRUE	TRUE
chr6	7172123	7172623	Distinct_Ta_peak_597	501	4734	ENSDARG00000000943	ENSDART00000083424	dzip1	DAZ interacting protein 1 [Source:ZFIN;Acc:ZDB-GENE-040526-1]	TRUE	FALSE	FALSE	FALSE
chr12	50610294	50612282	Distinct_Ta_peak_598	1989	4804	ENSDARG00000044447	ENSDART00000065278	CDHR1 (2 of 2)	cadherin-related family member 1 [Source:HGNC Symbol;Acc:14550]	FALSE	FALSE	FALSE	FALSE
chr16	33755637	33757286	Distinct_Ta_peak_599	1650	-127.5	ENSDARG00000002082	ENSDART00000140880	ck2a1	casein kinase 2 alpha 1 [Source:ZFIN;Acc:ZDB-GENE-990415-27]	TRUE	TRUE	TRUE	FALSE
chr19	26495544	26497251	Distinct_Ta_peak_600	1708	-61891.5	ENSDARG00000062268	ENSDART00000147627	jarid2b	jumonji, AT rich interactive domain 2b [Source:ZFIN;Acc:ZDB-GENE-060503-246]	TRUE	FALSE	TRUE	FALSE
chr1	20408662	20409362	Distinct_Ta_peak_601	701	27141	ENSDARG00000055439	ENSDART00000148327	adamtsl7	ADAMTS-like 7 [Source:ZFIN;Acc:ZDB-GENE-070816-2]	TRUE	FALSE	FALSE	FALSE
chr7	22898719	22899657	Distinct_Ta_peak_602	939	-34015	ENSDARG00000088087	ENSDART00000127719	KDM6B (1 of 2)	lysine (K)-specific demethylase 6B [Source:HGNC Symbol;Acc:29012]	TRUE	FALSE	FALSE	TRUE
chr24	24598117	24599595	Distinct_Ta_peak_603	1479	-7299	ENSDARG00000090346	ENSDART00000130053	CT574587.2	Uncharacterized protein [Source:UniProtKB/TrEMBL;Acc:E7F3P2]	FALSE	FALSE	FALSE	TRUE
chr23	28269757	28271758	Distinct_Ta_peak_604	2002	400.5	ENSDARG00000010124	ENSDART00000024283	sp5l	Sp5 transcription factor-like [Source:ZFIN;Acc:ZDB-GENE-030131-2981]	TRUE	TRUE	FALSE	FALSE
chr22	3888092	3889159	Distinct_Ta_peak_605	1068	-9673.5	ENSDARG00000042729	ENSDART00000034084	kdm4b	lysine (K)-specific demethylase 4B [Source:ZFIN;Acc:ZDB-GENE-060503-664]	FALSE	FALSE	FALSE	FALSE
chr8	29054958	29056957	Distinct_Ta_peak_606	2000	-25248.5	ENSDARG00000095929	ENSDART00000149302	si:dkey-193l3.7	si:dkey-193l3.7 [Source:ZFIN;Acc:ZDB-GENE-110411-79]	TRUE	FALSE	TRUE	TRUE
chr23	25976787	25977546	Distinct_Ta_peak_607	760	2873.5	ENSDARG00000029146	ENSDART00000088208	LRP1	low density lipoprotein receptor-related protein 1 [Source:HGNC Symbol;Acc:6692]	FALSE	FALSE	TRUE	FALSE
chr13	5835497	5836500	Distinct_Ta_peak_608	1004	-30275.5	ENSDARG00000075559	ENSDART00000109665	ppm1g	protein phosphatase 1G (formerly 2C), magnesium-dependent, gamma isoform [Source:ZFIN;Acc:ZDB-GENE-030425-4]	TRUE	FALSE	FALSE	FALSE
chr16	959429	960531	Distinct_Ta_peak_609	1103						FALSE	FALSE	FALSE	FALSE
chr14	6952938	6954258	Distinct_Ta_peak_610	1321	-296	ENSDARG00000041607	ENSDART00000060990	eif4ebp3l	eukaryotic translation initiation factor 4E binding protein 3, like [Source:ZFIN;Acc:ZDB-GENE-030826-26]	FALSE	TRUE	FALSE	FALSE
chr14	5826812	5827825	Distinct_Ta_peak_611	1014	4125.5	ENSDARG00000078518	ENSDART00000112402	kazald2	Kazal-type serine peptidase inhibitor domain 2 [Source:ZFIN;Acc:ZDB-GENE-070928-14]	FALSE	FALSE	FALSE	FALSE
Zv9_NA322	84312	85012	Distinct_Ta_peak_612	701						TRUE	FALSE	FALSE	FALSE
chr5	42661263	42662460	Distinct_Ta_peak_613	1198	-6410.5	ENSDARG00000059801	ENSDART00000125512	PDZD2	PDZ domain containing 2 [Source:HGNC Symbol;Acc:18486]	TRUE	FALSE	FALSE	FALSE
chr20	24768836	24769739	Distinct_Ta_peak_614	904						TRUE	FALSE	FALSE	TRUE
chr24	20307099	20308015	Distinct_Ta_peak_615	917	38890	ENSDARG00000038429	ENSDART00000135405	csrnp1b	cysteine-serine-rich nuclear protein 1b [Source:ZFIN;Acc:ZDB-GENE-030131-1515]	TRUE	FALSE	FALSE	FALSE
chr22	32329337	32330121	Distinct_Ta_peak_616	785	-127	ENSDARG00000040853	ENSDART00000059882	SHOC2	soc-2 suppressor of clear homolog (C. elegans) [Source:HGNC Symbol;Acc:15454]	FALSE	TRUE	FALSE	FALSE
chr15	1101439	1102285	Distinct_Ta_peak_617	847	-13915	ENSDARG00000069945	ENSDART00000102224	P2RY12	purinergic receptor P2Y, G-protein coupled, 12 [Source:HGNC Symbol;Acc:18124]	FALSE	FALSE	FALSE	FALSE
chr4	55631503	55632606	Distinct_Ta_peak_618	1104	-6190.5	ENSDARG00000086160	ENSDART00000128190	CR846087.1		FALSE	FALSE	FALSE	FALSE
chr18	36484342	36485890	Distinct_Ta_peak_619	1549	-40272	ENSDARG00000068247	ENSDART00000146120	LUZP2	leucine zipper protein 2 [Source:HGNC Symbol;Acc:23206]	FALSE	FALSE	FALSE	TRUE
chr7	70521395	70522424	Distinct_Ta_peak_620	1030	-15319.5	ENSDARG00000086542	ENSDART00000122647	5S_rRNA	5S ribosomal RNA [Source:RFAM;Acc:RF00001]	TRUE	FALSE	FALSE	FALSE
chr11	20037511	20038354	Distinct_Ta_peak_621	844	14337.5	ENSDARG00000015394	ENSDART00000005639	thoc7	THO complex 7 [Source:ZFIN;Acc:ZDB-GENE-040801-17]	FALSE	FALSE	FALSE	FALSE
chr20	33356462	33356957	Distinct_Ta_peak_622	496	23354.5	ENSDARG00000006837	ENSDART00000112277	mycn	v-myc myelocytomatosis viral related oncogene, neuroblastoma derived (avian) [Source:ZFIN;Acc:ZDB-GENE-020711-1]	TRUE	FALSE	FALSE	FALSE
chr5	67974730	67975453	Distinct_Ta_peak_623	724	300.5	ENSDARG00000009950	ENSDART00000015940	edf1	endothelial differentiation-related factor 1 [Source:ZFIN;Acc:ZDB-GENE-040426-1710]	TRUE	TRUE	TRUE	FALSE
chr10	10284686	10285527	Distinct_Ta_peak_624	842	6166.5	ENSDARG00000091198	ENSDART00000129952	URM1	ubiquitin related modifier 1 [Source:HGNC Symbol;Acc:28378]	TRUE	FALSE	FALSE	FALSE
chr7	55968045	55968895	Distinct_Ta_peak_625	851	57753	ENSDARG00000043246	ENSDART00000098338	znf609	zinc finger protein 609 [Source:ZFIN;Acc:ZDB-GENE-030131-5095]	TRUE	FALSE	FALSE	FALSE
chr6	59093849	59094915	Distinct_Ta_peak_626	1067	-21843	ENSDARG00000068724	ENSDART00000099503	shmt2	serine hydroxymethyltransferase 2 (mitochondrial) [Source:ZFIN;Acc:ZDB-GENE-071213-1]	TRUE	TRUE	FALSE	FALSE
chr6	58544849	58545347	Distinct_Ta_peak_627	499	-8872	ENSDARG00000019516	ENSDART00000128793	sp7	Sp7 transcription factor [Source:ZFIN;Acc:ZDB-GENE-040629-2]	TRUE	FALSE	TRUE	FALSE
chr3	24220535	24222267	Distinct_Ta_peak_628	1733						TRUE	FALSE	TRUE	FALSE
chr8	12625876	12627370	Distinct_Ta_peak_629	1495	8746	ENSDARG00000077367	ENSDART00000138101	ntng2a	netrin g2a [Source:ZFIN;Acc:ZDB-GENE-081105-186]	FALSE	FALSE	FALSE	FALSE
chr9	1577472	1579288	Distinct_Ta_peak_630	1817	-50851	ENSDARG00000042821	ENSDART00000062850	agps	alkylglycerone phosphate synthase [Source:ZFIN;Acc:ZDB-GENE-031118-14]	FALSE	FALSE	FALSE	FALSE
chr19	2437184	2437965	Distinct_Ta_peak_631	782	-21433.5	ENSDARG00000030402	ENSDART00000043595	twist1a	twist1a [Source:ZFIN;Acc:ZDB-GENE-000210-6]	TRUE	FALSE	FALSE	FALSE
chr12	50344539	50345875	Distinct_Ta_peak_632	1337	14846	ENSDARG00000089647	ENSDART00000130061		Uncharacterized protein [Source:UniProtKB/TrEMBL;Acc:F1RCD4]	FALSE	FALSE	FALSE	FALSE
chr13	48953523	48954775	Distinct_Ta_peak_633	1253	-75006	ENSDARG00000032435	ENSDART00000045475	zgc:63474	zgc:63474 [Source:ZFIN;Acc:ZDB-GENE-040426-1129]	TRUE	FALSE	FALSE	FALSE
chr13	18697715	18699193	Distinct_Ta_peak_634	1479	-201	ENSDARG00000080385	ENSDART00000118922	U2	U2 spliceosomal RNA [Source:RFAM;Acc:RF00004]	FALSE	FALSE	FALSE	FALSE
chr21	6542560	6544169	Distinct_Ta_peak_635	1610	-6227.5	ENSDARG00000080661	ENSDART00000118766	5S_rRNA	5S ribosomal RNA [Source:RFAM;Acc:RF00001]	FALSE	FALSE	FALSE	FALSE
chr14	51392389	51393214	Distinct_Ta_peak_636	826	-99.5	ENSDARG00000030224	ENSDART00000042421	ppp2ca	protein phosphatase 2 (formerly 2A), catalytic subunit, alpha isoform [Source:ZFIN;Acc:ZDB-GENE-050417-441]	FALSE	TRUE	TRUE	FALSE
chr14	18741417	18742373	Distinct_Ta_peak_637	957	-3005	ENSDARG00000004926	ENSDART00000134745	slbp	stem-loop binding protein [Source:ZFIN;Acc:ZDB-GENE-030131-9686]	TRUE	TRUE	TRUE	FALSE
chr12	37917703	37918733	Distinct_Ta_peak_638	1031	-28239	ENSDARG00000071388	ENSDART00000124989	st6galnac	ST6 (alpha-N-acetyl-neuraminyl-2,3-beta-galactosyl-1,3)-N-acetylgalactosaminide alpha-2,6-sialyltransferase [Source:ZFIN;Acc:ZDB-GENE-050309-58]	FALSE	FALSE	FALSE	FALSE
chr18	8878410	8880021	Distinct_Ta_peak_639	1612	42534.5	ENSDARG00000042210	ENSDART00000061886	sema3ab	semaphorin 3ab [Source:ZFIN;Acc:ZDB-GENE-991209-6]	FALSE	FALSE	FALSE	FALSE
chr9	49185326	49186081	Distinct_Ta_peak_640	756	-16047.5	ENSDARG00000001873	ENSDART00000012938	phgdh	phosphoglycerate dehydrogenase [Source:ZFIN;Acc:ZDB-GENE-030131-647]	FALSE	FALSE	FALSE	FALSE
chr3	35854635	35855803	Distinct_Ta_peak_641	1169	36751	ENSDARG00000090172	ENSDART00000130663	5S_rRNA	5S ribosomal RNA [Source:RFAM;Acc:RF00001]	FALSE	FALSE	FALSE	FALSE
chr2	1317412	1318559	Distinct_Ta_peak_642	1148	9702.5	ENSDARG00000076509	ENSDART00000108718	polr2d	polymerase (RNA) II (DNA directed) polypeptide D [Source:ZFIN;Acc:ZDB-GENE-040714-2]	FALSE	FALSE	FALSE	FALSE
chr7	57360837	57362024	Distinct_Ta_peak_643	1188	-422.5	ENSDARG00000068191	ENSDART00000098453	cdh15	cadherin 15, M-cadherin (myotubule) [Source:ZFIN;Acc:ZDB-GENE-030131-780]	FALSE	FALSE	FALSE	FALSE
chr5	22882872	22884358	Distinct_Ta_peak_644	1487	-69	ENSDARG00000035578	ENSDART00000051586	hs3st1l2	heparan sulfate (glucosamine) 3-O-sulfotransferase 1-like 2 [Source:ZFIN;Acc:ZDB-GENE-070202-3]	TRUE	TRUE	TRUE	FALSE
chr19	40366900	40367895	Distinct_Ta_peak_645	996	-54149.5	ENSDARG00000025667	ENSDART00000146641	BAI2 (2 of 3)	brain-specific angiogenesis inhibitor 2 [Source:ZFIN;Acc:ZDB-GENE-060503-573]	TRUE	FALSE	TRUE	FALSE
chr14	506080	509263	Distinct_Ta_peak_646	3184	9218.5	ENSDARG00000079065	ENSDART00000115093	ANKRD50 (2 of 2)	zgc:172215 [Source:ZFIN;Acc:ZDB-GENE-080204-63]	TRUE	FALSE	TRUE	FALSE
chr2	30626726	30627869	Distinct_Ta_peak_647	1144	-456.5	ENSDARG00000025326	ENSDART00000141669	myl12.2	myosin, light chain 12, genome duplicate 2 [Source:ZFIN;Acc:ZDB-GENE-030131-9028]	TRUE	TRUE	TRUE	FALSE
chr22	25552972	25554718	Distinct_Ta_peak_648	1747	2657	ENSDARG00000041708	ENSDART00000141546	csrp2bp	cysteine and glycine-rich protein 2 binding protein [Source:ZFIN;Acc:ZDB-GENE-040718-452]	TRUE	FALSE	FALSE	FALSE
chr7	35801280	35802089	Distinct_Ta_peak_649	810	-12705.5	ENSDARG00000052947	ENSDART00000113480	irx3a	iroquois homeobox protein 3a [Source:ZFIN;Acc:ZDB-GENE-991119-5]	TRUE	FALSE	TRUE	TRUE
chr9	1935268	1936319	Distinct_Ta_peak_650	1052	-6149.5	ENSDARG00000059276	ENSDART00000082355	hoxd4a	homeo box D4a [Source:ZFIN;Acc:ZDB-GENE-980526-214]	FALSE	FALSE	FALSE	FALSE
chr7	69845662	69846717	Distinct_Ta_peak_651	1056	41082.5	ENSDARG00000053946	ENSDART00000128289	dhx38	DEAH (Asp-Glu-Ala-His) box polypeptide 38 [Source:ZFIN;Acc:ZDB-GENE-040426-1144]	TRUE	FALSE	FALSE	FALSE
chr6	46991539	46992222	Distinct_Ta_peak_652	684						TRUE	FALSE	TRUE	FALSE
chr24	2402211	2403751	Distinct_Ta_peak_653	1541	-12197	ENSDARG00000063701	ENSDART00000093331	RREB1 (1 of 2)	ras responsive element binding protein 1 [Source:HGNC Symbol;Acc:10449]	TRUE	FALSE	TRUE	FALSE
chr21	37244834	37245683	Distinct_Ta_peak_654	850	-27549.5	ENSDARG00000044375	ENSDART00000065159	zgc:158291	zgc:158291 [Source:ZFIN;Acc:ZDB-GENE-061215-70]	TRUE	FALSE	FALSE	FALSE
chr2	37077998	37079159	Distinct_Ta_peak_655	1162	5231.5	ENSDARG00000023933	ENSDART00000140498	skila	SKI-like oncogene a [Source:ZFIN;Acc:ZDB-GENE-070912-548]	TRUE	FALSE	FALSE	FALSE
chr18	16550459	16551414	Distinct_Ta_peak_656	956	-15667.5	ENSDARG00000057286	ENSDART00000146464	SWAP70 (1 of 2)	SWAP switching B-cell complex 70kDa subunit [Source:HGNC Symbol;Acc:17070]	TRUE	FALSE	FALSE	FALSE
chr18	33563358	33564001	Distinct_Ta_peak_657	644	-9420.5	ENSDARG00000074996	ENSDART00000129624	TBRG1	transforming growth factor beta regulator 1 [Source:HGNC Symbol;Acc:29551]	FALSE	FALSE	FALSE	FALSE
chr14	24621231	24622091	Distinct_Ta_peak_658	861	53	ENSDARG00000013979	ENSDART00000126401	ndfip1	Nedd4 family interacting protein 1 [Source:ZFIN;Acc:ZDB-GENE-030131-2767]	TRUE	TRUE	TRUE	FALSE
chr2	51582419	51583393	Distinct_Ta_peak_659	975	12993	ENSDARG00000041516	ENSDART00000060866	ACVR2B (2 of 2)	activin A receptor, type IIB [Source:HGNC Symbol;Acc:174]	FALSE	TRUE	TRUE	FALSE
chr10	14590513	14591235	Distinct_Ta_peak_660	723	5322	ENSDARG00000063614	ENSDART00000126643	SKOR2	SKI family transcriptional corepressor 2 [Source:HGNC Symbol;Acc:32695]	FALSE	FALSE	FALSE	TRUE
chr17	41632552	41633132	Distinct_Ta_peak_661	581	53184	ENSDARG00000053301	ENSDART00000075331	insm1b	insulinoma-associated 1b [Source:ZFIN;Acc:ZDB-GENE-030131-2602]	TRUE	FALSE	FALSE	FALSE
chr2	673010	673994	Distinct_Ta_peak_662	985	-16060	ENSDARG00000089125	ENSDART00000124757	CABZ01064012.1	Uncharacterized protein [Source:UniProtKB/TrEMBL;Acc:E7F768]	FALSE	FALSE	FALSE	FALSE
chr19	40928726	40929921	Distinct_Ta_peak_663	1196	-82002.5	ENSDARG00000011564	ENSDART00000134873	sfpq	splicing factor proline/glutamine rich (polypyrimidine tract binding protein associated) [Source:ZFIN;Acc:ZDB-GENE-040426-2452]	TRUE	FALSE	FALSE	FALSE
chr12	26459776	26461473	Distinct_Ta_peak_664	1698	184.5	ENSDARG00000015050	ENSDART00000014868	calm2b	calmodulin 3a (phosphorylase kinase, delta) [Source:ZFIN;Acc:ZDB-GENE-030131-5590]	FALSE	TRUE	TRUE	TRUE
chr16	35052732	35053887	Distinct_Ta_peak_665	1156	2251.5	ENSDARG00000053201	ENSDART00000075191	zgc:172323	zgc:172323 [Source:ZFIN;Acc:ZDB-GENE-080204-113]	TRUE	FALSE	FALSE	FALSE
chr14	16172270	16173134	Distinct_Ta_peak_666	865	-35814	ENSDARG00000089738	ENSDART00000126722	5S_rRNA	5S ribosomal RNA [Source:RFAM;Acc:RF00001]	FALSE	FALSE	FALSE	FALSE
chr6	59639935	59643039	Distinct_Ta_peak_667	3105	1162	ENSDARG00000045019	ENSDART00000102127	AAMP	zgc:85939 [Source:ZFIN;Acc:ZDB-GENE-040426-2370]	TRUE	TRUE	TRUE	FALSE
chr6	6434719	6435907	Distinct_Ta_peak_668	1189	8546	ENSDARG00000090395	ENSDART00000129520	BX005290.1		TRUE	FALSE	TRUE	TRUE
chr9	46486168	46487293	Distinct_Ta_peak_669	1126	-74851.5	ENSDARG00000003544	ENSDART00000145616	ADARB1 (1 of 2)	adenosine deaminase, RNA-specific, B1 [Source:HGNC Symbol;Acc:226]	FALSE	FALSE	FALSE	FALSE
chr23	36137434	36138661	Distinct_Ta_peak_670	1228	-1587.5	ENSDARG00000083309	ENSDART00000116000	dre-mir-196a-1	dre-mir-196a-1 [Source:miRBase;Acc:MI0001372]	TRUE	TRUE	FALSE	FALSE
chr17	26445971	26446694	Distinct_Ta_peak_671	724	-303.5	ENSDARG00000061215	ENSDART00000087062	FAM149B1	family with sequence similarity 149, member B1 [Source:HGNC Symbol;Acc:29162]	TRUE	TRUE	FALSE	FALSE
chr15	6906550	6907633	Distinct_Ta_peak_672	1084	13212.5	ENSDARG00000018073	ENSDART00000135953	mrps22	mitochondrial ribosomal protein S22 [Source:HGNC Symbol;Acc:14508]	TRUE	FALSE	FALSE	FALSE
chr1	50319289	50319986	Distinct_Ta_peak_673	698	-1993.5	ENSDARG00000031894	ENSDART00000047876	lef1	lymphocyte enhancer binding factor 1 [Source:ZFIN;Acc:ZDB-GENE-990714-26]	FALSE	FALSE	FALSE	FALSE
chr10	15683202	15684000	Distinct_Ta_peak_674	799	10123	ENSDARG00000044282	ENSDART00000138389	SMC5	structural maintenance of chromosomes 5 [Source:ZFIN;Acc:ZDB-GENE-061013-288]	FALSE	FALSE	FALSE	FALSE
chr7	44616488	44617952	Distinct_Ta_peak_675	1465	164	ENSDARG00000012199	ENSDART00000115090	gpt2	glutamic pyruvate transaminase (alanine aminotransferase) 2 [Source:ZFIN;Acc:ZDB-GENE-030729-8]	FALSE	TRUE	FALSE	FALSE
chr4	16082563	16084024	Distinct_Ta_peak_676	1462	-40840.5	ENSDARG00000011582	ENSDART00000006737	sox5	SRY-box containing gene 5 [Source:ZFIN;Acc:ZDB-GENE-000607-13]	TRUE	FALSE	FALSE	FALSE
chr13	22240875	22241626	Distinct_Ta_peak_677	752	-3585.5	ENSDARG00000076843	ENSDART00000115393	BX649262.1	Uncharacterized protein [Source:UniProtKB/TrEMBL;Acc:F1QAK4]	TRUE	FALSE	FALSE	FALSE
chr23	30237011	30237940	Distinct_Ta_peak_678	930	-7592.5	ENSDARG00000060498	ENSDART00000121849	tnfrsf9a	tumor necrosis factor receptor superfamily, member 9a [Source:ZFIN;Acc:ZDB-GENE-060421-8213]	TRUE	TRUE	TRUE	FALSE
chr18	4013217	4013846	Distinct_Ta_peak_679	630	11984.5	ENSDARG00000094070	ENSDART00000131497	si:ch211-146g19.2	si:ch211-146g19.2 [Source:ZFIN;Acc:ZDB-GENE-060503-7]	FALSE	FALSE	FALSE	FALSE
chr19	10398668	10399873	Distinct_Ta_peak_680	1206	659.5	ENSDARG00000077877	ENSDART00000140332	si:dkey-14o18.1	si:dkey-14o18.1 [Source:ZFIN;Acc:ZDB-GENE-110131-3]	TRUE	FALSE	TRUE	TRUE
chr13	21028038	21028924	Distinct_Ta_peak_681	887						FALSE	FALSE	FALSE	FALSE
chr25	22177641	22178322	Distinct_Ta_peak_682	682						FALSE	TRUE	FALSE	FALSE
chr14	18716082	18716820	Distinct_Ta_peak_683	739	-2470	ENSDARG00000090527	ENSDART00000132321	si:dkey-102m7.1	si:dkey-102m7.1 [Source:ZFIN;Acc:ZDB-GENE-091118-76]	FALSE	FALSE	FALSE	FALSE
chr13	13157289	13158161	Distinct_Ta_peak_684	873	2071	ENSDARG00000004782	ENSDART00000148713	fgfr3	fibroblast growth factor receptor 3 [Source:ZFIN;Acc:ZDB-GENE-000816-1]	FALSE	FALSE	FALSE	FALSE
chr24	8635443	8636155	Distinct_Ta_peak_685	713	3652	ENSDARG00000045413	ENSDART00000143501	gcm2	glial cells missing homolog 2 (Drosophila) [Source:ZFIN;Acc:ZDB-GENE-050127-1]	FALSE	FALSE	FALSE	FALSE
chr15	4356561	4357435	Distinct_Ta_peak_686	875	6128	ENSDARG00000042835	ENSDART00000062868	tfdp2	transcription factor Dp-2 [Source:ZFIN;Acc:ZDB-GENE-030219-104]	TRUE	TRUE	FALSE	FALSE
chr4	16309826	16311610	Distinct_Ta_peak_687	1785	-2389	ENSDARG00000091957	ENSDART00000145880	si:dkey-172o10.8	si:dkey-172o10.8 [Source:ZFIN;Acc:ZDB-GENE-070705-313]	TRUE	FALSE	TRUE	TRUE
chr25	36626237	36626916	Distinct_Ta_peak_688	680	-3407.5	ENSDARG00000039951	ENSDART00000097651	FP102071.2	Uncharacterized protein [Source:UniProtKB/TrEMBL;Acc:F1QR58]	FALSE	FALSE	TRUE	FALSE
chr23	1322823	1325290	Distinct_Ta_peak_689	2468	23692.5	ENSDARG00000095916	ENSDART00000105287	CR376840.1	utrophin [Source:ZFIN;Acc:ZDB-GENE-070228-6]	FALSE	FALSE	FALSE	FALSE
chr7	17635857	17636832	Distinct_Ta_peak_690	976	54633.5	ENSDARG00000073688	ENSDART00000113332		neuron navigator 2 [Source:HGNC Symbol;Acc:15997]	TRUE	FALSE	TRUE	FALSE
Zv9_scaffold3536	286986	288406	Distinct_Ta_peak_691	1421	6991	ENSDARG00000087189	ENSDART00000127242	CABZ01060491.1		FALSE	FALSE	FALSE	FALSE
chr20	44260512	44261970	Distinct_Ta_peak_692	1459	7273	ENSDARG00000077873	ENSDART00000036374	MARK3 (2 of 3)	MAP/microtubule affinity-regulating kinase 3 [Source:HGNC Symbol;Acc:6897]	FALSE	FALSE	FALSE	FALSE
chr15	16961254	16962345	Distinct_Ta_peak_693	1092	-48804.5	ENSDARG00000079378	ENSDART00000113142	PHLDB1 (1 of 2)	pleckstrin homology-like domain, family B, member 1 [Source:HGNC Symbol;Acc:23697]	TRUE	FALSE	FALSE	FALSE
chr22	20189089	20189848	Distinct_Ta_peak_694	760	78020.5	ENSDARG00000089392	ENSDART00000124338	5S_rRNA	5S ribosomal RNA [Source:RFAM;Acc:RF00001]	FALSE	FALSE	FALSE	FALSE
chr5	32697833	32699143	Distinct_Ta_peak_695	1311	-4510	ENSDARG00000094380	ENSDART00000146476	zzef1	zinc finger, ZZ-type with EF hand domain 1 [Source:ZFIN;Acc:ZDB-GENE-041222-2]	TRUE	FALSE	FALSE	FALSE
chr21	30533211	30534309	Distinct_Ta_peak_696	1099						FALSE	FALSE	FALSE	FALSE
chr1	628393	630013	Distinct_Ta_peak_697	1621	-5040	ENSDARG00000043682	ENSDART00000064142		Uncharacterized protein [Source:UniProtKB/TrEMBL;Acc:E7F0W2]	TRUE	TRUE	TRUE	FALSE
chr17	37916945	37918346	Distinct_Ta_peak_698	1402	-45737.5	ENSDARG00000016154	ENSDART00000025853	zfp36l1a	zinc finger protein 36, C3H type-like 1a [Source:ZFIN;Acc:ZDB-GENE-030131-9860]	TRUE	FALSE	FALSE	TRUE
chr21	10340544	10341873	Distinct_Ta_peak_699	1330	5685.5	ENSDARG00000063155	ENSDART00000133227	dcaf12	DDB1 and CUL4 associated factor 12 [Source:ZFIN;Acc:ZDB-GENE-061013-363]	TRUE	TRUE	TRUE	FALSE
chr3	40249158	40250282	Distinct_Ta_peak_700	1125	-470	ENSDARG00000052818	ENSDART00000074746	smcr8a	Smith-Magenis syndrome chromosome region, candidate 8a [Source:ZFIN;Acc:ZDB-GENE-071212-4]	TRUE	TRUE	TRUE	FALSE
chr20	17491975	17492652	Distinct_Ta_peak_701	678	24727.5	ENSDARG00000085736	ENSDART00000121136	5S_rRNA	5S ribosomal RNA [Source:RFAM;Acc:RF00001]	FALSE	FALSE	FALSE	FALSE
chr15	27061335	27062020	Distinct_Ta_peak_702	686	2218.5	ENSDARG00000014018	ENSDART00000134373	lhx1a	LIM homeobox 1a [Source:ZFIN;Acc:ZDB-GENE-980526-347]	FALSE	FALSE	FALSE	FALSE
chr9	1179538	1180957	Distinct_Ta_peak_703	1420	2529.5	ENSDARG00000063695	ENSDART00000093306	FARP1 (2 of 2)	FERM, RhoGEF (ARHGEF) and pleckstrin domain protein 1 (chondrocyte-derived) [Source:HGNC Symbol;Acc:3591]	FALSE	FALSE	FALSE	FALSE
chr7	16633312	16634445	Distinct_Ta_peak_704	1134	-12526.5	ENSDARG00000045936	ENSDART00000137235	pax6b	paired box gene 6b [Source:ZFIN;Acc:ZDB-GENE-001031-1]	TRUE	FALSE	FALSE	FALSE
chr5	43053224	43054273	Distinct_Ta_peak_705	1050	-41327.5	ENSDARG00000092979	ENSDART00000142538	pias2	protein inhibitor of activated STAT, 2 [Source:ZFIN;Acc:ZDB-GENE-060424-1]	TRUE	FALSE	FALSE	FALSE
chr15	46072134	46073929	Distinct_Ta_peak_706	1796	-1301.5	ENSDARG00000040615	ENSDART00000099185	ILKAP	integrin-linked kinase-associated serine/threonine phosphatase [Source:HGNC Symbol;Acc:15566]	FALSE	FALSE	FALSE	FALSE
chr1	33023513	33024255	Distinct_Ta_peak_707	743	4854	ENSDARG00000033380	ENSDART00000041191	gyg2	glycogenin 2 [Source:ZFIN;Acc:ZDB-GENE-080723-74]	TRUE	FALSE	FALSE	FALSE
chr3	23862733	23864476	Distinct_Ta_peak_708	1744	-2751.5	ENSDARG00000061478	ENSDART00000087726	igf2bp1	insulin-like growth factor 2 mRNA binding protein 1 [Source:ZFIN;Acc:ZDB-GENE-060929-1258]	TRUE	TRUE	FALSE	FALSE
chr11	44209059	44209812	Distinct_Ta_peak_709	754	-1113.5	ENSDARG00000036402	ENSDART00000098492	SPTBN1 (2 of 2)	spectrin, beta, non-erythrocytic 1 [Source:HGNC Symbol;Acc:11275]	TRUE	TRUE	TRUE	FALSE
chr7	9753037	9754109	Distinct_Ta_peak_710	1073	22258	ENSDARG00000076239	ENSDART00000111002	C7H20orf27 (1 of 2)	chromosome 20 open reading frame 27 [Source:HGNC Symbol;Acc:15873]	TRUE	FALSE	FALSE	FALSE
chr7	48004767	48005867	Distinct_Ta_peak_711	1101	23326	ENSDARG00000022251	ENSDART00000034068	znf536	zinc finger protein 536 [Source:ZFIN;Acc:ZDB-GENE-030616-624]	TRUE	FALSE	FALSE	FALSE
chr13	14797254	14798150	Distinct_Ta_peak_712	897	10371	ENSDARG00000010792	ENSDART00000142785	cdc25	cell division cycle 25 homolog [Source:ZFIN;Acc:ZDB-GENE-000330-5]	FALSE	FALSE	FALSE	FALSE
Zv9_NA144	17789	19790	Distinct_Ta_peak_713	2002						TRUE	FALSE	FALSE	FALSE
chr1	23729787	23730597	Distinct_Ta_peak_714	811	-45303	ENSDARG00000060994	ENSDART00000148076	fbxw7	F-box and WD repeat domain containing 7 [Source:ZFIN;Acc:ZDB-GENE-090313-79]	TRUE	FALSE	FALSE	FALSE
chr15	47304775	47306294	Distinct_Ta_peak_715	1520	-1461.5	ENSDARG00000060524	ENSDART00000085345	zgc:153039	zgc:153039 [Source:ZFIN;Acc:ZDB-GENE-060929-736]	FALSE	FALSE	FALSE	FALSE
chr6	57591991	57595292	Distinct_Ta_peak_716	3302	-11469.5	ENSDARG00000074337	ENSDART00000083807	CBFA2T2	core-binding factor, runt domain, alpha subunit 2; translocated to, 2 [Source:HGNC Symbol;Acc:1536]	FALSE	FALSE	FALSE	FALSE
chr21	34628533	34629193	Distinct_Ta_peak_717	661						FALSE	FALSE	FALSE	FALSE
chr13	27458092	27458747	Distinct_Ta_peak_718	656	7305.5	ENSDARG00000091897	ENSDART00000146064	si:dkey-187a12.4	si:dkey-187a12.4 [Source:ZFIN;Acc:ZDB-GENE-090313-205]	TRUE	TRUE	TRUE	TRUE
chr8	31288654	31290006	Distinct_Ta_peak_719	1353	-11657	ENSDARG00000042485	ENSDART00000062303	foxd5	forkhead box D5 [Source:ZFIN;Acc:ZDB-GENE-980605-4]	FALSE	FALSE	FALSE	FALSE
chr9	25067900	25068644	Distinct_Ta_peak_720	745	4132	ENSDARG00000005251	ENSDART00000144163	rpe	ribulose-5-phosphate-3-epimerase [Source:ZFIN;Acc:ZDB-GENE-030131-6837]	FALSE	FALSE	FALSE	FALSE
chr24	10821322	10822226	Distinct_Ta_peak_721	905	984	ENSDARG00000090479	ENSDART00000122744	5S_rRNA	5S ribosomal RNA [Source:RFAM;Acc:RF00001]	TRUE	TRUE	TRUE	FALSE
chr23	20113290	20114456	Distinct_Ta_peak_722	1167	125	ENSDARG00000092368	ENSDART00000139425	si:dkey-93l1.9	si:dkey-93l1.9 [Source:ZFIN;Acc:ZDB-GENE-090313-355]	FALSE	FALSE	FALSE	TRUE
chr15	24649375	24651603	Distinct_Ta_peak_723	2229	35351	ENSDARG00000032013	ENSDART00000130485	pafah1b1a	platelet-activating factor acetylhydrolase, isoform Ib, alpha subunit a [Source:ZFIN;Acc:ZDB-GENE-040116-2]	TRUE	TRUE	TRUE	FALSE
chr14	44628061	44628738	Distinct_Ta_peak_724	678						TRUE	FALSE	FALSE	FALSE
chr14	17187836	17189868	Distinct_Ta_peak_725	2033						TRUE	TRUE	TRUE	FALSE
chr9	22762409	22763527	Distinct_Ta_peak_726	1119	6890	ENSDARG00000069866	ENSDART00000102021	sox1a	SRY-box containing gene 1a [Source:ZFIN;Acc:ZDB-GENE-040718-186]	FALSE	FALSE	FALSE	TRUE
chr20	30174301	30175298	Distinct_Ta_peak_727	998	85191.5	ENSDARG00000084125	ENSDART00000119525	5S_rRNA	5S ribosomal RNA [Source:RFAM;Acc:RF00001]	TRUE	FALSE	TRUE	FALSE
chr6	52967248	52968906	Distinct_Ta_peak_728	1659	-17700	ENSDARG00000084443	ENSDART00000119843	5S_rRNA	5S ribosomal RNA [Source:RFAM;Acc:RF00001]	TRUE	FALSE	FALSE	TRUE
chr20	18774725	18776101	Distinct_Ta_peak_729	1377	-442	ENSDARG00000003681	ENSDART00000137766	eif5	eukaryotic translation initiation factor 5 [Source:ZFIN;Acc:ZDB-GENE-030131-975]	TRUE	TRUE	TRUE	FALSE
chr18	7862620	7864862	Distinct_Ta_peak_730	2243	166	ENSDARG00000063186	ENSDART00000136512	BEND7	BEN domain containing 7 [Source:HGNC Symbol;Acc:23514]	TRUE	FALSE	FALSE	FALSE
chr13	32410080	32411057	Distinct_Ta_peak_731	978	42596.5	ENSDARG00000014091	ENSDART00000020270	osr1	odd-skipped related 1 (Drosophila) [Source:ZFIN;Acc:ZDB-GENE-070321-1]	TRUE	FALSE	TRUE	FALSE
chr15	71176	71982	Distinct_Ta_peak_732	807	225	ENSDARG00000007173	ENSDART00000002842	cyp2y3	cytochrome P450, family 2, subfamily Y, polypeptide 3 [Source:ZFIN;Acc:ZDB-GENE-050522-490]	TRUE	TRUE	TRUE	FALSE
chr16	30945924	30946462	Distinct_Ta_peak_733	539	8080	ENSDARG00000089213	ENSDART00000127753	ADAM15	a disintegrin and metalloproteinase domain 15 [Source:ZFIN;Acc:ZDB-GENE-070809-4]	FALSE	FALSE	FALSE	FALSE
chr14	49330236	49331205	Distinct_Ta_peak_734	970	-354.5	ENSDARG00000059911	ENSDART00000147537	bbs7	Bardet-Biedl syndrome 7 [Source:ZFIN;Acc:ZDB-GENE-030219-90]	TRUE	TRUE	TRUE	FALSE
chr18	48168348	48170678	Distinct_Ta_peak_735	2331	-3263	ENSDARG00000040503	ENSDART00000098419	CABZ01070258.1	Uncharacterized protein [Source:UniProtKB/TrEMBL;Acc:E7F3S4]	FALSE	TRUE	FALSE	FALSE
chr11	1610773	1611729	Distinct_Ta_peak_736	957	60534	ENSDARG00000075504	ENSDART00000112597		deltex 3-like (Drosophila) [Source:HGNC Symbol;Acc:30323]	FALSE	FALSE	FALSE	FALSE
chr3	35358584	35359725	Distinct_Ta_peak_737	1142	-6467.5	ENSDARG00000087022	ENSDART00000127382	5S_rRNA	5S ribosomal RNA [Source:RFAM;Acc:RF00001]	TRUE	FALSE	FALSE	FALSE
chr22	18914158	18916142	Distinct_Ta_peak_738	1985	-55445	ENSDARG00000018524	ENSDART00000003929	midn	midnolin [Source:ZFIN;Acc:ZDB-GENE-030131-2433]	TRUE	FALSE	FALSE	FALSE
chr8	48283019	48283822	Distinct_Ta_peak_739	804	68872.5	ENSDARG00000068190	ENSDART00000121902	si:ch211-119d14.4	si:ch211-119d14.4 [Source:ZFIN;Acc:ZDB-GENE-081104-101]	FALSE	FALSE	FALSE	FALSE
chr23	29973222	29974334	Distinct_Ta_peak_740	1113	-20813	ENSDARG00000038954	ENSDART00000103841	ctnnbip1	catenin, beta interacting protein 1 [Source:ZFIN;Acc:ZDB-GENE-000906-3]	FALSE	FALSE	FALSE	FALSE
chr3	40156172	40158154	Distinct_Ta_peak_741	1983	-1755	ENSDARG00000070061	ENSDART00000131904	gfer	growth factor, augmenter of liver regeneration (ERV1 homolog, S. cerevisiae) [Source:ZFIN;Acc:ZDB-GENE-060810-186]	FALSE	TRUE	TRUE	FALSE
chr20	28329064	28330690	Distinct_Ta_peak_742	1627	33378	ENSDARG00000070426	ENSDART00000103330	chac1	ChaC, cation transport regulator-like 1 [Source:ZFIN;Acc:ZDB-GENE-030131-1957]	FALSE	FALSE	FALSE	FALSE
chr10	981264	982796	Distinct_Ta_peak_743	1533	-24510	ENSDARG00000031219	ENSDART00000043930	bmpr1bb	bone morphogenetic protein receptor, type 1bb [Source:ZFIN;Acc:ZDB-GENE-090610-1]	TRUE	FALSE	FALSE	FALSE
chr23	18585007	18586920	Distinct_Ta_peak_744	1914	-626.5	ENSDARG00000019205	ENSDART00000135430	fam120c	family with sequence similarity 120C [Source:ZFIN;Acc:ZDB-GENE-090313-228]	TRUE	TRUE	TRUE	TRUE
chr22	33068581	33069421	Distinct_Ta_peak_745	841	-3829	ENSDARG00000079441	ENSDART00000123840	BX649448.1	Uncharacterized protein [Source:UniProtKB/TrEMBL;Acc:F1QG10]	FALSE	FALSE	FALSE	FALSE
chr17	52834982	52836190	Distinct_Ta_peak_746	1209	-8041	ENSDARG00000040151	ENSDART00000007600	esrrb	estrogen-related receptor beta [Source:ZFIN;Acc:ZDB-GENE-040616-2]	FALSE	FALSE	FALSE	FALSE
chr17	50867360	50868551	Distinct_Ta_peak_747	1192	31640.5	ENSDARG00000087251	ENSDART00000125772	CU459072.2	Uncharacterized protein [Source:UniProtKB/TrEMBL;Acc:E7F9E3]	FALSE	FALSE	FALSE	TRUE
chr1	18417934	18418739	Distinct_Ta_peak_748	806	2541.5	ENSDARG00000094729	ENSDART00000148219	si:ch211-42i9.4	si:ch211-42i9.4 [Source:ZFIN;Acc:ZDB-GENE-090313-116]	TRUE	FALSE	FALSE	TRUE
chr21	916487	918471	Distinct_Ta_peak_749	1985	44617	ENSDARG00000063362	ENSDART00000082377		KIAA1432 [Source:HGNC Symbol;Acc:17686]	FALSE	FALSE	FALSE	TRUE
chr10	9488942	9490166	Distinct_Ta_peak_750	1225	-11235	ENSDARG00000058041	ENSDART00000080843	ndufa8	NADH dehydrogenase (ubiquinone) 1 alpha subcomplex, 8 [Source:ZFIN;Acc:ZDB-GENE-040426-1688]	TRUE	TRUE	TRUE	FALSE
chr11	3761984	3762608	Distinct_Ta_peak_751	625	53500	ENSDARG00000055053	ENSDART00000077344	CR558302.3	Uncharacterized protein [Source:UniProtKB/TrEMBL;Acc:E7FCH6]	TRUE	FALSE	FALSE	TRUE
chr5	38291646	38292508	Distinct_Ta_peak_752	863	-2074	ENSDARG00000004232	ENSDART00000139585	dlb	deltaB [Source:ZFIN;Acc:ZDB-GENE-980526-114]	FALSE	FALSE	TRUE	FALSE
chr21	8830429	8831180	Distinct_Ta_peak_753	752	-71173.5	ENSDARG00000073862	ENSDART00000098081	ptpn13	protein tyrosine phosphatase, non-receptor type 13 [Source:ZFIN;Acc:ZDB-GENE-070410-72]	FALSE	FALSE	FALSE	FALSE
chr5	65161378	65162439	Distinct_Ta_peak_754	1062	14318.5	ENSDARG00000084095	ENSDART00000119495	5S_rRNA	5S ribosomal RNA [Source:RFAM;Acc:RF00001]	TRUE	FALSE	FALSE	FALSE
chr1	4006000	4007123	Distinct_Ta_peak_755	1124	25721.5	ENSDARG00000082581	ENSDART00000117908	5S_rRNA	5S ribosomal RNA [Source:RFAM;Acc:RF00001]	FALSE	FALSE	FALSE	TRUE
chr14	25704327	25705258	Distinct_Ta_peak_756	932	-56032.5	ENSDARG00000034268	ENSDART00000126199	slit3	slit (Drosophila) homolog 3 [Source:ZFIN;Acc:ZDB-GENE-010306-4]	FALSE	FALSE	FALSE	FALSE
chr10	15468400	15469737	Distinct_Ta_peak_757	1338	31805.5	ENSDARG00000019233	ENSDART00000123818	thop1	thimet oligopeptidase 1 [Source:ZFIN;Acc:ZDB-GENE-041010-216]	TRUE	FALSE	FALSE	FALSE
chr25	20733370	20733759	Distinct_Ta_peak_758	390	-16500.5	ENSDARG00000015006	ENSDART00000133860	dnm1l	dynamin 1-like [Source:ZFIN;Acc:ZDB-GENE-040426-1556]	FALSE	FALSE	FALSE	FALSE
chr3	34597420	34598072	Distinct_Ta_peak_759	653	-15856	ENSDARG00000020235	ENSDART00000136221	sept9a	septin 9a [Source:ZFIN;Acc:ZDB-GENE-030131-9187]	TRUE	FALSE	FALSE	TRUE
chr18	7532698	7533805	Distinct_Ta_peak_760	1108	-31503.5	ENSDARG00000087918	ENSDART00000122714	5S_rRNA	5S ribosomal RNA [Source:RFAM;Acc:RF00001]	FALSE	FALSE	FALSE	FALSE
chr8	49312755	49313622	Distinct_Ta_peak_761	868	5030.5	ENSDARG00000004757	ENSDART00000126513	ybx1	Y box binding protein 1 [Source:ZFIN;Acc:ZDB-GENE-000629-3]	TRUE	FALSE	FALSE	FALSE
chr9	23712735	23714283	Distinct_Ta_peak_762	1549	-15469	ENSDARG00000012942	ENSDART00000145263	itgb5	integrin, beta 5 [Source:ZFIN;Acc:ZDB-GENE-030131-6022]	TRUE	TRUE	TRUE	FALSE
chr11	375330	376597	Distinct_Ta_peak_763	1268	-5510.5	ENSDARG00000070925	ENSDART00000104526	EDN3 (1 of 2)	endothelin 3 [Source:HGNC Symbol;Acc:3178]	FALSE	FALSE	FALSE	FALSE
chr15	14697588	14698542	Distinct_Ta_peak_764	955						TRUE	FALSE	TRUE	TRUE
chr3	42073924	42075916	Distinct_Ta_peak_765	1993	-6510	ENSDARG00000034473	ENSDART00000083111	TTYH3 (1 of 2)	tweety homolog 3 (Drosophila) [Source:HGNC Symbol;Acc:22222]	TRUE	FALSE	FALSE	TRUE
chr23	2675220	2676681	Distinct_Ta_peak_766	1462	-2751.5	ENSDARG00000078231	ENSDART00000108716	DIAPH1	diaphanous homolog 1 (Drosophila) [Source:HGNC Symbol;Acc:2876]	FALSE	FALSE	TRUE	FALSE
chr13	50392058	50392827	Distinct_Ta_peak_767	770	-30477.5	ENSDARG00000004702	ENSDART00000136991	irf2bp2a	interferon regulatory factor 2 binding protein 2a [Source:ZFIN;Acc:ZDB-GENE-030131-7809]	FALSE	FALSE	FALSE	TRUE
chr11	32166870	32167576	Distinct_Ta_peak_768	707	-38400	ENSDARG00000061640	ENSDART00000088093	SIPA1L2 (2 of 3)	im:7137555 [Source:ZFIN;Acc:ZDB-GENE-050208-66]	TRUE	FALSE	FALSE	TRUE
chr13	25856473	25857082	Distinct_Ta_peak_769	610	131.5	ENSDARG00000055305	ENSDART00000139237	ret1	receptor tyrosine kinase [Source:ZFIN;Acc:ZDB-GENE-980526-307]	TRUE	TRUE	FALSE	TRUE
chr6	1548881	1549951	Distinct_Ta_peak_770	1071	16046	ENSDARG00000078641	ENSDART00000111322	CABZ01066498.1	plexin A1 [Source:HGNC Symbol;Acc:9099]	TRUE	FALSE	TRUE	FALSE
chr14	27459120	27460954	Distinct_Ta_peak_771	1835	11712	ENSDARG00000037244	ENSDART00000054183	gpr137	G protein-coupled receptor 137 [Source:ZFIN;Acc:ZDB-GENE-040718-443]	TRUE	FALSE	FALSE	FALSE
chr2	29475669	29476619	Distinct_Ta_peak_772	951	-653	ENSDARG00000076896	ENSDART00000142057	C2H10orf67	chromosome 10 open reading frame 67 [Source:HGNC Symbol;Acc:28716]	TRUE	TRUE	TRUE	FALSE
chr7	15658024	15658870	Distinct_Ta_peak_773	847	-992	ENSDARG00000084132	ENSDART00000119532	BX005423.2		FALSE	FALSE	FALSE	TRUE
chr20	4546947	4547687	Distinct_Ta_peak_774	741						FALSE	FALSE	FALSE	FALSE
chr9	33212572	33213628	Distinct_Ta_peak_775	1057	-4263	ENSDARG00000056141	ENSDART00000131596	coq10b	coenzyme Q10 homolog B (S. cerevisiae) [Source:ZFIN;Acc:ZDB-GENE-050417-263]	TRUE	TRUE	FALSE	FALSE
chr11	8664906	8665498	Distinct_Ta_peak_776	593	4354	ENSDARG00000095163	ENSDART00000134372	CR847563.2	Uncharacterized protein [Source:UniProtKB/TrEMBL;Acc:F1QX61]	TRUE	FALSE	FALSE	FALSE
chr8	20086659	20088502	Distinct_Ta_peak_777	1844	577.5	ENSDARG00000092960	ENSDART00000123104	notch2	notch homolog 2 [Source:ZFIN;Acc:ZDB-GENE-000329-4]	TRUE	TRUE	FALSE	FALSE
chr25	21612922	21613546	Distinct_Ta_peak_778	625	85275	ENSDARG00000089764	ENSDART00000112844		Uncharacterized protein [Source:UniProtKB/TrEMBL;Acc:F1QV46]	FALSE	FALSE	FALSE	FALSE
chr19	40990533	40992727	Distinct_Ta_peak_779	2195	-19696	ENSDARG00000011564	ENSDART00000134873	sfpq	splicing factor proline/glutamine rich (polypyrimidine tract binding protein associated) [Source:ZFIN;Acc:ZDB-GENE-040426-2452]	TRUE	FALSE	FALSE	TRUE
chr17	19994680	19995753	Distinct_Ta_peak_780	1074	-2142.5	ENSDARG00000071082	ENSDART00000104874	p4ha1b	prolyl 4-hydroxylase, alpha polypeptide I b [Source:ZFIN;Acc:ZDB-GENE-030131-4089]	FALSE	FALSE	FALSE	FALSE
chr21	28797908	28799566	Distinct_Ta_peak_781	1659	11622	ENSDARG00000044566	ENSDART00000065448	fabp6	fatty acid binding protein 6, ileal (gastrotropin) [Source:ZFIN;Acc:ZDB-GENE-040625-49]	TRUE	FALSE	TRUE	FALSE
chr14	44072622	44073454	Distinct_Ta_peak_782	833	46826	ENSDARG00000084153	ENSDART00000119553	5S_rRNA	5S ribosomal RNA [Source:RFAM;Acc:RF00001]	FALSE	FALSE	FALSE	FALSE
chr9	56017387	56018216	Distinct_Ta_peak_783	830	7444.5	ENSDARG00000060482	ENSDART00000085253	MID1	midline 1 [Source:ZFIN;Acc:ZDB-GENE-110411-205]	FALSE	FALSE	FALSE	FALSE
chr4	20518809	20519832	Distinct_Ta_peak_784	1024	-349.5	ENSDARG00000010784	ENSDART00000123424	ppp1r12a	protein phosphatase 1, regulatory (inhibitor) subunit 12A [Source:ZFIN;Acc:ZDB-GENE-041011-3]	FALSE	TRUE	TRUE	FALSE
chr24	29424742	29426006	Distinct_Ta_peak_785	1265	54443	ENSDARG00000026329	ENSDART00000018037	ARHGAP29 (1 of 2)	Rho GTPase activating protein 29 [Source:HGNC Symbol;Acc:30207]	FALSE	FALSE	FALSE	TRUE
chr8	52354	53265	Distinct_Ta_peak_786	912	-8636.5	ENSDARG00000075823	ENSDART00000112756	ZNF608	zinc finger protein 608 [Source:HGNC Symbol;Acc:29238]	FALSE	FALSE	FALSE	FALSE
chr6	46816736	46818051	Distinct_Ta_peak_787	1316	10025.5	ENSDARG00000084525	ENSDART00000119925	5S_rRNA	5S ribosomal RNA [Source:RFAM;Acc:RF00001]	FALSE	FALSE	FALSE	FALSE
chr17	34565168	34566461	Distinct_Ta_peak_788	1294	89863.5	ENSDARG00000083919	ENSDART00000119319	5S_rRNA	5S ribosomal RNA [Source:RFAM;Acc:RF00001]	TRUE	FALSE	TRUE	TRUE
chr11	23972479	23974104	Distinct_Ta_peak_789	1626	-42047.5	ENSDARG00000044902	ENSDART00000129307	atp2b4	ATPase, Ca++ transporting, plasma membrane 4 [Source:ZFIN;Acc:ZDB-GENE-061027-60]	TRUE	FALSE	FALSE	FALSE
chr8	16927022	16928147	Distinct_Ta_peak_790	1126	-711.5	ENSDARG00000057610	ENSDART00000080315	CDKN2C	cyclin-dependent kinase inhibitor 2C (p18, inhibits CDK4) [Source:HGNC Symbol;Acc:1789]	TRUE	TRUE	TRUE	FALSE
chr19	598307	600770	Distinct_Ta_peak_791	2464	1574.5	ENSDARG00000029043	ENSDART00000050125	NUPL2	nucleoporin like 2 [Source:HGNC Symbol;Acc:17010]	TRUE	TRUE	TRUE	FALSE
chr7	64788	66024	Distinct_Ta_peak_792	1237	-35552	ENSDARG00000076051	ENSDART00000113409	CABZ01062994.1	Uncharacterized protein [Source:UniProtKB/TrEMBL;Acc:F1QHW5]	FALSE	TRUE	FALSE	FALSE
chr4	8068239	8069454	Distinct_Ta_peak_793	1216	-10611.5	ENSDARG00000063097	ENSDART00000047619	SCUBE1	signal peptide, CUB domain, EGF-like 1 [Source:HGNC Symbol;Acc:13441]	TRUE	FALSE	FALSE	FALSE
chr14	38092343	38093098	Distinct_Ta_peak_794	756	-34201.5	ENSDARG00000087599	ENSDART00000125345	ODZ3	odz, odd Oz/ten-m homolog 3 (Drosophila) [Source:HGNC Symbol;Acc:29944]	FALSE	FALSE	FALSE	FALSE
chr23	22011939	22013057	Distinct_Ta_peak_795	1119	25933	ENSDARG00000094086	ENSDART00000146572	si:ch211-145d10.5	si:ch211-145d10.5 [Source:ZFIN;Acc:ZDB-GENE-090312-16]	FALSE	FALSE	FALSE	TRUE
chr16	43072586	43073362	Distinct_Ta_peak_796	777	20854	ENSDARG00000075723	ENSDART00000115124	CD6	si:dkey-242e21.3 [Source:ZFIN;Acc:ZDB-GENE-100922-110]	FALSE	FALSE	FALSE	FALSE
chr1	19920198	19921242	Distinct_Ta_peak_797	1045	-23337	ENSDARG00000061459	ENSDART00000146183	RAPGEF2 (2 of 2)	Rap guanine nucleotide exchange factor (GEF) 2 [Source:HGNC Symbol;Acc:16854]	TRUE	FALSE	FALSE	FALSE
chr13	39815261	39816382	Distinct_Ta_peak_798	1122	13140.5	ENSDARG00000083238	ENSDART00000115589	5S_rRNA	5S ribosomal RNA [Source:RFAM;Acc:RF00001]	TRUE	FALSE	TRUE	TRUE
chr14	22836307	22837143	Distinct_Ta_peak_799	837	4465	ENSDARG00000057007	ENSDART00000144367	ctbp1	C-terminal binding protein 1 [Source:ZFIN;Acc:ZDB-GENE-010130-1]	FALSE	FALSE	FALSE	TRUE
chr24	22525408	22526892	Distinct_Ta_peak_800	1485	-3087	ENSDARG00000058394	ENSDART00000081269	tagln3b	transgelin 3b [Source:ZFIN;Acc:ZDB-GENE-030131-4199]	FALSE	FALSE	FALSE	FALSE
chr17	37386019	37387325	Distinct_Ta_peak_801	1307	3334	ENSDARG00000053896	ENSDART00000104009	SLC30A1 (2 of 2)	solute carrier family 30 (zinc transporter), member 1 [Source:HGNC Symbol;Acc:11012]	FALSE	TRUE	FALSE	FALSE
[truncated: 3,141 more rows]

## Sheet: Distinct Tbx16
Coordinates of distinct Tbx16 ChIP-seq peaks, their distance from the nearest transcription start site (TSS) ±100kb, description of the gene and whether the peak overlaps stage-matched H3K4me1, H3K4me3 or H3K27ac ChIP-seq peaks
[truncated: 2,961 more rows]
