# Supplementary material for: In Vivo Regulation of the Zebrafish Endoderm Progenitor Niche by T-Box Transcription Factors
Source: Cell Rep. 2017 Jun 27;19(13):2782–95. doi: 10.1016/j.celrep.2017.06.011 (PMC5494305; doi:10.1016/j.celrep.2017.06.011)
Supplement: Data S2. Anatomical and Functional Annotation Analysis of Genes Marked by Common and Distinct Ta and Tbx16 Peaks, Related to Figure 2 [file mmc3.xlsx]

## Sheet: Common_Ta_Tbx16_ANAT_ANNOTS
Anatomical annotation analysis of genes with common Ta/Tbx16 ChIP-seq peaks (nearest TSS ±100kb) using DAVID
Category	Term	Count	%	PValue	Genes	List Total	Pop Hits	Pop Total	Fold Enrichment	Bonferroni	Benjamini	FDR
ZFIN_ANATOMY	margin	75	9.9734	6.95112e-51	ENSDARG00000031720, ENSDARG00000037593, ENSDARG00000015611, ENSDARG00000007329, ENSDARG00000010124, ENSDARG00000034670, ENSDARG00000006467, ENSDARG00000014587, ENSDARG00000017821, ENSDARG00000054560, ENSDARG00000054562, ENSDARG00000056995, ENSDARG00000037618, ENSDARG00000056986, ENSDARG00000031098, ENSDARG00000076895, ENSDARG00000038843, ENSDARG00000021032, ENSDARG00000017164, ENSDARG00000040346,…	428	197	9822	8.73678	3.95519e-48	3.95519e-48	1.01917e-47
ZFIN_ANATOMY	tail bud	103	13.6968	3.79425e-46	ENSDARG00000039150, ENSDARG00000024431, ENSDARG00000015611, ENSDARG00000026039, ENSDARG00000019815, ENSDARG00000014587, ENSDARG00000054560, ENSDARG00000054562, ENSDARG00000037618, ENSDARG00000078416, ENSDARG00000076895, ENSDARG00000045694, ENSDARG00000010085, ENSDARG00000017591, ENSDARG00000011785, ENSDARG00000011582, ENSDARG00000035563, ENSDARG00000062109, ENSDARG00000003411, ENSDARG00000044803,…	428	460	9822	5.13849	2.15893e-43	1.07946e-43	5.56313e-43
ZFIN_ANATOMY	segmental plate	79	10.5053	2.85747e-34	ENSDARG00000016153, ENSDARG00000039150, ENSDARG00000011027, ENSDARG00000037593, ENSDARG00000032617, ENSDARG00000007329, ENSDARG00000041022, ENSDARG00000010124, ENSDARG00000034670, ENSDARG00000022934, ENSDARG00000007099, ENSDARG00000019815, ENSDARG00000006467, ENSDARG00000014587, ENSDARG00000002937, ENSDARG00000038159, ENSDARG00000054560, ENSDARG00000054562, ENSDARG00000070535, ENSDARG00000058115,…	428	359	9822	5.04997	1.6259e-31	5.41968e-32	4.18963e-31
ZFIN_ANATOMY	mesoderm	68	9.04255	4.59265e-30	ENSDARG00000039150, ENSDARG00000031907, ENSDARG00000037116, ENSDARG00000024431, ENSDARG00000032617, ENSDARG00000007329, ENSDARG00000019815, ENSDARG00000006467, ENSDARG00000007099, ENSDARG00000002601, ENSDARG00000017821, ENSDARG00000058115, ENSDARG00000061923, ENSDARG00000056995, ENSDARG00000056986, ENSDARG00000008174, ENSDARG00000038843, ENSDARG00000076895, ENSDARG00000018693, ENSDARG00000006110,…	428	301	9822	5.1844	2.61322e-27	6.53305e-28	6.73374e-27
ZFIN_ANATOMY	neural plate	89	11.8351	1.35263e-29	ENSDARG00000018524, ENSDARG00000016153, ENSDARG00000058008, ENSDARG00000031907, ENSDARG00000037593, ENSDARG00000015611, ENSDARG00000010124, ENSDARG00000014587, ENSDARG00000002601, ENSDARG00000038159, ENSDARG00000054560, ENSDARG00000056666, ENSDARG00000054562, ENSDARG00000013207, ENSDARG00000058115, ENSDARG00000052610, ENSDARG00000070434, ENSDARG00000061923, ENSDARG00000056561, ENSDARG00000056986,…	428	527	9822	3.87557	7.69644e-27	1.53929e-27	1.98322e-26
ZFIN_ANATOMY	spinal cord	122	16.2234	8.12738e-28	ENSDARG00000024431, ENSDARG00000027940, ENSDARG00000007369, ENSDARG00000002937, ENSDARG00000019473, ENSDARG00000058115, ENSDARG00000003803, ENSDARG00000061923, ENSDARG00000008174, ENSDARG00000076895, ENSDARG00000028514, ENSDARG00000045694, ENSDARG00000010878, ENSDARG00000055577, ENSDARG00000017591, ENSDARG00000062109, ENSDARG00000035563, ENSDARG00000004597, ENSDARG00000038429, ENSDARG00000055026,…	428	990	9822	2.82801	4.62448e-25	7.70747e-26	1.19164e-24
ZFIN_ANATOMY	somite	125	16.6223	5.90511e-26	ENSDARG00000014259, ENSDARG00000039150, ENSDARG00000037116, ENSDARG00000024431, ENSDARG00000032617, ENSDARG00000043646, ENSDARG00000002937, ENSDARG00000058115, ENSDARG00000061923, ENSDARG00000037618, ENSDARG00000070818, ENSDARG00000076895, ENSDARG00000028514, ENSDARG00000060397, ENSDARG00000045694, ENSDARG00000010878, ENSDARG00000010085, ENSDARG00000017591, ENSDARG00000011785, ENSDARG00000035563,…	428	1081	9822	2.65363	3.36001e-23	4.80001e-24	8.65806e-23
ZFIN_ANATOMY	hindbrain	128	17.0213	1.26165e-24	ENSDARG00000014259, ENSDARG00000024431, ENSDARG00000053301, ENSDARG00000015611, ENSDARG00000002937, ENSDARG00000019473, ENSDARG00000058115, ENSDARG00000079046, ENSDARG00000003803, ENSDARG00000061923, ENSDARG00000037618, ENSDARG00000078416, ENSDARG00000008174, ENSDARG00000028514, ENSDARG00000010878, ENSDARG00000045798, ENSDARG00000055577, ENSDARG00000062109, ENSDARG00000035563, ENSDARG00000004597,…	428	1163	9822	2.52573	7.1788e-22	8.9735e-23	1.84983e-21
ZFIN_ANATOMY	neural tube	93	12.367	2.17747e-24	ENSDARG00000031907, ENSDARG00000031720, ENSDARG00000037593, ENSDARG00000069692, ENSDARG00000019856, ENSDARG00000007329, ENSDARG00000010124, ENSDARG00000006272, ENSDARG00000007099, ENSDARG00000002937, ENSDARG00000056666, ENSDARG00000059337, ENSDARG00000003803, ENSDARG00000079046, ENSDARG00000052610, ENSDARG00000061923, ENSDARG00000076895, ENSDARG00000040346, ENSDARG00000056594, ENSDARG00000033999,…	428	671	9822	3.18066	1.23898e-21	1.37665e-22	3.19261e-21
ZFIN_ANATOMY	diencephalon	107	14.2287	3.95898e-24	ENSDARG00000057936, ENSDARG00000039150, ENSDARG00000053301, ENSDARG00000015611, ENSDARG00000032617, ENSDARG00000069956, ENSDARG00000019473, ENSDARG00000054560, ENSDARG00000054562, ENSDARG00000058115, ENSDARG00000061923, ENSDARG00000076895, ENSDARG00000028514, ENSDARG00000010878, ENSDARG00000055577, ENSDARG00000004597, ENSDARG00000038429, ENSDARG00000055026, ENSDARG00000035810, ENSDARG00000011404,…	428	867	9822	2.83218	2.25266e-21	2.25266e-22	5.80466e-21
ZFIN_ANATOMY	forebrain	79	10.5053	9.14354e-23	ENSDARG00000018524, ENSDARG00000058008, ENSDARG00000031907, ENSDARG00000011027, ENSDARG00000037593, ENSDARG00000053301, ENSDARG00000024431, ENSDARG00000015611, ENSDARG00000032617, ENSDARG00000007099, ENSDARG00000052695, ENSDARG00000002601, ENSDARG00000034916, ENSDARG00000058115, ENSDARG00000071478, ENSDARG00000061923, ENSDARG00000037618, ENSDARG00000078416, ENSDARG00000070129, ENSDARG00000038843,…	428	526	9822	3.44665	5.20267e-20	4.7297e-21	1.34063e-19
ZFIN_ANATOMY	ectoderm	39	5.18617	1.50032e-21	ENSDARG00000014259, ENSDARG00000039150, ENSDARG00000052094, ENSDARG00000011027, ENSDARG00000015611, ENSDARG00000069692, ENSDARG00000068732, ENSDARG00000016526, ENSDARG00000002336, ENSDARG00000038159, ENSDARG00000036292, ENSDARG00000040764, ENSDARG00000070360, ENSDARG00000071496, ENSDARG00000070913, ENSDARG00000034893, ENSDARG00000061923, ENSDARG00000056986, ENSDARG00000019659, ENSDARG00000044511,…	428	132	9822	6.78027	8.5368e-19	7.114e-20	2.19976e-18
ZFIN_ANATOMY	telencephalon	91	12.1011	3.39808e-20	ENSDARG00000018524, ENSDARG00000039150, ENSDARG00000016153, ENSDARG00000031720, ENSDARG00000011027, ENSDARG00000037116, ENSDARG00000037593, ENSDARG00000053301, ENSDARG00000015611, ENSDARG00000032617, ENSDARG00000019856, ENSDARG00000005897, ENSDARG00000007099, ENSDARG00000052695, ENSDARG00000054560, ENSDARG00000056666, ENSDARG00000054562, ENSDARG00000058115, ENSDARG00000079046, ENSDARG00000030905,…	428	740	9822	2.82206	1.93351e-17	1.48732e-18	4.98227e-17
ZFIN_ANATOMY	paraxial mesoderm	35	4.65426	1.53979e-19	ENSDARG00000007329, ENSDARG00000053493, ENSDARG00000036987, ENSDARG00000006467, ENSDARG00000032049, ENSDARG00000002336, ENSDARG00000037879, ENSDARG00000040764, ENSDARG00000058115, ENSDARG00000067829, ENSDARG00000057813, ENSDARG00000056995, ENSDARG00000074335, ENSDARG00000056986, ENSDARG00000076895, ENSDARG00000018693, ENSDARG00000060397, ENSDARG00000033999, ENSDARG00000020053, ENSDARG00000033680,…	428	117	9822	6.86497	8.76139e-17	6.25813e-18	2.25763e-16
ZFIN_ANATOMY	pharyngeal arch	62	8.24468	3.52816e-16	ENSDARG00000016153, ENSDARG00000011163, ENSDARG00000054003, ENSDARG00000011027, ENSDARG00000032617, ENSDARG00000019815, ENSDARG00000036279, ENSDARG00000052695, ENSDARG00000054560, ENSDARG00000054562, ENSDARG00000034916, ENSDARG00000058115, ENSDARG00000013207, ENSDARG00000071478, ENSDARG00000030905, ENSDARG00000042151, ENSDARG00000076895, ENSDARG00000045694, ENSDARG00000010085, ENSDARG00000045798,…	428	442	9822	3.21903	1.89515e-13	1.26565e-14	4.88498e-13
ZFIN_ANATOMY	midbrain	96	12.766	5.89871e-16	ENSDARG00000024431, ENSDARG00000053301, ENSDARG00000069956, ENSDARG00000036279, ENSDARG00000054560, ENSDARG00000019473, ENSDARG00000054562, ENSDARG00000058115, ENSDARG00000079046, ENSDARG00000061923, ENSDARG00000037618, ENSDARG00000070818, ENSDARG00000078416, ENSDARG00000010878, ENSDARG00000035563, ENSDARG00000038429, ENSDARG00000055026, ENSDARG00000035810, ENSDARG00000032485, ENSDARG00000044462,…	428	930	9822	2.36889	3.15858e-13	1.9762e-14	8.10463e-13
ZFIN_ANATOMY	pharyngeal arch 3-7 skeleton	76	10.1064	1.56846e-15	ENSDARG00000031907, ENSDARG00000031720, ENSDARG00000037593, ENSDARG00000024431, ENSDARG00000032617, ENSDARG00000069692, ENSDARG00000007099, ENSDARG00000069956, ENSDARG00000019815, ENSDARG00000020929, ENSDARG00000002937, ENSDARG00000002601, ENSDARG00000038159, ENSDARG00000071478, ENSDARG00000026797, ENSDARG00000056995, ENSDARG00000019659, ENSDARG00000031098, ENSDARG00000038843, ENSDARG00000040346,…	428	647	9822	2.69566	8.84404e-13	5.20695e-14	2.27596e-12
ZFIN_ANATOMY	hindbrain neural plate	36	4.78723	2.08079e-15	ENSDARG00000014277, ENSDARG00000022995, ENSDARG00000052947, ENSDARG00000069692, ENSDARG00000068732, ENSDARG00000039034, ENSDARG00000040216, ENSDARG00000037879, ENSDARG00000002601, ENSDARG00000071497, ENSDARG00000056666, ENSDARG00000071496, ENSDARG00000070913, ENSDARG00000034893, ENSDARG00000052610, ENSDARG00000061923, ENSDARG00000037618, ENSDARG00000074335, ENSDARG00000012078, ENSDARG00000044511,…	428	164	9822	5.0375	1.20026e-12	6.67244e-14	3.09752e-12
ZFIN_ANATOMY	shield	24	3.19149	5.0746e-15	ENSDARG00000017058, ENSDARG00000018693, ENSDARG00000045219, ENSDARG00000009905, ENSDARG00000055381, ENSDARG00000006110, ENSDARG00000024431, ENSDARG00000019949, ENSDARG00000015611, ENSDARG00000014571, ENSDARG00000056438, ENSDARG00000021201, ENSDARG00000002445, ENSDARG00000069185, ENSDARG00000040764, ENSDARG00000003399, ENSDARG00000077353, ENSDARG00000070914, ENSDARG00000033182, ENSDARG00000069763,…	428	69	9822	7.98212	2.9059e-12	1.52989e-13	7.4829e-12
ZFIN_ANATOMY	hypoblast	24	3.19149	7.16594e-15	ENSDARG00000018693, ENSDARG00000037116, ENSDARG00000045219, ENSDARG00000009905, ENSDARG00000052947, ENSDARG00000024431, ENSDARG00000033999, ENSDARG00000020053, ENSDARG00000055100, ENSDARG00000014571, ENSDARG00000053493, ENSDARG00000077473, ENSDARG00000037879, ENSDARG00000078356, ENSDARG00000017821, ENSDARG00000034117, ENSDARG00000040299, ENSDARG00000034893, ENSDARG00000030871, ENSDARG00000002172,…	428	70	9822	7.86809	4.10616e-12	2.0528e-13	1.05804e-11
ZFIN_ANATOMY	presumptive ectoderm	18	2.39362	3.69252e-14	ENSDARG00000019659, ENSDARG00000057936, ENSDARG00000040606, ENSDARG00000054823, ENSDARG00000006110, ENSDARG00000015611, ENSDARG00000002445, ENSDARG00000016526, ENSDARG00000059279, ENSDARG00000016858, ENSDARG00000034117, ENSDARG00000040764, ENSDARG00000070360, ENSDARG00000070913, ENSDARG00000035521, ENSDARG00000010770, ENSDARG00000059327, ENSDARG00000035810	428	37	9822	11.1642	2.10362e-11	1.00175e-12	5.42011e-11
ZFIN_ANATOMY	midbrain neural keel	31	4.12234	5.79518e-14	ENSDARG00000014277, ENSDARG00000031548, ENSDARG00000037593, ENSDARG00000052947, ENSDARG00000053301, ENSDARG00000040216, ENSDARG00000052695, ENSDARG00000002601, ENSDARG00000038159, ENSDARG00000071497, ENSDARG00000011533, ENSDARG00000056666, ENSDARG00000018492, ENSDARG00000070913, ENSDARG00000016363, ENSDARG00000012078, ENSDARG00000040346, ENSDARG00000056594, ENSDARG00000006110, ENSDARG00000033999,…	428	134	9822	5.309	3.29756e-11	1.49891e-12	8.49765e-11
ZFIN_ANATOMY	notochord	75	9.9734	2.27352e-13	ENSDARG00000016153, ENSDARG00000031907, ENSDARG00000037593, ENSDARG00000015611, ENSDARG00000032617, ENSDARG00000010124, ENSDARG00000007099, ENSDARG00000019815, ENSDARG00000036279, ENSDARG00000014587, ENSDARG00000052695, ENSDARG00000038159, ENSDARG00000071478, ENSDARG00000079046, ENSDARG00000078674, ENSDARG00000037618, ENSDARG00000038843, ENSDARG00000076895, ENSDARG00000018693, ENSDARG00000040346,…	428	695	9822	2.47647	1.29376e-10	5.62506e-12	3.33378e-10
ZFIN_ANATOMY	forebrain neural keel	24	3.19149	1.30365e-12	ENSDARG00000044511, ENSDARG00000031548, ENSDARG00000058008, ENSDARG00000038843, ENSDARG00000006110, ENSDARG00000033999, ENSDARG00000014147, ENSDARG00000027112, ENSDARG00000076799, ENSDARG00000021201, ENSDARG00000021916, ENSDARG00000010192, ENSDARG00000068732, ENSDARG00000071497, ENSDARG00000038429, ENSDARG00000003399, ENSDARG00000055026, ENSDARG00000035521, ENSDARG00000034893, ENSDARG00000078680,…	428	87	9822	6.33065	7.41762e-10	3.09067e-11	1.91137e-09
ZFIN_ANATOMY	rhombomere	35	4.65426	1.38006e-12	ENSDARG00000018524, ENSDARG00000053301, ENSDARG00000018787, ENSDARG00000069692, ENSDARG00000068401, ENSDARG00000027940, ENSDARG00000052695, ENSDARG00000037879, ENSDARG00000002937, ENSDARG00000040764, ENSDARG00000011533, ENSDARG00000018492, ENSDARG00000030905, ENSDARG00000034893, ENSDARG00000061923, ENSDARG00000037618, ENSDARG00000042277, ENSDARG00000070818, ENSDARG00000044511, ENSDARG00000008174,…	428	191	9822	4.20524	7.85224e-10	3.1409e-11	2.02337e-09
ZFIN_ANATOMY	midbrain hindbrain boundary neural keel	16	2.12766	4.29405e-12	ENSDARG00000044511, ENSDARG00000038843, ENSDARG00000076895, ENSDARG00000022995, ENSDARG00000020053, ENSDARG00000010124, ENSDARG00000068732, ENSDARG00000052695, ENSDARG00000002601, ENSDARG00000003399, ENSDARG00000044485, ENSDARG00000038446, ENSDARG00000008153, ENSDARG00000040926, ENSDARG00000071697, ENSDARG00000037618, ENSDARG00000061195	428	35	9822	10.4908	2.44329e-09	9.39727e-11	6.29587e-09
ZFIN_ANATOMY	germ ring	17	2.26064	7.25583e-12	ENSDARG00000038843, ENSDARG00000009905, ENSDARG00000052947, ENSDARG00000033999, ENSDARG00000024431, ENSDARG00000019949, ENSDARG00000007329, ENSDARG00000010192, ENSDARG00000037879, ENSDARG00000069185, ENSDARG00000036292, ENSDARG00000003399, ENSDARG00000077353, ENSDARG00000030871, ENSDARG00000069763, ENSDARG00000056995, ENSDARG00000059073	428	42	9822	9.28872	4.12859e-09	1.52911e-10	1.06385e-08
ZFIN_ANATOMY	central nervous system	82	10.9043	1.00665e-11	ENSDARG00000018524, ENSDARG00000016153, ENSDARG00000031720, ENSDARG00000011027, ENSDARG00000037116, ENSDARG00000037593, ENSDARG00000053301, ENSDARG00000069692, ENSDARG00000043646, ENSDARG00000010941, ENSDARG00000069956, ENSDARG00000038159, ENSDARG00000054560, ENSDARG00000054562, ENSDARG00000034916, ENSDARG00000058115, ENSDARG00000071478, ENSDARG00000079046, ENSDARG00000070434, ENSDARG00000061923,…	428	860	9822	2.18812	5.72784e-09	2.04566e-10	1.47595e-08
ZFIN_ANATOMY	marginal blastomere	14	1.8617	1.90414e-11	ENSDARG00000006640, ENSDARG00000038843, ENSDARG00000009905, ENSDARG00000014147, ENSDARG00000068732, ENSDARG00000037879, ENSDARG00000017821, ENSDARG00000023520, ENSDARG00000003399, ENSDARG00000040299, ENSDARG00000004256, ENSDARG00000056995, ENSDARG00000056986, ENSDARG00000059073	428	27	9822	11.8993	1.08345e-08	3.73604e-10	2.79184e-08
ZFIN_ANATOMY	presumptive mesoderm	12	1.59574	2.23276e-11	ENSDARG00000045219, ENSDARG00000009905, ENSDARG00000006110, ENSDARG00000055100, ENSDARG00000056012, ENSDARG00000007329, ENSDARG00000017917, ENSDARG00000014091, ENSDARG00000068732, ENSDARG00000006467, ENSDARG00000002336, ENSDARG00000059073	428	18	9822	15.2991	1.27045e-08	4.23482e-10	3.27368e-08
ZFIN_ANATOMY	ventricular zone	45	5.98404	2.26443e-11	ENSDARG00000031548, ENSDARG00000052094, ENSDARG00000033172, ENSDARG00000011027, ENSDARG00000039069, ENSDARG00000015611, ENSDARG00000022934, ENSDARG00000002336, ENSDARG00000075625, ENSDARG00000052695, ENSDARG00000037879, ENSDARG00000019930, ENSDARG00000038159, ENSDARG00000054560, ENSDARG00000020417, ENSDARG00000054562, ENSDARG00000018492, ENSDARG00000034916, ENSDARG00000058115, ENSDARG00000070913,…	428	331	9822	3.1199	1.28846e-08	4.15633e-10	3.32011e-08
ZFIN_ANATOMY	midbrain hindbrain boundary	37	4.92021	2.86431e-11	ENSDARG00000058008, ENSDARG00000011027, ENSDARG00000037593, ENSDARG00000024431, ENSDARG00000015611, ENSDARG00000032617, ENSDARG00000034670, ENSDARG00000068401, ENSDARG00000068732, ENSDARG00000075625, ENSDARG00000002601, ENSDARG00000071497, ENSDARG00000058115, ENSDARG00000070914, ENSDARG00000070913, ENSDARG00000058543, ENSDARG00000074335, ENSDARG00000019659, ENSDARG00000044511, ENSDARG00000038386,…	428	235	9822	3.61318	1.62979e-08	5.0931e-10	4.19965e-08
ZFIN_ANATOMY	endoderm	25	3.32447	2.96404e-11	ENSDARG00000069692, ENSDARG00000053493, ENSDARG00000008305, ENSDARG00000017821, ENSDARG00000006837, ENSDARG00000036292, ENSDARG00000058115, ENSDARG00000058543, ENSDARG00000034893, ENSDARG00000057813, ENSDARG00000076895, ENSDARG00000055381, ENSDARG00000056783, ENSDARG00000033999, ENSDARG00000055100, ENSDARG00000013168, ENSDARG00000058730, ENSDARG00000055026, ENSDARG00000035521, ENSDARG00000044485,…	428	109	9822	5.26344	1.68654e-08	5.11072e-10	4.34587e-08
ZFIN_ANATOMY	neural keel	24	3.19149	3.71239e-11	ENSDARG00000057936, ENSDARG00000008174, ENSDARG00000035750, ENSDARG00000038843, ENSDARG00000018693, ENSDARG00000021032, ENSDARG00000056783, ENSDARG00000033999, ENSDARG00000018303, ENSDARG00000053835, ENSDARG00000068732, ENSDARG00000077473, ENSDARG00000027589, ENSDARG00000002601, ENSDARG00000036292, ENSDARG00000020417, ENSDARG00000003399, ENSDARG00000035521, ENSDARG00000052139, ENSDARG00000037362,…	428	101	9822	5.45313	2.11235e-08	6.21279e-10	5.4431e-08
ZFIN_ANATOMY	axis	40	5.31915	7.25701e-11	ENSDARG00000018524, ENSDARG00000031907, ENSDARG00000031720, ENSDARG00000037593, ENSDARG00000022995, ENSDARG00000052947, ENSDARG00000015611, ENSDARG00000032617, ENSDARG00000022934, ENSDARG00000019815, ENSDARG00000075625, ENSDARG00000038159, ENSDARG00000069185, ENSDARG00000070360, ENSDARG00000009689, ENSDARG00000061451, ENSDARG00000079046, ENSDARG00000042277, ENSDARG00000035131, ENSDARG00000038843,…	428	279	9822	3.29012	4.12924e-08	1.17978e-09	1.06402e-07
ZFIN_ANATOMY	presumptive telencephalon	20	2.65957	5.63705e-10	ENSDARG00000058008, ENSDARG00000038843, ENSDARG00000040346, ENSDARG00000021201, ENSDARG00000068732, ENSDARG00000032963, ENSDARG00000023520, ENSDARG00000054560, ENSDARG00000071497, ENSDARG00000020417, ENSDARG00000054562, ENSDARG00000056666, ENSDARG00000003399, ENSDARG00000070913, ENSDARG00000035521, ENSDARG00000016363, ENSDARG00000061923, ENSDARG00000033182, ENSDARG00000069763, ENSDARG00000071697,…	428	78	9822	5.88426	3.20748e-07	8.90966e-09	8.26503e-07
ZFIN_ANATOMY	otic vesicle	68	9.04255	1.13128e-09	ENSDARG00000014259, ENSDARG00000016153, ENSDARG00000031907, ENSDARG00000011027, ENSDARG00000015611, ENSDARG00000032617, ENSDARG00000010124, ENSDARG00000026039, ENSDARG00000069956, ENSDARG00000019815, ENSDARG00000036279, ENSDARG00000034300, ENSDARG00000038159, ENSDARG00000071478, ENSDARG00000019659, ENSDARG00000038843, ENSDARG00000056594, ENSDARG00000040346, ENSDARG00000019949, ENSDARG00000010085,…	428	716	9822	2.17948	6.43697e-07	1.73972e-08	1.65868e-06
ZFIN_ANATOMY	presumptive paraxial mesoderm	10	1.32979	2.02491e-09	ENSDARG00000070535, ENSDARG00000058115, ENSDARG00000053493, ENSDARG00000007329, ENSDARG00000036987, ENSDARG00000011785, ENSDARG00000006467, ENSDARG00000002336, ENSDARG00000056995, ENSDARG00000054103	428	15	9822	15.2991	1.15218e-06	3.03204e-08	2.96893e-06
ZFIN_ANATOMY	pectoral fin	57	7.57979	2.58753e-09	ENSDARG00000011163, ENSDARG00000054003, ENSDARG00000032617, ENSDARG00000027940, ENSDARG00000036279, ENSDARG00000038159, ENSDARG00000056666, ENSDARG00000034916, ENSDARG00000058115, ENSDARG00000076895, ENSDARG00000019098, ENSDARG00000060397, ENSDARG00000045694, ENSDARG00000053835, ENSDARG00000017591, ENSDARG00000010192, ENSDARG00000023520, ENSDARG00000003399, ENSDARG00000077353, ENSDARG00000055026,…	428	558	9822	2.34421	1.4723e-06	3.77514e-08	3.79383e-06
ZFIN_ANATOMY	retina	97	12.8989	3.51245e-09	ENSDARG00000036279, ENSDARG00000054560, ENSDARG00000054562, ENSDARG00000003803, ENSDARG00000076895, ENSDARG00000028514, ENSDARG00000045694, ENSDARG00000010878, ENSDARG00000035563, ENSDARG00000056043, ENSDARG00000038429, ENSDARG00000011404, ENSDARG00000035810, ENSDARG00000032485, ENSDARG00000044803, ENSDARG00000031548, ENSDARG00000035750, ENSDARG00000033172, ENSDARG00000025071, ENSDARG00000013274,…	428	1230	9822	1.80977	1.99858e-06	4.99646e-08	5.14995e-06
ZFIN_ANATOMY	neuroectoderm	16	2.12766	4.01562e-09	ENSDARG00000014259, ENSDARG00000021032, ENSDARG00000009905, ENSDARG00000006110, ENSDARG00000033999, ENSDARG00000053493, ENSDARG00000010192, ENSDARG00000029263, ENSDARG00000036292, ENSDARG00000003399, ENSDARG00000040299, ENSDARG00000070913, ENSDARG00000062338, ENSDARG00000010770, ENSDARG00000004256, ENSDARG00000003411	428	53	9822	6.92788	2.28488e-06	5.57289e-08	5.88769e-06
ZFIN_ANATOMY	pectoral fin bud	28	3.7234	4.15957e-09	ENSDARG00000053493, ENSDARG00000008305, ENSDARG00000026039, ENSDARG00000068732, ENSDARG00000002937, ENSDARG00000040764, ENSDARG00000018492, ENSDARG00000058115, ENSDARG00000070914, ENSDARG00000037677, ENSDARG00000056995, ENSDARG00000044511, ENSDARG00000038843, ENSDARG00000040346, ENSDARG00000070346, ENSDARG00000027112, ENSDARG00000018303, ENSDARG00000002445, ENSDARG00000027589, ENSDARG00000031894,…	428	170	9822	3.77977	2.36679e-06	5.63522e-08	6.09876e-06
ZFIN_ANATOMY	axial chorda mesoderm	20	2.65957	9.02813e-09	ENSDARG00000016153, ENSDARG00000038843, ENSDARG00000035131, ENSDARG00000017058, ENSDARG00000009905, ENSDARG00000006110, ENSDARG00000019949, ENSDARG00000045694, ENSDARG00000021201, ENSDARG00000068401, ENSDARG00000007099, ENSDARG00000019473, ENSDARG00000038429, ENSDARG00000070360, ENSDARG00000040299, ENSDARG00000058543, ENSDARG00000015472, ENSDARG00000071697, ENSDARG00000056986, ENSDARG00000059073	428	91	9822	5.04365	5.13699e-06	1.19465e-07	1.3237e-05
ZFIN_ANATOMY	optic tectum	75	9.9734	1.91668e-08	ENSDARG00000016153, ENSDARG00000011163, ENSDARG00000037593, ENSDARG00000039069, ENSDARG00000010124, ENSDARG00000069956, ENSDARG00000007099, ENSDARG00000014587, ENSDARG00000052695, ENSDARG00000034916, ENSDARG00000070129, ENSDARG00000031098, ENSDARG00000018693, ENSDARG00000056594, ENSDARG00000040346, ENSDARG00000028514, ENSDARG00000060397, ENSDARG00000010878, ENSDARG00000017591, ENSDARG00000010192,…	428	884	9822	1.947	1.09058e-05	2.47861e-07	2.81023e-05
ZFIN_ANATOMY	tegmentum	50	6.64894	2.27435e-08	ENSDARG00000018524, ENSDARG00000031720, ENSDARG00000037593, ENSDARG00000011027, ENSDARG00000053301, ENSDARG00000010941, ENSDARG00000069956, ENSDARG00000052695, ENSDARG00000056666, ENSDARG00000058115, ENSDARG00000061923, ENSDARG00000040346, ENSDARG00000028514, ENSDARG00000010878, ENSDARG00000055577, ENSDARG00000059279, ENSDARG00000004597, ENSDARG00000003399, ENSDARG00000035521, ENSDARG00000017168,…	428	485	9822	2.36583	1.2941e-05	2.87579e-07	3.33465e-05
ZFIN_ANATOMY	lateral mesoderm	18	2.39362	3.42705e-08	ENSDARG00000031907, ENSDARG00000036194, ENSDARG00000078004, ENSDARG00000056783, ENSDARG00000024431, ENSDARG00000035151, ENSDARG00000055100, ENSDARG00000053493, ENSDARG00000008305, ENSDARG00000077473, ENSDARG00000006467, ENSDARG00000027589, ENSDARG00000032963, ENSDARG00000019930, ENSDARG00000017821, ENSDARG00000003399, ENSDARG00000059327, ENSDARG00000014091, ENSDARG00000056986	428	79	9822	5.22879	1.94997e-05	4.23911e-07	5.02474e-05
ZFIN_ANATOMY	hypothalamus	30	3.98936	6.02379e-08	ENSDARG00000031548, ENSDARG00000011027, ENSDARG00000015611, ENSDARG00000009930, ENSDARG00000078308, ENSDARG00000068401, ENSDARG00000068732, ENSDARG00000038159, ENSDARG00000031952, ENSDARG00000020417, ENSDARG00000052630, ENSDARG00000058115, ENSDARG00000070914, ENSDARG00000058543, ENSDARG00000016363, ENSDARG00000074335, ENSDARG00000044511, ENSDARG00000070129, ENSDARG00000038386, ENSDARG00000054823,…	428	217	9822	3.17262	3.42748e-05	7.29263e-07	8.83208e-05
ZFIN_ANATOMY	optic stalk	16	2.12766	8.24068e-08	ENSDARG00000044511, ENSDARG00000038843, ENSDARG00000037116, ENSDARG00000011027, ENSDARG00000033680, ENSDARG00000014147, ENSDARG00000055100, ENSDARG00000018303, ENSDARG00000021916, ENSDARG00000068732, ENSDARG00000075625, ENSDARG00000003399, ENSDARG00000033733, ENSDARG00000055026, ENSDARG00000016022, ENSDARG00000030905	428	65	9822	5.64889	4.68884e-05	9.76864e-07	0.000120825
ZFIN_ANATOMY	ventral mesoderm	38	5.05319	1.07827e-07	ENSDARG00000018524, ENSDARG00000035750, ENSDARG00000037593, ENSDARG00000035151, ENSDARG00000024431, ENSDARG00000032617, ENSDARG00000010124, ENSDARG00000005897, ENSDARG00000008305, ENSDARG00000022934, ENSDARG00000019815, ENSDARG00000052695, ENSDARG00000019930, ENSDARG00000017821, ENSDARG00000054560, ENSDARG00000013653, ENSDARG00000036292, ENSDARG00000054562, ENSDARG00000025784, ENSDARG00000018492,…	428	331	9822	2.63458	6.13515e-05	1.25211e-06	0.000158095
ZFIN_ANATOMY	adaxial cell	38	5.05319	1.26007e-07	ENSDARG00000031548, ENSDARG00000016153, ENSDARG00000037593, ENSDARG00000007329, ENSDARG00000036987, ENSDARG00000006467, ENSDARG00000036279, ENSDARG00000036630, ENSDARG00000054560, ENSDARG00000025784, ENSDARG00000054562, ENSDARG00000067829, ENSDARG00000004256, ENSDARG00000037618, ENSDARG00000056995, ENSDARG00000071697, ENSDARG00000055989, ENSDARG00000008433, ENSDARG00000017058, ENSDARG00000021032,…	428	333	9822	2.61876	7.16953e-05	1.43396e-06	0.000184751
ZFIN_ANATOMY	neural rod	28	3.7234	1.26551e-07	ENSDARG00000052094, ENSDARG00000052947, ENSDARG00000002336, ENSDARG00000037879, ENSDARG00000040764, ENSDARG00000056666, ENSDARG00000070913, ENSDARG00000034893, ENSDARG00000074335, ENSDARG00000056986, ENSDARG00000012078, ENSDARG00000042277, ENSDARG00000076895, ENSDARG00000038843, ENSDARG00000018693, ENSDARG00000056594, ENSDARG00000033999, ENSDARG00000055100, ENSDARG00000014147, ENSDARG00000036121,…	428	199	9822	3.22895	7.20052e-05	1.41192e-06	0.000185549
ZFIN_ANATOMY	optic vesicle	45	5.98404	1.31524e-07	ENSDARG00000031548, ENSDARG00000015564, ENSDARG00000058008, ENSDARG00000033172, ENSDARG00000011027, ENSDARG00000037593, ENSDARG00000022995, ENSDARG00000018787, ENSDARG00000032617, ENSDARG00000053493, ENSDARG00000043646, ENSDARG00000016526, ENSDARG00000068732, ENSDARG00000002336, ENSDARG00000007099, ENSDARG00000071497, ENSDARG00000018492, ENSDARG00000041895, ENSDARG00000058115, ENSDARG00000070913,…	428	436	9822	2.36855	7.48345e-05	1.43918e-06	0.00019284
ZFIN_ANATOMY	epiblast	14	1.8617	2.22639e-07	ENSDARG00000019659, ENSDARG00000056783, ENSDARG00000009905, ENSDARG00000033999, ENSDARG00000024431, ENSDARG00000014571, ENSDARG00000059279, ENSDARG00000034117, ENSDARG00000070913, ENSDARG00000034893, ENSDARG00000059327, ENSDARG00000056012, ENSDARG00000030871, ENSDARG00000056986	428	52	9822	6.17847	0.000126674	2.39022e-06	0.000326433
ZFIN_ANATOMY	axial mesoderm	15	1.99468	2.9887e-07	ENSDARG00000018693, ENSDARG00000021032, ENSDARG00000009905, ENSDARG00000006110, ENSDARG00000020053, ENSDARG00000045694, ENSDARG00000018303, ENSDARG00000002445, ENSDARG00000021201, ENSDARG00000003399, ENSDARG00000040299, ENSDARG00000056995, ENSDARG00000003411, ENSDARG00000056986, ENSDARG00000059073	428	62	9822	5.55208	0.000170043	3.1492e-06	0.000438202
ZFIN_ANATOMY	lateral plate mesoderm	18	2.39362	4.94442e-07	ENSDARG00000036194, ENSDARG00000078004, ENSDARG00000024431, ENSDARG00000035151, ENSDARG00000008398, ENSDARG00000053493, ENSDARG00000008305, ENSDARG00000002445, ENSDARG00000068732, ENSDARG00000019930, ENSDARG00000017821, ENSDARG00000071497, ENSDARG00000071478, ENSDARG00000040299, ENSDARG00000016022, ENSDARG00000034893, ENSDARG00000078680, ENSDARG00000059327, ENSDARG00000061923	428	94	9822	4.39441	0.000281298	5.11521e-06	0.000724947
ZFIN_ANATOMY	neural crest cell	10	1.32979	8.23612e-07	ENSDARG00000070818, ENSDARG00000034117, ENSDARG00000008174, ENSDARG00000021032, ENSDARG00000056783, ENSDARG00000060397, ENSDARG00000057813, ENSDARG00000010192, ENSDARG00000029263, ENSDARG00000027589	428	26	9822	8.82638	0.000468526	8.36846e-06	0.00120757
ZFIN_ANATOMY	presumptive segmental plate	13	1.72872	1.05392e-06	ENSDARG00000008433, ENSDARG00000007329, ENSDARG00000022934, ENSDARG00000002336, ENSDARG00000027589, ENSDARG00000006526, ENSDARG00000039070, ENSDARG00000003399, ENSDARG00000078680, ENSDARG00000017917, ENSDARG00000057813, ENSDARG00000056995, ENSDARG00000012078	428	50	9822	5.96664	0.000599501	1.05207e-05	0.00154524
ZFIN_ANATOMY	basal plate midbrain region	32	4.25532	1.37672e-06	ENSDARG00000018524, ENSDARG00000035750, ENSDARG00000033172, ENSDARG00000011027, ENSDARG00000037593, ENSDARG00000010941, ENSDARG00000016526, ENSDARG00000008407, ENSDARG00000052695, ENSDARG00000019930, ENSDARG00000056666, ENSDARG00000011533, ENSDARG00000058115, ENSDARG00000067829, ENSDARG00000038386, ENSDARG00000040346, ENSDARG00000028514, ENSDARG00000010878, ENSDARG00000055577, ENSDARG00000059279,…	428	279	9822	2.6321	0.000783047	1.3506e-05	0.00201853
ZFIN_ANATOMY	cerebellum	32	4.25532	1.86767e-06	ENSDARG00000016153, ENSDARG00000031548, ENSDARG00000011163, ENSDARG00000035750, ENSDARG00000053301, ENSDARG00000053493, ENSDARG00000068401, ENSDARG00000040216, ENSDARG00000052695, ENSDARG00000006837, ENSDARG00000071497, ENSDARG00000019473, ENSDARG00000070913, ENSDARG00000061923, ENSDARG00000074335, ENSDARG00000012078, ENSDARG00000017058, ENSDARG00000038843, ENSDARG00000018693, ENSDARG00000068572,…	428	283	9822	2.59489	0.00106214	1.80118e-05	0.00273834
ZFIN_ANATOMY	neural crest	25	3.32447	1.95493e-06	ENSDARG00000014277, ENSDARG00000035750, ENSDARG00000054003, ENSDARG00000024431, ENSDARG00000005897, ENSDARG00000070360, ENSDARG00000062338, ENSDARG00000034894, ENSDARG00000057813, ENSDARG00000019659, ENSDARG00000044684, ENSDARG00000076895, ENSDARG00000038843, ENSDARG00000021032, ENSDARG00000028514, ENSDARG00000033999, ENSDARG00000077473, ENSDARG00000002445, ENSDARG00000059279, ENSDARG00000029263,…	428	188	9822	3.05168	0.00111174	1.85391e-05	0.00286628
ZFIN_ANATOMY	head	27	3.59043	2.06253e-06	ENSDARG00000014259, ENSDARG00000016153, ENSDARG00000011163, ENSDARG00000054003, ENSDARG00000026039, ENSDARG00000019930, ENSDARG00000040764, ENSDARG00000058688, ENSDARG00000018065, ENSDARG00000016084, ENSDARG00000062338, ENSDARG00000056995, ENSDARG00000055989, ENSDARG00000078416, ENSDARG00000008174, ENSDARG00000056783, ENSDARG00000055100, ENSDARG00000017591, ENSDARG00000010192, ENSDARG00000038429,…	428	215	9822	2.88192	0.00117289	1.92389e-05	0.00302404
ZFIN_ANATOMY	presumptive rhombomere 4	8	1.06383	2.27326e-06	ENSDARG00000034117, ENSDARG00000008174, ENSDARG00000003399, ENSDARG00000006110, ENSDARG00000052947, ENSDARG00000057813, ENSDARG00000077473, ENSDARG00000002601	428	16	9822	11.4743	0.00129265	2.08625e-05	0.003333
ZFIN_ANATOMY	lens vesicle	36	4.78723	4.32171e-06	ENSDARG00000018524, ENSDARG00000039150, ENSDARG00000011027, ENSDARG00000013274, ENSDARG00000032617, ENSDARG00000041022, ENSDARG00000008305, ENSDARG00000068732, ENSDARG00000016526, ENSDARG00000036279, ENSDARG00000020953, ENSDARG00000011533, ENSDARG00000058115, ENSDARG00000058688, ENSDARG00000058543, ENSDARG00000030905, ENSDARG00000070434, ENSDARG00000037677, ENSDARG00000026797, ENSDARG00000042151,…	428	354	9822	2.33376	0.00245604	3.90319e-05	0.00633631
ZFIN_ANATOMY	prechordal plate	12	1.59574	4.85255e-06	ENSDARG00000038843, ENSDARG00000006110, ENSDARG00000007329, ENSDARG00000002445, ENSDARG00000077473, ENSDARG00000021201, ENSDARG00000078356, ENSDARG00000038429, ENSDARG00000040299, ENSDARG00000058543, ENSDARG00000002172, ENSDARG00000003411, ENSDARG00000059073	428	48	9822	5.73715	0.0027573	4.31414e-05	0.00711458
ZFIN_ANATOMY	brain	75	9.9734	7.57888e-06	ENSDARG00000014259, ENSDARG00000018524, ENSDARG00000016153, ENSDARG00000011163, ENSDARG00000026039, ENSDARG00000034670, ENSDARG00000006272, ENSDARG00000076474, ENSDARG00000031952, ENSDARG00000054560, ENSDARG00000054562, ENSDARG00000058115, ENSDARG00000071478, ENSDARG00000005754, ENSDARG00000016084, ENSDARG00000038843, ENSDARG00000018693, ENSDARG00000021032, ENSDARG00000009905, ENSDARG00000060397,…	428	1030	9822	1.67101	0.00430312	6.63424e-05	0.0111116
ZFIN_ANATOMY	pharyngeal endoderm	8	1.06383	8.93526e-06	ENSDARG00000019659, ENSDARG00000003399, ENSDARG00000056783, ENSDARG00000034893, ENSDARG00000021113, ENSDARG00000002172, ENSDARG00000002445, ENSDARG00000003411, ENSDARG00000078356	428	19	9822	9.66257	0.00507128	7.70302e-05	0.0131001
ZFIN_ANATOMY	anterior axial hypoblast	17	2.26064	9.63215e-06	ENSDARG00000038843, ENSDARG00000035131, ENSDARG00000078004, ENSDARG00000054823, ENSDARG00000009905, ENSDARG00000025094, ENSDARG00000055381, ENSDARG00000035151, ENSDARG00000036121, ENSDARG00000007329, ENSDARG00000002445, ENSDARG00000023520, ENSDARG00000038446, ENSDARG00000037677, ENSDARG00000061923, ENSDARG00000056561, ENSDARG00000014091, ENSDARG00000059073	428	104	9822	3.75121	0.00546573	8.17985e-05	0.0141217
ZFIN_ANATOMY	forebrain neural rod	10	1.32979	1.31249e-05	ENSDARG00000038429, ENSDARG00000058538, ENSDARG00000003399, ENSDARG00000011027, ENSDARG00000058115, ENSDARG00000055026, ENSDARG00000056783, ENSDARG00000070913, ENSDARG00000034893, ENSDARG00000012078	428	35	9822	6.55674	0.00744032	0.00010982	0.0192421
ZFIN_ANATOMY	hindbrain neural keel	12	1.59574	1.62404e-05	ENSDARG00000056594, ENSDARG00000021032, ENSDARG00000056783, ENSDARG00000035521, ENSDARG00000020053, ENSDARG00000070913, ENSDARG00000034893, ENSDARG00000037362, ENSDARG00000057813, ENSDARG00000074335, ENSDARG00000003411, ENSDARG00000027589	428	54	9822	5.09969	0.00919829	0.000133916	0.023809
ZFIN_ANATOMY	unspecified	228	30.3191	1.88671e-05	ENSDARG00000014259, ENSDARG00000012314, ENSDARG00000035151, ENSDARG00000034178, ENSDARG00000019473, ENSDARG00000022254, ENSDARG00000007257, ENSDARG00000079046, ENSDARG00000003803, ENSDARG00000034957, ENSDARG00000028514, ENSDARG00000010878, ENSDARG00000014571, ENSDARG00000045798, ENSDARG00000030804, ENSDARG00000011582, ENSDARG00000035563, ENSDARG00000004597, ENSDARG00000030347, ENSDARG00000017078,…	428	4256	9822	1.22939	0.010678	0.000153352	0.0276593
ZFIN_ANATOMY	post-vent region	14	1.8617	2.38911e-05	ENSDARG00000070818, ENSDARG00000034117, ENSDARG00000038429, ENSDARG00000017058, ENSDARG00000058538, ENSDARG00000011027, ENSDARG00000009905, ENSDARG00000060397, ENSDARG00000056012, ENSDARG00000053493, ENSDARG00000021113, ENSDARG00000007172, ENSDARG00000002445, ENSDARG00000056995	428	77	9822	4.17247	0.0135022	0.000191449	0.0350234
ZFIN_ANATOMY	spinal cord neural tube	9	1.19681	3.00479e-05	ENSDARG00000070818, ENSDARG00000038159, ENSDARG00000059337, ENSDARG00000052947, ENSDARG00000015611, ENSDARG00000010878, ENSDARG00000010192, ENSDARG00000007369, ENSDARG00000040946	428	30	9822	6.88458	0.0169522	0.000237437	0.0440471
ZFIN_ANATOMY	presumptive diencephalon	16	2.12766	3.16512e-05	ENSDARG00000018524, ENSDARG00000038386, ENSDARG00000056594, ENSDARG00000033999, ENSDARG00000021201, ENSDARG00000068732, ENSDARG00000071497, ENSDARG00000059337, ENSDARG00000018492, ENSDARG00000017168, ENSDARG00000034893, ENSDARG00000016363, ENSDARG00000042151, ENSDARG00000035810, ENSDARG00000003411, ENSDARG00000059073	428	102	9822	3.59978	0.0178486	0.000246679	0.0463969
ZFIN_ANATOMY	DEL	7	0.930851	3.59838e-05	ENSDARG00000036292, ENSDARG00000018693, ENSDARG00000017164, ENSDARG00000052610, ENSDARG00000014091, ENSDARG00000037879, ENSDARG00000059073	428	16	9822	10.04	0.020267	0.000276653	0.0527465
ZFIN_ANATOMY	epiphysis	38	5.05319	4.49778e-05	ENSDARG00000018524, ENSDARG00000031548, ENSDARG00000016153, ENSDARG00000037593, ENSDARG00000053301, ENSDARG00000015611, ENSDARG00000009930, ENSDARG00000007172, ENSDARG00000022934, ENSDARG00000007099, ENSDARG00000036630, ENSDARG00000054560, ENSDARG00000006837, ENSDARG00000040764, ENSDARG00000052630, ENSDARG00000054562, ENSDARG00000003803, ENSDARG00000067829, ENSDARG00000018065, ENSDARG00000074335,…	428	427	9822	2.04226	0.0252682	0.000341181	0.0659262
ZFIN_ANATOMY	non neural ectoderm	6	0.797872	5.63895e-05	ENSDARG00000019659, ENSDARG00000040606, ENSDARG00000036194, ENSDARG00000059327, ENSDARG00000016526, ENSDARG00000059279	428	11	9822	12.5174	0.0315772	0.000422102	0.0826465
ZFIN_ANATOMY	optic primordium	15	1.99468	8.96832e-05	ENSDARG00000038843, ENSDARG00000076895, ENSDARG00000033172, ENSDARG00000037593, ENSDARG00000022995, ENSDARG00000032617, ENSDARG00000045694, ENSDARG00000043271, ENSDARG00000077473, ENSDARG00000069185, ENSDARG00000030905, ENSDARG00000078680, ENSDARG00000040315, ENSDARG00000008153, ENSDARG00000012078	428	99	9822	3.47706	0.0497518	0.000662534	0.131413
ZFIN_ANATOMY	neuron	39	5.18617	0.000166411	ENSDARG00000042375, ENSDARG00000027602, ENSDARG00000009930, ENSDARG00000018787, ENSDARG00000007329, ENSDARG00000010124, ENSDARG00000010941, ENSDARG00000027940, ENSDARG00000040216, ENSDARG00000002336, ENSDARG00000008407, ENSDARG00000019930, ENSDARG00000031952, ENSDARG00000036292, ENSDARG00000071478, ENSDARG00000067829, ENSDARG00000018065, ENSDARG00000061923, ENSDARG00000070129, ENSDARG00000019302,…	428	472	9822	1.89618	0.0903505	0.00121331	0.243715
ZFIN_ANATOMY	presumptive neural plate	8	1.06383	0.000189653	ENSDARG00000003399, ENSDARG00000018693, ENSDARG00000056594, ENSDARG00000009905, ENSDARG00000006110, ENSDARG00000070913, ENSDARG00000010770, ENSDARG00000057813	428	29	9822	6.33065	0.102303	0.00136518	0.277709
ZFIN_ANATOMY	axial hypoblast	5	0.664894	0.000214464	ENSDARG00000040299, ENSDARG00000009905, ENSDARG00000070914, ENSDARG00000006110, ENSDARG00000059073	428	8	9822	14.3429	0.11489	0.00152438	0.313987
ZFIN_ANATOMY	midbrain hindbrain boundary neural plate	6	0.797872	0.000219195	ENSDARG00000044511, ENSDARG00000003399, ENSDARG00000020053, ENSDARG00000018303, ENSDARG00000040926, ENSDARG00000068732, ENSDARG00000052695	428	14	9822	9.83511	0.11727	0.00153876	0.320903
ZFIN_ANATOMY	midbrain neural rod	10	1.32979	0.000222361	ENSDARG00000038429, ENSDARG00000056594, ENSDARG00000058115, ENSDARG00000070913, ENSDARG00000017168, ENSDARG00000037362, ENSDARG00000040926, ENSDARG00000074335, ENSDARG00000052695, ENSDARG00000012078, ENSDARG00000002601	428	49	9822	4.68339	0.118859	0.00154195	0.32553
ZFIN_ANATOMY	blastoderm	9	1.19681	0.000223898	ENSDARG00000014277, ENSDARG00000054003, ENSDARG00000017164, ENSDARG00000071478, ENSDARG00000056783, ENSDARG00000006110, ENSDARG00000034893, ENSDARG00000056986, ENSDARG00000059073	428	39	9822	5.29583	0.119629	0.00153391	0.327777
ZFIN_ANATOMY	ventral mesenchyme	11	1.46277	0.000306386	ENSDARG00000040346, ENSDARG00000058115, ENSDARG00000019949, ENSDARG00000044485, ENSDARG00000045694, ENSDARG00000038446, ENSDARG00000010770, ENSDARG00000008305, ENSDARG00000014091, ENSDARG00000008153, ENSDARG00000027589	428	62	9822	4.07153	0.160006	0.00207357	0.448284
ZFIN_ANATOMY	pectoral fin musculature	44	5.85106	0.000416308	ENSDARG00000031907, ENSDARG00000031720, ENSDARG00000035750, ENSDARG00000025071, ENSDARG00000037593, ENSDARG00000022995, ENSDARG00000024431, ENSDARG00000032617, ENSDARG00000068401, ENSDARG00000068732, ENSDARG00000007099, ENSDARG00000002937, ENSDARG00000040764, ENSDARG00000070360, ENSDARG00000041895, ENSDARG00000067829, ENSDARG00000058543, ENSDARG00000026797, ENSDARG00000056995, ENSDARG00000012078,…	428	582	9822	1.73495	0.210952	0.00278352	0.608658
ZFIN_ANATOMY	posterior lateral line primordium	8	1.06383	0.00044656	ENSDARG00000014259, ENSDARG00000031894, ENSDARG00000038843, ENSDARG00000011027, ENSDARG00000035521, ENSDARG00000014147, ENSDARG00000018303, ENSDARG00000052139	428	33	9822	5.5633	0.224424	0.00295086	0.652752
ZFIN_ANATOMY	lateral line system	23	3.05851	0.000542209	ENSDARG00000014259, ENSDARG00000039150, ENSDARG00000016153, ENSDARG00000031907, ENSDARG00000038843, ENSDARG00000031720, ENSDARG00000011027, ENSDARG00000040346, ENSDARG00000070346, ENSDARG00000014147, ENSDARG00000010878, ENSDARG00000018303, ENSDARG00000002445, ENSDARG00000068732, ENSDARG00000059279, ENSDARG00000002336, ENSDARG00000027589, ENSDARG00000002937, ENSDARG00000054560, ENSDARG00000054562,…	428	234	9822	2.25563	0.265526	0.00354085	0.792048
ZFIN_ANATOMY	anterior neural plate	5	0.664894	0.00060008	ENSDARG00000017058, ENSDARG00000018693, ENSDARG00000058115, ENSDARG00000033999, ENSDARG00000070913	428	10	9822	11.4743	0.289331	0.0038737	0.876239
ZFIN_ANATOMY	presumptive brain	7	0.930851	0.000714302	ENSDARG00000038843, ENSDARG00000003399, ENSDARG00000033999, ENSDARG00000070913, ENSDARG00000068732, ENSDARG00000071697, ENSDARG00000002601	428	26	9822	6.17847	0.334078	0.00455793	1.04221
ZFIN_ANATOMY	trunk	12	1.59574	0.000715754	ENSDARG00000069185, ENSDARG00000038429, ENSDARG00000037116, ENSDARG00000071478, ENSDARG00000058688, ENSDARG00000009905, ENSDARG00000033999, ENSDARG00000018303, ENSDARG00000037362, ENSDARG00000053835, ENSDARG00000014091, ENSDARG00000012078	428	81	9822	3.39979	0.334629	0.00451655	1.04432
ZFIN_ANATOMY	midbrain hindbrain boundary neural rod	7	0.930851	0.000885143	ENSDARG00000031894, ENSDARG00000058538, ENSDARG00000003399, ENSDARG00000011027, ENSDARG00000020053, ENSDARG00000037362, ENSDARG00000002601	428	27	9822	5.94964	0.395812	0.00552173	1.28998
ZFIN_ANATOMY	presumptive shield	5	0.664894	0.00091076	ENSDARG00000019473, ENSDARG00000045219, ENSDARG00000006110, ENSDARG00000021201, ENSDARG00000059073	428	11	9822	10.4312	0.404562	0.00561957	1.32708
ZFIN_ANATOMY	median fin fold	12	1.59574	0.001189	ENSDARG00000012405, ENSDARG00000035131, ENSDARG00000056666, ENSDARG00000038843, ENSDARG00000058538, ENSDARG00000003399, ENSDARG00000058543, ENSDARG00000053835, ENSDARG00000026039, ENSDARG00000037677, ENSDARG00000020265, ENSDARG00000044803	428	86	9822	3.20213	0.491833	0.00725256	1.72923
ZFIN_ANATOMY	motor neuron	6	0.797872	0.00136738	ENSDARG00000008174, ENSDARG00000058538, ENSDARG00000052947, ENSDARG00000045694, ENSDARG00000007172, ENSDARG00000040946	428	20	9822	6.88458	0.540939	0.00824847	1.98623
ZFIN_ANATOMY	anterior lateral plate mesoderm	8	1.06383	0.00149897	ENSDARG00000017821, ENSDARG00000078004, ENSDARG00000035151, ENSDARG00000024431, ENSDARG00000059327, ENSDARG00000053493, ENSDARG00000008305, ENSDARG00000019815, ENSDARG00000019930	428	40	9822	4.58972	0.574101	0.00894452	2.17542
ZFIN_ANATOMY	nervous system	11	1.46277	0.00158276	ENSDARG00000040764, ENSDARG00000055678, ENSDARG00000068432, ENSDARG00000070913, ENSDARG00000032617, ENSDARG00000036121, ENSDARG00000021113, ENSDARG00000069763, ENSDARG00000010192, ENSDARG00000029263, ENSDARG00000019930	428	76	9822	3.32151	0.59396	0.00934465	2.29572
ZFIN_ANATOMY	blastodisc	7	0.930851	0.00158992	ENSDARG00000006640, ENSDARG00000017164, ENSDARG00000071478, ENSDARG00000070914, ENSDARG00000006110, ENSDARG00000037879, ENSDARG00000056986	428	30	9822	5.35467	0.595613	0.00929041	2.30598
ZFIN_ANATOMY	apical ectodermal ridge pectoral fin	10	1.32979	0.00167601	ENSDARG00000003399, ENSDARG00000055381, ENSDARG00000016022, ENSDARG00000058543, ENSDARG00000053835, ENSDARG00000026039, ENSDARG00000037677, ENSDARG00000002445, ENSDARG00000020265, ENSDARG00000059279	428	64	9822	3.58572	0.614976	0.009692	2.42943
ZFIN_ANATOMY	intermediate mesoderm	8	1.06383	0.00174125	ENSDARG00000017058, ENSDARG00000018693, ENSDARG00000053493, ENSDARG00000052139, ENSDARG00000002336, ENSDARG00000032963, ENSDARG00000056986, ENSDARG00000019930	428	41	9822	4.47778	0.629029	0.00996649	2.52287
ZFIN_ANATOMY	hindbrain neural rod	5	0.664894	0.00184105	ENSDARG00000070818, ENSDARG00000011027, ENSDARG00000058115, ENSDARG00000020053, ENSDARG00000012078	428	13	9822	8.82638	0.649545	0.0104304	2.66566
ZFIN_ANATOMY	presumptive neural retina	13	1.72872	0.00229151	ENSDARG00000038386, ENSDARG00000041895, ENSDARG00000003399, ENSDARG00000011027, ENSDARG00000055381, ENSDARG00000070913, ENSDARG00000053493, ENSDARG00000021113, ENSDARG00000032485, ENSDARG00000002336, ENSDARG00000069105, ENSDARG00000036279, ENSDARG00000012078	428	107	9822	2.78815	0.728926	0.0128412	3.30772
ZFIN_ANATOMY	fin bud	5	0.664894	0.00248979	ENSDARG00000058115, ENSDARG00000044485, ENSDARG00000036121, ENSDARG00000037677, ENSDARG00000002445	428	14	9822	8.19593	0.757913	0.0138102	3.58909
ZFIN_ANATOMY	presumptive dorsal mesoderm	4	0.531915	0.00250509	ENSDARG00000023520, ENSDARG00000009905, ENSDARG00000006110, ENSDARG00000059073	428	7	9822	13.1135	0.760017	0.0137606	3.61077
ZFIN_ANATOMY	anterior neural rod	4	0.531915	0.00250509	ENSDARG00000018693, ENSDARG00000037116, ENSDARG00000071478, ENSDARG00000015611	428	7	9822	13.1135	0.760017	0.0137606	3.61077
ZFIN_ANATOMY	VeLD	4	0.531915	0.00250509	ENSDARG00000052947, ENSDARG00000059327, ENSDARG00000016526, ENSDARG00000019930	428	7	9822	13.1135	0.760017	0.0137606	3.61077
ZFIN_ANATOMY	rhombomere 4	10	1.32979	0.00257393	ENSDARG00000008174, ENSDARG00000003399, ENSDARG00000056783, ENSDARG00000053301, ENSDARG00000069692, ENSDARG00000045694, ENSDARG00000059279, ENSDARG00000029263, ENSDARG00000002601, ENSDARG00000042277	428	68	9822	3.37479	0.769258	0.0140016	3.70826
ZFIN_ANATOMY	otic placode	26	3.45745	0.00301574	ENSDARG00000014259, ENSDARG00000035750, ENSDARG00000031907, ENSDARG00000032617, ENSDARG00000068732, ENSDARG00000016526, ENSDARG00000068401, ENSDARG00000038159, ENSDARG00000070913, ENSDARG00000037677, ENSDARG00000044511, ENSDARG00000038843, ENSDARG00000068432, ENSDARG00000068572, ENSDARG00000054823, ENSDARG00000033680, ENSDARG00000053835, ENSDARG00000017591, ENSDARG00000002445, ENSDARG00000032963,…	428	318	9822	1.8763	0.820674	0.0162339	4.33174
ZFIN_ANATOMY	primitive heart tube	15	1.99468	0.00369726	ENSDARG00000008433, ENSDARG00000018693, ENSDARG00000055381, ENSDARG00000008398, ENSDARG00000018787, ENSDARG00000036987, ENSDARG00000055577, ENSDARG00000008305, ENSDARG00000017821, ENSDARG00000023520, ENSDARG00000067829, ENSDARG00000029439, ENSDARG00000058543, ENSDARG00000078680, ENSDARG00000033182	428	143	9822	2.4072	0.878476	0.019687	5.28613
ZFIN_ANATOMY	pronephros	14	1.8617	0.00370038	ENSDARG00000016153, ENSDARG00000017058, ENSDARG00000052947, ENSDARG00000056438, ENSDARG00000017591, ENSDARG00000002445, ENSDARG00000020929, ENSDARG00000056043, ENSDARG00000019473, ENSDARG00000071478, ENSDARG00000058543, ENSDARG00000052139, ENSDARG00000014091, ENSDARG00000055989	428	128	9822	2.51	0.878692	0.0195212	5.29048
ZFIN_ANATOMY	superficial blastomere	4	0.531915	0.00387947	ENSDARG00000019659, ENSDARG00000023520, ENSDARG00000003399, ENSDARG00000002172, ENSDARG00000078356	428	8	9822	11.4743	0.890487	0.0202706	5.53978
ZFIN_ANATOMY	spinal cord interneuron	6	0.797872	0.00391744	ENSDARG00000003803, ENSDARG00000052947, ENSDARG00000059327, ENSDARG00000016526, ENSDARG00000040946, ENSDARG00000019930	428	25	9822	5.50766	0.892836	0.0202814	5.59255
ZFIN_ANATOMY	palatoquadrate arch	5	0.664894	0.00422483	ENSDARG00000044511, ENSDARG00000003399, ENSDARG00000055026, ENSDARG00000054753, ENSDARG00000032617	428	16	9822	7.17144	0.910097	0.0216621	6.01883
ZFIN_ANATOMY	forerunner cell group	12	1.59574	0.00501742	ENSDARG00000018693, ENSDARG00000078004, ENSDARG00000009905, ENSDARG00000035151, ENSDARG00000007329, ENSDARG00000010124, ENSDARG00000039034, ENSDARG00000037879, ENSDARG00000040764, ENSDARG00000003399, ENSDARG00000071478, ENSDARG00000079046, ENSDARG00000004256	428	103	9822	2.67362	0.942851	0.0254551	7.10966
ZFIN_ANATOMY	epithalamus	5	0.664894	0.00533772	ENSDARG00000070129, ENSDARG00000003399, ENSDARG00000036194, ENSDARG00000040299, ENSDARG00000014147	428	17	9822	6.74959	0.952418	0.0268238	7.54713
ZFIN_ANATOMY	head mesenchyme	14	1.8617	0.00546777	ENSDARG00000036194, ENSDARG00000068732, ENSDARG00000039034, ENSDARG00000059279, ENSDARG00000034117, ENSDARG00000070360, ENSDARG00000055678, ENSDARG00000038446, ENSDARG00000004256, ENSDARG00000034894, ENSDARG00000033182, ENSDARG00000071697, ENSDARG00000044462, ENSDARG00000056995	428	134	9822	2.39761	0.955829	0.0272303	7.72421
ZFIN_ANATOMY	anterior neural tube	3	0.398936	0.00549399	ENSDARG00000018693, ENSDARG00000037116, ENSDARG00000020053	428	3	9822	22.9486	0.956487	0.0271228	7.75988
ZFIN_ANATOMY	presumptive endoderm	4	0.531915	0.00563281	ENSDARG00000017821, ENSDARG00000009737, ENSDARG00000069252, ENSDARG00000014091, ENSDARG00000003411	428	9	9822	10.1994	0.95981	0.027562	7.94847
ZFIN_ANATOMY	presumptive rhombomere 2	4	0.531915	0.00563281	ENSDARG00000003399, ENSDARG00000006110, ENSDARG00000052947, ENSDARG00000035521	428	9	9822	10.1994	0.95981	0.027562	7.94847
ZFIN_ANATOMY	immature eye	44	5.85106	0.00597861	ENSDARG00000014277, ENSDARG00000039150, ENSDARG00000031548, ENSDARG00000016153, ENSDARG00000035750, ENSDARG00000036194, ENSDARG00000037593, ENSDARG00000022995, ENSDARG00000009930, ENSDARG00000032617, ENSDARG00000053493, ENSDARG00000068401, ENSDARG00000068732, ENSDARG00000002336, ENSDARG00000007099, ENSDARG00000037879, ENSDARG00000006837, ENSDARG00000040764, ENSDARG00000041895, ENSDARG00000034916,…	428	668	9822	1.51158	0.967026	0.0289857	8.41671
ZFIN_ANATOMY	heart primordium	10	1.32979	0.00650926	ENSDARG00000017821, ENSDARG00000008433, ENSDARG00000003399, ENSDARG00000036194, ENSDARG00000005476, ENSDARG00000029439, ENSDARG00000036987, ENSDARG00000008305, ENSDARG00000068732, ENSDARG00000019815	428	78	9822	2.94213	0.975666	0.0312606	9.13094
ZFIN_ANATOMY	hypochord	13	1.72872	0.00669765	ENSDARG00000038843, ENSDARG00000069692, ENSDARG00000002336, ENSDARG00000007099, ENSDARG00000036292, ENSDARG00000040764, ENSDARG00000070360, ENSDARG00000058115, ENSDARG00000061451, ENSDARG00000070913, ENSDARG00000035253, ENSDARG00000058543, ENSDARG00000040315	428	122	9822	2.44534	0.978155	0.0318855	9.38326
ZFIN_ANATOMY	posterior lateral plate mesoderm	7	0.930851	0.00712831	ENSDARG00000044511, ENSDARG00000017821, ENSDARG00000078004, ENSDARG00000035151, ENSDARG00000018303, ENSDARG00000059327, ENSDARG00000037677, ENSDARG00000019930	428	40	9822	4.016	0.982932	0.0336278	9.95761
ZFIN_ANATOMY	pharyngeal arch 2 skeleton	6	0.797872	0.00759307	ENSDARG00000044511, ENSDARG00000054753, ENSDARG00000008305, ENSDARG00000077473, ENSDARG00000056995, ENSDARG00000059073	428	29	9822	4.74799	0.986924	0.0354959	10.5736
ZFIN_ANATOMY	lens	30	3.98936	0.00912109	ENSDARG00000041301, ENSDARG00000039150, ENSDARG00000016153, ENSDARG00000041022, ENSDARG00000008305, ENSDARG00000068732, ENSDARG00000069956, ENSDARG00000036279, ENSDARG00000020953, ENSDARG00000011533, ENSDARG00000058115, ENSDARG00000058688, ENSDARG00000058543, ENSDARG00000030905, ENSDARG00000026797, ENSDARG00000042151, ENSDARG00000017058, ENSDARG00000038843, ENSDARG00000040346, ENSDARG00000019949,…	428	420	9822	1.63919	0.994559	0.0421734	12.5713
ZFIN_ANATOMY	gut	37	4.92021	0.00941356	ENSDARG00000052094, ENSDARG00000008398, ENSDARG00000043646, ENSDARG00000008305, ENSDARG00000026039, ENSDARG00000069956, ENSDARG00000020265, ENSDARG00000002336, ENSDARG00000018643, ENSDARG00000002937, ENSDARG00000017821, ENSDARG00000007534, ENSDARG00000036292, ENSDARG00000070360, ENSDARG00000041895, ENSDARG00000062338, ENSDARG00000037677, ENSDARG00000026797, ENSDARG00000044511, ENSDARG00000068572,…	428	552	9822	1.53822	0.9954	0.0431534	12.9489
ZFIN_ANATOMY	pallium	5	0.664894	0.00980252	ENSDARG00000006640, ENSDARG00000052630, ENSDARG00000011027, ENSDARG00000058115, ENSDARG00000009930	428	20	9822	5.73715	0.996321	0.0445476	13.4488
ZFIN_ANATOMY	trunk vasculature	6	0.797872	0.0101193	ENSDARG00000024431, ENSDARG00000059327, ENSDARG00000052139, ENSDARG00000026039, ENSDARG00000002172, ENSDARG00000019930, ENSDARG00000078356	428	31	9822	4.44166	0.996934	0.0455989	13.8539
ZFIN_ANATOMY	pectoral fin field	4	0.531915	0.0103693	ENSDARG00000053493, ENSDARG00000008305, ENSDARG00000037677, ENSDARG00000002445	428	11	9822	8.34494	0.997344	0.0463394	14.1723
ZFIN_ANATOMY	retinal inner nuclear layer	18	2.39362	0.0104995	ENSDARG00000033172, ENSDARG00000054823, ENSDARG00000056783, ENSDARG00000033999, ENSDARG00000009930, ENSDARG00000018787, ENSDARG00000045694, ENSDARG00000069956, ENSDARG00000059279, ENSDARG00000002601, ENSDARG00000070037, ENSDARG00000052630, ENSDARG00000018743, ENSDARG00000070913, ENSDARG00000017168, ENSDARG00000034893, ENSDARG00000038446, ENSDARG00000012078	428	211	9822	1.9577	0.997536	0.0465468	14.3377
ZFIN_ANATOMY	organizer inducing center	3	0.398936	0.0106721	ENSDARG00000070914, ENSDARG00000006110, ENSDARG00000020053	428	4	9822	17.2114	0.997768	0.0469342	14.5565
ZFIN_ANATOMY	caudal tuberculum	7	0.930851	0.0113355	ENSDARG00000034300, ENSDARG00000057936, ENSDARG00000070129, ENSDARG00000011163, ENSDARG00000070913, ENSDARG00000009930, ENSDARG00000040946	428	44	9822	3.65091	0.998477	0.0494151	15.3928
ZFIN_ANATOMY	posterior lateral mesoderm	5	0.664894	0.0117016	ENSDARG00000078004, ENSDARG00000035151, ENSDARG00000059327, ENSDARG00000008305, ENSDARG00000014091, ENSDARG00000019930	428	21	9822	5.46395	0.998766	0.0505937	15.851
ZFIN_ANATOMY	pharyngeal arch 3-7	6	0.797872	0.0131685	ENSDARG00000031898, ENSDARG00000033999, ENSDARG00000068401, ENSDARG00000077473, ENSDARG00000002445, ENSDARG00000029263	428	33	9822	4.17247	0.99947	0.0563694	17.6638
ZFIN_ANATOMY	zona limitans intrathalamica	4	0.531915	0.0133859	ENSDARG00000055026, ENSDARG00000034043, ENSDARG00000003411, ENSDARG00000002601	428	12	9822	7.64953	0.999532	0.0568541	17.9293
ZFIN_ANATOMY	floor plate	17	2.26064	0.0136475	ENSDARG00000021032, ENSDARG00000040346, ENSDARG00000055100, ENSDARG00000019856, ENSDARG00000045798, ENSDARG00000053835, ENSDARG00000019815, ENSDARG00000071497, ENSDARG00000003399, ENSDARG00000061451, ENSDARG00000055026, ENSDARG00000018065, ENSDARG00000035253, ENSDARG00000058543, ENSDARG00000008153, ENSDARG00000035810, ENSDARG00000003411	428	200	9822	1.95063	0.999598	0.0575138	18.2478
ZFIN_ANATOMY	ventral telencephalon	7	0.930851	0.0139898	ENSDARG00000006640, ENSDARG00000011027, ENSDARG00000058115, ENSDARG00000035521, ENSDARG00000009930, ENSDARG00000032617, ENSDARG00000069105	428	46	9822	3.49218	0.99967	0.0584931	18.6628
ZFIN_ANATOMY	primary motor neuron	5	0.664894	0.0161704	ENSDARG00000003803, ENSDARG00000052947, ENSDARG00000053301, ENSDARG00000007172, ENSDARG00000040946	428	23	9822	4.98883	0.999906	0.0668832	21.2607
ZFIN_ANATOMY	forebrain neural plate	4	0.531915	0.0168493	ENSDARG00000070129, ENSDARG00000020417, ENSDARG00000059337, ENSDARG00000033999	428	13	9822	7.06111	0.999937	0.0691172	22.0537
ZFIN_ANATOMY	presumptive hindbrain	3	0.398936	0.0172774	ENSDARG00000008174, ENSDARG00000056783, ENSDARG00000034893	428	5	9822	13.7692	0.999951	0.0703223	22.5498
ZFIN_ANATOMY	periderm	27	3.59043	0.0182104	ENSDARG00000018787, ENSDARG00000069692, ENSDARG00000016526, ENSDARG00000020929, ENSDARG00000019815, ENSDARG00000020417, ENSDARG00000040764, ENSDARG00000059001, ENSDARG00000058543, ENSDARG00000035131, ENSDARG00000055381, ENSDARG00000033999, ENSDARG00000019949, ENSDARG00000010878, ENSDARG00000002445, ENSDARG00000059279, ENSDARG00000016858, ENSDARG00000035563, ENSDARG00000006526, ENSDARG00000012405,…	428	387	9822	1.60106	0.999971	0.0734895	23.6209
ZFIN_ANATOMY	pancreatic bud	11	1.46277	0.0199927	ENSDARG00000070360, ENSDARG00000041895, ENSDARG00000058115, ENSDARG00000056027, ENSDARG00000009930, ENSDARG00000070346, ENSDARG00000018303, ENSDARG00000037677, ENSDARG00000017728, ENSDARG00000008407, ENSDARG00000038348	428	109	9822	2.31591	0.99999	0.0798964	25.6289
ZFIN_ANATOMY	adenohypophyseal placode	5	0.664894	0.021581	ENSDARG00000014259, ENSDARG00000038386, ENSDARG00000036194, ENSDARG00000003803, ENSDARG00000033680	428	25	9822	4.58972	0.999996	0.0854376	27.3767
ZFIN_ANATOMY	heart rudiment	15	1.99468	0.0221141	ENSDARG00000008433, ENSDARG00000036194, ENSDARG00000055381, ENSDARG00000018787, ENSDARG00000010085, ENSDARG00000036987, ENSDARG00000055577, ENSDARG00000008305, ENSDARG00000017821, ENSDARG00000036630, ENSDARG00000023520, ENSDARG00000058543, ENSDARG00000029439, ENSDARG00000078680, ENSDARG00000033182	428	177	9822	1.9448	0.999997	0.0868787	27.9547
ZFIN_ANATOMY	chordo neural hinge	6	0.797872	0.0233496	ENSDARG00000056594, ENSDARG00000052947, ENSDARG00000026039, ENSDARG00000017591, ENSDARG00000019815, ENSDARG00000074319	428	38	9822	3.62346	0.999999	0.0909397	29.2779
ZFIN_ANATOMY	rhombomere 5	8	1.06383	0.0257374	ENSDARG00000008174, ENSDARG00000040346, ENSDARG00000045694, ENSDARG00000034893, ENSDARG00000021113, ENSDARG00000029263, ENSDARG00000040946, ENSDARG00000035970	428	67	9822	2.74013	1	0.0992084	31.7712
ZFIN_ANATOMY	mesenchyme	6	0.797872	0.0258592	ENSDARG00000054003, ENSDARG00000055026, ENSDARG00000006110, ENSDARG00000036121, ENSDARG00000002445, ENSDARG00000059279	428	39	9822	3.53055	1	0.0989984	31.8961
ZFIN_ANATOMY	pancreas primordium	8	1.06383	0.0296782	ENSDARG00000035131, ENSDARG00000070360, ENSDARG00000056027, ENSDARG00000019302, ENSDARG00000053301, ENSDARG00000009930, ENSDARG00000008398, ENSDARG00000038348	428	69	9822	2.66071	1	0.112233	35.7077
ZFIN_ANATOMY	YSL	33	4.3883	0.032537	ENSDARG00000014277, ENSDARG00000039150, ENSDARG00000025032, ENSDARG00000042375, ENSDARG00000036987, ENSDARG00000026039, ENSDARG00000020265, ENSDARG00000036279, ENSDARG00000017821, ENSDARG00000041895, ENSDARG00000079046, ENSDARG00000059001, ENSDARG00000070434, ENSDARG00000057813, ENSDARG00000026797, ENSDARG00000056995, ENSDARG00000044511, ENSDARG00000044684, ENSDARG00000018693, ENSDARG00000068572,…	428	524	9822	1.44524	1	0.121731	38.4297
ZFIN_ANATOMY	optic fissure	3	0.398936	0.0342451	ENSDARG00000018492, ENSDARG00000053493, ENSDARG00000035563	428	7	9822	9.83511	1	0.126984	40.0045
ZFIN_ANATOMY	cloacal chamber	4	0.531915	0.0352397	ENSDARG00000016153, ENSDARG00000017058, ENSDARG00000016526, ENSDARG00000002445	428	17	9822	5.39967	1	0.129655	40.904
ZFIN_ANATOMY	polster	23	3.05851	0.0378728	ENSDARG00000035131, ENSDARG00000054823, ENSDARG00000028514, ENSDARG00000013274, ENSDARG00000025094, ENSDARG00000055381, ENSDARG00000024431, ENSDARG00000036121, ENSDARG00000007329, ENSDARG00000002445, ENSDARG00000023600, ENSDARG00000038429, ENSDARG00000009689, ENSDARG00000079046, ENSDARG00000059001, ENSDARG00000029439, ENSDARG00000038446, ENSDARG00000037677, ENSDARG00000061923, ENSDARG00000056561,…	428	338	9822	1.56159	1	0.137944	43.2253
ZFIN_ANATOMY	cranial neural crest	4	0.531915	0.0409615	ENSDARG00000070360, ENSDARG00000054003, ENSDARG00000021032, ENSDARG00000008305	428	18	9822	5.09969	1	0.147615	45.8398
ZFIN_ANATOMY	dorsal fin musculature	3	0.398936	0.044367	ENSDARG00000038843, ENSDARG00000003399, ENSDARG00000078680	428	8	9822	8.60572	1	0.158144	48.5923
ZFIN_ANATOMY	posterior neural tube	3	0.398936	0.044367	ENSDARG00000038159, ENSDARG00000070913, ENSDARG00000007369	428	8	9822	8.60572	1	0.158144	48.5923
ZFIN_ANATOMY	mandibular arch skeleton	7	0.930851	0.0452125	ENSDARG00000012405, ENSDARG00000003399, ENSDARG00000006110, ENSDARG00000008305, ENSDARG00000004256, ENSDARG00000077473, ENSDARG00000059073	428	60	9822	2.67734	1	0.15999	49.2551
ZFIN_ANATOMY	fin	11	1.46277	0.0475394	ENSDARG00000016153, ENSDARG00000040764, ENSDARG00000017058, ENSDARG00000038843, ENSDARG00000003399, ENSDARG00000055026, ENSDARG00000054753, ENSDARG00000019949, ENSDARG00000070346, ENSDARG00000068732, ENSDARG00000006526	428	126	9822	2.00345	1	0.166673	51.0384
ZFIN_ANATOMY	ciliary marginal zone	6	0.797872	0.0482144	ENSDARG00000038386, ENSDARG00000035750, ENSDARG00000052094, ENSDARG00000009930, ENSDARG00000060341, ENSDARG00000002336	428	46	9822	2.9933	1	0.167876	51.5447
ZFIN_ANATOMY	rhombomere 2	6	0.797872	0.0521129	ENSDARG00000006837, ENSDARG00000003399, ENSDARG00000040346, ENSDARG00000035521, ENSDARG00000053301, ENSDARG00000034043	428	47	9822	2.92961	1	0.179421	54.3747
ZFIN_ANATOMY	pineal complex	3	0.398936	0.055434	ENSDARG00000040299, ENSDARG00000021201, ENSDARG00000069105	428	9	9822	7.64953	1	0.188892	56.6632
ZFIN_ANATOMY	corpuscles of Stannius	3	0.398936	0.055434	ENSDARG00000021113, ENSDARG00000016526, ENSDARG00000074319	428	9	9822	7.64953	1	0.188892	56.6632
ZFIN_ANATOMY	cranium	3	0.398936	0.055434	ENSDARG00000034117, ENSDARG00000054753, ENSDARG00000017591	428	9	9822	7.64953	1	0.188892	56.6632
ZFIN_ANATOMY	Kupffer's vesicle	11	1.46277	0.0565734	ENSDARG00000031720, ENSDARG00000003399, ENSDARG00000071478, ENSDARG00000009905, ENSDARG00000015611, ENSDARG00000017591, ENSDARG00000004256, ENSDARG00000039034, ENSDARG00000069763, ENSDARG00000032963, ENSDARG00000019969	428	130	9822	1.9418	1	0.191371	57.4234
ZFIN_ANATOMY	cranial ganglion	25	3.32447	0.0601819	ENSDARG00000018524, ENSDARG00000031720, ENSDARG00000021032, ENSDARG00000037593, ENSDARG00000024276, ENSDARG00000053301, ENSDARG00000024431, ENSDARG00000009930, ENSDARG00000002131, ENSDARG00000076799, ENSDARG00000016526, ENSDARG00000040216, ENSDARG00000008407, ENSDARG00000002336, ENSDARG00000023600, ENSDARG00000018030, ENSDARG00000070360, ENSDARG00000011533, ENSDARG00000058538, ENSDARG00000013207,…	428	394	9822	1.45613	1	0.201444	59.7497
ZFIN_ANATOMY	lateral line primordium	4	0.531915	0.0607062	ENSDARG00000019473, ENSDARG00000070913, ENSDARG00000034043, ENSDARG00000061923	428	21	9822	4.37116	1	0.201912	60.0777
ZFIN_ANATOMY	artery	11	1.46277	0.0614864	ENSDARG00000039150, ENSDARG00000013653, ENSDARG00000055678, ENSDARG00000040346, ENSDARG00000024431, ENSDARG00000052139, ENSDARG00000061923, ENSDARG00000026039, ENSDARG00000033182, ENSDARG00000022934, ENSDARG00000027589	428	132	9822	1.91238	1	0.203152	60.5612
ZFIN_ANATOMY	rhombomere 1	5	0.664894	0.0637964	ENSDARG00000003399, ENSDARG00000037116, ENSDARG00000056594, ENSDARG00000035521, ENSDARG00000069105	428	35	9822	3.27837	1	0.208983	61.9608
ZFIN_ANATOMY	primary neuron	8	1.06383	0.0652273	ENSDARG00000058538, ENSDARG00000024431, ENSDARG00000053301, ENSDARG00000018787, ENSDARG00000010878, ENSDARG00000010124, ENSDARG00000040216, ENSDARG00000002336	428	82	9822	2.23889	1	0.212101	62.8044
ZFIN_ANATOMY	olfactory bulb	9	1.19681	0.0659421	ENSDARG00000006640, ENSDARG00000023520, ENSDARG00000052630, ENSDARG00000003399, ENSDARG00000011027, ENSDARG00000058115, ENSDARG00000009930, ENSDARG00000039987, ENSDARG00000012078	428	99	9822	2.08624	1	0.213058	63.2193
ZFIN_ANATOMY	presumptive rhombomere 6	3	0.398936	0.067345	ENSDARG00000056783, ENSDARG00000034893, ENSDARG00000029263	428	10	9822	6.88458	1	0.216025	64.021
ZFIN_ANATOMY	epibranchial placode	3	0.398936	0.067345	ENSDARG00000019659, ENSDARG00000011027, ENSDARG00000018303	428	10	9822	6.88458	1	0.216025	64.021
ZFIN_ANATOMY	trunk neural crest	3	0.398936	0.067345	ENSDARG00000070818, ENSDARG00000021032, ENSDARG00000059279	428	10	9822	6.88458	1	0.216025	64.021
ZFIN_ANATOMY	retinal neural layer	4	0.531915	0.068109	ENSDARG00000035750, ENSDARG00000053493, ENSDARG00000010878, ENSDARG00000006272	428	22	9822	4.17247	1	0.21709	64.4507
ZFIN_ANATOMY	intestine	15	1.99468	0.0693869	ENSDARG00000025032, ENSDARG00000014147, ENSDARG00000017591, ENSDARG00000008305, ENSDARG00000026039, ENSDARG00000077473, ENSDARG00000069956, ENSDARG00000017821, ENSDARG00000031952, ENSDARG00000043170, ENSDARG00000077353, ENSDARG00000055026, ENSDARG00000058688, ENSDARG00000070913, ENSDARG00000021113	428	208	9822	1.65495	1	0.219629	65.1588
ZFIN_ANATOMY	muscle pioneer	5	0.664894	0.069419	ENSDARG00000036630, ENSDARG00000031720, ENSDARG00000060397, ENSDARG00000067829, ENSDARG00000004256	428	36	9822	3.18731	1	0.218555	65.1764
ZFIN_ANATOMY	ovary	18	2.39362	0.072931	ENSDARG00000056783, ENSDARG00000033999, ENSDARG00000069282, ENSDARG00000032617, ENSDARG00000053493, ENSDARG00000026039, ENSDARG00000011582, ENSDARG00000076474, ENSDARG00000018643, ENSDARG00000006526, ENSDARG00000034117, ENSDARG00000055678, ENSDARG00000043170, ENSDARG00000058688, ENSDARG00000016138, ENSDARG00000052150, ENSDARG00000016084, ENSDARG00000059073	428	266	9822	1.55291	1	0.227418	67.0544
ZFIN_ANATOMY	heart	28	3.7234	0.0744819	ENSDARG00000052094, ENSDARG00000025032, ENSDARG00000037116, ENSDARG00000022995, ENSDARG00000032617, ENSDARG00000036987, ENSDARG00000008305, ENSDARG00000026039, ENSDARG00000020265, ENSDARG00000017821, ENSDARG00000036630, ENSDARG00000007534, ENSDARG00000031952, ENSDARG00000052150, ENSDARG00000058543, ENSDARG00000063525, ENSDARG00000008433, ENSDARG00000018693, ENSDARG00000069282, ENSDARG00000014571,…	428	464	9822	1.38483	1	0.230606	67.8533
ZFIN_ANATOMY	lens placode	5	0.664894	0.0752876	ENSDARG00000018524, ENSDARG00000058115, ENSDARG00000078680, ENSDARG00000002172, ENSDARG00000016526, ENSDARG00000078356	428	37	9822	3.10116	1	0.231668	68.2612
ZFIN_ANATOMY	anterior lateral mesoderm	3	0.398936	0.0800063	ENSDARG00000034117, ENSDARG00000078004, ENSDARG00000035151, ENSDARG00000019930	428	11	9822	6.25871	1	0.24354	70.5548
ZFIN_ANATOMY	interneuromast cell	2	0.265957	0.0850619	ENSDARG00000014259, ENSDARG00000035521	428	2	9822	22.9486	1	0.256071	72.8403
ZFIN_ANATOMY	eye	42	5.58511	0.0868121	ENSDARG00000041301, ENSDARG00000031548, ENSDARG00000058008, ENSDARG00000036194, ENSDARG00000039069, ENSDARG00000026039, ENSDARG00000006272, ENSDARG00000068732, ENSDARG00000039034, ENSDARG00000002336, ENSDARG00000018643, ENSDARG00000006837, ENSDARG00000007534, ENSDARG00000052630, ENSDARG00000034916, ENSDARG00000058688, ENSDARG00000016138, ENSDARG00000052150, ENSDARG00000070913, ENSDARG00000034893,…	428	761	9822	1.26655	1	0.259496	73.5921
ZFIN_ANATOMY	olfactory placode	24	3.19149	0.0930841	ENSDARG00000014259, ENSDARG00000039150, ENSDARG00000035750, ENSDARG00000038843, ENSDARG00000031720, ENSDARG00000011027, ENSDARG00000040346, ENSDARG00000019302, ENSDARG00000053301, ENSDARG00000033999, ENSDARG00000042336, ENSDARG00000002336, ENSDARG00000002937, ENSDARG00000070360, ENSDARG00000056666, ENSDARG00000003399, ENSDARG00000071478, ENSDARG00000067829, ENSDARG00000035521, ENSDARG00000058543,…	428	394	9822	1.39788	1	0.274835	76.1303
ZFIN_ANATOMY	glial cell	3	0.398936	0.0933304	ENSDARG00000021032, ENSDARG00000038446, ENSDARG00000040946	428	12	9822	5.73715	1	0.274139	76.2251
ZFIN_ANATOMY	cardiovascular system	9	1.19681	0.0937764	ENSDARG00000039150, ENSDARG00000040764, ENSDARG00000031907, ENSDARG00000055678, ENSDARG00000040346, ENSDARG00000024431, ENSDARG00000055100, ENSDARG00000061923, ENSDARG00000002336	428	107	9822	1.93026	1	0.273971	76.396
ZFIN_ANATOMY	alar plate midbrain region	24	3.19149	0.0953353	ENSDARG00000015564, ENSDARG00000036194, ENSDARG00000006272, ENSDARG00000007099, ENSDARG00000002336, ENSDARG00000014587, ENSDARG00000052695, ENSDARG00000011533, ENSDARG00000018492, ENSDARG00000041895, ENSDARG00000034916, ENSDARG00000074335, ENSDARG00000070129, ENSDARG00000068572, ENSDARG00000028982, ENSDARG00000019302, ENSDARG00000014571, ENSDARG00000027112, ENSDARG00000016858, ENSDARG00000034058,…	428	396	9822	1.39082	1	0.276686	76.9844
ZFIN_ANATOMY	whole organism	173	23.0053	0.0973743	ENSDARG00000014259, ENSDARG00000057936, ENSDARG00000039443, ENSDARG00000035151, ENSDARG00000053301, ENSDARG00000032617, ENSDARG00000015611, ENSDARG00000043646, ENSDARG00000026039, ENSDARG00000069956, ENSDARG00000007369, ENSDARG00000014587, ENSDARG00000031952, ENSDARG00000037813, ENSDARG00000061454, ENSDARG00000058115, ENSDARG00000045371, ENSDARG00000016084, ENSDARG00000056561, ENSDARG00000039642,…	428	3653	9822	1.08681	1	0.280599	77.7334

## Sheet: Distinct_Ta_ANATOMICAL_ANNOTS
Anatomical annotation analysis of genes with distinct Ta ChIP-seq peaks (nearest TSS ±100kb) using DAVID
Category	Term	Count	%	PValue	Genes	List Total	Pop Hits	Pop Total	Fold Enrichment	Bonferroni	Benjamini	FDR
ZFIN_ANATOMY	neural plate	166	7.3549	5.19062e-37	ENSDARG00000068894, ENSDARG00000041065, ENSDARG00000079248, ENSDARG00000039926, ENSDARG00000045936, ENSDARG00000056732, ENSDARG00000014587, ENSDARG00000071418, ENSDARG00000003941, ENSDARG00000054560, ENSDARG00000058115, ENSDARG00000013853, ENSDARG00000003281, ENSDARG00000056561, ENSDARG00000016086, ENSDARG00000035622, ENSDARG00000043658, ENSDARG00000045694, ENSDARG00000070475, ENSDARG00000008886,…	1123	527	9822	2.75497	3.77877e-34	3.77877e-34	7.86886e-34
ZFIN_ANATOMY	margin	89	3.94329	9.09147e-33	ENSDARG00000019335, ENSDARG00000031720, ENSDARG00000008333, ENSDARG00000037593, ENSDARG00000007329, ENSDARG00000010124, ENSDARG00000056732, ENSDARG00000014587, ENSDARG00000017821, ENSDARG00000071418, ENSDARG00000054560, ENSDARG00000071005, ENSDARG00000006939, ENSDARG00000012788, ENSDARG00000070794, ENSDARG00000019995, ENSDARG00000014634, ENSDARG00000036670, ENSDARG00000037618, ENSDARG00000056986,…	1123	197	9822	3.95134	6.61859e-30	3.3093e-30	1.37825e-29
ZFIN_ANATOMY	tail bud	145	6.42446	3.17548e-32	ENSDARG00000071230, ENSDARG00000032575, ENSDARG00000008370, ENSDARG00000026039, ENSDARG00000009336, ENSDARG00000019815, ENSDARG00000056732, ENSDARG00000014587, ENSDARG00000054560, ENSDARG00000013853, ENSDARG00000019995, ENSDARG00000014634, ENSDARG00000036670, ENSDARG00000040893, ENSDARG00000037618, ENSDARG00000038672, ENSDARG00000058394, ENSDARG00000076895, ENSDARG00000016636, ENSDARG00000045694,…	1123	460	9822	2.75696	2.31175e-29	7.70583e-30	4.81395e-29
ZFIN_ANATOMY	hindbrain	261	11.564	1.51588e-30	ENSDARG00000014259, ENSDARG00000020544, ENSDARG00000071230, ENSDARG00000041065, ENSDARG00000008937, ENSDARG00000007804, ENSDARG00000079248, ENSDARG00000032575, ENSDARG00000045687, ENSDARG00000012199, ENSDARG00000034013, ENSDARG00000013443, ENSDARG00000056732, ENSDARG00000002937, ENSDARG00000022251, ENSDARG00000058115, ENSDARG00000079049, ENSDARG00000035056, ENSDARG00000013853, ENSDARG00000038672,…	1123	1163	9822	1.96282	1.10356e-27	2.75891e-28	2.29805e-27
ZFIN_ANATOMY	spinal cord	231	10.2348	2.52428e-29	ENSDARG00000035578, ENSDARG00000020544, ENSDARG00000071230, ENSDARG00000068894, ENSDARG00000008937, ENSDARG00000041065, ENSDARG00000007804, ENSDARG00000045687, ENSDARG00000041321, ENSDARG00000032578, ENSDARG00000034013, ENSDARG00000011326, ENSDARG00000013443, ENSDARG00000056732, ENSDARG00000002937, ENSDARG00000022251, ENSDARG00000079049, ENSDARG00000058115, ENSDARG00000035056, ENSDARG00000003281,…	1123	990	9822	2.04078	1.83768e-26	3.67536e-27	3.82676e-26
ZFIN_ANATOMY	diencephalon	211	9.34869	2.97981e-29	ENSDARG00000071230, ENSDARG00000068894, ENSDARG00000041065, ENSDARG00000007804, ENSDARG00000032575, ENSDARG00000034013, ENSDARG00000013443, ENSDARG00000056732, ENSDARG00000058115, ENSDARG00000022251, ENSDARG00000035056, ENSDARG00000003281, ENSDARG00000055373, ENSDARG00000010461, ENSDARG00000005162, ENSDARG00000038672, ENSDARG00000076895, ENSDARG00000028514, ENSDARG00000024371, ENSDARG00000004714,…	1123	867	9822	2.12855	2.1693e-26	3.6155e-27	4.51732e-26
ZFIN_ANATOMY	somite	245	10.8551	3.48715e-29	ENSDARG00000068894, ENSDARG00000014259, ENSDARG00000020544, ENSDARG00000041065, ENSDARG00000022399, ENSDARG00000034013, ENSDARG00000043646, ENSDARG00000071626, ENSDARG00000056732, ENSDARG00000002937, ENSDARG00000003941, ENSDARG00000061187, ENSDARG00000058115, ENSDARG00000011079, ENSDARG00000013853, ENSDARG00000011821, ENSDARG00000030012, ENSDARG00000020007, ENSDARG00000001788, ENSDARG00000036670,…	1123	1081	9822	1.98226	2.53865e-26	3.62664e-27	5.28645e-26
ZFIN_ANATOMY	segmental plate	113	5.00665	5.54238e-25	ENSDARG00000020544, ENSDARG00000041065, ENSDARG00000022399, ENSDARG00000019815, ENSDARG00000056732, ENSDARG00000014587, ENSDARG00000036965, ENSDARG00000002937, ENSDARG00000054560, ENSDARG00000003941, ENSDARG00000058115, ENSDARG00000052555, ENSDARG00000013853, ENSDARG00000036670, ENSDARG00000037618, ENSDARG00000060397, ENSDARG00000045694, ENSDARG00000015790, ENSDARG00000000563, ENSDARG00000070475,…	1123	359	9822	2.75299	4.03485e-22	5.04357e-23	8.40213e-22
ZFIN_ANATOMY	neural tube	169	7.48782	5.96222e-25	ENSDARG00000020544, ENSDARG00000035578, ENSDARG00000008937, ENSDARG00000041065, ENSDARG00000007804, ENSDARG00000012199, ENSDARG00000045025, ENSDARG00000034013, ENSDARG00000013443, ENSDARG00000045936, ENSDARG00000056732, ENSDARG00000002937, ENSDARG00000071418, ENSDARG00000070081, ENSDARG00000022251, ENSDARG00000079049, ENSDARG00000003281, ENSDARG00000019995, ENSDARG00000036385, ENSDARG00000058394,…	1123	671	9822	2.20285	4.3405e-22	4.82277e-23	9.03859e-22
ZFIN_ANATOMY	notochord	172	7.62074	1.73155e-24	ENSDARG00000068894, ENSDARG00000070689, ENSDARG00000041065, ENSDARG00000004173, ENSDARG00000012199, ENSDARG00000034013, ENSDARG00000010658, ENSDARG00000013443, ENSDARG00000019815, ENSDARG00000036279, ENSDARG00000004729, ENSDARG00000014587, ENSDARG00000069463, ENSDARG00000053279, ENSDARG00000079049, ENSDARG00000011821, ENSDARG00000031763, ENSDARG00000014634, ENSDARG00000037618, ENSDARG00000016086,…	1123	695	9822	2.16453	1.26057e-21	1.26057e-22	2.62499e-21
ZFIN_ANATOMY	midbrain	209	9.26008	4.13061e-24	ENSDARG00000035578, ENSDARG00000068894, ENSDARG00000041065, ENSDARG00000079248, ENSDARG00000032575, ENSDARG00000074624, ENSDARG00000034013, ENSDARG00000036279, ENSDARG00000056732, ENSDARG00000003941, ENSDARG00000079049, ENSDARG00000058115, ENSDARG00000022251, ENSDARG00000011079, ENSDARG00000016086, ENSDARG00000024371, ENSDARG00000004714, ENSDARG00000043658, ENSDARG00000010878, ENSDARG00000035563,…	1123	930	9822	1.96555	3.00708e-21	2.73371e-22	6.26191e-21
ZFIN_ANATOMY	pharyngeal arch	125	5.53833	5.26596e-23	ENSDARG00000068894, ENSDARG00000079248, ENSDARG00000045687, ENSDARG00000009134, ENSDARG00000019815, ENSDARG00000036279, ENSDARG00000054560, ENSDARG00000038312, ENSDARG00000058115, ENSDARG00000013853, ENSDARG00000055373, ENSDARG00000031763, ENSDARG00000019995, ENSDARG00000032724, ENSDARG00000003546, ENSDARG00000012667, ENSDARG00000032708, ENSDARG00000076895, ENSDARG00000016636, ENSDARG00000013705,…	1123	442	9822	2.47348	3.83362e-20	3.19468e-21	7.98307e-20
ZFIN_ANATOMY	mesoderm	97	4.29774	2.6907e-22	ENSDARG00000071230, ENSDARG00000041065, ENSDARG00000018973, ENSDARG00000008333, ENSDARG00000004173, ENSDARG00000007329, ENSDARG00000017542, ENSDARG00000006514, ENSDARG00000019815, ENSDARG00000011020, ENSDARG00000002601, ENSDARG00000017821, ENSDARG00000071005, ENSDARG00000079049, ENSDARG00000058115, ENSDARG00000006939, ENSDARG00000013853, ENSDARG00000031763, ENSDARG00000019995, ENSDARG00000036670,…	1123	301	9822	2.81855	1.95883e-19	1.50679e-20	4.07904e-19
ZFIN_ANATOMY	pectoral fin	139	6.15862	5.22307e-20	ENSDARG00000008937, ENSDARG00000008370, ENSDARG00000078324, ENSDARG00000036279, ENSDARG00000002216, ENSDARG00000038312, ENSDARG00000058115, ENSDARG00000011079, ENSDARG00000013853, ENSDARG00000011821, ENSDARG00000031763, ENSDARG00000013708, ENSDARG00000019995, ENSDARG00000032724, ENSDARG00000040893, ENSDARG00000038672, ENSDARG00000058394, ENSDARG00000034375, ENSDARG00000058799, ENSDARG00000076895,…	1123	558	9822	2.17872	3.80239e-17	2.716e-18	7.91806e-17
ZFIN_ANATOMY	telencephalon	168	7.44351	1.02932e-19	ENSDARG00000035578, ENSDARG00000071230, ENSDARG00000008937, ENSDARG00000079248, ENSDARG00000039926, ENSDARG00000004232, ENSDARG00000045687, ENSDARG00000026762, ENSDARG00000053301, ENSDARG00000034013, ENSDARG00000008370, ENSDARG00000078324, ENSDARG00000013443, ENSDARG00000045936, ENSDARG00000056732, ENSDARG00000071418, ENSDARG00000070081, ENSDARG00000054560, ENSDARG00000022251, ENSDARG00000058115,…	1123	740	9822	1.98563	7.49344e-17	4.99563e-18	1.56043e-16
ZFIN_ANATOMY	midbrain neural keel	57	2.52548	1.44615e-19	ENSDARG00000016904, ENSDARG00000015050, ENSDARG00000079248, ENSDARG00000037593, ENSDARG00000053301, ENSDARG00000012199, ENSDARG00000034013, ENSDARG00000006514, ENSDARG00000052695, ENSDARG00000056732, ENSDARG00000002601, ENSDARG00000070794, ENSDARG00000010792, ENSDARG00000009510, ENSDARG00000056594, ENSDARG00000040346, ENSDARG00000006110, ENSDARG00000033999, ENSDARG00000052713, ENSDARG00000076799,…	1123	134	9822	3.72041	1.0528e-16	6.57999e-18	2.19233e-16
ZFIN_ANATOMY	central nervous system	181	8.01949	1.2996e-17	ENSDARG00000025220, ENSDARG00000008937, ENSDARG00000039926, ENSDARG00000012199, ENSDARG00000053301, ENSDARG00000043646, ENSDARG00000010658, ENSDARG00000013443, ENSDARG00000056732, ENSDARG00000054560, ENSDARG00000057683, ENSDARG00000032623, ENSDARG00000079049, ENSDARG00000058115, ENSDARG00000052555, ENSDARG00000003281, ENSDARG00000013708, ENSDARG00000001313, ENSDARG00000037618, ENSDARG00000028066,…	1123	860	9822	1.84077	9.46109e-15	5.56535e-16	1.97017e-14
ZFIN_ANATOMY	forebrain	128	5.67125	1.46961e-17	ENSDARG00000035578, ENSDARG00000041065, ENSDARG00000004926, ENSDARG00000012199, ENSDARG00000053301, ENSDARG00000034013, ENSDARG00000045936, ENSDARG00000070081, ENSDARG00000022251, ENSDARG00000058115, ENSDARG00000013853, ENSDARG00000010461, ENSDARG00000069134, ENSDARG00000031768, ENSDARG00000037618, ENSDARG00000004246, ENSDARG00000012667, ENSDARG00000024371, ENSDARG00000010878, ENSDARG00000070475,…	1123	526	9822	2.12836	1.06988e-14	5.94375e-16	2.2279e-14
ZFIN_ANATOMY	tegmentum	119	5.27249	2.3326e-16	ENSDARG00000020544, ENSDARG00000071230, ENSDARG00000007804, ENSDARG00000079248, ENSDARG00000004232, ENSDARG00000045687, ENSDARG00000053301, ENSDARG00000045936, ENSDARG00000056732, ENSDARG00000058115, ENSDARG00000079049, ENSDARG00000022251, ENSDARG00000035056, ENSDARG00000012667, ENSDARG00000032708, ENSDARG00000028514, ENSDARG00000024371, ENSDARG00000004714, ENSDARG00000014572, ENSDARG00000010878,…	1123	485	9822	2.14598	1.61648e-13	8.54872e-15	3.33067e-13
ZFIN_ANATOMY	otic vesicle	156	6.91183	2.5263e-16	ENSDARG00000014259, ENSDARG00000032575, ENSDARG00000004173, ENSDARG00000074624, ENSDARG00000032578, ENSDARG00000011326, ENSDARG00000026039, ENSDARG00000009336, ENSDARG00000019815, ENSDARG00000036279, ENSDARG00000070081, ENSDARG00000032623, ENSDARG00000022251, ENSDARG00000079049, ENSDARG00000052555, ENSDARG00000013853, ENSDARG00000031763, ENSDARG00000019995, ENSDARG00000040893, ENSDARG00000038672,…	1123	716	9822	1.9056	1.61648e-13	8.10463e-15	3.33067e-13
ZFIN_ANATOMY	ectoderm	52	2.30394	4.24112e-16	ENSDARG00000014259, ENSDARG00000011027, ENSDARG00000032578, ENSDARG00000006514, ENSDARG00000068365, ENSDARG00000013853, ENSDARG00000019995, ENSDARG00000040893, ENSDARG00000010792, ENSDARG00000056986, ENSDARG00000019659, ENSDARG00000012667, ENSDARG00000035622, ENSDARG00000069989, ENSDARG00000006110, ENSDARG00000015879, ENSDARG00000019949, ENSDARG00000059279, ENSDARG00000008886, ENSDARG00000043130,…	1123	132	9822	3.44548	3.23297e-13	1.54321e-14	6.77236e-13
ZFIN_ANATOMY	neural rod	66	2.92424	5.96629e-16	ENSDARG00000019335, ENSDARG00000020871, ENSDARG00000004232, ENSDARG00000045936, ENSDARG00000070337, ENSDARG00000012025, ENSDARG00000056732, ENSDARG00000079097, ENSDARG00000070794, ENSDARG00000056986, ENSDARG00000042361, ENSDARG00000013605, ENSDARG00000038672, ENSDARG00000058394, ENSDARG00000076895, ENSDARG00000018693, ENSDARG00000007818, ENSDARG00000056594, ENSDARG00000033999, ENSDARG00000070475,…	1123	199	9822	2.90075	4.04121e-13	1.83187e-14	8.43769e-13
ZFIN_ANATOMY	optic tectum	180	7.97519	9.43704e-16	ENSDARG00000079248, ENSDARG00000032575, ENSDARG00000022399, ENSDARG00000004232, ENSDARG00000004926, ENSDARG00000012199, ENSDARG00000009336, ENSDARG00000045936, ENSDARG00000014587, ENSDARG00000056732, ENSDARG00000003941, ENSDARG00000022251, ENSDARG00000038312, ENSDARG00000035056, ENSDARG00000011079, ENSDARG00000055373, ENSDARG00000031768, ENSDARG00000001788, ENSDARG00000016086, ENSDARG00000070573,…	1123	884	9822	1.7809	7.27418e-13	3.16414e-14	1.5099e-12
ZFIN_ANATOMY	rhombomere	64	2.83562	1.03632e-15	ENSDARG00000018524, ENSDARG00000007804, ENSDARG00000039926, ENSDARG00000004232, ENSDARG00000053301, ENSDARG00000042608, ENSDARG00000008370, ENSDARG00000006514, ENSDARG00000052695, ENSDARG00000002937, ENSDARG00000022251, ENSDARG00000031049, ENSDARG00000052555, ENSDARG00000030905, ENSDARG00000031768, ENSDARG00000037618, ENSDARG00000010792, ENSDARG00000070818, ENSDARG00000013605, ENSDARG00000076895,…	1123	191	9822	2.93067	7.27418e-13	3.03091e-14	1.5099e-12
ZFIN_ANATOMY	optic vesicle	108	4.78511	2.98918e-15	ENSDARG00000068894, ENSDARG00000022399, ENSDARG00000043646, ENSDARG00000045936, ENSDARG00000009336, ENSDARG00000056732, ENSDARG00000038312, ENSDARG00000058115, ENSDARG00000011079, ENSDARG00000013853, ENSDARG00000003281, ENSDARG00000031763, ENSDARG00000019995, ENSDARG00000001788, ENSDARG00000076895, ENSDARG00000032708, ENSDARG00000015790, ENSDARG00000010158, ENSDARG00000056695, ENSDARG00000019516,…	1123	436	9822	2.16649	2.18225e-12	8.72635e-14	4.54081e-12
ZFIN_ANATOMY	forebrain neural keel	40	1.77226	3.47194e-15	ENSDARG00000031548, ENSDARG00000010591, ENSDARG00000011190, ENSDARG00000031222, ENSDARG00000034013, ENSDARG00000045936, ENSDARG00000006514, ENSDARG00000068732, ENSDARG00000056732, ENSDARG00000070081, ENSDARG00000071497, ENSDARG00000017795, ENSDARG00000034893, ENSDARG00000010461, ENSDARG00000010792, ENSDARG00000053569, ENSDARG00000042277, ENSDARG00000062593, ENSDARG00000058179, ENSDARG00000006110,…	1123	87	9822	4.02125	2.50555e-12	9.63674e-14	5.21805e-12
ZFIN_ANATOMY	axis	79	3.50022	1.3601e-14	ENSDARG00000018524, ENSDARG00000015050, ENSDARG00000031720, ENSDARG00000079248, ENSDARG00000004173, ENSDARG00000037593, ENSDARG00000012199, ENSDARG00000006514, ENSDARG00000022934, ENSDARG00000070337, ENSDARG00000019815, ENSDARG00000011020, ENSDARG00000019000, ENSDARG00000053279, ENSDARG00000068365, ENSDARG00000061451, ENSDARG00000052555, ENSDARG00000010792, ENSDARG00000016086, ENSDARG00000005162,…	1123	279	9822	2.47653	9.94138e-12	3.6815e-13	2.07057e-11
ZFIN_ANATOMY	retina	225	9.96899	3.22167e-14	ENSDARG00000020544, ENSDARG00000068894, ENSDARG00000008937, ENSDARG00000032575, ENSDARG00000022399, ENSDARG00000012199, ENSDARG00000013443, ENSDARG00000036279, ENSDARG00000056732, ENSDARG00000003941, ENSDARG00000038312, ENSDARG00000011079, ENSDARG00000003281, ENSDARG00000030012, ENSDARG00000019995, ENSDARG00000001788, ENSDARG00000076895, ENSDARG00000028514, ENSDARG00000024371, ENSDARG00000043658,…	1123	1230	9822	1.59992	2.3439e-11	8.37108e-13	4.88054e-11
ZFIN_ANATOMY	hindbrain neural plate	55	2.43686	1.35604e-13	ENSDARG00000016904, ENSDARG00000034013, ENSDARG00000045936, ENSDARG00000006514, ENSDARG00000004729, ENSDARG00000056732, ENSDARG00000002601, ENSDARG00000071418, ENSDARG00000052610, ENSDARG00000028661, ENSDARG00000018145, ENSDARG00000037618, ENSDARG00000009510, ENSDARG00000005162, ENSDARG00000056594, ENSDARG00000040346, ENSDARG00000033999, ENSDARG00000076799, ENSDARG00000035563, ENSDARG00000003399,…	1123	164	9822	2.93318	9.86864e-11	3.40294e-12	2.05502e-10
ZFIN_ANATOMY	shield	33	1.46212	3.2875e-13	ENSDARG00000020164, ENSDARG00000045219, ENSDARG00000027744, ENSDARG00000069185, ENSDARG00000040764, ENSDARG00000070914, ENSDARG00000011821, ENSDARG00000012788, ENSDARG00000056986, ENSDARG00000017058, ENSDARG00000018693, ENSDARG00000035622, ENSDARG00000009905, ENSDARG00000055381, ENSDARG00000006110, ENSDARG00000024371, ENSDARG00000019949, ENSDARG00000014571, ENSDARG00000056438, ENSDARG00000057633,…	1123	69	9822	4.18297	2.39321e-10	7.9774e-12	4.98357e-10
ZFIN_ANATOMY	basal plate midbrain region	76	3.3673	4.08415e-13	ENSDARG00000071230, ENSDARG00000018524, ENSDARG00000015050, ENSDARG00000007804, ENSDARG00000079248, ENSDARG00000011027, ENSDARG00000037593, ENSDARG00000020871, ENSDARG00000004232, ENSDARG00000045687, ENSDARG00000070337, ENSDARG00000056732, ENSDARG00000052695, ENSDARG00000058115, ENSDARG00000079049, ENSDARG00000022251, ENSDARG00000035056, ENSDARG00000012697, ENSDARG00000070794, ENSDARG00000013605,…	1123	279	9822	2.38248	2.97352e-10	9.59199e-12	6.19205e-10
ZFIN_ANATOMY	brain	192	8.50687	7.04074e-13	ENSDARG00000071230, ENSDARG00000014259, ENSDARG00000041065, ENSDARG00000008937, ENSDARG00000045687, ENSDARG00000074624, ENSDARG00000058115, ENSDARG00000022251, ENSDARG00000035056, ENSDARG00000016084, ENSDARG00000013708, ENSDARG00000013705, ENSDARG00000004714, ENSDARG00000035562, ENSDARG00000014571, ENSDARG00000017591, ENSDARG00000003486, ENSDARG00000011582, ENSDARG00000025106, ENSDARG00000043848,…	1123	1030	9822	1.63036	5.12587e-10	1.60183e-11	1.0674e-09
ZFIN_ANATOMY	axial chorda mesoderm	38	1.68365	7.18347e-13	ENSDARG00000016153, ENSDARG00000040614, ENSDARG00000012199, ENSDARG00000034013, ENSDARG00000020893, ENSDARG00000068401, ENSDARG00000053279, ENSDARG00000070360, ENSDARG00000058543, ENSDARG00000014634, ENSDARG00000008359, ENSDARG00000071697, ENSDARG00000056986, ENSDARG00000062593, ENSDARG00000035131, ENSDARG00000017058, ENSDARG00000018898, ENSDARG00000006110, ENSDARG00000009905, ENSDARG00000024371,…	1123	91	9822	3.65227	5.22933e-10	1.58464e-11	1.08895e-09
ZFIN_ANATOMY	neural keel	40	1.77226	1.22085e-12	ENSDARG00000057936, ENSDARG00000035750, ENSDARG00000033327, ENSDARG00000045936, ENSDARG00000068732, ENSDARG00000012025, ENSDARG00000018788, ENSDARG00000002601, ENSDARG00000071418, ENSDARG00000036292, ENSDARG00000010461, ENSDARG00000071697, ENSDARG00000053569, ENSDARG00000040266, ENSDARG00000018693, ENSDARG00000021032, ENSDARG00000020884, ENSDARG00000056783, ENSDARG00000033999, ENSDARG00000018303,…	1123	101	9822	3.46385	8.88743e-10	2.61395e-11	1.85071e-09
ZFIN_ANATOMY	hindbrain neural keel	28	1.24058	2.46657e-12	ENSDARG00000016904, ENSDARG00000079248, ENSDARG00000045936, ENSDARG00000012025, ENSDARG00000056732, ENSDARG00000071418, ENSDARG00000068365, ENSDARG00000013853, ENSDARG00000070913, ENSDARG00000034893, ENSDARG00000004635, ENSDARG00000074335, ENSDARG00000012667, ENSDARG00000019306, ENSDARG00000024286, ENSDARG00000021032, ENSDARG00000056594, ENSDARG00000056783, ENSDARG00000020053, ENSDARG00000005414,…	1123	54	9822	4.53507	1.79567e-09	5.1305e-11	3.73929e-09
ZFIN_ANATOMY	paraxial mesoderm	43	1.90518	2.90682e-12	ENSDARG00000079248, ENSDARG00000022399, ENSDARG00000053493, ENSDARG00000007329, ENSDARG00000007277, ENSDARG00000005541, ENSDARG00000027744, ENSDARG00000002336, ENSDARG00000032049, ENSDARG00000037879, ENSDARG00000003963, ENSDARG00000020219, ENSDARG00000040764, ENSDARG00000058115, ENSDARG00000006939, ENSDARG00000004635, ENSDARG00000020811, ENSDARG00000074335, ENSDARG00000056986, ENSDARG00000076895,…	1123	117	9822	3.21442	2.11614e-09	5.87816e-11	4.40662e-09
ZFIN_ANATOMY	optic primordium	39	1.72796	2.9571e-12	ENSDARG00000057286, ENSDARG00000020164, ENSDARG00000061328, ENSDARG00000037593, ENSDARG00000001910, ENSDARG00000006514, ENSDARG00000045936, ENSDARG00000003963, ENSDARG00000079027, ENSDARG00000069185, ENSDARG00000031219, ENSDARG00000008592, ENSDARG00000003281, ENSDARG00000030905, ENSDARG00000040315, ENSDARG00000036558, ENSDARG00000036090, ENSDARG00000012078, ENSDARG00000042361, ENSDARG00000076895,…	1123	99	9822	3.44548	2.15275e-09	5.81826e-11	4.48287e-09
ZFIN_ANATOMY	ventral mesoderm	83	3.67745	3.67678e-12	ENSDARG00000068894, ENSDARG00000018524, ENSDARG00000015050, ENSDARG00000008333, ENSDARG00000011166, ENSDARG00000037593, ENSDARG00000077039, ENSDARG00000010124, ENSDARG00000022934, ENSDARG00000019815, ENSDARG00000004729, ENSDARG00000052695, ENSDARG00000017821, ENSDARG00000071418, ENSDARG00000054560, ENSDARG00000058115, ENSDARG00000006939, ENSDARG00000013853, ENSDARG00000019995, ENSDARG00000040893,…	1123	331	9822	2.19316	2.67674e-09	7.04404e-11	5.57401e-09
ZFIN_ANATOMY	presumptive diencephalon	39	1.72796	8.6502e-12	ENSDARG00000018524, ENSDARG00000079248, ENSDARG00000033327, ENSDARG00000001910, ENSDARG00000068732, ENSDARG00000045936, ENSDARG00000004702, ENSDARG00000056732, ENSDARG00000007175, ENSDARG00000051874, ENSDARG00000071497, ENSDARG00000071005, ENSDARG00000018492, ENSDARG00000059337, ENSDARG00000016363, ENSDARG00000034893, ENSDARG00000042151, ENSDARG00000010792, ENSDARG00000053569, ENSDARG00000055630,…	1123	102	9822	3.34414	6.29734e-09	1.6147e-10	1.31135e-08
ZFIN_ANATOMY	pharyngeal arch 3-7 skeleton	131	5.80416	2.42945e-11	ENSDARG00000008937, ENSDARG00000041065, ENSDARG00000004926, ENSDARG00000034013, ENSDARG00000009336, ENSDARG00000019815, ENSDARG00000020929, ENSDARG00000002937, ENSDARG00000070081, ENSDARG00000003941, ENSDARG00000079049, ENSDARG00000011079, ENSDARG00000052555, ENSDARG00000020007, ENSDARG00000001313, ENSDARG00000005185, ENSDARG00000028514, ENSDARG00000060397, ENSDARG00000017591, ENSDARG00000003486,…	1123	647	9822	1.77087	1.76864e-08	4.42161e-10	3.683e-08
ZFIN_ANATOMY	cerebellum	72	3.19008	5.92861e-11	ENSDARG00000015050, ENSDARG00000016153, ENSDARG00000012987, ENSDARG00000011163, ENSDARG00000043970, ENSDARG00000053301, ENSDARG00000045936, ENSDARG00000052695, ENSDARG00000056732, ENSDARG00000021833, ENSDARG00000028661, ENSDARG00000031768, ENSDARG00000009510, ENSDARG00000013605, ENSDARG00000012667, ENSDARG00000018693, ENSDARG00000020884, ENSDARG00000056594, ENSDARG00000028514, ENSDARG00000010878,…	1123	283	9822	2.22519	4.31602e-08	1.05269e-09	8.98763e-08
ZFIN_ANATOMY	endoderm	39	1.72796	8.71156e-11	ENSDARG00000041341, ENSDARG00000009134, ENSDARG00000053493, ENSDARG00000017542, ENSDARG00000033614, ENSDARG00000003963, ENSDARG00000070081, ENSDARG00000017821, ENSDARG00000006837, ENSDARG00000036292, ENSDARG00000058115, ENSDARG00000013853, ENSDARG00000034893, ENSDARG00000058543, ENSDARG00000012788, ENSDARG00000040893, ENSDARG00000076895, ENSDARG00000058179, ENSDARG00000055381, ENSDARG00000056783,…	1123	109	9822	3.12938	6.34201e-08	1.51e-09	1.32065e-07
ZFIN_ANATOMY	midbrain neural rod	24	1.06336	5.32199e-10	ENSDARG00000016904, ENSDARG00000038672, ENSDARG00000019306, ENSDARG00000056594, ENSDARG00000031372, ENSDARG00000052713, ENSDARG00000052695, ENSDARG00000056732, ENSDARG00000008886, ENSDARG00000015266, ENSDARG00000002601, ENSDARG00000028173, ENSDARG00000031219, ENSDARG00000038429, ENSDARG00000030703, ENSDARG00000053650, ENSDARG00000058115, ENSDARG00000068365, ENSDARG00000070913, ENSDARG00000037362,…	1123	49	9822	4.28386	3.87441e-07	9.01026e-09	8.06802e-07
ZFIN_ANATOMY	hypoblast	29	1.28489	7.16531e-10	ENSDARG00000019649, ENSDARG00000045219, ENSDARG00000052947, ENSDARG00000053493, ENSDARG00000037879, ENSDARG00000017821, ENSDARG00000013853, ENSDARG00000034893, ENSDARG00000004635, ENSDARG00000036670, ENSDARG00000056986, ENSDARG00000016181, ENSDARG00000038672, ENSDARG00000018693, ENSDARG00000009905, ENSDARG00000018968, ENSDARG00000024371, ENSDARG00000033999, ENSDARG00000020053, ENSDARG00000055100,…	1123	70	9822	3.62343	5.21634e-07	1.18553e-08	1.08625e-06
ZFIN_ANATOMY	prechordal plate	23	1.01905	2.23492e-09	ENSDARG00000038672, ENSDARG00000077403, ENSDARG00000006110, ENSDARG00000024371, ENSDARG00000009134, ENSDARG00000007329, ENSDARG00000057633, ENSDARG00000021201, ENSDARG00000002445, ENSDARG00000077473, ENSDARG00000006603, ENSDARG00000034427, ENSDARG00000038429, ENSDARG00000030703, ENSDARG00000040299, ENSDARG00000028412, ENSDARG00000058543, ENSDARG00000004635, ENSDARG00000019995, ENSDARG00000040893,…	1123	48	9822	4.19089	1.62702e-06	3.61561e-08	3.38809e-06
ZFIN_ANATOMY	midbrain hindbrain boundary	60	2.6584	2.50091e-09	ENSDARG00000068894, ENSDARG00000041065, ENSDARG00000015050, ENSDARG00000079248, ENSDARG00000011027, ENSDARG00000037593, ENSDARG00000032578, ENSDARG00000034013, ENSDARG00000006514, ENSDARG00000045936, ENSDARG00000002601, ENSDARG00000058115, ENSDARG00000019659, ENSDARG00000076895, ENSDARG00000024286, ENSDARG00000060397, ENSDARG00000075158, ENSDARG00000019845, ENSDARG00000036548, ENSDARG00000069640,…	1123	235	9822	2.23308	1.82066e-06	3.95796e-08	3.79132e-06
ZFIN_ANATOMY	optic stalk	27	1.19628	2.91033e-09	ENSDARG00000026784, ENSDARG00000011027, ENSDARG00000031222, ENSDARG00000034013, ENSDARG00000068732, ENSDARG00000006514, ENSDARG00000075625, ENSDARG00000012025, ENSDARG00000031219, ENSDARG00000013853, ENSDARG00000030905, ENSDARG00000017795, ENSDARG00000004246, ENSDARG00000024286, ENSDARG00000058179, ENSDARG00000068099, ENSDARG00000033680, ENSDARG00000055100, ENSDARG00000014147, ENSDARG00000018303,…	1123	65	9822	3.63304	2.11872e-06	4.50791e-08	4.41199e-06
ZFIN_ANATOMY	epiphysis	91	4.0319	3.17953e-09	ENSDARG00000018524, ENSDARG00000041065, ENSDARG00000015050, ENSDARG00000012987, ENSDARG00000016153, ENSDARG00000020871, ENSDARG00000037593, ENSDARG00000053301, ENSDARG00000077039, ENSDARG00000013443, ENSDARG00000022934, ENSDARG00000045936, ENSDARG00000056732, ENSDARG00000036630, ENSDARG00000054560, ENSDARG00000040893, ENSDARG00000013605, ENSDARG00000062593, ENSDARG00000024286, ENSDARG00000021032,…	1123	427	9822	1.86395	2.31469e-06	4.82228e-08	4.82009e-06
ZFIN_ANATOMY	adaxial cell	76	3.3673	3.45314e-09	ENSDARG00000020544, ENSDARG00000016153, ENSDARG00000043970, ENSDARG00000022399, ENSDARG00000037593, ENSDARG00000007329, ENSDARG00000036279, ENSDARG00000036630, ENSDARG00000054560, ENSDARG00000032623, ENSDARG00000052712, ENSDARG00000030012, ENSDARG00000036670, ENSDARG00000037618, ENSDARG00000023290, ENSDARG00000005162, ENSDARG00000062593, ENSDARG00000005185, ENSDARG00000034470, ENSDARG00000021032,…	1123	333	9822	1.99613	2.51389e-06	5.13039e-08	5.23489e-06
ZFIN_ANATOMY	germ ring	21	0.930439	5.26492e-09	ENSDARG00000038672, ENSDARG00000020164, ENSDARG00000035622, ENSDARG00000068099, ENSDARG00000009905, ENSDARG00000052947, ENSDARG00000033999, ENSDARG00000019949, ENSDARG00000007329, ENSDARG00000033614, ENSDARG00000010192, ENSDARG00000037879, ENSDARG00000004451, ENSDARG00000069185, ENSDARG00000036292, ENSDARG00000003399, ENSDARG00000077353, ENSDARG00000013853, ENSDARG00000070794, ENSDARG00000069763,…	1123	42	9822	4.37311	3.83286e-06	7.66572e-08	7.9815e-06
ZFIN_ANATOMY	blastoderm	20	0.886132	7.90214e-09	ENSDARG00000014277, ENSDARG00000041065, ENSDARG00000012987, ENSDARG00000054003, ENSDARG00000058179, ENSDARG00000006110, ENSDARG00000056783, ENSDARG00000015599, ENSDARG00000019920, ENSDARG00000019000, ENSDARG00000071418, ENSDARG00000071478, ENSDARG00000078904, ENSDARG00000018404, ENSDARG00000061017, ENSDARG00000034893, ENSDARG00000012788, ENSDARG00000040893, ENSDARG00000056986, ENSDARG00000011235	1123	39	9822	4.48524	5.75274e-06	1.12799e-07	1.19795e-05
ZFIN_ANATOMY	lens vesicle	78	3.45591	1.09466e-08	ENSDARG00000018524, ENSDARG00000041065, ENSDARG00000015050, ENSDARG00000018973, ENSDARG00000011027, ENSDARG00000012199, ENSDARG00000053502, ENSDARG00000045936, ENSDARG00000012025, ENSDARG00000036279, ENSDARG00000004729, ENSDARG00000058115, ENSDARG00000052712, ENSDARG00000030905, ENSDARG00000013708, ENSDARG00000033382, ENSDARG00000070434, ENSDARG00000040893, ENSDARG00000042151, ENSDARG00000027992,…	1123	354	9822	1.92713	7.96908e-06	1.53252e-07	1.65948e-05
ZFIN_ANATOMY	nervous system	28	1.24058	2.95716e-08	ENSDARG00000020850, ENSDARG00000020164, ENSDARG00000007960, ENSDARG00000040764, ENSDARG00000056648, ENSDARG00000079772, ENSDARG00000070913, ENSDARG00000014273, ENSDARG00000053569, ENSDARG00000013605, ENSDARG00000016181, ENSDARG00000040266, ENSDARG00000029058, ENSDARG00000068432, ENSDARG00000036121, ENSDARG00000004023, ENSDARG00000070475, ENSDARG00000010192, ENSDARG00000029263, ENSDARG00000077291,…	1123	76	9822	3.22229	2.15279e-05	4.0619e-07	4.48298e-05
ZFIN_ANATOMY	neuroectoderm	22	0.974745	1.17999e-07	ENSDARG00000014259, ENSDARG00000040266, ENSDARG00000021032, ENSDARG00000009905, ENSDARG00000006110, ENSDARG00000033999, ENSDARG00000044075, ENSDARG00000053493, ENSDARG00000045936, ENSDARG00000010192, ENSDARG00000070677, ENSDARG00000029263, ENSDARG00000056732, ENSDARG00000036292, ENSDARG00000003399, ENSDARG00000040299, ENSDARG00000070913, ENSDARG00000028148, ENSDARG00000045444, ENSDARG00000003411,…	1123	53	9822	3.6305	8.58995e-05	1.5908e-06	0.000178883
ZFIN_ANATOMY	axial mesoderm	24	1.06336	1.25062e-07	ENSDARG00000032553, ENSDARG00000018693, ENSDARG00000021032, ENSDARG00000009905, ENSDARG00000006110, ENSDARG00000020053, ENSDARG00000045694, ENSDARG00000018303, ENSDARG00000033614, ENSDARG00000021201, ENSDARG00000019920, ENSDARG00000002445, ENSDARG00000003399, ENSDARG00000079611, ENSDARG00000040299, ENSDARG00000017795, ENSDARG00000019613, ENSDARG00000008487, ENSDARG00000004635, ENSDARG00000014018,…	1123	62	9822	3.38563	9.1041e-05	1.65536e-06	0.000189591
ZFIN_ANATOMY	presumptive ectoderm	18	0.797519	1.45411e-07	ENSDARG00000019659, ENSDARG00000057936, ENSDARG00000040266, ENSDARG00000040606, ENSDARG00000035622, ENSDARG00000006110, ENSDARG00000002445, ENSDARG00000016526, ENSDARG00000059279, ENSDARG00000034117, ENSDARG00000040764, ENSDARG00000070360, ENSDARG00000070913, ENSDARG00000035521, ENSDARG00000059327, ENSDARG00000019995, ENSDARG00000035810, ENSDARG00000053569	1123	37	9822	4.25492	0.000105854	1.89034e-06	0.00022044
ZFIN_ANATOMY	presumptive neural retina	33	1.46212	1.71916e-07	ENSDARG00000071018, ENSDARG00000020164, ENSDARG00000010591, ENSDARG00000011027, ENSDARG00000022399, ENSDARG00000004232, ENSDARG00000070769, ENSDARG00000033327, ENSDARG00000053493, ENSDARG00000001910, ENSDARG00000006514, ENSDARG00000045936, ENSDARG00000002336, ENSDARG00000056732, ENSDARG00000036279, ENSDARG00000070913, ENSDARG00000019995, ENSDARG00000003546, ENSDARG00000023290, ENSDARG00000012078,…	1123	107	9822	2.69743	0.000125147	2.1957e-06	0.00026062
ZFIN_ANATOMY	cranial ganglion	80	3.54453	2.79822e-07	ENSDARG00000071230, ENSDARG00000018524, ENSDARG00000015050, ENSDARG00000012987, ENSDARG00000031720, ENSDARG00000020871, ENSDARG00000037593, ENSDARG00000004232, ENSDARG00000053301, ENSDARG00000078324, ENSDARG00000045936, ENSDARG00000009336, ENSDARG00000056732, ENSDARG00000071418, ENSDARG00000043313, ENSDARG00000058115, ENSDARG00000013207, ENSDARG00000022251, ENSDARG00000035056, ENSDARG00000013853,…	1123	394	9822	1.77588	0.00020369	3.51225e-06	0.000424204
ZFIN_ANATOMY	anterior axial hypoblast	32	1.41781	2.90168e-07	ENSDARG00000011049, ENSDARG00000007329, ENSDARG00000010658, ENSDARG00000008592, ENSDARG00000019995, ENSDARG00000037677, ENSDARG00000056561, ENSDARG00000009830, ENSDARG00000005823, ENSDARG00000035131, ENSDARG00000055381, ENSDARG00000009905, ENSDARG00000077101, ENSDARG00000012506, ENSDARG00000010853, ENSDARG00000036121, ENSDARG00000000966, ENSDARG00000015790, ENSDARG00000019845, ENSDARG00000019920,…	1123	104	9822	2.69114	0.00021122	3.58037e-06	0.000439887
ZFIN_ANATOMY	pectoral fin bud	44	1.94949	2.95657e-07	ENSDARG00000068894, ENSDARG00000025348, ENSDARG00000036254, ENSDARG00000061328, ENSDARG00000053493, ENSDARG00000021140, ENSDARG00000078324, ENSDARG00000030700, ENSDARG00000026039, ENSDARG00000006514, ENSDARG00000018025, ENSDARG00000070337, ENSDARG00000068732, ENSDARG00000002937, ENSDARG00000003941, ENSDARG00000040764, ENSDARG00000018492, ENSDARG00000058115, ENSDARG00000070914, ENSDARG00000013853,…	1123	170	9822	2.26373	0.000215215	3.5873e-06	0.000448209
ZFIN_ANATOMY	head	51	2.25964	5.3902e-07	ENSDARG00000014259, ENSDARG00000041065, ENSDARG00000016153, ENSDARG00000011163, ENSDARG00000054003, ENSDARG00000032575, ENSDARG00000045025, ENSDARG00000008370, ENSDARG00000026039, ENSDARG00000012025, ENSDARG00000077815, ENSDARG00000019000, ENSDARG00000053279, ENSDARG00000011821, ENSDARG00000055373, ENSDARG00000016084, ENSDARG00000038672, ENSDARG00000017591, ENSDARG00000007993, ENSDARG00000010192,…	1123	215	9822	2.07468	0.00039233	6.43288e-06	0.00081714
ZFIN_ANATOMY	lateral line system	54	2.39256	5.99511e-07	ENSDARG00000014259, ENSDARG00000068894, ENSDARG00000016153, ENSDARG00000015050, ENSDARG00000031720, ENSDARG00000011027, ENSDARG00000006514, ENSDARG00000002937, ENSDARG00000070081, ENSDARG00000054560, ENSDARG00000019995, ENSDARG00000058394, ENSDARG00000062593, ENSDARG00000040346, ENSDARG00000010878, ENSDARG00000070475, ENSDARG00000059279, ENSDARG00000040245, ENSDARG00000014050, ENSDARG00000056695,…	1123	234	9822	2.01836	0.000436349	7.03939e-06	0.000908841
ZFIN_ANATOMY	post-vent region	26	1.15197	6.93256e-07	ENSDARG00000070818, ENSDARG00000077467, ENSDARG00000017058, ENSDARG00000032575, ENSDARG00000011027, ENSDARG00000009905, ENSDARG00000019231, ENSDARG00000060397, ENSDARG00000077039, ENSDARG00000053493, ENSDARG00000008370, ENSDARG00000007172, ENSDARG00000002445, ENSDARG00000019000, ENSDARG00000034117, ENSDARG00000069640, ENSDARG00000038429, ENSDARG00000058538, ENSDARG00000006939, ENSDARG00000078904,…	1123	77	9822	2.95327	0.000504563	8.01093e-06	0.00105096
ZFIN_ANATOMY	hypothalamus	51	2.25964	7.25144e-07	ENSDARG00000011027, ENSDARG00000058115, ENSDARG00000022251, ENSDARG00000010461, ENSDARG00000070573, ENSDARG00000070129, ENSDARG00000024286, ENSDARG00000023316, ENSDARG00000039701, ENSDARG00000015559, ENSDARG00000014577, ENSDARG00000023520, ENSDARG00000030703, ENSDARG00000003399, ENSDARG00000053650, ENSDARG00000055026, ENSDARG00000035521, ENSDARG00000074319, ENSDARG00000005479, ENSDARG00000027552,…	1123	217	9822	2.05556	0.000527766	8.24848e-06	0.0010993
ZFIN_ANATOMY	ventricular zone	69	3.05716	7.71134e-07	ENSDARG00000043970, ENSDARG00000011027, ENSDARG00000039926, ENSDARG00000020871, ENSDARG00000034013, ENSDARG00000042608, ENSDARG00000022934, ENSDARG00000008049, ENSDARG00000052695, ENSDARG00000054560, ENSDARG00000058115, ENSDARG00000035056, ENSDARG00000052555, ENSDARG00000070794, ENSDARG00000001313, ENSDARG00000020884, ENSDARG00000013705, ENSDARG00000015599, ENSDARG00000035562, ENSDARG00000017591,…	1123	331	9822	1.82323	0.000561228	8.63666e-06	0.00116902
ZFIN_ANATOMY	neuron	90	3.98759	8.35381e-07	ENSDARG00000020544, ENSDARG00000071230, ENSDARG00000015050, ENSDARG00000012987, ENSDARG00000007804, ENSDARG00000004232, ENSDARG00000045687, ENSDARG00000042608, ENSDARG00000007329, ENSDARG00000010124, ENSDARG00000070337, ENSDARG00000071418, ENSDARG00000068365, ENSDARG00000071478, ENSDARG00000035056, ENSDARG00000012697, ENSDARG00000032435, ENSDARG00000013605, ENSDARG00000070129, ENSDARG00000058394,…	1123	472	9822	1.66771	0.000607973	9.21447e-06	0.00126641
ZFIN_ANATOMY	presumptive telencephalon	26	1.15197	9.11159e-07	ENSDARG00000070769, ENSDARG00000068732, ENSDARG00000045936, ENSDARG00000056732, ENSDARG00000070081, ENSDARG00000071497, ENSDARG00000054560, ENSDARG00000070913, ENSDARG00000016363, ENSDARG00000071697, ENSDARG00000010792, ENSDARG00000036558, ENSDARG00000053569, ENSDARG00000040266, ENSDARG00000024286, ENSDARG00000040346, ENSDARG00000077101, ENSDARG00000021201, ENSDARG00000070677, ENSDARG00000023520,…	1123	78	9822	2.91541	0.000663104	9.90031e-06	0.00138129
ZFIN_ANATOMY	immature eye	117	5.18387	1.47233e-06	ENSDARG00000068894, ENSDARG00000041065, ENSDARG00000004926, ENSDARG00000074624, ENSDARG00000012199, ENSDARG00000034013, ENSDARG00000009134, ENSDARG00000010658, ENSDARG00000045936, ENSDARG00000009336, ENSDARG00000003941, ENSDARG00000011079, ENSDARG00000013853, ENSDARG00000003281, ENSDARG00000032708, ENSDARG00000014571, ENSDARG00000070475, ENSDARG00000007745, ENSDARG00000075559, ENSDARG00000074425,…	1123	668	9822	1.5319	0.00107128	1.57624e-05	0.00223199
ZFIN_ANATOMY	epiblast	20	0.886132	2.03422e-06	ENSDARG00000016181, ENSDARG00000019659, ENSDARG00000040266, ENSDARG00000009905, ENSDARG00000018968, ENSDARG00000056783, ENSDARG00000024371, ENSDARG00000033999, ENSDARG00000014571, ENSDARG00000033614, ENSDARG00000059279, ENSDARG00000008886, ENSDARG00000034117, ENSDARG00000053650, ENSDARG00000061345, ENSDARG00000070913, ENSDARG00000034893, ENSDARG00000059327, ENSDARG00000056986, ENSDARG00000076857	1123	52	9822	3.36393	0.00147982	2.14623e-05	0.00308379
ZFIN_ANATOMY	marginal blastomere	14	0.620292	2.2641e-06	ENSDARG00000018968, ENSDARG00000009905, ENSDARG00000014147, ENSDARG00000033614, ENSDARG00000068732, ENSDARG00000019920, ENSDARG00000037879, ENSDARG00000017821, ENSDARG00000023520, ENSDARG00000003399, ENSDARG00000040299, ENSDARG00000061017, ENSDARG00000012788, ENSDARG00000056986	1123	27	9822	4.53507	0.00164691	2.35463e-05	0.00343226
ZFIN_ANATOMY	forebrain neural rod	16	0.708906	2.37008e-06	ENSDARG00000020164, ENSDARG00000011190, ENSDARG00000011027, ENSDARG00000056783, ENSDARG00000031222, ENSDARG00000052713, ENSDARG00000045936, ENSDARG00000031219, ENSDARG00000038429, ENSDARG00000058538, ENSDARG00000003399, ENSDARG00000058115, ENSDARG00000055026, ENSDARG00000070913, ENSDARG00000034893, ENSDARG00000012078	1123	35	9822	3.99827	0.00172394	2.43014e-05	0.00359294
ZFIN_ANATOMY	eye	128	5.67125	3.82398e-06	ENSDARG00000041065, ENSDARG00000004926, ENSDARG00000009134, ENSDARG00000010658, ENSDARG00000026039, ENSDARG00000045936, ENSDARG00000003941, ENSDARG00000033382, ENSDARG00000031768, ENSDARG00000032708, ENSDARG00000060106, ENSDARG00000003486, ENSDARG00000070475, ENSDARG00000034434, ENSDARG00000018460, ENSDARG00000044902, ENSDARG00000018032, ENSDARG00000060115, ENSDARG00000075559, ENSDARG00000035810,…	1123	761	9822	1.47111	0.00277999	3.8664e-05	0.00579691
ZFIN_ANATOMY	presumptive segmental plate	19	0.841825	4.82406e-06	ENSDARG00000013144, ENSDARG00000018898, ENSDARG00000007277, ENSDARG00000007329, ENSDARG00000027744, ENSDARG00000033614, ENSDARG00000022934, ENSDARG00000006514, ENSDARG00000002336, ENSDARG00000056732, ENSDARG00000027589, ENSDARG00000006526, ENSDARG00000043130, ENSDARG00000003399, ENSDARG00000006939, ENSDARG00000078680, ENSDARG00000020811, ENSDARG00000053569, ENSDARG00000012078	1123	50	9822	3.32356	0.00350576	4.81074e-05	0.00731291
ZFIN_ANATOMY	optic cup	17	0.753212	6.97675e-06	ENSDARG00000038672, ENSDARG00000013730, ENSDARG00000011190, ENSDARG00000070769, ENSDARG00000031222, ENSDARG00000033327, ENSDARG00000053493, ENSDARG00000005414, ENSDARG00000001910, ENSDARG00000045936, ENSDARG00000035563, ENSDARG00000015266, ENSDARG00000018492, ENSDARG00000004635, ENSDARG00000028148, ENSDARG00000042724, ENSDARG00000012078	1123	42	9822	3.54013	0.00506621	6.8634e-05	0.0105761
ZFIN_ANATOMY	presumptive brain	13	0.575986	9.72573e-06	ENSDARG00000071418, ENSDARG00000053650, ENSDARG00000003399, ENSDARG00000033999, ENSDARG00000070913, ENSDARG00000019920, ENSDARG00000068732, ENSDARG00000071697, ENSDARG00000053569, ENSDARG00000018788, ENSDARG00000011235, ENSDARG00000034138, ENSDARG00000002601	1123	26	9822	4.37311	0.00705536	9.44004e-05	0.014743
ZFIN_ANATOMY	pharyngeal endoderm	11	0.487373	1.27248e-05	ENSDARG00000019659, ENSDARG00000003399, ENSDARG00000056783, ENSDARG00000034893, ENSDARG00000021113, ENSDARG00000010461, ENSDARG00000040893, ENSDARG00000002172, ENSDARG00000002445, ENSDARG00000028148, ENSDARG00000003411	1123	19	9822	5.0636	0.00922093	0.000121883	0.0192888
ZFIN_ANATOMY	midbrain hindbrain boundary neural keel	15	0.664599	1.35585e-05	ENSDARG00000076895, ENSDARG00000024286, ENSDARG00000039926, ENSDARG00000020053, ENSDARG00000010124, ENSDARG00000068732, ENSDARG00000052695, ENSDARG00000002601, ENSDARG00000003399, ENSDARG00000068365, ENSDARG00000044485, ENSDARG00000038446, ENSDARG00000028148, ENSDARG00000071697, ENSDARG00000037618	1123	35	9822	3.74838	0.00982213	0.000128182	0.0205525
ZFIN_ANATOMY	periderm	73	3.23438	1.54462e-05	ENSDARG00000032575, ENSDARG00000012199, ENSDARG00000006514, ENSDARG00000009336, ENSDARG00000020929, ENSDARG00000019815, ENSDARG00000069463, ENSDARG00000031763, ENSDARG00000019995, ENSDARG00000026629, ENSDARG00000035622, ENSDARG00000024371, ENSDARG00000033999, ENSDARG00000019949, ENSDARG00000010878, ENSDARG00000039701, ENSDARG00000059279, ENSDARG00000035563, ENSDARG00000006526, ENSDARG00000014577,…	1123	387	9822	1.6498	0.0111819	0.000144155	0.0234135
ZFIN_ANATOMY	unspecified	552	24.4572	1.98482e-05	ENSDARG00000014259, ENSDARG00000008937, ENSDARG00000041065, ENSDARG00000022399, ENSDARG00000045687, ENSDARG00000032578, ENSDARG00000012199, ENSDARG00000013443, ENSDARG00000071626, ENSDARG00000005033, ENSDARG00000077815, ENSDARG00000052649, ENSDARG00000061187, ENSDARG00000069463, ENSDARG00000022254, ENSDARG00000053279, ENSDARG00000014836, ENSDARG00000002016, ENSDARG00000013853, ENSDARG00000034309,…	1123	4256	9822	1.13438	0.0143457	0.00018289	0.0300852
ZFIN_ANATOMY	pronephric duct	99	4.38635	2.08214e-05	ENSDARG00000039926, ENSDARG00000041321, ENSDARG00000045025, ENSDARG00000011326, ENSDARG00000078324, ENSDARG00000014587, ENSDARG00000069463, ENSDARG00000052555, ENSDARG00000010267, ENSDARG00000058394, ENSDARG00000012667, ENSDARG00000024371, ENSDARG00000043658, ENSDARG00000015599, ENSDARG00000023316, ENSDARG00000026048, ENSDARG00000070475, ENSDARG00000014577, ENSDARG00000056695, ENSDARG00000008310,…	1123	574	9822	1.50849	0.0150438	0.000189459	0.0315601
ZFIN_ANATOMY	hindbrain neural rod	9	0.398759	2.14779e-05	ENSDARG00000070818, ENSDARG00000011027, ENSDARG00000058115, ENSDARG00000020053, ENSDARG00000052713, ENSDARG00000078324, ENSDARG00000056732, ENSDARG00000039576, ENSDARG00000012078	1123	13	9822	6.05507	0.0155145	0.00019302	0.0325551
ZFIN_ANATOMY	intermediate mesoderm	16	0.708906	2.38264e-05	ENSDARG00000013575, ENSDARG00000013144, ENSDARG00000017058, ENSDARG00000018693, ENSDARG00000008333, ENSDARG00000015879, ENSDARG00000023316, ENSDARG00000053493, ENSDARG00000002336, ENSDARG00000052139, ENSDARG00000019995, ENSDARG00000036670, ENSDARG00000028148, ENSDARG00000014018, ENSDARG00000030402, ENSDARG00000056986	1123	41	9822	3.41316	0.0171963	0.000211512	0.0361143
ZFIN_ANATOMY	otic placode	62	2.74701	2.73773e-05	ENSDARG00000014259, ENSDARG00000015050, ENSDARG00000008937, ENSDARG00000011166, ENSDARG00000041321, ENSDARG00000011020, ENSDARG00000032623, ENSDARG00000068365, ENSDARG00000059911, ENSDARG00000052555, ENSDARG00000003281, ENSDARG00000010408, ENSDARG00000015879, ENSDARG00000017591, ENSDARG00000014577, ENSDARG00000004451, ENSDARG00000014050, ENSDARG00000043130, ENSDARG00000038429, ENSDARG00000006353,…	1123	318	9822	1.70524	0.0197337	0.000240103	0.0414954
ZFIN_ANATOMY	posterior lateral line primordium	14	0.620292	3.34799e-05	ENSDARG00000014259, ENSDARG00000024286, ENSDARG00000058179, ENSDARG00000011027, ENSDARG00000014147, ENSDARG00000018303, ENSDARG00000004451, ENSDARG00000031894, ENSDARG00000035521, ENSDARG00000052139, ENSDARG00000004635, ENSDARG00000053569, ENSDARG00000014522, ENSDARG00000079193	1123	33	9822	3.71052	0.0240792	0.000290122	0.0507428
ZFIN_ANATOMY	presumptive neural plate	13	0.575986	3.76704e-05	ENSDARG00000040266, ENSDARG00000018693, ENSDARG00000035648, ENSDARG00000056594, ENSDARG00000006110, ENSDARG00000009905, ENSDARG00000002795, ENSDARG00000003399, ENSDARG00000008592, ENSDARG00000070913, ENSDARG00000053569, ENSDARG00000076857, ENSDARG00000011235	1123	29	9822	3.92072	0.027052	0.00032259	0.0570923
ZFIN_ANATOMY	axial hypoblast	7	0.310146	5.00965e-05	ENSDARG00000018968, ENSDARG00000040299, ENSDARG00000009905, ENSDARG00000070914, ENSDARG00000006110, ENSDARG00000019920, ENSDARG00000006603	1123	8	9822	7.65294	0.0358141	0.000423993	0.0759182
ZFIN_ANATOMY	mesenchyme	15	0.664599	5.67652e-05	ENSDARG00000054003, ENSDARG00000036254, ENSDARG00000018898, ENSDARG00000006110, ENSDARG00000036121, ENSDARG00000002795, ENSDARG00000002445, ENSDARG00000015559, ENSDARG00000059279, ENSDARG00000077291, ENSDARG00000069640, ENSDARG00000055026, ENSDARG00000025641, ENSDARG00000007438, ENSDARG00000019995	1123	39	9822	3.36393	0.040484	0.000474902	0.0860202
ZFIN_ANATOMY	presumptive mesoderm	10	0.443066	5.96594e-05	ENSDARG00000045219, ENSDARG00000006939, ENSDARG00000009905, ENSDARG00000006110, ENSDARG00000055100, ENSDARG00000007329, ENSDARG00000019995, ENSDARG00000014091, ENSDARG00000068732, ENSDARG00000002336	1123	18	9822	4.85901	0.0425036	0.000493439	0.0904041
ZFIN_ANATOMY	fin	31	1.3735	6.20688e-05	ENSDARG00000022689, ENSDARG00000016153, ENSDARG00000007960, ENSDARG00000009336, ENSDARG00000068732, ENSDARG00000040764, ENSDARG00000053255, ENSDARG00000013853, ENSDARG00000059911, ENSDARG00000023323, ENSDARG00000006202, ENSDARG00000070573, ENSDARG00000017058, ENSDARG00000034470, ENSDARG00000044213, ENSDARG00000035649, ENSDARG00000069989, ENSDARG00000018968, ENSDARG00000019231, ENSDARG00000019949,…	1123	126	9822	2.15185	0.0441817	0.000507595	0.0940535
ZFIN_ANATOMY	neural crest	41	1.81657	6.50735e-05	ENSDARG00000014277, ENSDARG00000079848, ENSDARG00000054003, ENSDARG00000077467, ENSDARG00000035750, ENSDARG00000061328, ENSDARG00000011190, ENSDARG00000006514, ENSDARG00000003963, ENSDARG00000070360, ENSDARG00000053255, ENSDARG00000013853, ENSDARG00000007438, ENSDARG00000032435, ENSDARG00000040893, ENSDARG00000029179, ENSDARG00000008359, ENSDARG00000019659, ENSDARG00000029036, ENSDARG00000076895,…	1123	188	9822	1.90742	0.0462704	0.000526251	0.0986046
ZFIN_ANATOMY	lens	75	3.323	7.81736e-05	ENSDARG00000041065, ENSDARG00000015050, ENSDARG00000016153, ENSDARG00000018973, ENSDARG00000012199, ENSDARG00000053502, ENSDARG00000006514, ENSDARG00000045936, ENSDARG00000012025, ENSDARG00000036279, ENSDARG00000058115, ENSDARG00000052712, ENSDARG00000030905, ENSDARG00000013708, ENSDARG00000033382, ENSDARG00000013505, ENSDARG00000042151, ENSDARG00000027992, ENSDARG00000041925, ENSDARG00000007818,…	1123	420	9822	1.56182	0.0553234	0.000625218	0.118444
ZFIN_ANATOMY	retinal ganglion cell layer	59	2.61409	8.11497e-05	ENSDARG00000068894, ENSDARG00000015050, ENSDARG00000032575, ENSDARG00000011166, ENSDARG00000004232, ENSDARG00000045936, ENSDARG00000078366, ENSDARG00000070600, ENSDARG00000043313, ENSDARG00000031768, ENSDARG00000028066, ENSDARG00000042361, ENSDARG00000070129, ENSDARG00000069989, ENSDARG00000033999, ENSDARG00000014746, ENSDARG00000024371, ENSDARG00000075158, ENSDARG00000000966, ENSDARG00000019845,…	1123	309	9822	1.66999	0.0573681	0.000641961	0.122951
ZFIN_ANATOMY	blastomere	22	0.974745	8.14872e-05	ENSDARG00000012987, ENSDARG00000019649, ENSDARG00000009737, ENSDARG00000058179, ENSDARG00000018898, ENSDARG00000069252, ENSDARG00000015599, ENSDARG00000007960, ENSDARG00000034610, ENSDARG00000070475, ENSDARG00000034427, ENSDARG00000030367, ENSDARG00000059337, ENSDARG00000071478, ENSDARG00000078904, ENSDARG00000079772, ENSDARG00000013853, ENSDARG00000018404, ENSDARG00000058543, ENSDARG00000076177,…	1123	76	9822	2.5318	0.0575996	0.000637701	0.123461
ZFIN_ANATOMY	head mesenchyme	32	1.41781	8.4262e-05	ENSDARG00000034013, ENSDARG00000005872, ENSDARG00000007960, ENSDARG00000068732, ENSDARG00000026882, ENSDARG00000070360, ENSDARG00000013853, ENSDARG00000032724, ENSDARG00000008359, ENSDARG00000071697, ENSDARG00000004363, ENSDARG00000062593, ENSDARG00000078828, ENSDARG00000035622, ENSDARG00000018898, ENSDARG00000015599, ENSDARG00000004023, ENSDARG00000059279, ENSDARG00000020235, ENSDARG00000039576,…	1123	134	9822	2.08865	0.0595016	0.000652397	0.127663
ZFIN_ANATOMY	olfactory placode	71	3.14577	9.34849e-05	ENSDARG00000014259, ENSDARG00000015050, ENSDARG00000031720, ENSDARG00000010591, ENSDARG00000011027, ENSDARG00000041321, ENSDARG00000053301, ENSDARG00000045025, ENSDARG00000011326, ENSDARG00000013443, ENSDARG00000078324, ENSDARG00000006514, ENSDARG00000078366, ENSDARG00000002937, ENSDARG00000079097, ENSDARG00000053548, ENSDARG00000071478, ENSDARG00000019995, ENSDARG00000079193, ENSDARG00000042361,…	1123	394	9822	1.57609	0.0657958	0.000716166	0.141627
ZFIN_ANATOMY	midbrain hindbrain boundary neural rod	12	0.531679	9.44401e-05	ENSDARG00000031894, ENSDARG00000019306, ENSDARG00000058538, ENSDARG00000011190, ENSDARG00000003399, ENSDARG00000011027, ENSDARG00000068365, ENSDARG00000020053, ENSDARG00000032578, ENSDARG00000037362, ENSDARG00000028148, ENSDARG00000002601	1123	27	9822	3.88721	0.0664452	0.000715948	0.143073
ZFIN_ANATOMY	lateral plate mesoderm	25	1.10767	0.000103526	ENSDARG00000008333, ENSDARG00000053493, ENSDARG00000017542, ENSDARG00000068732, ENSDARG00000017821, ENSDARG00000071497, ENSDARG00000071478, ENSDARG00000034893, ENSDARG00000019995, ENSDARG00000036670, ENSDARG00000013575, ENSDARG00000018308, ENSDARG00000043658, ENSDARG00000002445, ENSDARG00000019920, ENSDARG00000031983, ENSDARG00000040299, ENSDARG00000016022, ENSDARG00000025200, ENSDARG00000059327,…	1123	94	9822	2.32612	0.0726006	0.000776719	0.156828
ZFIN_ANATOMY	rhombomere 4	20	0.886132	0.000149542	ENSDARG00000012667, ENSDARG00000020164, ENSDARG00000020884, ENSDARG00000056783, ENSDARG00000053301, ENSDARG00000045694, ENSDARG00000004023, ENSDARG00000059279, ENSDARG00000029263, ENSDARG00000039576, ENSDARG00000002601, ENSDARG00000040151, ENSDARG00000003399, ENSDARG00000025641, ENSDARG00000017795, ENSDARG00000055373, ENSDARG00000077329, ENSDARG00000004635, ENSDARG00000042277, ENSDARG00000076748	1123	68	9822	2.57242	0.103157	0.00111035	0.226462
ZFIN_ANATOMY	DEL	9	0.398759	0.000156541	ENSDARG00000036292, ENSDARG00000018693, ENSDARG00000018968, ENSDARG00000024371, ENSDARG00000052610, ENSDARG00000014091, ENSDARG00000045544, ENSDARG00000010792, ENSDARG00000037879	1123	16	9822	4.91975	0.107716	0.00115056	0.237049
ZFIN_ANATOMY	forerunner cell group	26	1.15197	0.000179488	ENSDARG00000061328, ENSDARG00000041341, ENSDARG00000045025, ENSDARG00000007329, ENSDARG00000010124, ENSDARG00000033614, ENSDARG00000037879, ENSDARG00000079027, ENSDARG00000040764, ENSDARG00000053255, ENSDARG00000071478, ENSDARG00000013853, ENSDARG00000036090, ENSDARG00000068965, ENSDARG00000013575, ENSDARG00000002344, ENSDARG00000018693, ENSDARG00000009905, ENSDARG00000077101, ENSDARG00000024371,…	1123	103	9822	2.20778	0.122501	0.00130594	0.271755
ZFIN_ANATOMY	choroidal fissure	14	0.620292	0.000183084	ENSDARG00000031548, ENSDARG00000011190, ENSDARG00000058179, ENSDARG00000034013, ENSDARG00000033680, ENSDARG00000001910, ENSDARG00000039701, ENSDARG00000039576, ENSDARG00000043130, ENSDARG00000079611, ENSDARG00000025641, ENSDARG00000006353, ENSDARG00000013853, ENSDARG00000069912	1123	38	9822	3.22229	0.124795	0.00131891	0.277192
ZFIN_ANATOMY	chordo neural hinge	14	0.620292	0.000183084	ENSDARG00000009510, ENSDARG00000045676, ENSDARG00000035622, ENSDARG00000056594, ENSDARG00000052947, ENSDARG00000017591, ENSDARG00000026039, ENSDARG00000003449, ENSDARG00000019815, ENSDARG00000044688, ENSDARG00000027582, ENSDARG00000008487, ENSDARG00000074425, ENSDARG00000074319	1123	38	9822	3.22229	0.124795	0.00131891	0.277192
ZFIN_ANATOMY	anterior neural plate	7	0.310146	0.000306426	ENSDARG00000017058, ENSDARG00000018693, ENSDARG00000058115, ENSDARG00000025641, ENSDARG00000033999, ENSDARG00000070913, ENSDARG00000011235	1123	10	9822	6.12235	0.199975	0.00218499	0.463529
ZFIN_ANATOMY	optic fissure	6	0.26584	0.000332165	ENSDARG00000018492, ENSDARG00000068099, ENSDARG00000053493, ENSDARG00000028148, ENSDARG00000035563, ENSDARG00000039576	1123	7	9822	7.49676	0.214831	0.00234536	0.502372
ZFIN_ANATOMY	pectoral fin musculature	94	4.16482	0.000397352	ENSDARG00000015050, ENSDARG00000008937, ENSDARG00000012987, ENSDARG00000031720, ENSDARG00000043970, ENSDARG00000004173, ENSDARG00000037593, ENSDARG00000004926, ENSDARG00000012199, ENSDARG00000034013, ENSDARG00000006514, ENSDARG00000009336, ENSDARG00000002937, ENSDARG00000003941, ENSDARG00000079049, ENSDARG00000031049, ENSDARG00000052712, ENSDARG00000030012, ENSDARG00000028661, ENSDARG00000001313,…	1123	582	9822	1.41262	0.251235	0.00277815	0.600685
ZFIN_ANATOMY	retinal inner nuclear layer	42	1.86088	0.000417928	ENSDARG00000020544, ENSDARG00000068894, ENSDARG00000027552, ENSDARG00000012987, ENSDARG00000013730, ENSDARG00000040614, ENSDARG00000018787, ENSDARG00000001910, ENSDARG00000045936, ENSDARG00000002601, ENSDARG00000031317, ENSDARG00000052630, ENSDARG00000032623, ENSDARG00000031049, ENSDARG00000070913, ENSDARG00000034893, ENSDARG00000003281, ENSDARG00000031768, ENSDARG00000027322, ENSDARG00000028066,…	1123	211	9822	1.74095	0.262372	0.00289404	0.631698
ZFIN_ANATOMY	lateral mesoderm	21	0.930439	0.000430003	ENSDARG00000030125, ENSDARG00000008333, ENSDARG00000011166, ENSDARG00000056783, ENSDARG00000055100, ENSDARG00000053493, ENSDARG00000040080, ENSDARG00000057633, ENSDARG00000077473, ENSDARG00000015559, ENSDARG00000027589, ENSDARG00000017821, ENSDARG00000003399, ENSDARG00000025641, ENSDARG00000059327, ENSDARG00000040893, ENSDARG00000014091, ENSDARG00000028148, ENSDARG00000030402, ENSDARG00000056986,…	1123	79	9822	2.32494	0.26883	0.0029495	0.649894
ZFIN_ANATOMY	YSL	86	3.81037	0.000432568	ENSDARG00000041065, ENSDARG00000008937, ENSDARG00000059809, ENSDARG00000076003, ENSDARG00000011166, ENSDARG00000039926, ENSDARG00000010658, ENSDARG00000026039, ENSDARG00000013443, ENSDARG00000036279, ENSDARG00000004729, ENSDARG00000017821, ENSDARG00000071418, ENSDARG00000005891, ENSDARG00000071005, ENSDARG00000031046, ENSDARG00000052712, ENSDARG00000003281, ENSDARG00000012788, ENSDARG00000019995,…	1123	524	9822	1.43545	0.270195	0.00293939	0.653759
ZFIN_ANATOMY	median fin fold	22	0.974745	0.000527727	ENSDARG00000038672, ENSDARG00000025348, ENSDARG00000035131, ENSDARG00000058179, ENSDARG00000033327, ENSDARG00000026039, ENSDARG00000015559, ENSDARG00000020235, ENSDARG00000054619, ENSDARG00000058538, ENSDARG00000027582, ENSDARG00000003399, ENSDARG00000040884, ENSDARG00000057210, ENSDARG00000058543, ENSDARG00000007494, ENSDARG00000037677, ENSDARG00000005645, ENSDARG00000034268, ENSDARG00000010294,…	1123	86	9822	2.2374	0.319064	0.00355188	0.79704
ZFIN_ANATOMY	rhombomere 2	15	0.664599	0.000535005	ENSDARG00000012667, ENSDARG00000035648, ENSDARG00000040346, ENSDARG00000053301, ENSDARG00000027419, ENSDARG00000034043, ENSDARG00000004023, ENSDARG00000039576, ENSDARG00000006837, ENSDARG00000040151, ENSDARG00000003399, ENSDARG00000035521, ENSDARG00000077329, ENSDARG00000055373, ENSDARG00000004635	1123	47	9822	2.79135	0.322664	0.00356782	0.807991
ZFIN_ANATOMY	trunk	21	0.930439	0.000609492	ENSDARG00000011473, ENSDARG00000009550, ENSDARG00000077467, ENSDARG00000009905, ENSDARG00000015879, ENSDARG00000033999, ENSDARG00000033327, ENSDARG00000018303, ENSDARG00000002795, ENSDARG00000004023, ENSDARG00000054619, ENSDARG00000069185, ENSDARG00000026513, ENSDARG00000051874, ENSDARG00000038429, ENSDARG00000071478, ENSDARG00000078904, ENSDARG00000005762, ENSDARG00000037362, ENSDARG00000014091,…	1123	81	9822	2.26754	0.358435	0.00402683	0.92
ZFIN_ANATOMY	superficial blastomere	6	0.26584	0.000802279	ENSDARG00000019659, ENSDARG00000070573, ENSDARG00000027552, ENSDARG00000023520, ENSDARG00000003399, ENSDARG00000002172	1123	8	9822	6.55966	0.4425	0.00525008	1.20935
ZFIN_ANATOMY	polster	59	2.61409	0.000904687	ENSDARG00000015050, ENSDARG00000070689, ENSDARG00000004173, ENSDARG00000007329, ENSDARG00000013443, ENSDARG00000006514, ENSDARG00000012788, ENSDARG00000018145, ENSDARG00000019995, ENSDARG00000056561, ENSDARG00000003546, ENSDARG00000044001, ENSDARG00000038672, ENSDARG00000035622, ENSDARG00000034270, ENSDARG00000028514, ENSDARG00000016636, ENSDARG00000014572, ENSDARG00000015790, ENSDARG00000026048,…	1123	338	9822	1.52671	0.482585	0.00586586	1.36274
ZFIN_ANATOMY	presumptive rhombomere 4	8	0.354453	0.00112085	ENSDARG00000034117, ENSDARG00000020164, ENSDARG00000003399, ENSDARG00000006110, ENSDARG00000052947, ENSDARG00000004635, ENSDARG00000077473, ENSDARG00000002601	1123	16	9822	4.37311	0.557997	0.00719908	1.68577
ZFIN_ANATOMY	myotome	104	4.60789	0.00116298	ENSDARG00000041065, ENSDARG00000022399, ENSDARG00000012199, ENSDARG00000043646, ENSDARG00000003941, ENSDARG00000038312, ENSDARG00000035056, ENSDARG00000011821, ENSDARG00000030012, ENSDARG00000032724, ENSDARG00000013708, ENSDARG00000001788, ENSDARG00000037618, ENSDARG00000005162, ENSDARG00000058799, ENSDARG00000035622, ENSDARG00000004714, ENSDARG00000045694, ENSDARG00000014572, ENSDARG00000000563,…	1123	677	9822	1.34358	0.571362	0.00740354	1.74861
ZFIN_ANATOMY	blastodisc	11	0.487373	0.00127336	ENSDARG00000071478, ENSDARG00000018968, ENSDARG00000070914, ENSDARG00000078904, ENSDARG00000006110, ENSDARG00000061017, ENSDARG00000017542, ENSDARG00000036670, ENSDARG00000010792, ENSDARG00000037879, ENSDARG00000056986	1123	30	9822	3.20695	0.604497	0.00803361	1.91308
ZFIN_ANATOMY	presumptive endoderm	6	0.26584	0.00163549	ENSDARG00000017821, ENSDARG00000009737, ENSDARG00000041341, ENSDARG00000069252, ENSDARG00000057633, ENSDARG00000014091, ENSDARG00000003411	1123	9	9822	5.83081	0.696269	0.01022	2.45087
ZFIN_ANATOMY	neural crest cell	10	0.443066	0.00164207	ENSDARG00000070818, ENSDARG00000034117, ENSDARG00000077467, ENSDARG00000021032, ENSDARG00000056783, ENSDARG00000060397, ENSDARG00000005762, ENSDARG00000010192, ENSDARG00000029263, ENSDARG00000027589, ENSDARG00000014522	1123	26	9822	3.36393	0.697722	0.0101736	2.46061
ZFIN_ANATOMY	rhombomere 6	14	0.620292	0.00178791	ENSDARG00000035648, ENSDARG00000020884, ENSDARG00000040346, ENSDARG00000045694, ENSDARG00000004023, ENSDARG00000029263, ENSDARG00000039576, ENSDARG00000040151, ENSDARG00000025641, ENSDARG00000034893, ENSDARG00000077329, ENSDARG00000017795, ENSDARG00000004635, ENSDARG00000024694	1123	47	9822	2.60526	0.728219	0.0109796	2.67638
ZFIN_ANATOMY	heart tube	38	1.68365	0.00180003	ENSDARG00000011473, ENSDARG00000041065, ENSDARG00000012987, ENSDARG00000010591, ENSDARG00000077039, ENSDARG00000018787, ENSDARG00000068732, ENSDARG00000018025, ENSDARG00000017821, ENSDARG00000036630, ENSDARG00000002216, ENSDARG00000013853, ENSDARG00000031763, ENSDARG00000030012, ENSDARG00000019995, ENSDARG00000032435, ENSDARG00000035323, ENSDARG00000034541, ENSDARG00000013144, ENSDARG00000034470,…	1123	199	9822	1.67013	0.730612	0.0109613	2.6943
ZFIN_ANATOMY	apical ectodermal ridge pectoral fin	17	0.753212	0.00180569	ENSDARG00000038672, ENSDARG00000077467, ENSDARG00000055381, ENSDARG00000033327, ENSDARG00000026039, ENSDARG00000002445, ENSDARG00000015559, ENSDARG00000059279, ENSDARG00000079027, ENSDARG00000027582, ENSDARG00000003399, ENSDARG00000004311, ENSDARG00000005762, ENSDARG00000016022, ENSDARG00000058543, ENSDARG00000037677, ENSDARG00000004363, ENSDARG00000075713	1123	64	9822	2.32321	0.731721	0.0109045	2.70266
ZFIN_ANATOMY	cleithrum	17	0.753212	0.00180569	ENSDARG00000038672, ENSDARG00000035131, ENSDARG00000057286, ENSDARG00000004173, ENSDARG00000019949, ENSDARG00000027744, ENSDARG00000005254, ENSDARG00000056181, ENSDARG00000043130, ENSDARG00000004311, ENSDARG00000011821, ENSDARG00000007494, ENSDARG00000020007, ENSDARG00000019516, ENSDARG00000040893, ENSDARG00000009830, ENSDARG00000004363	1123	64	9822	2.32321	0.731721	0.0109045	2.70266
ZFIN_ANATOMY	primary neuron	20	0.886132	0.00186116	ENSDARG00000016904, ENSDARG00000043257, ENSDARG00000015050, ENSDARG00000004232, ENSDARG00000053301, ENSDARG00000018787, ENSDARG00000010878, ENSDARG00000025899, ENSDARG00000010124, ENSDARG00000004023, ENSDARG00000002336, ENSDARG00000003963, ENSDARG00000014577, ENSDARG00000071418, ENSDARG00000044774, ENSDARG00000058538, ENSDARG00000008030, ENSDARG00000038306, ENSDARG00000019613, ENSDARG00000028148	1123	82	9822	2.13322	0.742359	0.0111456	2.78461
ZFIN_ANATOMY	floor plate	38	1.68365	0.00197253	ENSDARG00000032575, ENSDARG00000010018, ENSDARG00000045025, ENSDARG00000019815, ENSDARG00000079027, ENSDARG00000071497, ENSDARG00000068365, ENSDARG00000061451, ENSDARG00000057210, ENSDARG00000020332, ENSDARG00000052555, ENSDARG00000011821, ENSDARG00000058543, ENSDARG00000018065, ENSDARG00000034268, ENSDARG00000036385, ENSDARG00000045676, ENSDARG00000013575, ENSDARG00000060649, ENSDARG00000077403,…	1123	200	9822	1.66178	0.762461	0.011713	2.94892
ZFIN_ANATOMY	hypochord	26	1.15197	0.00250778	ENSDARG00000045676, ENSDARG00000068894, ENSDARG00000077403, ENSDARG00000044213, ENSDARG00000017842, ENSDARG00000057633, ENSDARG00000002336, ENSDARG00000015559, ENSDARG00000020235, ENSDARG00000070081, ENSDARG00000069640, ENSDARG00000040764, ENSDARG00000036292, ENSDARG00000070360, ENSDARG00000076532, ENSDARG00000058115, ENSDARG00000061451, ENSDARG00000057210, ENSDARG00000008030, ENSDARG00000070913,…	1123	122	9822	1.86395	0.839258	0.0147516	3.73498
ZFIN_ANATOMY	peripheral olfactory organ	73	3.23438	0.00252875	ENSDARG00000071230, ENSDARG00000015050, ENSDARG00000012987, ENSDARG00000031720, ENSDARG00000010591, ENSDARG00000032575, ENSDARG00000041321, ENSDARG00000011326, ENSDARG00000013443, ENSDARG00000078324, ENSDARG00000006514, ENSDARG00000002937, ENSDARG00000069463, ENSDARG00000019995, ENSDARG00000028066, ENSDARG00000013605, ENSDARG00000005185, ENSDARG00000024286, ENSDARG00000060106, ENSDARG00000028514,…	1123	457	9822	1.3971	0.8417	0.0147551	3.76566
ZFIN_ANATOMY	endodermal cell	6	0.26584	0.00296456	ENSDARG00000010784, ENSDARG00000012788, ENSDARG00000013708, ENSDARG00000045544, ENSDARG00000003411, ENSDARG00000035831	1123	10	9822	5.24773	0.884837	0.0171426	4.4011
ZFIN_ANATOMY	epibranchial placode	6	0.26584	0.00296456	ENSDARG00000019659, ENSDARG00000011027, ENSDARG00000018303, ENSDARG00000040893, ENSDARG00000028148, ENSDARG00000053569	1123	10	9822	5.24773	0.884837	0.0171426	4.4011
ZFIN_ANATOMY	trunk neural crest	6	0.26584	0.00296456	ENSDARG00000070818, ENSDARG00000077467, ENSDARG00000021032, ENSDARG00000005762, ENSDARG00000011876, ENSDARG00000059279, ENSDARG00000076857	1123	10	9822	5.24773	0.884837	0.0171426	4.4011
ZFIN_ANATOMY	ventral mesenchyme	16	0.708906	0.00348933	ENSDARG00000029036, ENSDARG00000032708, ENSDARG00000040346, ENSDARG00000019949, ENSDARG00000045694, ENSDARG00000021140, ENSDARG00000015559, ENSDARG00000027589, ENSDARG00000036548, ENSDARG00000058115, ENSDARG00000006353, ENSDARG00000044485, ENSDARG00000055373, ENSDARG00000038446, ENSDARG00000019235, ENSDARG00000014091	1123	62	9822	2.25709	0.921501	0.0199932	5.16104
ZFIN_ANATOMY	presumptive paraxial mesoderm	7	0.310146	0.00440635	ENSDARG00000020219, ENSDARG00000070535, ENSDARG00000058115, ENSDARG00000053493, ENSDARG00000007329, ENSDARG00000005541, ENSDARG00000002336	1123	15	9822	4.08157	0.959841	0.0249965	6.47551
ZFIN_ANATOMY	pancreatic bud	23	1.01905	0.00533629	ENSDARG00000071230, ENSDARG00000016904, ENSDARG00000013605, ENSDARG00000044075, ENSDARG00000070346, ENSDARG00000018303, ENSDARG00000004023, ENSDARG00000045936, ENSDARG00000008407, ENSDARG00000003963, ENSDARG00000070081, ENSDARG00000031317, ENSDARG00000070360, ENSDARG00000058115, ENSDARG00000010946, ENSDARG00000001975, ENSDARG00000003281, ENSDARG00000012788, ENSDARG00000037677, ENSDARG00000009830,…	1123	109	9822	1.84553	0.979661	0.0299731	7.79111
ZFIN_ANATOMY	caudal fin	12	0.531679	0.00620531	ENSDARG00000054619, ENSDARG00000034541, ENSDARG00000024286, ENSDARG00000055381, ENSDARG00000070914, ENSDARG00000006110, ENSDARG00000024870, ENSDARG00000019995, ENSDARG00000006514, ENSDARG00000056986, ENSDARG00000008886, ENSDARG00000074319	1123	42	9822	2.49892	0.989236	0.0345184	9.00487
ZFIN_ANATOMY	trigeminal ganglion	24	1.06336	0.00622689	ENSDARG00000041065, ENSDARG00000015050, ENSDARG00000034541, ENSDARG00000032575, ENSDARG00000014962, ENSDARG00000007818, ENSDARG00000021032, ENSDARG00000019231, ENSDARG00000010878, ENSDARG00000005872, ENSDARG00000004023, ENSDARG00000009336, ENSDARG00000016526, ENSDARG00000056732, ENSDARG00000003971, ENSDARG00000054619, ENSDARG00000010477, ENSDARG00000040151, ENSDARG00000058538, ENSDARG00000059311,…	1123	117	9822	1.7941	0.989405	0.0343749	9.03483
ZFIN_ANATOMY	rhombomere 5	16	0.708906	0.00753186	ENSDARG00000012667, ENSDARG00000077467, ENSDARG00000035648, ENSDARG00000020884, ENSDARG00000040346, ENSDARG00000011166, ENSDARG00000045694, ENSDARG00000045936, ENSDARG00000029263, ENSDARG00000040151, ENSDARG00000025641, ENSDARG00000005762, ENSDARG00000077329, ENSDARG00000034893, ENSDARG00000021113, ENSDARG00000004635, ENSDARG00000024694	1123	67	9822	2.08865	0.995929	0.0411445	10.8289
ZFIN_ANATOMY	zona limitans intrathalamica	6	0.26584	0.00766094	ENSDARG00000055026, ENSDARG00000034043, ENSDARG00000038990, ENSDARG00000003411, ENSDARG00000011235, ENSDARG00000002601	1123	12	9822	4.37311	0.996297	0.041527	11.0046
ZFIN_ANATOMY	presumptive rhombomere 1	5	0.221533	0.00811638	ENSDARG00000071418, ENSDARG00000009510, ENSDARG00000020164, ENSDARG00000035648, ENSDARG00000035521	1123	8	9822	5.46638	0.997349	0.0436275	11.6218
ZFIN_ANATOMY	heart rudiment	32	1.41781	0.00985471	ENSDARG00000012987, ENSDARG00000077039, ENSDARG00000018787, ENSDARG00000010018, ENSDARG00000017821, ENSDARG00000036630, ENSDARG00000058543, ENSDARG00000031763, ENSDARG00000030012, ENSDARG00000019995, ENSDARG00000035323, ENSDARG00000013144, ENSDARG00000034470, ENSDARG00000007818, ENSDARG00000055381, ENSDARG00000040649, ENSDARG00000011615, ENSDARG00000019920, ENSDARG00000000563, ENSDARG00000006603,…	1123	177	9822	1.58124	0.999261	0.0523827	13.9409
ZFIN_ANATOMY	neuromast	25	1.10767	0.0105477	ENSDARG00000014259, ENSDARG00000020850, ENSDARG00000015050, ENSDARG00000013144, ENSDARG00000002344, ENSDARG00000024286, ENSDARG00000011027, ENSDARG00000077101, ENSDARG00000011326, ENSDARG00000018303, ENSDARG00000021140, ENSDARG00000007960, ENSDARG00000059279, ENSDARG00000027589, ENSDARG00000070913, ENSDARG00000018817, ENSDARG00000052139, ENSDARG00000005645, ENSDARG00000026629, ENSDARG00000053569,…	1123	129	9822	1.695	0.999556	0.0555775	14.8495
ZFIN_ANATOMY	forebrain neural plate	6	0.26584	0.0112942	ENSDARG00000070129, ENSDARG00000059337, ENSDARG00000033999, ENSDARG00000010461, ENSDARG00000045936, ENSDARG00000011235	1123	13	9822	4.03671	0.999744	0.0589899	15.8183
ZFIN_ANATOMY	intestine	36	1.59504	0.0118065	ENSDARG00000020850, ENSDARG00000022689, ENSDARG00000012987, ENSDARG00000013730, ENSDARG00000037870, ENSDARG00000011166, ENSDARG00000019260, ENSDARG00000026039, ENSDARG00000017821, ENSDARG00000053255, ENSDARG00000070913, ENSDARG00000011821, ENSDARG00000045414, ENSDARG00000023323, ENSDARG00000012788, ENSDARG00000033382, ENSDARG00000023290, ENSDARG00000079193, ENSDARG00000044213, ENSDARG00000044566,…	1123	208	9822	1.51377	0.999824	0.0611611	16.477
ZFIN_ANATOMY	spinal cord neural keel	4	0.177226	0.0124449	ENSDARG00000034375, ENSDARG00000059337, ENSDARG00000021032, ENSDARG00000045936	1123	5	9822	6.99697	0.99989	0.0639286	17.2914
ZFIN_ANATOMY	ventral telencephalon	12	0.531679	0.0126559	ENSDARG00000004782, ENSDARG00000005453, ENSDARG00000023712, ENSDARG00000031075, ENSDARG00000014927, ENSDARG00000011027, ENSDARG00000058115, ENSDARG00000035521, ENSDARG00000027419, ENSDARG00000045936, ENSDARG00000069105, ENSDARG00000018788	1123	46	9822	2.28162	0.999906	0.0645307	17.5588
ZFIN_ANATOMY	serotonergic neuron	5	0.221533	0.0133011	ENSDARG00000009510, ENSDARG00000019306, ENSDARG00000068365, ENSDARG00000054124, ENSDARG00000016526	1123	9	9822	4.85901	0.999942	0.0672609	18.3717
ZFIN_ANATOMY	presumptive rhombomere 2	5	0.221533	0.0133011	ENSDARG00000071418, ENSDARG00000003399, ENSDARG00000006110, ENSDARG00000052947, ENSDARG00000035521	1123	9	9822	4.85901	0.999942	0.0672609	18.3717
ZFIN_ANATOMY	heart primordium	17	0.753212	0.0138205	ENSDARG00000007818, ENSDARG00000010018, ENSDARG00000000563, ENSDARG00000068732, ENSDARG00000019920, ENSDARG00000019815, ENSDARG00000006603, ENSDARG00000017821, ENSDARG00000053279, ENSDARG00000003399, ENSDARG00000004311, ENSDARG00000005476, ENSDARG00000029439, ENSDARG00000030012, ENSDARG00000019995, ENSDARG00000036670, ENSDARG00000035831	1123	78	9822	1.90623	0.99996	0.0693339	19.0208
ZFIN_ANATOMY	artery	25	1.10767	0.0138876	ENSDARG00000011473, ENSDARG00000027552, ENSDARG00000020164, ENSDARG00000026039, ENSDARG00000022934, ENSDARG00000008592, ENSDARG00000013853, ENSDARG00000008359, ENSDARG00000020761, ENSDARG00000005185, ENSDARG00000034541, ENSDARG00000040346, ENSDARG00000058449, ENSDARG00000057633, ENSDARG00000006603, ENSDARG00000027589, ENSDARG00000020235, ENSDARG00000055678, ENSDARG00000008030, ENSDARG00000018441,…	1123	132	9822	1.65648	0.999962	0.0691875	19.1042
ZFIN_ANATOMY	olfactory bulb	20	0.886132	0.0156193	ENSDARG00000010591, ENSDARG00000024286, ENSDARG00000031075, ENSDARG00000011027, ENSDARG00000027419, ENSDARG00000045025, ENSDARG00000075158, ENSDARG00000045936, ENSDARG00000057598, ENSDARG00000023520, ENSDARG00000036548, ENSDARG00000052630, ENSDARG00000075597, ENSDARG00000003399, ENSDARG00000058115, ENSDARG00000013853, ENSDARG00000077329, ENSDARG00000035907, ENSDARG00000045444, ENSDARG00000012078	1123	99	9822	1.76691	0.999989	0.0770166	21.2313
ZFIN_ANATOMY	atrioventricular canal	6	0.26584	0.0159447	ENSDARG00000041065, ENSDARG00000010591, ENSDARG00000002216, ENSDARG00000078680, ENSDARG00000019995, ENSDARG00000018025	1123	14	9822	3.74838	0.999992	0.078045	21.6251
ZFIN_ANATOMY	midbrain hindbrain boundary neural plate	6	0.26584	0.0159447	ENSDARG00000003399, ENSDARG00000020053, ENSDARG00000018303, ENSDARG00000068732, ENSDARG00000028148, ENSDARG00000052695	1123	14	9822	3.74838	0.999992	0.078045	21.6251
ZFIN_ANATOMY	fin bud	6	0.26584	0.0159447	ENSDARG00000058115, ENSDARG00000044485, ENSDARG00000038990, ENSDARG00000036121, ENSDARG00000037677, ENSDARG00000002445	1123	14	9822	3.74838	0.999992	0.078045	21.6251
ZFIN_ANATOMY	spinal cord neural tube	9	0.398759	0.0166233	ENSDARG00000070818, ENSDARG00000034375, ENSDARG00000059337, ENSDARG00000024286, ENSDARG00000052947, ENSDARG00000010878, ENSDARG00000004023, ENSDARG00000010192, ENSDARG00000007369	1123	30	9822	2.62386	0.999995	0.0807177	22.4404
ZFIN_ANATOMY	axial vasculature	20	0.886132	0.0172873	ENSDARG00000011473, ENSDARG00000030125, ENSDARG00000077039, ENSDARG00000000966, ENSDARG00000019845, ENSDARG00000022934, ENSDARG00000055543, ENSDARG00000039576, ENSDARG00000028173, ENSDARG00000008592, ENSDARG00000053255, ENSDARG00000006353, ENSDARG00000013853, ENSDARG00000052644, ENSDARG00000018441, ENSDARG00000032435, ENSDARG00000033182, ENSDARG00000014091, ENSDARG00000070404, ENSDARG00000044803	1123	100	9822	1.74924	0.999997	0.0832804	23.2306
ZFIN_ANATOMY	pronephros	24	1.06336	0.0180277	ENSDARG00000016153, ENSDARG00000013575, ENSDARG00000013730, ENSDARG00000017058, ENSDARG00000024286, ENSDARG00000061328, ENSDARG00000039926, ENSDARG00000041321, ENSDARG00000052947, ENSDARG00000056438, ENSDARG00000023316, ENSDARG00000017591, ENSDARG00000002445, ENSDARG00000020929, ENSDARG00000071478, ENSDARG00000052644, ENSDARG00000058543, ENSDARG00000039272, ENSDARG00000052139, ENSDARG00000019995,…	1123	128	9822	1.63992	0.999998	0.0861553	24.1027
ZFIN_ANATOMY	dorsal telencephalon	8	0.354453	0.0188084	ENSDARG00000070129, ENSDARG00000005453, ENSDARG00000003399, ENSDARG00000014927, ENSDARG00000039701, ENSDARG00000070677, ENSDARG00000014018, ENSDARG00000014522	1123	25	9822	2.79879	0.999999	0.089169	25.0123
ZFIN_ANATOMY	spinal cord interneuron	8	0.354453	0.0188084	ENSDARG00000031075, ENSDARG00000052947, ENSDARG00000027419, ENSDARG00000059327, ENSDARG00000015073, ENSDARG00000016526, ENSDARG00000028148, ENSDARG00000014018	1123	25	9822	2.79879	0.999999	0.089169	25.0123
ZFIN_ANATOMY	anterior lateral line placode	5	0.221533	0.0201921	ENSDARG00000056594, ENSDARG00000021113, ENSDARG00000024694, ENSDARG00000014522, ENSDARG00000079193	1123	10	9822	4.37311	1	0.0948607	26.5996
ZFIN_ANATOMY	hypaxial myotome region	19	0.841825	0.0206806	ENSDARG00000029596, ENSDARG00000005162, ENSDARG00000034470, ENSDARG00000058799, ENSDARG00000068191, ENSDARG00000079850, ENSDARG00000045694, ENSDARG00000009134, ENSDARG00000007277, ENSDARG00000000563, ENSDARG00000010192, ENSDARG00000026882, ENSDARG00000020235, ENSDARG00000019417, ENSDARG00000010281, ENSDARG00000056181, ENSDARG00000042277, ENSDARG00000029252, ENSDARG00000044803	1123	95	9822	1.74924	1	0.0964484	27.1524
ZFIN_ANATOMY	motor neuron	7	0.310146	0.0207303	ENSDARG00000058538, ENSDARG00000052947, ENSDARG00000045694, ENSDARG00000007172, ENSDARG00000004023, ENSDARG00000045936, ENSDARG00000003971	1123	20	9822	3.06118	1	0.0960626	27.2084
ZFIN_ANATOMY	pallium	7	0.310146	0.0207303	ENSDARG00000052630, ENSDARG00000004782, ENSDARG00000031075, ENSDARG00000011027, ENSDARG00000058115, ENSDARG00000027419, ENSDARG00000018788	1123	20	9822	3.06118	1	0.0960626	27.2084
ZFIN_ANATOMY	pancreas primordium	15	0.664599	0.0223941	ENSDARG00000071230, ENSDARG00000016904, ENSDARG00000015050, ENSDARG00000035131, ENSDARG00000053301, ENSDARG00000019302, ENSDARG00000036427, ENSDARG00000004023, ENSDARG00000045936, ENSDARG00000031317, ENSDARG00000070360, ENSDARG00000001975, ENSDARG00000003281, ENSDARG00000012788, ENSDARG00000038348	1123	69	9822	1.90135	1	0.102799	29.0609
ZFIN_ANATOMY	primary interneuron	5	0.221533	0.0289147	ENSDARG00000053301, ENSDARG00000004023, ENSDARG00000014018, ENSDARG00000003963, ENSDARG00000003971	1123	11	9822	3.97555	1	0.130302	35.905
ZFIN_ANATOMY	pectoral fin field	5	0.221533	0.0289147	ENSDARG00000024286, ENSDARG00000053493, ENSDARG00000037677, ENSDARG00000002445, ENSDARG00000030402	1123	11	9822	3.97555	1	0.130302	35.905
ZFIN_ANATOMY	non neural ectoderm	5	0.221533	0.0289147	ENSDARG00000019659, ENSDARG00000040606, ENSDARG00000059327, ENSDARG00000016526, ENSDARG00000059279	1123	11	9822	3.97555	1	0.130302	35.905
ZFIN_ANATOMY	presumptive shield	5	0.221533	0.0289147	ENSDARG00000045219, ENSDARG00000018968, ENSDARG00000006110, ENSDARG00000021201, ENSDARG00000039576	1123	11	9822	3.97555	1	0.130302	35.905
ZFIN_ANATOMY	digestive system	9	0.398759	0.0290245	ENSDARG00000012987, ENSDARG00000077329, ENSDARG00000012788, ENSDARG00000021140, ENSDARG00000078366, ENSDARG00000003411, ENSDARG00000077815, ENSDARG00000035831, ENSDARG00000029252	1123	33	9822	2.38533	1	0.129979	36.0147
ZFIN_ANATOMY	pharyngeal arch 3-7	9	0.398759	0.0290245	ENSDARG00000024286, ENSDARG00000033999, ENSDARG00000045413, ENSDARG00000068401, ENSDARG00000077473, ENSDARG00000002445, ENSDARG00000024488, ENSDARG00000027803, ENSDARG00000029263	1123	33	9822	2.38533	1	0.129979	36.0147
ZFIN_ANATOMY	thalamus	9	0.398759	0.0290245	ENSDARG00000070129, ENSDARG00000052630, ENSDARG00000056594, ENSDARG00000077329, ENSDARG00000023316, ENSDARG00000027589, ENSDARG00000018788, ENSDARG00000014522, ENSDARG00000011235	1123	33	9822	2.38533	1	0.129979	36.0147
ZFIN_ANATOMY	dorsal aorta	17	0.753212	0.0296864	ENSDARG00000016181, ENSDARG00000011473, ENSDARG00000020164, ENSDARG00000030125, ENSDARG00000044213, ENSDARG00000077039, ENSDARG00000057633, ENSDARG00000055543, ENSDARG00000002336, ENSDARG00000003963, ENSDARG00000069640, ENSDARG00000071478, ENSDARG00000021833, ENSDARG00000013853, ENSDARG00000052139, ENSDARG00000070425, ENSDARG00000036670	1123	85	9822	1.74924	1	0.131981	36.6728
ZFIN_ANATOMY	hypophysis	19	0.841825	0.0303097	ENSDARG00000015050, ENSDARG00000077467, ENSDARG00000010591, ENSDARG00000031075, ENSDARG00000014962, ENSDARG00000001910, ENSDARG00000013443, ENSDARG00000068732, ENSDARG00000010025, ENSDARG00000003963, ENSDARG00000007175, ENSDARG00000070360, ENSDARG00000058538, ENSDARG00000003399, ENSDARG00000005762, ENSDARG00000003933, ENSDARG00000039452, ENSDARG00000045444, ENSDARG00000039341, ENSDARG00000074319	1123	99	9822	1.67857	1	0.133794	37.2866
ZFIN_ANATOMY	vein	27	1.19628	0.0303231	ENSDARG00000011473, ENSDARG00000057286, ENSDARG00000030125, ENSDARG00000026039, ENSDARG00000022934, ENSDARG00000004729, ENSDARG00000008592, ENSDARG00000013853, ENSDARG00000008359, ENSDARG00000020761, ENSDARG00000034541, ENSDARG00000005185, ENSDARG00000013144, ENSDARG00000055100, ENSDARG00000058449, ENSDARG00000057633, ENSDARG00000035563, ENSDARG00000006603, ENSDARG00000027589, ENSDARG00000020235,…	1123	156	9822	1.51377	1	0.133057	37.2998
ZFIN_ANATOMY	statoacoustic (VIII) ganglion	9	0.398759	0.0342849	ENSDARG00000009510, ENSDARG00000075597, ENSDARG00000056594, ENSDARG00000035648, ENSDARG00000004635, ENSDARG00000004023, ENSDARG00000003963, ENSDARG00000012397, ENSDARG00000014522	1123	34	9822	2.31517	1	0.148489	41.073
ZFIN_ANATOMY	CiA	3	0.13292	0.0361426	ENSDARG00000057936, ENSDARG00000015073, ENSDARG00000014018	1123	3	9822	8.74622	1	0.155109	42.7682
ZFIN_ANATOMY	anterior neural keel	3	0.13292	0.0361426	ENSDARG00000018693, ENSDARG00000013853, ENSDARG00000021201	1123	3	9822	8.74622	1	0.155109	42.7682
ZFIN_ANATOMY	pericardium	3	0.13292	0.0361426	ENSDARG00000058449, ENSDARG00000026039, ENSDARG00000012397	1123	3	9822	8.74622	1	0.155109	42.7682
ZFIN_ANATOMY	pharyngeal arch 7	3	0.13292	0.0361426	ENSDARG00000054619, ENSDARG00000052150, ENSDARG00000019516	1123	3	9822	8.74622	1	0.155109	42.7682
ZFIN_ANATOMY	upper rhombic lip	3	0.13292	0.0361426	ENSDARG00000016153, ENSDARG00000017058, ENSDARG00000038990	1123	3	9822	8.74622	1	0.155109	42.7682
ZFIN_ANATOMY	posterior pronephric duct	4	0.177226	0.0365361	ENSDARG00000028173, ENSDARG00000055305, ENSDARG00000016526, ENSDARG00000028148	1123	7	9822	4.99784	1	0.155789	43.1214
ZFIN_ANATOMY	presumptive dorsal mesoderm	4	0.177226	0.0365361	ENSDARG00000023520, ENSDARG00000009905, ENSDARG00000006110, ENSDARG00000010946	1123	7	9822	4.99784	1	0.155789	43.1214
ZFIN_ANATOMY	VeLD	4	0.177226	0.0365361	ENSDARG00000052947, ENSDARG00000027419, ENSDARG00000059327, ENSDARG00000016526	1123	7	9822	4.99784	1	0.155789	43.1214
ZFIN_ANATOMY	cloacal chamber	6	0.26584	0.0369208	ENSDARG00000016153, ENSDARG00000017058, ENSDARG00000033327, ENSDARG00000016526, ENSDARG00000002445, ENSDARG00000028148	1123	17	9822	3.0869	1	0.156425	43.4647
ZFIN_ANATOMY	liver primordium	6	0.26584	0.0369208	ENSDARG00000012044, ENSDARG00000068572, ENSDARG00000012788, ENSDARG00000007723, ENSDARG00000035831, ENSDARG00000003971	1123	17	9822	3.0869	1	0.156425	43.4647
ZFIN_ANATOMY	ventro-rostral cluster	5	0.221533	0.0395416	ENSDARG00000026784, ENSDARG00000077329, ENSDARG00000005645, ENSDARG00000004023, ENSDARG00000078366	1123	12	9822	3.64426	1	0.165817	45.7527
ZFIN_ANATOMY	rhombomere 1	9	0.398759	0.0401551	ENSDARG00000009510, ENSDARG00000012667, ENSDARG00000004782, ENSDARG00000020164, ENSDARG00000003399, ENSDARG00000056594, ENSDARG00000035521, ENSDARG00000028148, ENSDARG00000069105	1123	35	9822	2.24903	1	0.167268	46.2755
ZFIN_ANATOMY	gut	77	3.41161	0.0450058	ENSDARG00000012987, ENSDARG00000043970, ENSDARG00000004232, ENSDARG00000009134, ENSDARG00000043646, ENSDARG00000026039, ENSDARG00000027803, ENSDARG00000002937, ENSDARG00000017821, ENSDARG00000011079, ENSDARG00000012788, ENSDARG00000019995, ENSDARG00000018145, ENSDARG00000040893, ENSDARG00000001788, ENSDARG00000037307, ENSDARG00000003546, ENSDARG00000044001, ENSDARG00000062593, ENSDARG00000014572,…	1123	552	9822	1.22003	1	0.184878	50.2474
ZFIN_ANATOMY	heart	66	2.92424	0.0452683	ENSDARG00000041065, ENSDARG00000012987, ENSDARG00000042027, ENSDARG00000011166, ENSDARG00000077039, ENSDARG00000026039, ENSDARG00000077815, ENSDARG00000017821, ENSDARG00000036630, ENSDARG00000021833, ENSDARG00000019995, ENSDARG00000032435, ENSDARG00000023290, ENSDARG00000070573, ENSDARG00000034470, ENSDARG00000018693, ENSDARG00000044566, ENSDARG00000014571, ENSDARG00000076509, ENSDARG00000000563,…	1123	464	9822	1.24407	1	0.184856	50.4543
ZFIN_ANATOMY	epidermis	53	2.34825	0.046122	ENSDARG00000041065, ENSDARG00000032575, ENSDARG00000006514, ENSDARG00000020929, ENSDARG00000036279, ENSDARG00000069463, ENSDARG00000020007, ENSDARG00000032435, ENSDARG00000035622, ENSDARG00000069989, ENSDARG00000033999, ENSDARG00000024371, ENSDARG00000035809, ENSDARG00000019949, ENSDARG00000014571, ENSDARG00000019845, ENSDARG00000003449, ENSDARG00000035563, ENSDARG00000020235, ENSDARG00000006526,…	1123	362	9822	1.28052	1	0.187048	51.1217
ZFIN_ANATOMY	cranial neural crest	6	0.26584	0.0464639	ENSDARG00000070360, ENSDARG00000077467, ENSDARG00000054003, ENSDARG00000021032, ENSDARG00000005762, ENSDARG00000011876, ENSDARG00000030402	1123	18	9822	2.91541	1	0.18731	51.3867
ZFIN_ANATOMY	alar plate midbrain region	57	2.52548	0.0510582	ENSDARG00000043970, ENSDARG00000004926, ENSDARG00000009336, ENSDARG00000006514, ENSDARG00000052695, ENSDARG00000014587, ENSDARG00000038312, ENSDARG00000052712, ENSDARG00000011079, ENSDARG00000001788, ENSDARG00000016086, ENSDARG00000005162, ENSDARG00000070129, ENSDARG00000014571, ENSDARG00000015790, ENSDARG00000039701, ENSDARG00000040245, ENSDARG00000014050, ENSDARG00000034058, ENSDARG00000057223,…	1123	396	9822	1.25892	1	0.203159	54.8188
ZFIN_ANATOMY	EVL	29	1.28489	0.0517423	ENSDARG00000027552, ENSDARG00000032575, ENSDARG00000020893, ENSDARG00000007173, ENSDARG00000007960, ENSDARG00000027744, ENSDARG00000011020, ENSDARG00000069463, ENSDARG00000058543, ENSDARG00000026629, ENSDARG00000036090, ENSDARG00000019659, ENSDARG00000070573, ENSDARG00000009905, ENSDARG00000024371, ENSDARG00000014571, ENSDARG00000059279, ENSDARG00000010025, ENSDARG00000014577, ENSDARG00000023520,…	1123	179	9822	1.41698	1	0.204563	55.3101
ZFIN_ANATOMY	presumptive rhombomere 3	5	0.221533	0.0520961	ENSDARG00000071418, ENSDARG00000052947, ENSDARG00000070913, ENSDARG00000004635, ENSDARG00000002601	1123	13	9822	3.36393	1	0.204763	55.5622
ZFIN_ANATOMY	pronephric distal late tubule	4	0.177226	0.053588	ENSDARG00000028173, ENSDARG00000055305, ENSDARG00000016526, ENSDARG00000028148	1123	8	9822	4.37311	1	0.209019	56.6108
ZFIN_ANATOMY	caudal tuberculum	10	0.443066	0.0575557	ENSDARG00000057936, ENSDARG00000070129, ENSDARG00000011163, ENSDARG00000005453, ENSDARG00000031075, ENSDARG00000068365, ENSDARG00000027419, ENSDARG00000070913, ENSDARG00000054124, ENSDARG00000019235	1123	44	9822	1.98778	1	0.2219	59.2881
ZFIN_ANATOMY	ovary	40	1.77226	0.060031	ENSDARG00000020850, ENSDARG00000012987, ENSDARG00000037870, ENSDARG00000011166, ENSDARG00000053493, ENSDARG00000026039, ENSDARG00000018788, ENSDARG00000044282, ENSDARG00000057830, ENSDARG00000052150, ENSDARG00000045414, ENSDARG00000023323, ENSDARG00000077329, ENSDARG00000016084, ENSDARG00000071868, ENSDARG00000023290, ENSDARG00000008434, ENSDARG00000044213, ENSDARG00000040625, ENSDARG00000044566,…	1123	266	9822	1.31522	1	0.229346	60.8793
ZFIN_ANATOMY	inner ear	13	0.575986	0.0621974	ENSDARG00000041065, ENSDARG00000077467, ENSDARG00000011166, ENSDARG00000033327, ENSDARG00000026039, ENSDARG00000017591, ENSDARG00000009336, ENSDARG00000027589, ENSDARG00000003399, ENSDARG00000005762, ENSDARG00000018817, ENSDARG00000019995, ENSDARG00000045444, ENSDARG00000076748	1123	65	9822	1.74924	1	0.235607	62.2241
ZFIN_ANATOMY	Kupffer's vesicle	22	0.974745	0.0633933	ENSDARG00000029036, ENSDARG00000002344, ENSDARG00000058394, ENSDARG00000031720, ENSDARG00000061328, ENSDARG00000041341, ENSDARG00000009905, ENSDARG00000045025, ENSDARG00000011326, ENSDARG00000017591, ENSDARG00000057633, ENSDARG00000036471, ENSDARG00000010025, ENSDARG00000041607, ENSDARG00000003399, ENSDARG00000070446, ENSDARG00000071478, ENSDARG00000017795, ENSDARG00000019995, ENSDARG00000069763,…	1123	130	9822	1.48013	1	0.238485	62.9478
ZFIN_ANATOMY	hatching gland	34	1.50642	0.064238	ENSDARG00000020850, ENSDARG00000070689, ENSDARG00000011049, ENSDARG00000014962, ENSDARG00000004173, ENSDARG00000021833, ENSDARG00000009830, ENSDARG00000005823, ENSDARG00000068965, ENSDARG00000013144, ENSDARG00000035131, ENSDARG00000005359, ENSDARG00000035622, ENSDARG00000028514, ENSDARG00000016636, ENSDARG00000055381, ENSDARG00000033999, ENSDARG00000019302, ENSDARG00000058449, ENSDARG00000017842,…	1123	221	9822	1.34557	1	0.240147	63.4511
ZFIN_ANATOMY	forebrain midbrain boundary	3	0.13292	0.0668451	ENSDARG00000003399, ENSDARG00000004635, ENSDARG00000006514	1123	4	9822	6.55966	1	0.24765	64.9647
ZFIN_ANATOMY	organizer inducing center	3	0.13292	0.0668451	ENSDARG00000070914, ENSDARG00000006110, ENSDARG00000020053	1123	4	9822	6.55966	1	0.24765	64.9647
ZFIN_ANATOMY	olfactory system	3	0.13292	0.0668451	ENSDARG00000030703, ENSDARG00000075597, ENSDARG00000033327	1123	4	9822	6.55966	1	0.24765	64.9647
ZFIN_ANATOMY	retinal ganglion cell	7	0.310146	0.0683917	ENSDARG00000009510, ENSDARG00000058538, ENSDARG00000031075, ENSDARG00000004023, ENSDARG00000078366, ENSDARG00000045936, ENSDARG00000012078	1123	26	9822	2.35475	1	0.251541	65.8348
ZFIN_ANATOMY	medulla oblongata	9	0.398759	0.070121	ENSDARG00000042361, ENSDARG00000052630, ENSDARG00000031075, ENSDARG00000068365, ENSDARG00000077329, ENSDARG00000036121, ENSDARG00000054124, ENSDARG00000045936, ENSDARG00000012078	1123	39	9822	2.01836	1	0.255972	66.7836
ZFIN_ANATOMY	pineal complex	4	0.177226	0.0737315	ENSDARG00000040299, ENSDARG00000021201, ENSDARG00000069105, ENSDARG00000014522	1123	9	9822	3.88721	1	0.266383	68.686
ZFIN_ANATOMY	cranium	4	0.177226	0.0737315	ENSDARG00000034117, ENSDARG00000017591, ENSDARG00000019516, ENSDARG00000030402	1123	9	9822	3.88721	1	0.266383	68.686
ZFIN_ANATOMY	posterior lateral plate mesoderm	9	0.398759	0.0792922	ENSDARG00000017821, ENSDARG00000030125, ENSDARG00000018303, ENSDARG00000059327, ENSDARG00000040080, ENSDARG00000002795, ENSDARG00000037677, ENSDARG00000004023, ENSDARG00000035831	1123	40	9822	1.9679	1	0.282711	71.4179
ZFIN_ANATOMY	posterior lateral mesoderm	6	0.26584	0.0830518	ENSDARG00000014836, ENSDARG00000008333, ENSDARG00000059327, ENSDARG00000023188, ENSDARG00000014091, ENSDARG00000028148	1123	21	9822	2.49892	1	0.293065	73.1369
ZFIN_ANATOMY	primitive heart tube	23	1.01905	0.0894159	ENSDARG00000041065, ENSDARG00000012987, ENSDARG00000013144, ENSDARG00000018693, ENSDARG00000035648, ENSDARG00000007818, ENSDARG00000055381, ENSDARG00000018787, ENSDARG00000011615, ENSDARG00000000563, ENSDARG00000043154, ENSDARG00000017821, ENSDARG00000023520, ENSDARG00000053279, ENSDARG00000004311, ENSDARG00000029439, ENSDARG00000058543, ENSDARG00000030012, ENSDARG00000018441, ENSDARG00000078680,…	1123	143	9822	1.40673	1	0.311079	75.8286
ZFIN_ANATOMY	ventral mandibular arch	4	0.177226	0.0966769	ENSDARG00000003399, ENSDARG00000068099, ENSDARG00000021833, ENSDARG00000058449	1123	10	9822	3.49849	1	0.331206	78.5912
ZFIN_ANATOMY	retinal neural layer	6	0.26584	0.0978432	ENSDARG00000004451, ENSDARG00000035750, ENSDARG00000077329, ENSDARG00000053493, ENSDARG00000010878, ENSDARG00000027322	1123	22	9822	2.38533	1	0.333149	79.0065
ZFIN_ANATOMY	pronephric mesoderm	9	0.398759	0.0996687	ENSDARG00000053026, ENSDARG00000060397, ENSDARG00000038306, ENSDARG00000005414, ENSDARG00000014091, ENSDARG00000028148, ENSDARG00000014018, ENSDARG00000011020, ENSDARG00000045444	1123	42	9822	1.87419	1	0.336972	79.6413

## Sheet: Distinct_Tbx16_ANATOMICAL_ANNOT
Anatomical annotation analysis of genes with distinct Tbx16 ChIP-seq peaks (nearest TSS ±100kb) using DAVID
Category	Term	Count	%	PValue	Genes	List Total	Pop Hits	Pop Total	Fold Enrichment	Bonferroni	Benjamini	FDR
ZFIN_ANATOMY	diencephalon	161	9.07042	1.468e-26	ENSDARG00000074057, ENSDARG00000057936, ENSDARG00000026766, ENSDARG00000056130, ENSDARG00000005191, ENSDARG00000053301, ENSDARG00000034013, ENSDARG00000008370, ENSDARG00000002933, ENSDARG00000031664, ENSDARG00000043643, ENSDARG00000019473, ENSDARG00000036572, ENSDARG00000022251, ENSDARG00000022456, ENSDARG00000058115, ENSDARG00000056566, ENSDARG00000055373, ENSDARG00000039647, ENSDARG00000054186,…	778	867	9822	2.34438	9.42458e-24	9.42458e-24	2.1882e-23
ZFIN_ANATOMY	hindbrain	189	10.6479	4.55264e-24	ENSDARG00000020544, ENSDARG00000074057, ENSDARG00000008937, ENSDARG00000026766, ENSDARG00000056130, ENSDARG00000006615, ENSDARG00000053301, ENSDARG00000034013, ENSDARG00000074184, ENSDARG00000008370, ENSDARG00000031664, ENSDARG00000043643, ENSDARG00000002937, ENSDARG00000036572, ENSDARG00000019473, ENSDARG00000022251, ENSDARG00000058115, ENSDARG00000022456, ENSDARG00000056566, ENSDARG00000039647,…	778	1163	9822	2.05165	2.92279e-21	1.4614e-21	6.78615e-21
ZFIN_ANATOMY	telencephalon	134	7.5493	6.94955e-21	ENSDARG00000074057, ENSDARG00000008937, ENSDARG00000026766, ENSDARG00000056130, ENSDARG00000005191, ENSDARG00000053301, ENSDARG00000034013, ENSDARG00000008370, ENSDARG00000043643, ENSDARG00000036572, ENSDARG00000022251, ENSDARG00000022456, ENSDARG00000058115, ENSDARG00000052556, ENSDARG00000056566, ENSDARG00000055373, ENSDARG00000039647, ENSDARG00000067964, ENSDARG00000054186, ENSDARG00000079355,…	778	740	9822	2.28609	4.46161e-18	1.4872e-18	1.0359e-17
ZFIN_ANATOMY	somite	167	9.40845	9.28041e-19	ENSDARG00000020544, ENSDARG00000074057, ENSDARG00000026766, ENSDARG00000061048, ENSDARG00000005191, ENSDARG00000034013, ENSDARG00000004724, ENSDARG00000008370, ENSDARG00000002937, ENSDARG00000011724, ENSDARG00000014358, ENSDARG00000022456, ENSDARG00000058115, ENSDARG00000011079, ENSDARG00000011821, ENSDARG00000054186, ENSDARG00000058690, ENSDARG00000005162, ENSDARG00000076895, ENSDARG00000016260,…	778	1081	9822	1.95034	5.95802e-16	1.48951e-16	1.38333e-15
ZFIN_ANATOMY	spinal cord	156	8.78873	2.76437e-18	ENSDARG00000020544, ENSDARG00000074057, ENSDARG00000008937, ENSDARG00000056130, ENSDARG00000034013, ENSDARG00000031664, ENSDARG00000002937, ENSDARG00000019473, ENSDARG00000022251, ENSDARG00000022456, ENSDARG00000058115, ENSDARG00000052556, ENSDARG00000039647, ENSDARG00000067964, ENSDARG00000006754, ENSDARG00000070955, ENSDARG00000008174, ENSDARG00000076895, ENSDARG00000054033, ENSDARG00000028514,…	778	990	9822	1.98934	1.77473e-15	3.54945e-16	4.12056e-15
ZFIN_ANATOMY	neural tube	113	6.3662	5.13534e-15	ENSDARG00000020544, ENSDARG00000074057, ENSDARG00000008937, ENSDARG00000026766, ENSDARG00000056130, ENSDARG00000005191, ENSDARG00000034013, ENSDARG00000002933, ENSDARG00000031664, ENSDARG00000043643, ENSDARG00000002937, ENSDARG00000011724, ENSDARG00000022456, ENSDARG00000022251, ENSDARG00000006754, ENSDARG00000070955, ENSDARG00000076895, ENSDARG00000054033, ENSDARG00000034093, ENSDARG00000073978,…	778	671	9822	2.12606	3.27871e-12	5.46452e-13	7.61613e-12
ZFIN_ANATOMY	pharyngeal arch	80	4.50704	2.33566e-12	ENSDARG00000036231, ENSDARG00000011027, ENSDARG00000011973, ENSDARG00000078266, ENSDARG00000002933, ENSDARG00000056087, ENSDARG00000020785, ENSDARG00000070538, ENSDARG00000058115, ENSDARG00000014358, ENSDARG00000071478, ENSDARG00000052556, ENSDARG00000055373, ENSDARG00000030905, ENSDARG00000012788, ENSDARG00000042151, ENSDARG00000079497, ENSDARG00000058424, ENSDARG00000076895, ENSDARG00000075158,…	778	442	9822	2.28501	1.49951e-09	2.14216e-10	3.48157e-09
ZFIN_ANATOMY	tegmentum	85	4.78873	2.58221e-12	ENSDARG00000020544, ENSDARG00000074057, ENSDARG00000018524, ENSDARG00000056130, ENSDARG00000011027, ENSDARG00000004861, ENSDARG00000041023, ENSDARG00000053301, ENSDARG00000008660, ENSDARG00000031664, ENSDARG00000043643, ENSDARG00000031283, ENSDARG00000056666, ENSDARG00000041660, ENSDARG00000058115, ENSDARG00000022456, ENSDARG00000022251, ENSDARG00000061970, ENSDARG00000039647, ENSDARG00000028661,…	778	485	9822	2.21257	1.65774e-09	2.07218e-10	3.84895e-09
ZFIN_ANATOMY	basal plate midbrain region	58	3.26761	1.45465e-11	ENSDARG00000074057, ENSDARG00000018524, ENSDARG00000056130, ENSDARG00000011027, ENSDARG00000004861, ENSDARG00000041023, ENSDARG00000008660, ENSDARG00000031664, ENSDARG00000043643, ENSDARG00000031283, ENSDARG00000056666, ENSDARG00000041660, ENSDARG00000022456, ENSDARG00000058115, ENSDARG00000022251, ENSDARG00000061970, ENSDARG00000039647, ENSDARG00000028514, ENSDARG00000019328, ENSDARG00000004714,…	778	279	9822	2.62449	9.33891e-09	1.03766e-09	2.16831e-08
ZFIN_ANATOMY	neuron	80	4.50704	7.11173e-11	ENSDARG00000020544, ENSDARG00000074057, ENSDARG00000056130, ENSDARG00000004861, ENSDARG00000041023, ENSDARG00000010124, ENSDARG00000004460, ENSDARG00000031283, ENSDARG00000058004, ENSDARG00000036572, ENSDARG00000041660, ENSDARG00000068365, ENSDARG00000022456, ENSDARG00000071478, ENSDARG00000056566, ENSDARG00000039647, ENSDARG00000071860, ENSDARG00000079355, ENSDARG00000070129, ENSDARG00000070955,…	778	472	9822	2.13978	4.56573e-08	4.56573e-09	1.06007e-07
ZFIN_ANATOMY	neural plate	86	4.84507	9.17568e-11	ENSDARG00000074057, ENSDARG00000018524, ENSDARG00000058008, ENSDARG00000056130, ENSDARG00000004861, ENSDARG00000006615, ENSDARG00000020447, ENSDARG00000010124, ENSDARG00000018111, ENSDARG00000002933, ENSDARG00000006514, ENSDARG00000004460, ENSDARG00000043643, ENSDARG00000038159, ENSDARG00000011724, ENSDARG00000056666, ENSDARG00000058115, ENSDARG00000068365, ENSDARG00000053855, ENSDARG00000006754,…	778	527	9822	2.06019	5.89079e-08	5.35526e-09	1.36772e-07
ZFIN_ANATOMY	cerebellum	56	3.15493	2.51561e-10	ENSDARG00000074057, ENSDARG00000026766, ENSDARG00000005191, ENSDARG00000053301, ENSDARG00000002933, ENSDARG00000031664, ENSDARG00000019473, ENSDARG00000041660, ENSDARG00000028661, ENSDARG00000009510, ENSDARG00000033498, ENSDARG00000028514, ENSDARG00000019328, ENSDARG00000034093, ENSDARG00000077121, ENSDARG00000073978, ENSDARG00000010878, ENSDARG00000070475, ENSDARG00000055843, ENSDARG00000056181,…	778	283	9822	2.49817	1.61502e-07	1.34585e-08	3.74976e-07
ZFIN_ANATOMY	adaxial cell	62	3.49296	3.13557e-10	ENSDARG00000020544, ENSDARG00000026766, ENSDARG00000061048, ENSDARG00000026862, ENSDARG00000040237, ENSDARG00000037259, ENSDARG00000004724, ENSDARG00000018111, ENSDARG00000020785, ENSDARG00000070538, ENSDARG00000014358, ENSDARG00000054186, ENSDARG00000005162, ENSDARG00000062593, ENSDARG00000016260, ENSDARG00000028514, ENSDARG00000037840, ENSDARG00000060397, ENSDARG00000073978, ENSDARG00000071433,…	778	333	9822	2.35054	2.01304e-07	1.54849e-08	4.67387e-07
ZFIN_ANATOMY	retina	156	8.78873	6.21412e-10	ENSDARG00000020544, ENSDARG00000074057, ENSDARG00000008937, ENSDARG00000026766, ENSDARG00000056130, ENSDARG00000005191, ENSDARG00000008370, ENSDARG00000002933, ENSDARG00000043643, ENSDARG00000036572, ENSDARG00000011079, ENSDARG00000039647, ENSDARG00000024894, ENSDARG00000076895, ENSDARG00000028514, ENSDARG00000034093, ENSDARG00000073978, ENSDARG00000010878, ENSDARG00000070475, ENSDARG00000004621,…	778	1230	9822	1.60118	3.98947e-07	2.84962e-08	9.26275e-07
ZFIN_ANATOMY	rhombomere	43	2.42254	7.25105e-10	ENSDARG00000018524, ENSDARG00000069402, ENSDARG00000036231, ENSDARG00000056130, ENSDARG00000053301, ENSDARG00000071501, ENSDARG00000031222, ENSDARG00000018787, ENSDARG00000010018, ENSDARG00000033327, ENSDARG00000008370, ENSDARG00000006514, ENSDARG00000033614, ENSDARG00000002937, ENSDARG00000051874, ENSDARG00000040764, ENSDARG00000011533, ENSDARG00000018492, ENSDARG00000022251, ENSDARG00000034893,…	778	191	9822	2.84221	4.65517e-07	3.10345e-08	1.08084e-06
ZFIN_ANATOMY	midbrain	126	7.09859	7.75737e-10	ENSDARG00000074057, ENSDARG00000056130, ENSDARG00000005191, ENSDARG00000053301, ENSDARG00000034013, ENSDARG00000008370, ENSDARG00000031664, ENSDARG00000043643, ENSDARG00000019473, ENSDARG00000022251, ENSDARG00000058115, ENSDARG00000052556, ENSDARG00000056566, ENSDARG00000011079, ENSDARG00000039647, ENSDARG00000016086, ENSDARG00000054186, ENSDARG00000078416, ENSDARG00000040287, ENSDARG00000034093,…	778	930	9822	1.71044	4.98023e-07	3.11265e-08	1.15631e-06
ZFIN_ANATOMY	tail bud	74	4.16901	4.46742e-09	ENSDARG00000019335, ENSDARG00000026766, ENSDARG00000011027, ENSDARG00000004861, ENSDARG00000016293, ENSDARG00000078266, ENSDARG00000008370, ENSDARG00000018111, ENSDARG00000011724, ENSDARG00000071478, ENSDARG00000052556, ENSDARG00000042151, ENSDARG00000068461, ENSDARG00000006754, ENSDARG00000078416, ENSDARG00000017354, ENSDARG00000076895, ENSDARG00000040287, ENSDARG00000054033, ENSDARG00000007891,…	778	460	9822	2.03093	2.86808e-06	1.68711e-07	6.65911e-06
ZFIN_ANATOMY	optic vesicle	71	4	5.77458e-09	ENSDARG00000019335, ENSDARG00000035103, ENSDARG00000058008, ENSDARG00000011027, ENSDARG00000005191, ENSDARG00000016293, ENSDARG00000037259, ENSDARG00000074184, ENSDARG00000006514, ENSDARG00000043643, ENSDARG00000070538, ENSDARG00000058115, ENSDARG00000011079, ENSDARG00000053855, ENSDARG00000030905, ENSDARG00000024894, ENSDARG00000031098, ENSDARG00000033498, ENSDARG00000076895, ENSDARG00000034093,…	778	436	9822	2.05585	3.70728e-06	2.0596e-07	8.60757e-06
ZFIN_ANATOMY	forebrain	81	4.56338	5.82918e-09	ENSDARG00000018524, ENSDARG00000055429, ENSDARG00000058008, ENSDARG00000056130, ENSDARG00000011027, ENSDARG00000053301, ENSDARG00000034013, ENSDARG00000078266, ENSDARG00000074184, ENSDARG00000008660, ENSDARG00000006514, ENSDARG00000004460, ENSDARG00000043643, ENSDARG00000070538, ENSDARG00000022251, ENSDARG00000058115, ENSDARG00000071478, ENSDARG00000053855, ENSDARG00000039647, ENSDARG00000078416,…	778	526	9822	1.9441	3.74233e-06	1.96965e-07	8.68896e-06
ZFIN_ANATOMY	segmental plate	62	3.49296	6.64937e-09	ENSDARG00000020544, ENSDARG00000019335, ENSDARG00000011027, ENSDARG00000010124, ENSDARG00000018111, ENSDARG00000002937, ENSDARG00000038159, ENSDARG00000037914, ENSDARG00000058115, ENSDARG00000071478, ENSDARG00000006754, ENSDARG00000031098, ENSDARG00000054033, ENSDARG00000037840, ENSDARG00000060397, ENSDARG00000077877, ENSDARG00000070475, ENSDARG00000007184, ENSDARG00000030347, ENSDARG00000043130,…	778	359	9822	2.18031	4.26889e-06	2.13445e-07	9.91153e-06
ZFIN_ANATOMY	hindbrain neural plate	37	2.08451	1.27116e-08	ENSDARG00000036231, ENSDARG00000056130, ENSDARG00000006615, ENSDARG00000034013, ENSDARG00000031664, ENSDARG00000006514, ENSDARG00000051874, ENSDARG00000036572, ENSDARG00000011724, ENSDARG00000056666, ENSDARG00000071496, ENSDARG00000037178, ENSDARG00000017795, ENSDARG00000034893, ENSDARG00000028661, ENSDARG00000020811, ENSDARG00000012078, ENSDARG00000009510, ENSDARG00000005162, ENSDARG00000008174,…	778	164	9822	2.84825	8.16081e-06	3.88612e-07	1.89479e-05
ZFIN_ANATOMY	central nervous system	114	6.42254	2.13648e-08	ENSDARG00000074057, ENSDARG00000008937, ENSDARG00000026766, ENSDARG00000056130, ENSDARG00000053301, ENSDARG00000020447, ENSDARG00000058115, ENSDARG00000054186, ENSDARG00000078416, ENSDARG00000054033, ENSDARG00000028514, ENSDARG00000073978, ENSDARG00000010878, ENSDARG00000070475, ENSDARG00000004621, ENSDARG00000056690, ENSDARG00000070173, ENSDARG00000043923, ENSDARG00000019613, ENSDARG00000005645,…	778	860	9822	1.6735	1.37161e-05	6.23463e-07	3.18463e-05
ZFIN_ANATOMY	cranial ganglion	63	3.5493	9.62068e-08	ENSDARG00000018524, ENSDARG00000074057, ENSDARG00000026766, ENSDARG00000056130, ENSDARG00000004861, ENSDARG00000041023, ENSDARG00000053301, ENSDARG00000024276, ENSDARG00000074184, ENSDARG00000004460, ENSDARG00000031283, ENSDARG00000058115, ENSDARG00000022456, ENSDARG00000022251, ENSDARG00000028661, ENSDARG00000071860, ENSDARG00000019328, ENSDARG00000014746, ENSDARG00000055578, ENSDARG00000004621,…	778	394	9822	2.01867	6.17629e-05	2.68542e-06	0.000143405
ZFIN_ANATOMY	midbrain neural keel	31	1.74648	1.31519e-07	ENSDARG00000074057, ENSDARG00000031548, ENSDARG00000056130, ENSDARG00000053301, ENSDARG00000034013, ENSDARG00000031664, ENSDARG00000006514, ENSDARG00000004702, ENSDARG00000043643, ENSDARG00000018788, ENSDARG00000038159, ENSDARG00000051874, ENSDARG00000011533, ENSDARG00000056666, ENSDARG00000018492, ENSDARG00000076120, ENSDARG00000003165, ENSDARG00000012078, ENSDARG00000009510, ENSDARG00000034043,…	778	134	9822	2.92063	8.44315e-05	3.51812e-06	0.000196041
ZFIN_ANATOMY	neural rod	39	2.19718	2.5214e-07	ENSDARG00000019335, ENSDARG00000056130, ENSDARG00000004861, ENSDARG00000006615, ENSDARG00000016293, ENSDARG00000031664, ENSDARG00000002336, ENSDARG00000043821, ENSDARG00000003963, ENSDARG00000018788, ENSDARG00000029546, ENSDARG00000040764, ENSDARG00000056666, ENSDARG00000018921, ENSDARG00000034893, ENSDARG00000036090, ENSDARG00000013838, ENSDARG00000006754, ENSDARG00000012078, ENSDARG00000042277,…	778	199	9822	2.47418	0.000161861	6.47494e-06	0.000375839
ZFIN_ANATOMY	rhombomere 2	17	0.957746	2.94059e-07	ENSDARG00000004861, ENSDARG00000053301, ENSDARG00000073978, ENSDARG00000077121, ENSDARG00000023031, ENSDARG00000034043, ENSDARG00000055843, ENSDARG00000006837, ENSDARG00000067626, ENSDARG00000043923, ENSDARG00000040151, ENSDARG00000020298, ENSDARG00000056029, ENSDARG00000035521, ENSDARG00000055373, ENSDARG00000004635, ENSDARG00000040923, ENSDARG00000062581	778	47	9822	4.56637	0.000188768	7.26097e-06	0.000438323
ZFIN_ANATOMY	brain	126	7.09859	3.58066e-07	ENSDARG00000008937, ENSDARG00000056130, ENSDARG00000019819, ENSDARG00000030614, ENSDARG00000022251, ENSDARG00000058115, ENSDARG00000056566, ENSDARG00000039647, ENSDARG00000067964, ENSDARG00000033382, ENSDARG00000054186, ENSDARG00000079355, ENSDARG00000069334, ENSDARG00000060397, ENSDARG00000034093, ENSDARG00000073978, ENSDARG00000004714, ENSDARG00000015599, ENSDARG00000060253, ENSDARG00000070475,…	778	1030	9822	1.54438	0.000229852	8.51398e-06	0.00053373
ZFIN_ANATOMY	optic stalk	19	1.07042	1.72475e-06	ENSDARG00000058690, ENSDARG00000033498, ENSDARG00000026784, ENSDARG00000056130, ENSDARG00000011027, ENSDARG00000031222, ENSDARG00000073978, ENSDARG00000034013, ENSDARG00000006514, ENSDARG00000070475, ENSDARG00000075625, ENSDARG00000012684, ENSDARG00000001870, ENSDARG00000018921, ENSDARG00000058702, ENSDARG00000033733, ENSDARG00000016022, ENSDARG00000017795, ENSDARG00000030905, ENSDARG00000040923	778	65	9822	3.69029	0.00110668	3.95453e-05	0.00257087
ZFIN_ANATOMY	otic vesicle	92	5.1831	2.62392e-06	ENSDARG00000074057, ENSDARG00000026766, ENSDARG00000056130, ENSDARG00000011027, ENSDARG00000011973, ENSDARG00000011166, ENSDARG00000010124, ENSDARG00000002933, ENSDARG00000031664, ENSDARG00000006514, ENSDARG00000043643, ENSDARG00000038159, ENSDARG00000054271, ENSDARG00000070538, ENSDARG00000022251, ENSDARG00000071478, ENSDARG00000053855, ENSDARG00000061970, ENSDARG00000054186, ENSDARG00000009510,…	778	716	9822	1.62217	0.00168314	5.80866e-05	0.00391113
ZFIN_ANATOMY	retinal inner nuclear layer	38	2.14085	3.11783e-06	ENSDARG00000020544, ENSDARG00000027552, ENSDARG00000033172, ENSDARG00000056130, ENSDARG00000004745, ENSDARG00000004861, ENSDARG00000055115, ENSDARG00000009930, ENSDARG00000018787, ENSDARG00000001910, ENSDARG00000019743, ENSDARG00000034165, ENSDARG00000018921, ENSDARG00000056566, ENSDARG00000053855, ENSDARG00000034893, ENSDARG00000003820, ENSDARG00000055158, ENSDARG00000012078, ENSDARG00000068889,…	778	211	9822	2.27364	0.00199965	6.67194e-05	0.00464732
ZFIN_ANATOMY	rhombomere 4	19	1.07042	3.51594e-06	ENSDARG00000017121, ENSDARG00000008174, ENSDARG00000004861, ENSDARG00000056783, ENSDARG00000053301, ENSDARG00000073978, ENSDARG00000077121, ENSDARG00000023031, ENSDARG00000055843, ENSDARG00000040151, ENSDARG00000043923, ENSDARG00000067626, ENSDARG00000020298, ENSDARG00000056029, ENSDARG00000017795, ENSDARG00000055373, ENSDARG00000004635, ENSDARG00000040923, ENSDARG00000062581, ENSDARG00000042277	778	68	9822	3.52748	0.00225469	7.28114e-05	0.00524072
ZFIN_ANATOMY	ectoderm	28	1.57746	3.58157e-06	ENSDARG00000036231, ENSDARG00000068409, ENSDARG00000039173, ENSDARG00000056130, ENSDARG00000011027, ENSDARG00000033327, ENSDARG00000002933, ENSDARG00000006514, ENSDARG00000002336, ENSDARG00000038159, ENSDARG00000040764, ENSDARG00000068365, ENSDARG00000071496, ENSDARG00000017795, ENSDARG00000034893, ENSDARG00000014680, ENSDARG00000056783, ENSDARG00000019302, ENSDARG00000073978, ENSDARG00000027112,…	778	132	9822	2.67796	0.00229673	7.18528e-05	0.00533854
ZFIN_ANATOMY	ventral mesoderm	51	2.87324	5.76539e-06	ENSDARG00000018524, ENSDARG00000074057, ENSDARG00000026766, ENSDARG00000011166, ENSDARG00000010124, ENSDARG00000020785, ENSDARG00000058115, ENSDARG00000052556, ENSDARG00000054186, ENSDARG00000034541, ENSDARG00000026751, ENSDARG00000014680, ENSDARG00000004714, ENSDARG00000010878, ENSDARG00000020235, ENSDARG00000055678, ENSDARG00000006353, ENSDARG00000058128, ENSDARG00000012215, ENSDARG00000004392,…	778	331	9822	1.94519	0.00369455	0.000112157	0.00859352
ZFIN_ANATOMY	statoacoustic (VIII) ganglion	13	0.732394	5.92792e-06	ENSDARG00000009510, ENSDARG00000078416, ENSDARG00000004621, ENSDARG00000026531, ENSDARG00000070173, ENSDARG00000075597, ENSDARG00000056130, ENSDARG00000058513, ENSDARG00000004635, ENSDARG00000055843, ENSDARG00000003963, ENSDARG00000039304, ENSDARG00000014522	778	34	9822	4.82708	0.0037985	0.000111927	0.00883577
ZFIN_ANATOMY	hypothalamus	38	2.14085	6.12983e-06	ENSDARG00000027552, ENSDARG00000031548, ENSDARG00000056130, ENSDARG00000011027, ENSDARG00000022525, ENSDARG00000009930, ENSDARG00000078308, ENSDARG00000040841, ENSDARG00000074707, ENSDARG00000043643, ENSDARG00000018788, ENSDARG00000038159, ENSDARG00000020417, ENSDARG00000022251, ENSDARG00000058115, ENSDARG00000070914, ENSDARG00000053855, ENSDARG00000052893, ENSDARG00000055158, ENSDARG00000058567,…	778	217	9822	2.21077	0.00392763	0.000112433	0.00913671
ZFIN_ANATOMY	epiphysis	61	3.43662	7.20835e-06	ENSDARG00000018524, ENSDARG00000074057, ENSDARG00000056130, ENSDARG00000004861, ENSDARG00000053301, ENSDARG00000043643, ENSDARG00000041660, ENSDARG00000022456, ENSDARG00000030614, ENSDARG00000062593, ENSDARG00000033498, ENSDARG00000056742, ENSDARG00000004621, ENSDARG00000043923, ENSDARG00000014053, ENSDARG00000069266, ENSDARG00000044462, ENSDARG00000074319, ENSDARG00000045261, ENSDARG00000044719,…	778	427	9822	1.80353	0.00461709	0.000128541	0.0107442
ZFIN_ANATOMY	ventral telencephalon	15	0.84507	7.33253e-06	ENSDARG00000006640, ENSDARG00000070173, ENSDARG00000004782, ENSDARG00000031075, ENSDARG00000011027, ENSDARG00000058115, ENSDARG00000022525, ENSDARG00000035521, ENSDARG00000009930, ENSDARG00000057013, ENSDARG00000040841, ENSDARG00000055302, ENSDARG00000055183, ENSDARG00000018788, ENSDARG00000052765	778	46	9822	4.11674	0.00469644	0.000127222	0.0109293
ZFIN_ANATOMY	pallium	10	0.56338	8.76853e-06	ENSDARG00000006640, ENSDARG00000070173, ENSDARG00000004782, ENSDARG00000031075, ENSDARG00000011027, ENSDARG00000058115, ENSDARG00000009930, ENSDARG00000057013, ENSDARG00000018788, ENSDARG00000052765	778	20	9822	6.31234	0.00561361	0.000148132	0.0130695
ZFIN_ANATOMY	rhombomere 6	15	0.84507	9.69255e-06	ENSDARG00000017121, ENSDARG00000067626, ENSDARG00000043923, ENSDARG00000040151, ENSDARG00000036231, ENSDARG00000020298, ENSDARG00000056029, ENSDARG00000004861, ENSDARG00000017795, ENSDARG00000077121, ENSDARG00000034893, ENSDARG00000073978, ENSDARG00000004635, ENSDARG00000040923, ENSDARG00000069266, ENSDARG00000062581	778	47	9822	4.02915	0.00620333	0.000159542	0.0144467
ZFIN_ANATOMY	endoderm	24	1.35211	1.09172e-05	ENSDARG00000019150, ENSDARG00000076895, ENSDARG00000013704, ENSDARG00000056783, ENSDARG00000053493, ENSDARG00000002795, ENSDARG00000057633, ENSDARG00000033614, ENSDARG00000003963, ENSDARG00000020235, ENSDARG00000006837, ENSDARG00000026531, ENSDARG00000021389, ENSDARG00000057064, ENSDARG00000058115, ENSDARG00000052556, ENSDARG00000010784, ENSDARG00000035521, ENSDARG00000005476, ENSDARG00000044485,…	778	109	9822	2.77975	0.00698436	0.000175206	0.0162719
ZFIN_ANATOMY	trigeminal ganglion	25	1.40845	1.17402e-05	ENSDARG00000074057, ENSDARG00000004861, ENSDARG00000009930, ENSDARG00000040151, ENSDARG00000034165, ENSDARG00000022456, ENSDARG00000012671, ENSDARG00000078416, ENSDARG00000034541, ENSDARG00000040287, ENSDARG00000019328, ENSDARG00000058513, ENSDARG00000057013, ENSDARG00000010878, ENSDARG00000045639, ENSDARG00000003971, ENSDARG00000039241, ENSDARG00000026531, ENSDARG00000004621, ENSDARG00000067626,…	778	117	9822	2.69758	0.0075089	0.000183818	0.0174984
ZFIN_ANATOMY	retinal ganglion cell	11	0.619718	1.49372e-05	ENSDARG00000009510, ENSDARG00000026531, ENSDARG00000070173, ENSDARG00000031075, ENSDARG00000071501, ENSDARG00000009930, ENSDARG00000057013, ENSDARG00000060253, ENSDARG00000019743, ENSDARG00000014891, ENSDARG00000012078	778	26	9822	5.34121	0.0095439	0.000228301	0.022263
ZFIN_ANATOMY	presumptive segmental plate	15	0.84507	2.12752e-05	ENSDARG00000008433, ENSDARG00000013144, ENSDARG00000045139, ENSDARG00000016260, ENSDARG00000037840, ENSDARG00000007277, ENSDARG00000018111, ENSDARG00000033614, ENSDARG00000006514, ENSDARG00000002336, ENSDARG00000043130, ENSDARG00000020298, ENSDARG00000078680, ENSDARG00000020811, ENSDARG00000012078	778	50	9822	3.7874	0.013566	0.000317596	0.031708
ZFIN_ANATOMY	trigeminal placode	33	1.85915	2.39391e-05	ENSDARG00000074057, ENSDARG00000056130, ENSDARG00000041023, ENSDARG00000053301, ENSDARG00000035650, ENSDARG00000043821, ENSDARG00000003963, ENSDARG00000070498, ENSDARG00000022456, ENSDARG00000009510, ENSDARG00000043257, ENSDARG00000071860, ENSDARG00000068889, ENSDARG00000002344, ENSDARG00000019302, ENSDARG00000019328, ENSDARG00000034093, ENSDARG00000057013, ENSDARG00000045639, ENSDARG00000003971,…	778	187	9822	2.22788	0.0152516	0.000349236	0.0356776
ZFIN_ANATOMY	margin	34	1.91549	2.8126e-05	ENSDARG00000019335, ENSDARG00000031548, ENSDARG00000026766, ENSDARG00000004745, ENSDARG00000045219, ENSDARG00000018787, ENSDARG00000053493, ENSDARG00000018111, ENSDARG00000010124, ENSDARG00000042977, ENSDARG00000033614, ENSDARG00000004460, ENSDARG00000002336, ENSDARG00000037914, ENSDARG00000011533, ENSDARG00000022456, ENSDARG00000070914, ENSDARG00000034893, ENSDARG00000012788, ENSDARG00000037677,…	778	197	9822	2.17888	0.0178951	0.000401189	0.0419162
ZFIN_ANATOMY	pharyngeal arch 3-7 skeleton	81	4.56338	3.03837e-05	ENSDARG00000008937, ENSDARG00000036231, ENSDARG00000005191, ENSDARG00000034013, ENSDARG00000006514, ENSDARG00000043643, ENSDARG00000002937, ENSDARG00000038159, ENSDARG00000011724, ENSDARG00000071478, ENSDARG00000005220, ENSDARG00000011079, ENSDARG00000028661, ENSDARG00000006754, ENSDARG00000054186, ENSDARG00000031098, ENSDARG00000062593, ENSDARG00000020887, ENSDARG00000034541, ENSDARG00000058366,…	778	647	9822	1.58052	0.0193176	0.000423967	0.0452802
ZFIN_ANATOMY	neural keel	22	1.23944	3.30148e-05	ENSDARG00000057936, ENSDARG00000008174, ENSDARG00000056130, ENSDARG00000054033, ENSDARG00000056783, ENSDARG00000073978, ENSDARG00000033327, ENSDARG00000053835, ENSDARG00000002795, ENSDARG00000077473, ENSDARG00000043643, ENSDARG00000018788, ENSDARG00000020417, ENSDARG00000005026, ENSDARG00000023542, ENSDARG00000037178, ENSDARG00000035521, ENSDARG00000052893, ENSDARG00000052139, ENSDARG00000040923,…	778	101	9822	2.74993	0.0209728	0.000450874	0.0492005
ZFIN_ANATOMY	pectoral fin	72	4.05634	3.435e-05	ENSDARG00000074057, ENSDARG00000008937, ENSDARG00000008370, ENSDARG00000056087, ENSDARG00000038159, ENSDARG00000020785, ENSDARG00000056666, ENSDARG00000058115, ENSDARG00000052556, ENSDARG00000011079, ENSDARG00000011821, ENSDARG00000068461, ENSDARG00000006754, ENSDARG00000024894, ENSDARG00000076895, ENSDARG00000026751, ENSDARG00000058366, ENSDARG00000020072, ENSDARG00000037840, ENSDARG00000060397,…	778	558	9822	1.62899	0.0218117	0.000459334	0.0511898
ZFIN_ANATOMY	paraxial mesoderm	24	1.35211	3.64268e-05	ENSDARG00000076895, ENSDARG00000036231, ENSDARG00000004861, ENSDARG00000037840, ENSDARG00000060397, ENSDARG00000036121, ENSDARG00000053493, ENSDARG00000007277, ENSDARG00000015072, ENSDARG00000032049, ENSDARG00000002336, ENSDARG00000003963, ENSDARG00000030347, ENSDARG00000040764, ENSDARG00000058115, ENSDARG00000018174, ENSDARG00000014358, ENSDARG00000035521, ENSDARG00000052139, ENSDARG00000078680,…	778	117	9822	2.58968	0.0231151	0.00047716	0.0542838
ZFIN_ANATOMY	forebrain neural keel	20	1.12676	3.7974e-05	ENSDARG00000031548, ENSDARG00000062593, ENSDARG00000058008, ENSDARG00000011190, ENSDARG00000056130, ENSDARG00000031222, ENSDARG00000034013, ENSDARG00000027112, ENSDARG00000057633, ENSDARG00000069866, ENSDARG00000006514, ENSDARG00000043643, ENSDARG00000021389, ENSDARG00000076120, ENSDARG00000035521, ENSDARG00000008131, ENSDARG00000017795, ENSDARG00000034893, ENSDARG00000078680, ENSDARG00000042277	778	87	9822	2.90222	0.024085	0.000487477	0.056589
ZFIN_ANATOMY	retinal ganglion cell layer	46	2.59155	4.27068e-05	ENSDARG00000074057, ENSDARG00000044719, ENSDARG00000069402, ENSDARG00000004745, ENSDARG00000011166, ENSDARG00000077112, ENSDARG00000004861, ENSDARG00000009930, ENSDARG00000020447, ENSDARG00000001910, ENSDARG00000019743, ENSDARG00000043821, ENSDARG00000003963, ENSDARG00000014891, ENSDARG00000034165, ENSDARG00000018921, ENSDARG00000030614, ENSDARG00000053855, ENSDARG00000034893, ENSDARG00000039647,…	778	309	9822	1.8794	0.0270459	0.00053747	0.0636397
ZFIN_ANATOMY	rhombomere 5	17	0.957746	4.89433e-05	ENSDARG00000017121, ENSDARG00000038260, ENSDARG00000008174, ENSDARG00000036231, ENSDARG00000011166, ENSDARG00000004861, ENSDARG00000077121, ENSDARG00000023031, ENSDARG00000040151, ENSDARG00000043923, ENSDARG00000067626, ENSDARG00000020298, ENSDARG00000056029, ENSDARG00000034893, ENSDARG00000004635, ENSDARG00000069266, ENSDARG00000062581	778	67	9822	3.20328	0.0309338	0.000604094	0.0729298
ZFIN_ANATOMY	ventricular zone	48	2.70423	5.53336e-05	ENSDARG00000042931, ENSDARG00000031548, ENSDARG00000033172, ENSDARG00000011190, ENSDARG00000011027, ENSDARG00000034013, ENSDARG00000010018, ENSDARG00000055294, ENSDARG00000002336, ENSDARG00000075625, ENSDARG00000019930, ENSDARG00000038159, ENSDARG00000070538, ENSDARG00000020417, ENSDARG00000018921, ENSDARG00000018492, ENSDARG00000058115, ENSDARG00000052556, ENSDARG00000039134, ENSDARG00000034893,…	778	331	9822	1.83077	0.0349015	0.000670061	0.0824482
ZFIN_ANATOMY	head	35	1.97183	7.16109e-05	ENSDARG00000039173, ENSDARG00000033327, ENSDARG00000019743, ENSDARG00000008370, ENSDARG00000004460, ENSDARG00000027828, ENSDARG00000019930, ENSDARG00000051874, ENSDARG00000040764, ENSDARG00000053279, ENSDARG00000011821, ENSDARG00000055373, ENSDARG00000018065, ENSDARG00000053666, ENSDARG00000000767, ENSDARG00000052091, ENSDARG00000055989, ENSDARG00000078416, ENSDARG00000013607, ENSDARG00000006008,…	778	215	9822	2.05518	0.0449349	0.000851042	0.10669
ZFIN_ANATOMY	optic primordium	21	1.1831	7.76037e-05	ENSDARG00000076895, ENSDARG00000033172, ENSDARG00000061328, ENSDARG00000034093, ENSDARG00000074184, ENSDARG00000001910, ENSDARG00000057633, ENSDARG00000077473, ENSDARG00000006514, ENSDARG00000003963, ENSDARG00000056181, ENSDARG00000056160, ENSDARG00000010946, ENSDARG00000053855, ENSDARG00000076120, ENSDARG00000030905, ENSDARG00000052893, ENSDARG00000078680, ENSDARG00000036090, ENSDARG00000012078,…	778	99	9822	2.67796	0.0486027	0.000905471	0.115613
ZFIN_ANATOMY	ventro-caudal cluster	7	0.394366	7.85834e-05	ENSDARG00000070173, ENSDARG00000026784, ENSDARG00000019328, ENSDARG00000005645, ENSDARG00000062581, ENSDARG00000014891, ENSDARG00000052765	778	11	9822	8.03389	0.049201	0.000900533	0.117072
ZFIN_ANATOMY	mesoderm	44	2.47887	9.89824e-05	ENSDARG00000061328, ENSDARG00000039173, ENSDARG00000004745, ENSDARG00000053493, ENSDARG00000033327, ENSDARG00000002933, ENSDARG00000006514, ENSDARG00000040764, ENSDARG00000058115, ENSDARG00000052556, ENSDARG00000034893, ENSDARG00000020811, ENSDARG00000036090, ENSDARG00000042277, ENSDARG00000008433, ENSDARG00000062593, ENSDARG00000008174, ENSDARG00000076895, ENSDARG00000056783, ENSDARG00000034093,…	778	301	9822	1.84547	0.0615726	0.00111429	0.147441
ZFIN_ANATOMY	optic tectum	101	5.69014	0.000115318	ENSDARG00000074057, ENSDARG00000056130, ENSDARG00000005191, ENSDARG00000022525, ENSDARG00000043643, ENSDARG00000022251, ENSDARG00000011079, ENSDARG00000055373, ENSDARG00000039647, ENSDARG00000016086, ENSDARG00000005162, ENSDARG00000028514, ENSDARG00000034093, ENSDARG00000060397, ENSDARG00000004714, ENSDARG00000015599, ENSDARG00000010878, ENSDARG00000070475, ENSDARG00000004621, ENSDARG00000070173,…	778	884	9822	1.44241	0.0713642	0.00127571	0.171755
ZFIN_ANATOMY	ventro-rostral cluster	7	0.394366	0.000146663	ENSDARG00000070173, ENSDARG00000026784, ENSDARG00000019328, ENSDARG00000005645, ENSDARG00000062581, ENSDARG00000014891, ENSDARG00000052765	778	12	9822	7.3644	0.0898669	0.00159473	0.218392
ZFIN_ANATOMY	posterior lateral line primordium	11	0.619718	0.000156341	ENSDARG00000026531, ENSDARG00000033498, ENSDARG00000027397, ENSDARG00000011027, ENSDARG00000035521, ENSDARG00000030932, ENSDARG00000055294, ENSDARG00000052139, ENSDARG00000004635, ENSDARG00000055158, ENSDARG00000014522	778	33	9822	4.20823	0.0955054	0.00167158	0.232788
ZFIN_ANATOMY	axis	41	2.30986	0.000159021	ENSDARG00000074057, ENSDARG00000018524, ENSDARG00000011049, ENSDARG00000016293, ENSDARG00000015072, ENSDARG00000033614, ENSDARG00000006514, ENSDARG00000075625, ENSDARG00000043643, ENSDARG00000038159, ENSDARG00000053279, ENSDARG00000018921, ENSDARG00000022456, ENSDARG00000014358, ENSDARG00000068365, ENSDARG00000003165, ENSDARG00000036090, ENSDARG00000042277, ENSDARG00000016086, ENSDARG00000038867,…	778	279	9822	1.85524	0.0970603	0.00167236	0.236774
ZFIN_ANATOMY	notochord	82	4.61972	0.000207065	ENSDARG00000074057, ENSDARG00000035103, ENSDARG00000026862, ENSDARG00000034013, ENSDARG00000078266, ENSDARG00000010124, ENSDARG00000038159, ENSDARG00000037914, ENSDARG00000053279, ENSDARG00000025465, ENSDARG00000071478, ENSDARG00000005220, ENSDARG00000011821, ENSDARG00000012788, ENSDARG00000078674, ENSDARG00000016086, ENSDARG00000009510, ENSDARG00000005162, ENSDARG00000069334, ENSDARG00000078807,…	778	695	9822	1.48953	0.124491	0.00214205	0.308206
ZFIN_ANATOMY	intermediate mesoderm	12	0.676056	0.000246265	ENSDARG00000054186, ENSDARG00000013144, ENSDARG00000021389, ENSDARG00000015815, ENSDARG00000006615, ENSDARG00000053493, ENSDARG00000052139, ENSDARG00000002336, ENSDARG00000013477, ENSDARG00000031420, ENSDARG00000019930, ENSDARG00000058004	778	41	9822	3.69503	0.146254	0.00250672	0.366453
ZFIN_ANATOMY	lens vesicle	48	2.70423	0.000281815	ENSDARG00000074057, ENSDARG00000018524, ENSDARG00000011190, ENSDARG00000011027, ENSDARG00000071501, ENSDARG00000018953, ENSDARG00000035650, ENSDARG00000020122, ENSDARG00000001910, ENSDARG00000039429, ENSDARG00000018111, ENSDARG00000054271, ENSDARG00000036295, ENSDARG00000070538, ENSDARG00000029928, ENSDARG00000034165, ENSDARG00000011533, ENSDARG00000058115, ENSDARG00000014358, ENSDARG00000052556,…	778	354	9822	1.71182	0.165523	0.00282336	0.41925
ZFIN_ANATOMY	peripheral olfactory organ	58	3.26761	0.000346187	ENSDARG00000074057, ENSDARG00000041023, ENSDARG00000031664, ENSDARG00000006514, ENSDARG00000074707, ENSDARG00000043643, ENSDARG00000002937, ENSDARG00000036572, ENSDARG00000070538, ENSDARG00000056666, ENSDARG00000022456, ENSDARG00000056566, ENSDARG00000061970, ENSDARG00000079497, ENSDARG00000006754, ENSDARG00000054186, ENSDARG00000058690, ENSDARG00000058366, ENSDARG00000028514, ENSDARG00000075158,…	778	457	9822	1.60226	0.199317	0.00341401	0.514785
ZFIN_ANATOMY	lateral plate mesoderm	19	1.07042	0.000351571	ENSDARG00000024894, ENSDARG00000018308, ENSDARG00000054033, ENSDARG00000053493, ENSDARG00000002445, ENSDARG00000013477, ENSDARG00000031983, ENSDARG00000019930, ENSDARG00000071478, ENSDARG00000040299, ENSDARG00000052556, ENSDARG00000015815, ENSDARG00000016022, ENSDARG00000037178, ENSDARG00000034893, ENSDARG00000078680, ENSDARG00000059327, ENSDARG00000016404, ENSDARG00000000767	778	94	9822	2.5518	0.202081	0.00341459	0.522772
ZFIN_ANATOMY	pectoral fin bud	28	1.57746	0.000360699	ENSDARG00000061328, ENSDARG00000053493, ENSDARG00000002933, ENSDARG00000018025, ENSDARG00000006514, ENSDARG00000002937, ENSDARG00000029546, ENSDARG00000040764, ENSDARG00000018492, ENSDARG00000058115, ENSDARG00000070914, ENSDARG00000037677, ENSDARG00000024894, ENSDARG00000077121, ENSDARG00000073978, ENSDARG00000027112, ENSDARG00000060253, ENSDARG00000002445, ENSDARG00000007407, ENSDARG00000043130,…	778	170	9822	2.07936	0.206745	0.00345091	0.536311
ZFIN_ANATOMY	pectoral fin musculature	70	3.94366	0.000381171	ENSDARG00000074057, ENSDARG00000008937, ENSDARG00000005191, ENSDARG00000024433, ENSDARG00000034013, ENSDARG00000004724, ENSDARG00000006514, ENSDARG00000002937, ENSDARG00000054271, ENSDARG00000057983, ENSDARG00000028661, ENSDARG00000005162, ENSDARG00000031098, ENSDARG00000062593, ENSDARG00000020887, ENSDARG00000016260, ENSDARG00000037840, ENSDARG00000073978, ENSDARG00000077121, ENSDARG00000060253,…	778	582	9822	1.51843	0.217107	0.00359292	0.566669
ZFIN_ANATOMY	dorsal telencephalon	9	0.507042	0.000474617	ENSDARG00000070129, ENSDARG00000020417, ENSDARG00000022525, ENSDARG00000056566, ENSDARG00000040198, ENSDARG00000040841, ENSDARG00000043643, ENSDARG00000055183, ENSDARG00000014522	778	25	9822	4.54488	0.262712	0.00440731	0.705133
ZFIN_ANATOMY	posterior lateral line ganglion	10	0.56338	0.000476002	ENSDARG00000007407, ENSDARG00000004621, ENSDARG00000070173, ENSDARG00000031075, ENSDARG00000068458, ENSDARG00000009930, ENSDARG00000057013, ENSDARG00000036993, ENSDARG00000055843, ENSDARG00000014522	778	31	9822	4.07248	0.263367	0.00435714	0.707183
ZFIN_ANATOMY	olfactory placode	51	2.87324	0.000534924	ENSDARG00000074057, ENSDARG00000061048, ENSDARG00000026766, ENSDARG00000011027, ENSDARG00000053301, ENSDARG00000031664, ENSDARG00000006514, ENSDARG00000074707, ENSDARG00000043643, ENSDARG00000002937, ENSDARG00000070538, ENSDARG00000056666, ENSDARG00000022456, ENSDARG00000071478, ENSDARG00000056566, ENSDARG00000006754, ENSDARG00000058690, ENSDARG00000004714, ENSDARG00000055578, ENSDARG00000056007,…	778	394	9822	1.63416	0.290726	0.00482653	0.794397
ZFIN_ANATOMY	presumptive rhombomere 6	6	0.338028	0.000550505	ENSDARG00000017121, ENSDARG00000036231, ENSDARG00000056029, ENSDARG00000056783, ENSDARG00000006615, ENSDARG00000034893	778	10	9822	7.57481	0.297789	0.00489799	0.817447
ZFIN_ANATOMY	otic placode	43	2.42254	0.000651229	ENSDARG00000074057, ENSDARG00000008937, ENSDARG00000061328, ENSDARG00000011166, ENSDARG00000039943, ENSDARG00000041023, ENSDARG00000055294, ENSDARG00000018025, ENSDARG00000003865, ENSDARG00000058004, ENSDARG00000038159, ENSDARG00000070538, ENSDARG00000070498, ENSDARG00000068365, ENSDARG00000004635, ENSDARG00000037677, ENSDARG00000055158, ENSDARG00000033400, ENSDARG00000012203, ENSDARG00000068889,…	778	318	9822	1.70711	0.341786	0.00571274	0.966337
ZFIN_ANATOMY	immature eye	77	4.33803	0.000673637	ENSDARG00000074057, ENSDARG00000005191, ENSDARG00000034013, ENSDARG00000074184, ENSDARG00000018111, ENSDARG00000043643, ENSDARG00000058004, ENSDARG00000042799, ENSDARG00000022456, ENSDARG00000014358, ENSDARG00000011079, ENSDARG00000053855, ENSDARG00000030905, ENSDARG00000028661, ENSDARG00000006754, ENSDARG00000024894, ENSDARG00000031098, ENSDARG00000033498, ENSDARG00000034093, ENSDARG00000073978,…	778	668	9822	1.45524	0.351193	0.00582917	0.99943
ZFIN_ANATOMY	olfactory bulb	19	1.07042	0.000674889	ENSDARG00000006640, ENSDARG00000031075, ENSDARG00000011027, ENSDARG00000009930, ENSDARG00000075158, ENSDARG00000057013, ENSDARG00000027828, ENSDARG00000057598, ENSDARG00000044319, ENSDARG00000036548, ENSDARG00000070173, ENSDARG00000005026, ENSDARG00000075597, ENSDARG00000058115, ENSDARG00000030614, ENSDARG00000035880, ENSDARG00000062581, ENSDARG00000052765, ENSDARG00000012078	778	99	9822	2.42292	0.351715	0.00576233	1.00128
ZFIN_ANATOMY	pretectum	11	0.619718	0.000695183	ENSDARG00000070129, ENSDARG00000013607, ENSDARG00000041660, ENSDARG00000031075, ENSDARG00000009930, ENSDARG00000055373, ENSDARG00000034043, ENSDARG00000057013, ENSDARG00000019235, ENSDARG00000055158, ENSDARG00000011235	778	39	9822	3.56081	0.360112	0.00585729	1.03124
ZFIN_ANATOMY	lateral line system	34	1.91549	0.000782525	ENSDARG00000074057, ENSDARG00000068409, ENSDARG00000011027, ENSDARG00000069242, ENSDARG00000010018, ENSDARG00000045808, ENSDARG00000031664, ENSDARG00000044062, ENSDARG00000033614, ENSDARG00000006514, ENSDARG00000074707, ENSDARG00000002336, ENSDARG00000004702, ENSDARG00000002937, ENSDARG00000070538, ENSDARG00000055158, ENSDARG00000068461, ENSDARG00000042277, ENSDARG00000058690, ENSDARG00000002344,…	778	234	9822	1.83436	0.395031	0.00650573	1.1601
ZFIN_ANATOMY	midbrain hindbrain boundary	34	1.91549	0.000843538	ENSDARG00000074057, ENSDARG00000027552, ENSDARG00000058008, ENSDARG00000011190, ENSDARG00000056130, ENSDARG00000011027, ENSDARG00000031222, ENSDARG00000034013, ENSDARG00000055294, ENSDARG00000002933, ENSDARG00000033614, ENSDARG00000006514, ENSDARG00000075625, ENSDARG00000018788, ENSDARG00000051874, ENSDARG00000058115, ENSDARG00000014358, ENSDARG00000070914, ENSDARG00000076120, ENSDARG00000003165,…	778	235	9822	1.82655	0.418288	0.00692183	1.25003
ZFIN_ANATOMY	posterior lateral plate mesoderm	11	0.619718	0.000862293	ENSDARG00000024894, ENSDARG00000015815, ENSDARG00000059327, ENSDARG00000053666, ENSDARG00000004392, ENSDARG00000002795, ENSDARG00000037677, ENSDARG00000000767, ENSDARG00000013477, ENSDARG00000035997, ENSDARG00000019930	778	40	9822	3.47179	0.425256	0.006986	1.27765
ZFIN_ANATOMY	presumptive diencephalon	19	1.07042	0.000971725	ENSDARG00000018524, ENSDARG00000056130, ENSDARG00000004745, ENSDARG00000075158, ENSDARG00000004714, ENSDARG00000033327, ENSDARG00000001910, ENSDARG00000031664, ENSDARG00000004702, ENSDARG00000043643, ENSDARG00000051874, ENSDARG00000043923, ENSDARG00000018492, ENSDARG00000059337, ENSDARG00000035719, ENSDARG00000034893, ENSDARG00000052893, ENSDARG00000005645, ENSDARG00000042151	778	102	9822	2.35166	0.464284	0.00777153	1.4387
ZFIN_ANATOMY	slow muscle cell	10	0.56338	0.000998806	ENSDARG00000071498, ENSDARG00000026531, ENSDARG00000053773, ENSDARG00000040237, ENSDARG00000071433, ENSDARG00000055158, ENSDARG00000069266, ENSDARG00000002445, ENSDARG00000042556, ENSDARG00000033683	778	34	9822	3.71314	0.473526	0.00788914	1.47852
ZFIN_ANATOMY	rhombomere 1	10	0.56338	0.00125172	ENSDARG00000009510, ENSDARG00000067626, ENSDARG00000004782, ENSDARG00000020298, ENSDARG00000004861, ENSDARG00000035521, ENSDARG00000077121, ENSDARG00000002933, ENSDARG00000055843, ENSDARG00000033400	778	35	9822	3.60705	0.552511	0.00975823	1.84965
ZFIN_ANATOMY	optic cup	11	0.619718	0.00129565	ENSDARG00000014053, ENSDARG00000011190, ENSDARG00000018492, ENSDARG00000058702, ENSDARG00000053855, ENSDARG00000031222, ENSDARG00000053493, ENSDARG00000033327, ENSDARG00000001910, ENSDARG00000004635, ENSDARG00000012078	778	42	9822	3.30646	0.564974	0.00997819	1.914
ZFIN_ANATOMY	mucus secreting cell	16	0.901408	0.00133526	ENSDARG00000015575, ENSDARG00000058366, ENSDARG00000019302, ENSDARG00000073872, ENSDARG00000015072, ENSDARG00000002336, ENSDARG00000036572, ENSDARG00000001870, ENSDARG00000055926, ENSDARG00000006370, ENSDARG00000069090, ENSDARG00000035880, ENSDARG00000057166, ENSDARG00000055158, ENSDARG00000069266, ENSDARG00000055989	778	80	9822	2.52494	0.575911	0.0101601	1.97197
ZFIN_ANATOMY	primary neuron	16	0.901408	0.00172979	ENSDARG00000074057, ENSDARG00000043257, ENSDARG00000056130, ENSDARG00000053301, ENSDARG00000018787, ENSDARG00000010878, ENSDARG00000010124, ENSDARG00000002336, ENSDARG00000004460, ENSDARG00000003963, ENSDARG00000012684, ENSDARG00000067626, ENSDARG00000044774, ENSDARG00000019613, ENSDARG00000042556, ENSDARG00000045261	778	82	9822	2.46335	0.67093	0.0129912	2.54763
ZFIN_ANATOMY	dorso-rostral cluster	5	0.28169	0.00210065	ENSDARG00000070173, ENSDARG00000019328, ENSDARG00000005645, ENSDARG00000014891, ENSDARG00000052765	778	8	9822	7.89042	0.740769	0.0155755	3.08589
ZFIN_ANATOMY	rhombomere 3	11	0.619718	0.00269134	ENSDARG00000038260, ENSDARG00000067626, ENSDARG00000043923, ENSDARG00000040151, ENSDARG00000020298, ENSDARG00000011166, ENSDARG00000004861, ENSDARG00000077121, ENSDARG00000023031, ENSDARG00000004635, ENSDARG00000062581	778	46	9822	3.01894	0.822745	0.0196905	3.93749
ZFIN_ANATOMY	blastoderm	10	0.56338	0.00282388	ENSDARG00000056029, ENSDARG00000071478, ENSDARG00000056783, ENSDARG00000078904, ENSDARG00000015599, ENSDARG00000044422, ENSDARG00000034893, ENSDARG00000012788, ENSDARG00000011188, ENSDARG00000011235	778	39	9822	3.2371	0.837243	0.0204193	4.12761
ZFIN_ANATOMY	medulla oblongata	10	0.56338	0.00282388	ENSDARG00000070173, ENSDARG00000031075, ENSDARG00000068365, ENSDARG00000009930, ENSDARG00000036121, ENSDARG00000057013, ENSDARG00000027828, ENSDARG00000062581, ENSDARG00000052765, ENSDARG00000012078	778	39	9822	3.2371	0.837243	0.0204193	4.12761
ZFIN_ANATOMY	eye	82	4.61972	0.00312304	ENSDARG00000074057, ENSDARG00000021789, ENSDARG00000058008, ENSDARG00000011166, ENSDARG00000074184, ENSDARG00000019819, ENSDARG00000019743, ENSDARG00000058004, ENSDARG00000024865, ENSDARG00000019181, ENSDARG00000068365, ENSDARG00000002644, ENSDARG00000017929, ENSDARG00000053855, ENSDARG00000033382, ENSDARG00000002549, ENSDARG00000038260, ENSDARG00000024894, ENSDARG00000006008, ENSDARG00000033498,…	778	761	9822	1.36035	0.865761	0.0223106	4.55546
ZFIN_ANATOMY	neural crest cell	8	0.450704	0.00326885	ENSDARG00000017121, ENSDARG00000021948, ENSDARG00000043923, ENSDARG00000008174, ENSDARG00000046019, ENSDARG00000056783, ENSDARG00000060397, ENSDARG00000014522	778	26	9822	3.88452	0.877793	0.0230854	4.76334
ZFIN_ANATOMY	thalamus	9	0.507042	0.00346046	ENSDARG00000070129, ENSDARG00000070173, ENSDARG00000056130, ENSDARG00000055843, ENSDARG00000062581, ENSDARG00000018788, ENSDARG00000014522, ENSDARG00000052765, ENSDARG00000011235	778	33	9822	3.44309	0.891983	0.024159	5.03586
ZFIN_ANATOMY	lateral line ganglion	15	0.84507	0.00371765	ENSDARG00000018524, ENSDARG00000074057, ENSDARG00000004861, ENSDARG00000024276, ENSDARG00000058513, ENSDARG00000035650, ENSDARG00000004460, ENSDARG00000074707, ENSDARG00000058004, ENSDARG00000036572, ENSDARG00000070173, ENSDARG00000040151, ENSDARG00000067626, ENSDARG00000030932, ENSDARG00000014522	778	80	9822	2.36713	0.908478	0.0256562	5.40053
ZFIN_ANATOMY	presumptive hindbrain	4	0.225352	0.00436815	ENSDARG00000008174, ENSDARG00000056783, ENSDARG00000034893, ENSDARG00000004635	778	5	9822	10.0997	0.939825	0.0297683	6.31706
ZFIN_ANATOMY	hypophysis	17	0.957746	0.00455233	ENSDARG00000074057, ENSDARG00000044719, ENSDARG00000031075, ENSDARG00000039970, ENSDARG00000034093, ENSDARG00000038185, ENSDARG00000009930, ENSDARG00000001910, ENSDARG00000003963, ENSDARG00000056007, ENSDARG00000026531, ENSDARG00000070538, ENSDARG00000041660, ENSDARG00000018174, ENSDARG00000055158, ENSDARG00000042556, ENSDARG00000074319	778	99	9822	2.16787	0.946564	0.0306819	6.57506
ZFIN_ANATOMY	posterior lateral mesoderm	7	0.394366	0.00464534	ENSDARG00000008503, ENSDARG00000014836, ENSDARG00000015815, ENSDARG00000059327, ENSDARG00000000767, ENSDARG00000013477, ENSDARG00000019930	778	21	9822	4.20823	0.949675	0.030976	6.70509
ZFIN_ANATOMY	glomerular layer	6	0.338028	0.00469762	ENSDARG00000070173, ENSDARG00000031075, ENSDARG00000009930, ENSDARG00000057013, ENSDARG00000040841, ENSDARG00000018788	778	15	9822	5.04987	0.951344	0.0309987	6.77809
ZFIN_ANATOMY	forebrain neural rod	9	0.507042	0.00509675	ENSDARG00000021389, ENSDARG00000011190, ENSDARG00000011027, ENSDARG00000058115, ENSDARG00000056783, ENSDARG00000031222, ENSDARG00000034893, ENSDARG00000013838, ENSDARG00000012078	778	35	9822	3.24635	0.96239	0.0332539	7.33379
ZFIN_ANATOMY	midbrain hindbrain boundary neural keel	9	0.507042	0.00509675	ENSDARG00000076895, ENSDARG00000056029, ENSDARG00000068365, ENSDARG00000044485, ENSDARG00000077121, ENSDARG00000038446, ENSDARG00000010124, ENSDARG00000002933, ENSDARG00000040926	778	35	9822	3.24635	0.96239	0.0332539	7.33379
ZFIN_ANATOMY	lens	49	2.76056	0.00587323	ENSDARG00000074057, ENSDARG00000002933, ENSDARG00000006514, ENSDARG00000058115, ENSDARG00000014358, ENSDARG00000052556, ENSDARG00000030905, ENSDARG00000033382, ENSDARG00000042151, ENSDARG00000006754, ENSDARG00000058366, ENSDARG00000041864, ENSDARG00000005476, ENSDARG00000078680, ENSDARG00000044462, ENSDARG00000042931, ENSDARG00000070864, ENSDARG00000035650, ENSDARG00000020122, ENSDARG00000053323,…	778	420	9822	1.47288	0.977217	0.037854	8.40599
ZFIN_ANATOMY	musculature system	32	1.80282	0.00603498	ENSDARG00000042931, ENSDARG00000024433, ENSDARG00000019819, ENSDARG00000007277, ENSDARG00000040841, ENSDARG00000018788, ENSDARG00000071498, ENSDARG00000070538, ENSDARG00000053855, ENSDARG00000020811, ENSDARG00000034293, ENSDARG00000038260, ENSDARG00000005162, ENSDARG00000008433, ENSDARG00000034541, ENSDARG00000013144, ENSDARG00000045139, ENSDARG00000005359, ENSDARG00000056783, ENSDARG00000037840,…	778	245	9822	1.64894	0.979477	0.038494	8.62788
ZFIN_ANATOMY	muscle pioneer	9	0.507042	0.00610901	ENSDARG00000005139, ENSDARG00000026531, ENSDARG00000012684, ENSDARG00000014358, ENSDARG00000060397, ENSDARG00000010785, ENSDARG00000006353, ENSDARG00000069266, ENSDARG00000052783	778	36	9822	3.15617	0.980435	0.0385764	8.72927
ZFIN_ANATOMY	presumptive rhombomere 4	6	0.338028	0.0063943	ENSDARG00000008174, ENSDARG00000056130, ENSDARG00000056029, ENSDARG00000077121, ENSDARG00000004635, ENSDARG00000077473	778	16	9822	4.73425	0.983728	0.0399553	9.11899
ZFIN_ANATOMY	caudal tuberculum	10	0.56338	0.006623	ENSDARG00000057936, ENSDARG00000070129, ENSDARG00000013607, ENSDARG00000056130, ENSDARG00000031075, ENSDARG00000068365, ENSDARG00000009930, ENSDARG00000057013, ENSDARG00000019235, ENSDARG00000055158	778	44	9822	2.86925	0.985964	0.040962	9.4303
ZFIN_ANATOMY	post-vent region	14	0.788732	0.0069393	ENSDARG00000040287, ENSDARG00000011027, ENSDARG00000060397, ENSDARG00000053493, ENSDARG00000060253, ENSDARG00000008370, ENSDARG00000002445, ENSDARG00000015072, ENSDARG00000007407, ENSDARG00000026531, ENSDARG00000078904, ENSDARG00000015815, ENSDARG00000044422, ENSDARG00000011188	778	77	9822	2.2954	0.988559	0.0424751	9.85922
ZFIN_ANATOMY	neural crest	26	1.46479	0.00697815	ENSDARG00000021521, ENSDARG00000036231, ENSDARG00000011190, ENSDARG00000056130, ENSDARG00000061328, ENSDARG00000039943, ENSDARG00000055115, ENSDARG00000006514, ENSDARG00000003963, ENSDARG00000011724, ENSDARG00000013340, ENSDARG00000018020, ENSDARG00000029179, ENSDARG00000029036, ENSDARG00000046019, ENSDARG00000076895, ENSDARG00000057737, ENSDARG00000028514, ENSDARG00000023031, ENSDARG00000002795,…	778	188	9822	1.74597	0.988843	0.0423067	9.91177
ZFIN_ANATOMY	presumptive ectoderm	9	0.507042	0.00726687	ENSDARG00000057936, ENSDARG00000040764, ENSDARG00000068409, ENSDARG00000037178, ENSDARG00000035521, ENSDARG00000073978, ENSDARG00000059327, ENSDARG00000040923, ENSDARG00000002445, ENSDARG00000016858	778	37	9822	3.07087	0.990743	0.0436143	10.3014
ZFIN_ANATOMY	shield	13	0.732394	0.00733699	ENSDARG00000045219, ENSDARG00000016293, ENSDARG00000018953, ENSDARG00000078266, ENSDARG00000057633, ENSDARG00000002445, ENSDARG00000043643, ENSDARG00000040764, ENSDARG00000077353, ENSDARG00000070914, ENSDARG00000010946, ENSDARG00000011821, ENSDARG00000012788	778	69	9822	2.37856	0.991153	0.043621	10.3958
ZFIN_ANATOMY	primary motor neuron	7	0.394366	0.00754376	ENSDARG00000040151, ENSDARG00000056130, ENSDARG00000004861, ENSDARG00000031796, ENSDARG00000019328, ENSDARG00000053301, ENSDARG00000003971	778	23	9822	3.84229	0.992261	0.0444175	10.6736
ZFIN_ANATOMY	pectoral fin field	5	0.28169	0.00817021	ENSDARG00000024894, ENSDARG00000043923, ENSDARG00000053493, ENSDARG00000037677, ENSDARG00000002445	778	11	9822	5.73849	0.99484	0.0475969	11.5104
ZFIN_ANATOMY	Purkinje cell	6	0.338028	0.00847843	ENSDARG00000056181, ENSDARG00000015537, ENSDARG00000037433, ENSDARG00000040841, ENSDARG00000055302, ENSDARG00000018788	778	17	9822	4.45577	0.995773	0.0489133	11.9194
ZFIN_ANATOMY	choroidal fissure	9	0.507042	0.00858266	ENSDARG00000031548, ENSDARG00000043130, ENSDARG00000011190, ENSDARG00000007354, ENSDARG00000006353, ENSDARG00000076120, ENSDARG00000034013, ENSDARG00000069912, ENSDARG00000001910	778	38	9822	2.99006	0.996049	0.0490633	12.0573
ZFIN_ANATOMY	lateral mesoderm	14	0.788732	0.00861751	ENSDARG00000024894, ENSDARG00000011166, ENSDARG00000026751, ENSDARG00000056783, ENSDARG00000053493, ENSDARG00000057633, ENSDARG00000077473, ENSDARG00000013477, ENSDARG00000019930, ENSDARG00000026531, ENSDARG00000015815, ENSDARG00000053666, ENSDARG00000059327, ENSDARG00000000767	778	79	9822	2.23728	0.996137	0.0488256	12.1034
ZFIN_ANATOMY	ventral mesenchyme	12	0.676056	0.00864749	ENSDARG00000029036, ENSDARG00000035136, ENSDARG00000073978, ENSDARG00000036548, ENSDARG00000058115, ENSDARG00000006353, ENSDARG00000015815, ENSDARG00000055373, ENSDARG00000044485, ENSDARG00000038446, ENSDARG00000058128, ENSDARG00000019235, ENSDARG00000040923	778	62	9822	2.44349	0.996212	0.0485653	12.143
ZFIN_ANATOMY	hindbrain neural keel	11	0.619718	0.00891111	ENSDARG00000043923, ENSDARG00000019306, ENSDARG00000021389, ENSDARG00000056130, ENSDARG00000068365, ENSDARG00000056783, ENSDARG00000071501, ENSDARG00000035521, ENSDARG00000006615, ENSDARG00000034893, ENSDARG00000004635	778	54	9822	2.57169	0.996806	0.0495832	12.4906
ZFIN_ANATOMY	gut	60	3.38028	0.0102949	ENSDARG00000026766, ENSDARG00000006615, ENSDARG00000019819, ENSDARG00000002937, ENSDARG00000052556, ENSDARG00000011079, ENSDARG00000053855, ENSDARG00000012788, ENSDARG00000025338, ENSDARG00000036171, ENSDARG00000002549, ENSDARG00000021439, ENSDARG00000038260, ENSDARG00000062593, ENSDARG00000020887, ENSDARG00000019150, ENSDARG00000073978, ENSDARG00000011582, ENSDARG00000027423, ENSDARG00000007407,…	778	552	9822	1.37225	0.998698	0.0566114	14.2943
ZFIN_ANATOMY	trunk	14	0.788732	0.010599	ENSDARG00000006008, ENSDARG00000053773, ENSDARG00000005612, ENSDARG00000033327, ENSDARG00000053835, ENSDARG00000002795, ENSDARG00000004460, ENSDARG00000007407, ENSDARG00000051874, ENSDARG00000043923, ENSDARG00000071478, ENSDARG00000078904, ENSDARG00000030932, ENSDARG00000012078	778	81	9822	2.18204	0.998931	0.0577512	14.686
ZFIN_ANATOMY	ovary	33	1.85915	0.0110376	ENSDARG00000069290, ENSDARG00000026766, ENSDARG00000011166, ENSDARG00000041952, ENSDARG00000053493, ENSDARG00000019819, ENSDARG00000040841, ENSDARG00000018788, ENSDARG00000052556, ENSDARG00000012671, ENSDARG00000053855, ENSDARG00000017929, ENSDARG00000055158, ENSDARG00000062581, ENSDARG00000034293, ENSDARG00000008434, ENSDARG00000006008, ENSDARG00000015575, ENSDARG00000040625, ENSDARG00000056783,…	778	266	9822	1.56622	0.999196	0.0595785	15.248
ZFIN_ANATOMY	pancreatic bud	17	0.957746	0.0114974	ENSDARG00000019150, ENSDARG00000071501, ENSDARG00000009930, ENSDARG00000075020, ENSDARG00000008407, ENSDARG00000003963, ENSDARG00000021389, ENSDARG00000058115, ENSDARG00000056160, ENSDARG00000010946, ENSDARG00000039134, ENSDARG00000001975, ENSDARG00000012788, ENSDARG00000037677, ENSDARG00000055158, ENSDARG00000017728, ENSDARG00000040492	778	109	9822	1.96899	0.999403	0.0614827	15.8335
ZFIN_ANATOMY	spinal cord interneuron	7	0.394366	0.0115591	ENSDARG00000070173, ENSDARG00000031075, ENSDARG00000015537, ENSDARG00000059327, ENSDARG00000067964, ENSDARG00000015880, ENSDARG00000019930, ENSDARG00000052765	778	25	9822	3.53491	0.999427	0.0612965	15.9117
ZFIN_ANATOMY	anterior lateral plate mesoderm	9	0.507042	0.0117377	ENSDARG00000018308, ENSDARG00000015815, ENSDARG00000053493, ENSDARG00000059327, ENSDARG00000053666, ENSDARG00000000767, ENSDARG00000035997, ENSDARG00000031891, ENSDARG00000019930	778	40	9822	2.84055	0.99949	0.0617124	16.1379
ZFIN_ANATOMY	midbrain neural rod	10	0.56338	0.0134827	ENSDARG00000019306, ENSDARG00000021389, ENSDARG00000058115, ENSDARG00000068365, ENSDARG00000002933, ENSDARG00000003165, ENSDARG00000040926, ENSDARG00000043643, ENSDARG00000011235, ENSDARG00000012078	778	49	9822	2.57647	0.999836	0.0700486	18.3182
ZFIN_ANATOMY	hematopoietic progenitor cell	4	0.225352	0.0135519	ENSDARG00000019473, ENSDARG00000053666, ENSDARG00000013477, ENSDARG00000019930	778	7	9822	7.2141	0.999843	0.0698369	18.4037
ZFIN_ANATOMY	VeLD	4	0.225352	0.0135519	ENSDARG00000015537, ENSDARG00000059327, ENSDARG00000067964, ENSDARG00000015880, ENSDARG00000019930	778	7	9822	7.2141	0.999843	0.0698369	18.4037
ZFIN_ANATOMY	ventral thalamus	7	0.394366	0.0140462	ENSDARG00000057936, ENSDARG00000070173, ENSDARG00000041660, ENSDARG00000031075, ENSDARG00000009930, ENSDARG00000057013, ENSDARG00000043643	778	26	9822	3.39895	0.999886	0.071736	19.0109
ZFIN_ANATOMY	presumptive brain	7	0.394366	0.0140462	ENSDARG00000056130, ENSDARG00000054033, ENSDARG00000006615, ENSDARG00000052893, ENSDARG00000043643, ENSDARG00000018788, ENSDARG00000011235	778	26	9822	3.39895	0.999886	0.071736	19.0109
ZFIN_ANATOMY	forebrain neural plate	5	0.28169	0.0155871	ENSDARG00000070129, ENSDARG00000020417, ENSDARG00000059337, ENSDARG00000052893, ENSDARG00000011235	778	13	9822	4.85565	0.999958	0.078726	20.8773
ZFIN_ANATOMY	corpus mamillare	5	0.28169	0.0155871	ENSDARG00000031075, ENSDARG00000009930, ENSDARG00000057013, ENSDARG00000055302, ENSDARG00000062581	778	13	9822	4.85565	0.999958	0.078726	20.8773
ZFIN_ANATOMY	hindbrain neural rod	5	0.28169	0.0155871	ENSDARG00000056029, ENSDARG00000011027, ENSDARG00000058115, ENSDARG00000077121, ENSDARG00000012078	778	13	9822	4.85565	0.999958	0.078726	20.8773
ZFIN_ANATOMY	caudal fin	9	0.507042	0.0156723	ENSDARG00000034541, ENSDARG00000056029, ENSDARG00000056160, ENSDARG00000070914, ENSDARG00000007356, ENSDARG00000002933, ENSDARG00000006514, ENSDARG00000069450, ENSDARG00000074319	778	42	9822	2.70529	0.999961	0.0785298	20.9794
ZFIN_ANATOMY	anterior axial hypoblast	16	0.901408	0.0164352	ENSDARG00000011049, ENSDARG00000039173, ENSDARG00000069242, ENSDARG00000036121, ENSDARG00000018111, ENSDARG00000000966, ENSDARG00000002445, ENSDARG00000043643, ENSDARG00000020235, ENSDARG00000018921, ENSDARG00000012671, ENSDARG00000010946, ENSDARG00000013763, ENSDARG00000038446, ENSDARG00000037677, ENSDARG00000003165	778	104	9822	1.94226	0.999976	0.0815912	21.8874
ZFIN_ANATOMY	fast muscle cell	7	0.394366	0.0168831	ENSDARG00000026531, ENSDARG00000053773, ENSDARG00000030270, ENSDARG00000060397, ENSDARG00000015536, ENSDARG00000040237, ENSDARG00000033683	778	27	9822	3.27306	0.999982	0.0831007	22.4158
ZFIN_ANATOMY	vagal placode 4	3	0.169014	0.0177654	ENSDARG00000056130, ENSDARG00000055843, ENSDARG00000014522	778	3	9822	12.6247	0.99999	0.0866294	23.4473
ZFIN_ANATOMY	lateral preglomerular nucleus	3	0.169014	0.0177654	ENSDARG00000031075, ENSDARG00000009930, ENSDARG00000057013	778	3	9822	12.6247	0.99999	0.0866294	23.4473
ZFIN_ANATOMY	vagal placode 1	3	0.169014	0.0177654	ENSDARG00000056130, ENSDARG00000055843, ENSDARG00000014522	778	3	9822	12.6247	0.99999	0.0866294	23.4473
ZFIN_ANATOMY	vagal placode 2	3	0.169014	0.0177654	ENSDARG00000056130, ENSDARG00000055843, ENSDARG00000014522	778	3	9822	12.6247	0.99999	0.0866294	23.4473
ZFIN_ANATOMY	vagal placode 3	3	0.169014	0.0177654	ENSDARG00000056130, ENSDARG00000055843, ENSDARG00000014522	778	3	9822	12.6247	0.99999	0.0866294	23.4473
ZFIN_ANATOMY	pancreas primordium	12	0.676056	0.0187939	ENSDARG00000074057, ENSDARG00000018921, ENSDARG00000056160, ENSDARG00000006615, ENSDARG00000019302, ENSDARG00000053301, ENSDARG00000009930, ENSDARG00000001975, ENSDARG00000012788, ENSDARG00000055158, ENSDARG00000075020, ENSDARG00000018259	778	69	9822	2.1956	0.999995	0.0907728	24.6335
ZFIN_ANATOMY	epiblast	10	0.56338	0.0195538	ENSDARG00000070538, ENSDARG00000056783, ENSDARG00000037178, ENSDARG00000034893, ENSDARG00000018953, ENSDARG00000073978, ENSDARG00000035650, ENSDARG00000059327, ENSDARG00000040923, ENSDARG00000033614, ENSDARG00000043643	778	52	9822	2.42782	0.999997	0.0936034	25.4988
ZFIN_ANATOMY	fin bud	5	0.28169	0.0204831	ENSDARG00000058115, ENSDARG00000044485, ENSDARG00000036121, ENSDARG00000037677, ENSDARG00000002445	778	14	9822	4.50881	0.999998	0.0971559	26.5445
ZFIN_ANATOMY	dorsal root ganglion	5	0.28169	0.0204831	ENSDARG00000039241, ENSDARG00000026531, ENSDARG00000056130, ENSDARG00000057013, ENSDARG00000014522	778	14	9822	4.50881	0.999998	0.0971559	26.5445
ZFIN_ANATOMY	hypoblast	12	0.676056	0.0207622	ENSDARG00000070538, ENSDARG00000046019, ENSDARG00000039173, ENSDARG00000045219, ENSDARG00000040299, ENSDARG00000034893, ENSDARG00000018953, ENSDARG00000035650, ENSDARG00000053493, ENSDARG00000004635, ENSDARG00000002933, ENSDARG00000077473	778	70	9822	2.16423	0.999999	0.0977122	26.8559
ZFIN_ANATOMY	presumptive neural retina	16	0.901408	0.0208709	ENSDARG00000024894, ENSDARG00000011027, ENSDARG00000005612, ENSDARG00000015599, ENSDARG00000073978, ENSDARG00000033327, ENSDARG00000053493, ENSDARG00000001910, ENSDARG00000019743, ENSDARG00000006514, ENSDARG00000002336, ENSDARG00000043643, ENSDARG00000014053, ENSDARG00000058702, ENSDARG00000056029, ENSDARG00000040923, ENSDARG00000012078	778	107	9822	1.8878	0.999999	0.0974965	26.9768
ZFIN_ANATOMY	facial ganglion	6	0.338028	0.02143	ENSDARG00000078416, ENSDARG00000026531, ENSDARG00000056130, ENSDARG00000058513, ENSDARG00000057013, ENSDARG00000014522	778	21	9822	3.60705	0.999999	0.0992871	27.5959
ZFIN_ANATOMY	rhombomere 7	6	0.338028	0.02143	ENSDARG00000067626, ENSDARG00000043923, ENSDARG00000040151, ENSDARG00000020298, ENSDARG00000004861, ENSDARG00000073978, ENSDARG00000040923	778	21	9822	3.60705	0.999999	0.0992871	27.5959
ZFIN_ANATOMY	presumptive blood	6	0.338028	0.0259779	ENSDARG00000011166, ENSDARG00000059327, ENSDARG00000026376, ENSDARG00000000767, ENSDARG00000013477, ENSDARG00000019930	778	22	9822	3.44309	1	0.118479	32.4528
ZFIN_ANATOMY	presumptive rhombomere 5	5	0.28169	0.0262233	ENSDARG00000017121, ENSDARG00000036231, ENSDARG00000056029, ENSDARG00000006615, ENSDARG00000034893	778	15	9822	4.20823	1	0.118712	32.706
ZFIN_ANATOMY	Rohon-Beard neuron	10	0.56338	0.0273903	ENSDARG00000004621, ENSDARG00000026531, ENSDARG00000014053, ENSDARG00000056130, ENSDARG00000019328, ENSDARG00000053301, ENSDARG00000009930, ENSDARG00000057013, ENSDARG00000002445, ENSDARG00000003971	778	55	9822	2.2954	1	0.122872	33.8982
ZFIN_ANATOMY	medial octavolateralis nucleus	4	0.225352	0.0288612	ENSDARG00000009930, ENSDARG00000057013, ENSDARG00000040841, ENSDARG00000055302	778	9	9822	5.61097	1	0.128237	35.3728
ZFIN_ANATOMY	presumptive rhombomere 2	4	0.225352	0.0288612	ENSDARG00000056130, ENSDARG00000056029, ENSDARG00000035521, ENSDARG00000023031	778	9	9822	5.61097	1	0.128237	35.3728
ZFIN_ANATOMY	internal cellular layer	4	0.225352	0.0288612	ENSDARG00000070173, ENSDARG00000009930, ENSDARG00000057013, ENSDARG00000018788	778	9	9822	5.61097	1	0.128237	35.3728
ZFIN_ANATOMY	lateral line	8	0.450704	0.031272	ENSDARG00000009510, ENSDARG00000033498, ENSDARG00000009965, ENSDARG00000021389, ENSDARG00000030932, ENSDARG00000003820, ENSDARG00000020488, ENSDARG00000068461	778	39	9822	2.58968	1	0.137402	37.7233
ZFIN_ANATOMY	myotome	68	3.83099	0.031276	ENSDARG00000026766, ENSDARG00000026862, ENSDARG00000005191, ENSDARG00000024433, ENSDARG00000037259, ENSDARG00000004724, ENSDARG00000010124, ENSDARG00000006514, ENSDARG00000004460, ENSDARG00000005139, ENSDARG00000070538, ENSDARG00000022456, ENSDARG00000057983, ENSDARG00000011821, ENSDARG00000005162, ENSDARG00000016260, ENSDARG00000037840, ENSDARG00000073978, ENSDARG00000004714, ENSDARG00000053835,…	778	677	9822	1.26806	1	0.1365	37.7271
ZFIN_ANATOMY	trunk vasculature	7	0.394366	0.0321201	ENSDARG00000017665, ENSDARG00000015815, ENSDARG00000059327, ENSDARG00000053666, ENSDARG00000052139, ENSDARG00000013477, ENSDARG00000019930	778	31	9822	2.85073	1	0.139043	38.5311
ZFIN_ANATOMY	periderm	42	2.3662	0.0325484	ENSDARG00000068409, ENSDARG00000061328, ENSDARG00000027600, ENSDARG00000069242, ENSDARG00000039943, ENSDARG00000020759, ENSDARG00000055115, ENSDARG00000018787, ENSDARG00000020893, ENSDARG00000073872, ENSDARG00000039429, ENSDARG00000006514, ENSDARG00000074707, ENSDARG00000004702, ENSDARG00000070538, ENSDARG00000020417, ENSDARG00000040764, ENSDARG00000026629, ENSDARG00000058690, ENSDARG00000035136,…	778	387	9822	1.37012	1	0.139864	38.9353
ZFIN_ANATOMY	magnocellular preoptic nucleus	5	0.28169	0.0328329	ENSDARG00000031075, ENSDARG00000009930, ENSDARG00000057013, ENSDARG00000040841, ENSDARG00000058567	778	16	9822	3.94521	1	0.140095	39.2025
ZFIN_ANATOMY	prechordal plate	9	0.507042	0.033072	ENSDARG00000043923, ENSDARG00000039173, ENSDARG00000040299, ENSDARG00000016293, ENSDARG00000004635, ENSDARG00000057633, ENSDARG00000077473, ENSDARG00000002445, ENSDARG00000043643	778	48	9822	2.36713	1	0.140142	39.426
ZFIN_ANATOMY	head mesenchyme	18	1.01408	0.0350176	ENSDARG00000062593, ENSDARG00000046019, ENSDARG00000078828, ENSDARG00000015599, ENSDARG00000034013, ENSDARG00000078266, ENSDARG00000020235, ENSDARG00000058004, ENSDARG00000007407, ENSDARG00000026531, ENSDARG00000043130, ENSDARG00000055678, ENSDARG00000010785, ENSDARG00000001975, ENSDARG00000038446, ENSDARG00000069912, ENSDARG00000035880, ENSDARG00000044462	778	134	9822	1.69585	1	0.146934	41.2176
ZFIN_ANATOMY	blastomere	12	0.676056	0.0358675	ENSDARG00000030367, ENSDARG00000004870, ENSDARG00000059337, ENSDARG00000014358, ENSDARG00000071478, ENSDARG00000037840, ENSDARG00000078904, ENSDARG00000015599, ENSDARG00000044422, ENSDARG00000034610, ENSDARG00000070475, ENSDARG00000011188	778	76	9822	1.99337	1	0.149324	41.9847
ZFIN_ANATOMY	integument	20	1.12676	0.0388145	ENSDARG00000038260, ENSDARG00000006008, ENSDARG00000046019, ENSDARG00000071863, ENSDARG00000015575, ENSDARG00000011027, ENSDARG00000073978, ENSDARG00000019819, ENSDARG00000040841, ENSDARG00000002336, ENSDARG00000058476, ENSDARG00000057598, ENSDARG00000012684, ENSDARG00000004473, ENSDARG00000055926, ENSDARG00000053855, ENSDARG00000017929, ENSDARG00000053666, ENSDARG00000040923, ENSDARG00000031420,…	778	156	9822	1.61855	1	0.159769	44.5725
ZFIN_ANATOMY	vagal ganglion 1	5	0.28169	0.0403266	ENSDARG00000056130, ENSDARG00000031075, ENSDARG00000058513, ENSDARG00000009930, ENSDARG00000057013	778	17	9822	3.71314	1	0.164538	45.8582
ZFIN_ANATOMY	liver primordium	5	0.28169	0.0403266	ENSDARG00000012788, ENSDARG00000055158, ENSDARG00000042556, ENSDARG00000007723, ENSDARG00000003971	778	17	9822	3.71314	1	0.164538	45.8582
ZFIN_ANATOMY	post-vent vasculature	5	0.28169	0.0403266	ENSDARG00000015815, ENSDARG00000053666, ENSDARG00000052139, ENSDARG00000013477, ENSDARG00000019930	778	17	9822	3.71314	1	0.164538	45.8582
ZFIN_ANATOMY	dorsal thalamus	6	0.338028	0.0431211	ENSDARG00000070173, ENSDARG00000056130, ENSDARG00000031075, ENSDARG00000009930, ENSDARG00000057013, ENSDARG00000043643	778	25	9822	3.02992	1	0.174037	48.1612
ZFIN_ANATOMY	pronephros	17	0.957746	0.0448915	ENSDARG00000023151, ENSDARG00000079355, ENSDARG00000061328, ENSDARG00000068409, ENSDARG00000006615, ENSDARG00000002445, ENSDARG00000019473, ENSDARG00000014053, ENSDARG00000021389, ENSDARG00000057064, ENSDARG00000018921, ENSDARG00000071478, ENSDARG00000015815, ENSDARG00000052139, ENSDARG00000058246, ENSDARG00000031420, ENSDARG00000055989	778	128	9822	1.67672	1	0.179549	49.5726
ZFIN_ANATOMY	sclerotome	5	0.28169	0.0487087	ENSDARG00000029546, ENSDARG00000011724, ENSDARG00000011821, ENSDARG00000078266, ENSDARG00000057633	778	18	9822	3.50686	1	0.192427	52.4947
ZFIN_ANATOMY	valvula cerebelli	5	0.28169	0.0487087	ENSDARG00000031075, ENSDARG00000009930, ENSDARG00000055294, ENSDARG00000057013, ENSDARG00000040841	778	18	9822	3.50686	1	0.192427	52.4947
ZFIN_ANATOMY	primary interneuron	4	0.225352	0.0503618	ENSDARG00000056130, ENSDARG00000053301, ENSDARG00000003963, ENSDARG00000003971	778	11	9822	4.59079	1	0.197241	53.7104
ZFIN_ANATOMY	proctodeum	11	0.619718	0.0517289	ENSDARG00000068409, ENSDARG00000017427, ENSDARG00000015123, ENSDARG00000015599, ENSDARG00000058128, ENSDARG00000060253, ENSDARG00000005645, ENSDARG00000020057, ENSDARG00000006514, ENSDARG00000002445, ENSDARG00000003971	778	71	9822	1.95594	1	0.200957	54.6938
ZFIN_ANATOMY	central nucleus torus semicircularis	3	0.169014	0.0532117	ENSDARG00000031075, ENSDARG00000009930, ENSDARG00000057013	778	5	9822	7.57481	1	0.205022	55.7385
ZFIN_ANATOMY	sternohyoid	3	0.169014	0.0532117	ENSDARG00000030270, ENSDARG00000071433, ENSDARG00000007277	778	5	9822	7.57481	1	0.205022	55.7385
ZFIN_ANATOMY	rostral preglomerular nucleus	3	0.169014	0.0532117	ENSDARG00000031075, ENSDARG00000009930, ENSDARG00000057013	778	5	9822	7.57481	1	0.205022	55.7385
ZFIN_ANATOMY	immature posterior macula	3	0.169014	0.0532117	ENSDARG00000055294, ENSDARG00000033400, ENSDARG00000043643	778	5	9822	7.57481	1	0.205022	55.7385
ZFIN_ANATOMY	hindbrain neural tube	3	0.169014	0.0532117	ENSDARG00000059337, ENSDARG00000056130, ENSDARG00000011190	778	5	9822	7.57481	1	0.205022	55.7385
ZFIN_ANATOMY	ventrolateral nucleus	3	0.169014	0.0532117	ENSDARG00000031075, ENSDARG00000009930, ENSDARG00000057013	778	5	9822	7.57481	1	0.205022	55.7385
ZFIN_ANATOMY	external cellular layer	3	0.169014	0.0532117	ENSDARG00000009930, ENSDARG00000057013, ENSDARG00000018788	778	5	9822	7.57481	1	0.205022	55.7385
ZFIN_ANATOMY	axial chorda mesoderm	13	0.732394	0.0542111	ENSDARG00000062593, ENSDARG00000039173, ENSDARG00000020893, ENSDARG00000034013, ENSDARG00000078266, ENSDARG00000020235, ENSDARG00000019473, ENSDARG00000053279, ENSDARG00000020298, ENSDARG00000040299, ENSDARG00000013763, ENSDARG00000015472, ENSDARG00000011298	778	91	9822	1.80353	1	0.207334	56.4298
ZFIN_ANATOMY	midbrain hindbrain boundary neural rod	6	0.338028	0.0575802	ENSDARG00000019306, ENSDARG00000011190, ENSDARG00000011027, ENSDARG00000068365, ENSDARG00000041252, ENSDARG00000002933	778	27	9822	2.80548	1	0.217793	58.6869
ZFIN_ANATOMY	pharyngeal endoderm	5	0.28169	0.0579742	ENSDARG00000058424, ENSDARG00000056783, ENSDARG00000034893, ENSDARG00000023031, ENSDARG00000002445	778	19	9822	3.32228	1	0.217907	58.9436
ZFIN_ANATOMY	periventricular grey zone	7	0.394366	0.0609761	ENSDARG00000004621, ENSDARG00000031075, ENSDARG00000009930, ENSDARG00000057013, ENSDARG00000040841, ENSDARG00000055302, ENSDARG00000018788	778	36	9822	2.4548	1	0.226839	60.8511
ZFIN_ANATOMY	zona limitans intrathalamica	4	0.225352	0.0633161	ENSDARG00000038867, ENSDARG00000034043, ENSDARG00000028071, ENSDARG00000011235	778	12	9822	4.20823	1	0.23339	62.2804
ZFIN_ANATOMY	posterior lateral line system	4	0.225352	0.0633161	ENSDARG00000033498, ENSDARG00000021389, ENSDARG00000019302, ENSDARG00000068461	778	12	9822	4.20823	1	0.23339	62.2804
ZFIN_ANATOMY	habenula	10	0.56338	0.0634868	ENSDARG00000079355, ENSDARG00000029865, ENSDARG00000044319, ENSDARG00000021936, ENSDARG00000070173, ENSDARG00000031075, ENSDARG00000009930, ENSDARG00000057013, ENSDARG00000005645, ENSDARG00000055183	778	64	9822	1.97261	1	0.232673	62.3827
ZFIN_ANATOMY	corpus cerebelli	6	0.338028	0.0657301	ENSDARG00000015537, ENSDARG00000009930, ENSDARG00000040198, ENSDARG00000057013, ENSDARG00000040841, ENSDARG00000055302	778	28	9822	2.70529	1	0.238762	63.7037
ZFIN_ANATOMY	retinal pigmented epithelium	9	0.507042	0.066041	ENSDARG00000051874, ENSDARG00000006008, ENSDARG00000014053, ENSDARG00000026766, ENSDARG00000055115, ENSDARG00000052497, ENSDARG00000053493, ENSDARG00000045808, ENSDARG00000011235	778	55	9822	2.06586	1	0.238482	63.8833
ZFIN_ANATOMY	granular layer corpus cerebelli	5	0.28169	0.0681093	ENSDARG00000026531, ENSDARG00000056181, ENSDARG00000015537, ENSDARG00000062581, ENSDARG00000018788	778	20	9822	3.15617	1	0.243873	65.0574
ZFIN_ANATOMY	dorsal aorta	12	0.676056	0.0708231	ENSDARG00000017665, ENSDARG00000020785, ENSDARG00000071478, ENSDARG00000015815, ENSDARG00000078266, ENSDARG00000053666, ENSDARG00000052139, ENSDARG00000070425, ENSDARG00000057633, ENSDARG00000002336, ENSDARG00000003963, ENSDARG00000034293	778	85	9822	1.78231	1	0.251226	66.5438
ZFIN_ANATOMY	floor plate	23	1.29577	0.0712641	ENSDARG00000038867, ENSDARG00000019150, ENSDARG00000040287, ENSDARG00000035136, ENSDARG00000058366, ENSDARG00000014165, ENSDARG00000016293, ENSDARG00000010018, ENSDARG00000053835, ENSDARG00000009018, ENSDARG00000020235, ENSDARG00000056007, ENSDARG00000026531, ENSDARG00000013787, ENSDARG00000018921, ENSDARG00000068365, ENSDARG00000014358, ENSDARG00000025465, ENSDARG00000007354, ENSDARG00000010785,…	778	200	9822	1.45184	1	0.251297	66.7798
ZFIN_ANATOMY	testis	23	1.29577	0.0712641	ENSDARG00000071863, ENSDARG00000011166, ENSDARG00000056783, ENSDARG00000041952, ENSDARG00000037433, ENSDARG00000073978, ENSDARG00000053493, ENSDARG00000015072, ENSDARG00000011582, ENSDARG00000043923, ENSDARG00000044902, ENSDARG00000043170, ENSDARG00000012671, ENSDARG00000017929, ENSDARG00000041699, ENSDARG00000036171, ENSDARG00000000151, ENSDARG00000040923, ENSDARG00000055158, ENSDARG00000062581,…	778	200	9822	1.45184	1	0.251297	66.7798
ZFIN_ANATOMY	presumptive neural plate	6	0.338028	0.0744889	ENSDARG00000054033, ENSDARG00000037178, ENSDARG00000073978, ENSDARG00000052893, ENSDARG00000002795, ENSDARG00000040923, ENSDARG00000011235	778	29	9822	2.612	1	0.260064	68.4582
ZFIN_ANATOMY	blood cell	3	0.169014	0.0757055	ENSDARG00000008503, ENSDARG00000014836, ENSDARG00000053666	778	6	9822	6.31234	1	0.262482	69.0706
ZFIN_ANATOMY	chordo neural hinge	7	0.394366	0.0757606	ENSDARG00000009510, ENSDARG00000019150, ENSDARG00000014358, ENSDARG00000078266, ENSDARG00000073978, ENSDARG00000040923, ENSDARG00000003449, ENSDARG00000074319	778	38	9822	2.3256	1	0.261305	69.0981
ZFIN_ANATOMY	presumptive rhombomere 3	4	0.225352	0.0776348	ENSDARG00000056029, ENSDARG00000077121, ENSDARG00000023031, ENSDARG00000004635	778	13	9822	3.88452	1	0.265691	70.0192
ZFIN_ANATOMY	mesenchyme	7	0.394366	0.0838494	ENSDARG00000007407, ENSDARG00000024894, ENSDARG00000030932, ENSDARG00000077121, ENSDARG00000036121, ENSDARG00000002795, ENSDARG00000002445	778	39	9822	2.26597	1	0.283	72.8931
ZFIN_ANATOMY	polster	35	1.97183	0.0857788	ENSDARG00000074057, ENSDARG00000011049, ENSDARG00000039173, ENSDARG00000039943, ENSDARG00000069242, ENSDARG00000035650, ENSDARG00000016293, ENSDARG00000006514, ENSDARG00000003963, ENSDARG00000029928, ENSDARG00000018921, ENSDARG00000012671, ENSDARG00000039134, ENSDARG00000073970, ENSDARG00000057983, ENSDARG00000012788, ENSDARG00000037677, ENSDARG00000057218, ENSDARG00000043257, ENSDARG00000013144,…	778	338	9822	1.30729	1	0.287292	73.7317
ZFIN_ANATOMY	unspecified	356	20.0563	0.0896314	ENSDARG00000008937, ENSDARG00000020541, ENSDARG00000061048, ENSDARG00000038215, ENSDARG00000002933, ENSDARG00000005033, ENSDARG00000043643, ENSDARG00000019473, ENSDARG00000011724, ENSDARG00000053279, ENSDARG00000019181, ENSDARG00000014836, ENSDARG00000014358, ENSDARG00000002549, ENSDARG00000000906, ENSDARG00000043746, ENSDARG00000043555, ENSDARG00000024894, ENSDARG00000005162, ENSDARG00000027464,…	778	4256	9822	1.05601	1	0.297112	75.3342
ZFIN_ANATOMY	gill	28	1.57746	0.0903338	ENSDARG00000011166, ENSDARG00000041952, ENSDARG00000040841, ENSDARG00000058476, ENSDARG00000014891, ENSDARG00000057598, ENSDARG00000053855, ENSDARG00000017929, ENSDARG00000055158, ENSDARG00000062581, ENSDARG00000034293, ENSDARG00000006640, ENSDARG00000038260, ENSDARG00000071863, ENSDARG00000015575, ENSDARG00000039970, ENSDARG00000009018, ENSDARG00000027423, ENSDARG00000013351, ENSDARG00000010756,…	778	261	9822	1.35437	1	0.297696	75.6164
ZFIN_ANATOMY	preoptic area	7	0.394366	0.0923966	ENSDARG00000070173, ENSDARG00000040841, ENSDARG00000055158, ENSDARG00000062581, ENSDARG00000058567, ENSDARG00000018788, ENSDARG00000052765	778	40	9822	2.20932	1	0.302164	76.4277
ZFIN_ANATOMY	axial vasculature	13	0.732394	0.0955802	ENSDARG00000058366, ENSDARG00000026751, ENSDARG00000078266, ENSDARG00000014165, ENSDARG00000000966, ENSDARG00000052556, ENSDARG00000006353, ENSDARG00000015815, ENSDARG00000010785, ENSDARG00000058128, ENSDARG00000058246, ENSDARG00000079497, ENSDARG00000044803	778	100	9822	1.64121	1	0.309728	77.6306

## Sheet: Common_peaks_FUNCTIONAL_ANNOTS
Functional annotation analysis of genes with common Ta/Tbx16 ChIP-seq peaks (nearest TSS ±100kb) using DAVID
Category	Term	Count	%	PValue	Genes	List Total	Pop Hits	Pop Total	Fold Enrichment	Bonferroni	Benjamini	FDR
GOTERM_BP_FAT	GO:0007389~pattern specification process	61	8.1117	3.30747e-27	ENSDARG00000011027, ENSDARG00000007329, ENSDARG00000010124, ENSDARG00000007369, ENSDARG00000019815, ENSDARG00000038159, ENSDARG00000054560, ENSDARG00000054562, ENSDARG00000059337, ENSDARG00000070535, ENSDARG00000061923, ENSDARG00000042151, ENSDARG00000078416, ENSDARG00000038843, ENSDARG00000018693, ENSDARG00000017164, ENSDARG00000006110, ENSDARG00000009905, ENSDARG00000033999, ENSDARG00000014571,…	365	244	7504	5.13973	3.60184e-24	3.60184e-24	5.28249e-24
GOTERM_MF_FAT	GO:0030528~transcription regulator activity	107	14.2287	3.13602e-26	ENSDARG00000057936, ENSDARG00000024431, ENSDARG00000002937, ENSDARG00000054560, ENSDARG00000054562, ENSDARG00000003803, ENSDARG00000070818, ENSDARG00000078416, ENSDARG00000037555, ENSDARG00000008174, ENSDARG00000028514, ENSDARG00000032705, ENSDARG00000011785, ENSDARG00000035563, ENSDARG00000030347, ENSDARG00000018030, ENSDARG00000028415, ENSDARG00000017078, ENSDARG00000006766, ENSDARG00000040946,…	348	880	8417	2.94089	1.00666e-23	1.00666e-23	4.23389e-23
GOTERM_BP_FAT	GO:0003002~regionalization	50	6.64894	2.71318e-24	ENSDARG00000011027, ENSDARG00000010124, ENSDARG00000019815, ENSDARG00000007369, ENSDARG00000038159, ENSDARG00000054560, ENSDARG00000054562, ENSDARG00000059337, ENSDARG00000070535, ENSDARG00000042151, ENSDARG00000078416, ENSDARG00000038843, ENSDARG00000018693, ENSDARG00000017164, ENSDARG00000009905, ENSDARG00000006110, ENSDARG00000033999, ENSDARG00000014571, ENSDARG00000011785, ENSDARG00000032963,…	365	181	7504	5.67926	2.95465e-21	1.47733e-21	4.33332e-21
GOTERM_MF_FAT	GO:0003700~transcription factor activity	82	10.9043	3.34758e-20	ENSDARG00000057936, ENSDARG00000058008, ENSDARG00000054003, ENSDARG00000024431, ENSDARG00000031387, ENSDARG00000007329, ENSDARG00000052695, ENSDARG00000002937, ENSDARG00000002601, ENSDARG00000017821, ENSDARG00000009473, ENSDARG00000059337, ENSDARG00000013207, ENSDARG00000003803, ENSDARG00000004074, ENSDARG00000069715, ENSDARG00000019659, ENSDARG00000070818, ENSDARG00000078416, ENSDARG00000070129,…	348	660	8417	3.00502	1.07457e-17	5.37286e-18	4.51951e-17
GOTERM_BP_FAT	GO:0048598~embryonic morphogenesis	48	6.38298	3.32833e-18	ENSDARG00000014259, ENSDARG00000037116, ENSDARG00000035151, ENSDARG00000010124, ENSDARG00000006272, ENSDARG00000002601, ENSDARG00000017821, ENSDARG00000038159, ENSDARG00000056666, ENSDARG00000056995, ENSDARG00000019659, ENSDARG00000078416, ENSDARG00000018693, ENSDARG00000006110, ENSDARG00000035563, ENSDARG00000078356, ENSDARG00000003399, ENSDARG00000040299, ENSDARG00000017078, ENSDARG00000074319,…	365	226	7504	4.36649	3.62455e-15	1.20818e-15	5.31579e-15
GOTERM_BP_FAT	GO:0045449~regulation of transcription	116	15.4255	1.62113e-17	ENSDARG00000057936, ENSDARG00000059020, ENSDARG00000007369, ENSDARG00000002937, ENSDARG00000054560, ENSDARG00000054562, ENSDARG00000003803, ENSDARG00000070818, ENSDARG00000078416, ENSDARG00000037555, ENSDARG00000008174, ENSDARG00000028514, ENSDARG00000032705, ENSDARG00000011785, ENSDARG00000035563, ENSDARG00000030347, ENSDARG00000018030, ENSDARG00000028415, ENSDARG00000017078, ENSDARG00000006766,…	365	1097	7504	2.17396	1.76542e-14	4.41354e-15	2.58917e-14
GOTERM_MF_FAT	GO:0043565~sequence-specific DNA binding	67	8.90957	6.3677e-17	ENSDARG00000057936, ENSDARG00000058008, ENSDARG00000054003, ENSDARG00000024431, ENSDARG00000031387, ENSDARG00000052695, ENSDARG00000002937, ENSDARG00000002601, ENSDARG00000017821, ENSDARG00000009473, ENSDARG00000059337, ENSDARG00000013207, ENSDARG00000003803, ENSDARG00000004074, ENSDARG00000069715, ENSDARG00000019659, ENSDARG00000070818, ENSDARG00000078416, ENSDARG00000070129, ENSDARG00000008174,…	348	526	8417	3.08083	3.56382e-14	1.18794e-14	1.55431e-13
GOTERM_BP_FAT	GO:0009792~embryonic development ending in birth or egg hatching	35	4.65426	2.12451e-16	ENSDARG00000036987, ENSDARG00000008305, ENSDARG00000006272, ENSDARG00000007369, ENSDARG00000019815, ENSDARG00000002336, ENSDARG00000018643, ENSDARG00000038159, ENSDARG00000054560, ENSDARG00000036292, ENSDARG00000054562, ENSDARG00000070535, ENSDARG00000062338, ENSDARG00000078416, ENSDARG00000018693, ENSDARG00000052910, ENSDARG00000009905, ENSDARG00000020053, ENSDARG00000033999, ENSDARG00000033680,…	365	132	7504	5.45122	2.41807e-13	4.84057e-14	3.55271e-13
GOTERM_BP_FAT	GO:0043009~chordate embryonic development	35	4.65426	2.12451e-16	ENSDARG00000036987, ENSDARG00000008305, ENSDARG00000006272, ENSDARG00000007369, ENSDARG00000019815, ENSDARG00000002336, ENSDARG00000018643, ENSDARG00000038159, ENSDARG00000054560, ENSDARG00000036292, ENSDARG00000054562, ENSDARG00000070535, ENSDARG00000062338, ENSDARG00000078416, ENSDARG00000018693, ENSDARG00000052910, ENSDARG00000009905, ENSDARG00000020053, ENSDARG00000033999, ENSDARG00000033680,…	365	132	7504	5.45122	2.41807e-13	4.84057e-14	3.55271e-13
GOTERM_BP_FAT	GO:0009952~anterior/posterior pattern formation	33	4.3883	2.5485e-16	ENSDARG00000053493, ENSDARG00000010124, ENSDARG00000036987, ENSDARG00000007369, ENSDARG00000019815, ENSDARG00000002336, ENSDARG00000018643, ENSDARG00000038159, ENSDARG00000071497, ENSDARG00000054560, ENSDARG00000036292, ENSDARG00000054562, ENSDARG00000059337, ENSDARG00000070535, ENSDARG00000062338, ENSDARG00000078416, ENSDARG00000018693, ENSDARG00000052910, ENSDARG00000009905, ENSDARG00000033999,…	365	117	7504	5.79867	2.41807e-13	4.03011e-14	3.55271e-13
SP_PIR_KEYWORDS	nucleus	113	15.0266	2.87239e-16	ENSDARG00000057936, ENSDARG00000059020, ENSDARG00000034178, ENSDARG00000007369, ENSDARG00000002937, ENSDARG00000003803, ENSDARG00000071319, ENSDARG00000070818, ENSDARG00000078416, ENSDARG00000008174, ENSDARG00000032705, ENSDARG00000011785, ENSDARG00000035563, ENSDARG00000018030, ENSDARG00000028415, ENSDARG00000004189, ENSDARG00000035835, ENSDARG00000044462, ENSDARG00000006766, ENSDARG00000024184,…	360	1227	8377	2.14299	5.92859e-14	5.92859e-14	4.10783e-13
SP_PIR_KEYWORDS	dna-binding	80	10.6383	3.21232e-16	ENSDARG00000057936, ENSDARG00000063194, ENSDARG00000058008, ENSDARG00000054003, ENSDARG00000059020, ENSDARG00000031387, ENSDARG00000007329, ENSDARG00000007369, ENSDARG00000052695, ENSDARG00000002937, ENSDARG00000002601, ENSDARG00000038159, ENSDARG00000009473, ENSDARG00000059337, ENSDARG00000013207, ENSDARG00000003803, ENSDARG00000004074, ENSDARG00000069715, ENSDARG00000019659, ENSDARG00000070818,…	360	702	8377	2.65179	5.92859e-14	2.9643e-14	4.10783e-13
GOTERM_MF_FAT	GO:0003677~DNA binding	106	14.0957	5.54404e-16	ENSDARG00000057936, ENSDARG00000059020, ENSDARG00000024431, ENSDARG00000035151, ENSDARG00000007369, ENSDARG00000002937, ENSDARG00000003803, ENSDARG00000062268, ENSDARG00000070818, ENSDARG00000078416, ENSDARG00000008174, ENSDARG00000032705, ENSDARG00000062082, ENSDARG00000011785, ENSDARG00000011582, ENSDARG00000035563, ENSDARG00000030347, ENSDARG00000018030, ENSDARG00000028415, ENSDARG00000011404,…	348	1166	8417	2.1988	1.78191e-13	4.45199e-14	7.54952e-13
GOTERM_BP_FAT	GO:0006928~cell motion	37	4.92021	1.62618e-14	ENSDARG00000011163, ENSDARG00000037116, ENSDARG00000045219, ENSDARG00000032617, ENSDARG00000019856, ENSDARG00000007172, ENSDARG00000036987, ENSDARG00000006272, ENSDARG00000044954, ENSDARG00000069185, ENSDARG00000052150, ENSDARG00000062338, ENSDARG00000061923, ENSDARG00000034894, ENSDARG00000000861, ENSDARG00000004256, ENSDARG00000056995, ENSDARG00000074335, ENSDARG00000006640, ENSDARG00000078416,…	365	168	7504	4.52785	1.76519e-11	2.52165e-12	2.58904e-11
GOTERM_BP_FAT	GO:0016477~cell migration	32	4.25532	1.70061e-14	ENSDARG00000011163, ENSDARG00000037116, ENSDARG00000045219, ENSDARG00000032617, ENSDARG00000036987, ENSDARG00000006272, ENSDARG00000069185, ENSDARG00000052150, ENSDARG00000062338, ENSDARG00000000861, ENSDARG00000004256, ENSDARG00000034894, ENSDARG00000061923, ENSDARG00000056995, ENSDARG00000006640, ENSDARG00000078416, ENSDARG00000010583, ENSDARG00000018693, ENSDARG00000052910, ENSDARG00000021032,…	365	125	7504	5.26308	1.84982e-11	2.31226e-12	2.71339e-11
GOTERM_BP_FAT	GO:0051674~localization of cell	33	4.3883	6.06911e-14	ENSDARG00000011163, ENSDARG00000037116, ENSDARG00000045219, ENSDARG00000032617, ENSDARG00000019856, ENSDARG00000036987, ENSDARG00000006272, ENSDARG00000069185, ENSDARG00000052150, ENSDARG00000062338, ENSDARG00000061923, ENSDARG00000000861, ENSDARG00000004256, ENSDARG00000034894, ENSDARG00000056995, ENSDARG00000006640, ENSDARG00000078416, ENSDARG00000010583, ENSDARG00000018693, ENSDARG00000052910,…	365	139	7504	4.88089	6.61341e-11	7.34823e-12	9.69891e-11
GOTERM_BP_FAT	GO:0048870~cell motility	33	4.3883	6.06911e-14	ENSDARG00000011163, ENSDARG00000037116, ENSDARG00000045219, ENSDARG00000032617, ENSDARG00000019856, ENSDARG00000036987, ENSDARG00000006272, ENSDARG00000069185, ENSDARG00000052150, ENSDARG00000062338, ENSDARG00000061923, ENSDARG00000000861, ENSDARG00000004256, ENSDARG00000034894, ENSDARG00000056995, ENSDARG00000006640, ENSDARG00000078416, ENSDARG00000010583, ENSDARG00000018693, ENSDARG00000052910,…	365	139	7504	4.88089	6.61341e-11	7.34823e-12	9.69891e-11
GOTERM_BP_FAT	GO:0048729~tissue morphogenesis	29	3.85638	9.98016e-14	ENSDARG00000037429, ENSDARG00000010124, ENSDARG00000036987, ENSDARG00000008305, ENSDARG00000006272, ENSDARG00000019815, ENSDARG00000019930, ENSDARG00000009689, ENSDARG00000062338, ENSDARG00000000861, ENSDARG00000004256, ENSDARG00000034894, ENSDARG00000061923, ENSDARG00000056995, ENSDARG00000056986, ENSDARG00000078416, ENSDARG00000018693, ENSDARG00000040346, ENSDARG00000052910, ENSDARG00000006110,…	365	108	7504	5.52045	1.08692e-10	1.08692e-11	1.59406e-10
SP_PIR_KEYWORDS	developmental protein	51	6.78191	1.58333e-13	ENSDARG00000057936, ENSDARG00000035151, ENSDARG00000007369, ENSDARG00000038159, ENSDARG00000070535, ENSDARG00000056986, ENSDARG00000070818, ENSDARG00000008174, ENSDARG00000018693, ENSDARG00000009905, ENSDARG00000006110, ENSDARG00000013168, ENSDARG00000053835, ENSDARG00000010192, ENSDARG00000021916, ENSDARG00000035563, ENSDARG00000078356, ENSDARG00000023520, ENSDARG00000035521, ENSDARG00000014091,…	360	368	8377	3.22484	2.81806e-11	9.39349e-12	1.94644e-10
GOTERM_BP_FAT	GO:0035282~segmentation	24	3.19149	6.56714e-13	ENSDARG00000078416, ENSDARG00000018693, ENSDARG00000052910, ENSDARG00000009905, ENSDARG00000033999, ENSDARG00000036121, ENSDARG00000036987, ENSDARG00000011785, ENSDARG00000007369, ENSDARG00000019815, ENSDARG00000002336, ENSDARG00000018643, ENSDARG00000032963, ENSDARG00000030347, ENSDARG00000054560, ENSDARG00000036292, ENSDARG00000003398, ENSDARG00000054562, ENSDARG00000003399, ENSDARG00000070535,…	365	77	7504	6.40797	7.15143e-10	6.5013e-11	1.04884e-09
GOTERM_BP_FAT	GO:0001756~somitogenesis	23	3.05851	6.62122e-13	ENSDARG00000078416, ENSDARG00000018693, ENSDARG00000052910, ENSDARG00000009905, ENSDARG00000033999, ENSDARG00000036121, ENSDARG00000036987, ENSDARG00000011785, ENSDARG00000019815, ENSDARG00000002336, ENSDARG00000018643, ENSDARG00000032963, ENSDARG00000030347, ENSDARG00000054560, ENSDARG00000036292, ENSDARG00000003398, ENSDARG00000054562, ENSDARG00000003399, ENSDARG00000070535, ENSDARG00000062338,…	365	70	7504	6.75507	7.21067e-10	6.00889e-11	1.05752e-09
GOTERM_BP_FAT	GO:0007498~mesoderm development	19	2.5266	1.18452e-12	ENSDARG00000018693, ENSDARG00000037429, ENSDARG00000052910, ENSDARG00000009905, ENSDARG00000015611, ENSDARG00000007329, ENSDARG00000036121, ENSDARG00000036987, ENSDARG00000010124, ENSDARG00000006272, ENSDARG00000023520, ENSDARG00000003399, ENSDARG00000040299, ENSDARG00000076571, ENSDARG00000017078, ENSDARG00000004256, ENSDARG00000014091, ENSDARG00000056995, ENSDARG00000056986	365	46	7504	8.49172	1.28992e-09	9.92244e-11	1.8918e-09
SP_PIR_KEYWORDS	transcription regulation	59	7.84574	5.27855e-12	ENSDARG00000057936, ENSDARG00000063194, ENSDARG00000054003, ENSDARG00000013076, ENSDARG00000059020, ENSDARG00000007369, ENSDARG00000052695, ENSDARG00000038159, ENSDARG00000009473, ENSDARG00000069619, ENSDARG00000003803, ENSDARG00000069715, ENSDARG00000019659, ENSDARG00000070818, ENSDARG00000008174, ENSDARG00000021032, ENSDARG00000032705, ENSDARG00000009905, ENSDARG00000010192, ENSDARG00000021916,…	360	515	8377	2.66582	9.39583e-10	2.34896e-10	6.48972e-09
GOTERM_BP_FAT	GO:0007369~gastrulation	27	3.59043	1.2355e-11	ENSDARG00000009737, ENSDARG00000037116, ENSDARG00000037429, ENSDARG00000045219, ENSDARG00000052947, ENSDARG00000035151, ENSDARG00000010124, ENSDARG00000036987, ENSDARG00000006272, ENSDARG00000017821, ENSDARG00000069185, ENSDARG00000062338, ENSDARG00000000861, ENSDARG00000004256, ENSDARG00000034894, ENSDARG00000056995, ENSDARG00000006640, ENSDARG00000078416, ENSDARG00000018693, ENSDARG00000078004,…	365	112	7504	4.95616	1.34546e-08	9.61043e-10	1.97326e-08
GOTERM_BP_FAT	GO:0060429~epithelium development	25	3.32447	1.43828e-11	ENSDARG00000078416, ENSDARG00000038386, ENSDARG00000018693, ENSDARG00000037429, ENSDARG00000040346, ENSDARG00000009905, ENSDARG00000006110, ENSDARG00000020053, ENSDARG00000033680, ENSDARG00000036987, ENSDARG00000008305, ENSDARG00000006272, ENSDARG00000019815, ENSDARG00000019930, ENSDARG00000055678, ENSDARG00000009689, ENSDARG00000040299, ENSDARG00000052139, ENSDARG00000062338, ENSDARG00000015472,…	365	96	7504	5.35388	1.56628e-08	1.04419e-09	2.29712e-08
GOTERM_BP_FAT	GO:0006355~regulation of transcription, DNA-dependent	84	11.1702	2.15883e-11	ENSDARG00000057936, ENSDARG00000058008, ENSDARG00000054003, ENSDARG00000031387, ENSDARG00000007329, ENSDARG00000052695, ENSDARG00000002937, ENSDARG00000002601, ENSDARG00000017821, ENSDARG00000009473, ENSDARG00000059337, ENSDARG00000034916, ENSDARG00000013207, ENSDARG00000003803, ENSDARG00000004074, ENSDARG00000069715, ENSDARG00000019659, ENSDARG00000070818, ENSDARG00000078416, ENSDARG00000070129,…	365	822	7504	2.10091	2.35096e-08	1.46935e-09	3.44794e-08
GOTERM_BP_FAT	GO:0051252~regulation of RNA metabolic process	84	11.1702	3.83962e-11	ENSDARG00000057936, ENSDARG00000058008, ENSDARG00000054003, ENSDARG00000031387, ENSDARG00000007329, ENSDARG00000052695, ENSDARG00000002937, ENSDARG00000002601, ENSDARG00000017821, ENSDARG00000009473, ENSDARG00000059337, ENSDARG00000034916, ENSDARG00000013207, ENSDARG00000003803, ENSDARG00000004074, ENSDARG00000069715, ENSDARG00000019659, ENSDARG00000070818, ENSDARG00000078416, ENSDARG00000070129,…	365	831	7504	2.07816	4.18134e-08	2.45961e-09	6.13239e-08
GOTERM_BP_FAT	GO:0001667~ameboidal cell migration	24	3.19149	4.92585e-11	ENSDARG00000006640, ENSDARG00000078416, ENSDARG00000011163, ENSDARG00000018693, ENSDARG00000052910, ENSDARG00000021032, ENSDARG00000037116, ENSDARG00000045219, ENSDARG00000006110, ENSDARG00000055100, ENSDARG00000032617, ENSDARG00000036987, ENSDARG00000010192, ENSDARG00000006272, ENSDARG00000027589, ENSDARG00000031894, ENSDARG00000069185, ENSDARG00000052150, ENSDARG00000038446, ENSDARG00000062338,…	365	93	7504	5.30552	5.36425e-08	2.98014e-09	7.86725e-08
SP_PIR_KEYWORDS	Transcription	56	7.44681	1.03416e-10	ENSDARG00000057936, ENSDARG00000063194, ENSDARG00000054003, ENSDARG00000013076, ENSDARG00000059020, ENSDARG00000007369, ENSDARG00000052695, ENSDARG00000038159, ENSDARG00000009473, ENSDARG00000069619, ENSDARG00000003803, ENSDARG00000069715, ENSDARG00000019659, ENSDARG00000070818, ENSDARG00000008174, ENSDARG00000021032, ENSDARG00000032705, ENSDARG00000009905, ENSDARG00000010192, ENSDARG00000021916,…	360	509	8377	2.5601	1.84081e-08	3.68162e-09	1.27145e-07
INTERPRO	IPR001356:Homeobox	36	4.78723	2.98976e-10	ENSDARG00000014277, ENSDARG00000057936, ENSDARG00000058008, ENSDARG00000036194, ENSDARG00000009737, ENSDARG00000052947, ENSDARG00000031387, ENSDARG00000019835, ENSDARG00000002937, ENSDARG00000002601, ENSDARG00000036292, ENSDARG00000020417, ENSDARG00000059337, ENSDARG00000013207, ENSDARG00000003803, ENSDARG00000052150, ENSDARG00000056012, ENSDARG00000030350, ENSDARG00000012078, ENSDARG00000070818,…	530	266	13480	3.44219	2.41572e-07	2.41572e-07	4.59529e-07
GOTERM_BP_FAT	GO:0030902~hindbrain development	18	2.39362	3.95924e-10	ENSDARG00000010583, ENSDARG00000008174, ENSDARG00000038386, ENSDARG00000018693, ENSDARG00000052910, ENSDARG00000033999, ENSDARG00000032617, ENSDARG00000045694, ENSDARG00000036987, ENSDARG00000010124, ENSDARG00000059279, ENSDARG00000007369, ENSDARG00000035563, ENSDARG00000002601, ENSDARG00000003399, ENSDARG00000018492, ENSDARG00000052150, ENSDARG00000040946	365	55	7504	6.72837	4.31161e-07	2.26927e-08	6.32344e-07
GOTERM_BP_FAT	GO:0002009~morphogenesis of an epithelium	22	2.92553	5.68773e-10	ENSDARG00000078416, ENSDARG00000018693, ENSDARG00000040346, ENSDARG00000009905, ENSDARG00000006110, ENSDARG00000020053, ENSDARG00000033680, ENSDARG00000036987, ENSDARG00000008305, ENSDARG00000006272, ENSDARG00000019815, ENSDARG00000019930, ENSDARG00000055678, ENSDARG00000009689, ENSDARG00000040299, ENSDARG00000052139, ENSDARG00000062338, ENSDARG00000015472, ENSDARG00000061923, ENSDARG00000034894,…	365	87	7504	5.1988	6.19394e-07	3.09697e-08	9.08408e-07
GOTERM_BP_FAT	GO:0009953~dorsal/ventral pattern formation	20	2.65957	5.74598e-10	ENSDARG00000006640, ENSDARG00000014277, ENSDARG00000078416, ENSDARG00000038843, ENSDARG00000017164, ENSDARG00000037429, ENSDARG00000052910, ENSDARG00000011027, ENSDARG00000055381, ENSDARG00000006110, ENSDARG00000033680, ENSDARG00000014571, ENSDARG00000078308, ENSDARG00000003399, ENSDARG00000070914, ENSDARG00000045097, ENSDARG00000062338, ENSDARG00000037677, ENSDARG00000042151, ENSDARG00000059073	365	71	7504	5.79124	6.25737e-07	2.9797e-08	9.17712e-07
SP_PIR_KEYWORDS	Homeobox	37	4.92021	9.899e-10	ENSDARG00000014277, ENSDARG00000057936, ENSDARG00000058008, ENSDARG00000036194, ENSDARG00000009737, ENSDARG00000052947, ENSDARG00000031387, ENSDARG00000019835, ENSDARG00000002937, ENSDARG00000002601, ENSDARG00000036292, ENSDARG00000020417, ENSDARG00000059337, ENSDARG00000013207, ENSDARG00000003803, ENSDARG00000052150, ENSDARG00000056012, ENSDARG00000030350, ENSDARG00000012078, ENSDARG00000070818,…	360	271	8377	3.17701	1.76202e-07	2.9367e-08	1.21703e-06
INTERPRO	IPR001092:Basic helix-loop-helix dimerisation region bHLH	22	2.92553	6.37017e-09	ENSDARG00000052383, ENSDARG00000037555, ENSDARG00000016854, ENSDARG00000038386, ENSDARG00000006003, ENSDARG00000054823, ENSDARG00000056438, ENSDARG00000008305, ENSDARG00000077473, ENSDARG00000002707, ENSDARG00000032963, ENSDARG00000019930, ENSDARG00000030347, ENSDARG00000006837, ENSDARG00000054560, ENSDARG00000040764, ENSDARG00000054562, ENSDARG00000017078, ENSDARG00000016363, ENSDARG00000005915,…	530	119	13480	4.70208	5.14708e-06	2.57354e-06	9.79101e-06
INTERPRO	IPR011598:Helix-loop-helix DNA-binding	19	2.5266	6.87933e-09	ENSDARG00000052383, ENSDARG00000037555, ENSDARG00000016854, ENSDARG00000038386, ENSDARG00000006003, ENSDARG00000056438, ENSDARG00000008305, ENSDARG00000077473, ENSDARG00000002707, ENSDARG00000032963, ENSDARG00000019930, ENSDARG00000030347, ENSDARG00000006837, ENSDARG00000054560, ENSDARG00000040764, ENSDARG00000054562, ENSDARG00000017078, ENSDARG00000016363, ENSDARG00000052610, ENSDARG00000005915	530	88	13480	5.49142	5.55849e-06	1.85283e-06	1.05736e-05
INTERPRO	IPR013032:EGF-like region, conserved site	28	3.7234	1.24501e-08	ENSDARG00000031548, ENSDARG00000052094, ENSDARG00000037429, ENSDARG00000022934, ENSDARG00000044954, ENSDARG00000019815, ENSDARG00000002336, ENSDARG00000045070, ENSDARG00000036279, ENSDARG00000069185, ENSDARG00000013653, ENSDARG00000058543, ENSDARG00000063625, ENSDARG00000076757, ENSDARG00000017354, ENSDARG00000040346, ENSDARG00000060397, ENSDARG00000013168, ENSDARG00000062686, ENSDARG00000027112,…	530	196	13480	3.63342	1.00597e-05	2.51492e-06	1.9136e-05
GOTERM_BP_FAT	GO:0048332~mesoderm morphogenesis	12	1.59574	1.94873e-08	ENSDARG00000018693, ENSDARG00000052910, ENSDARG00000037429, ENSDARG00000040299, ENSDARG00000076571, ENSDARG00000017078, ENSDARG00000010124, ENSDARG00000036987, ENSDARG00000004256, ENSDARG00000006272, ENSDARG00000056995, ENSDARG00000056986	365	27	7504	9.13729	2.12214e-05	9.64619e-07	3.11238e-05
INTERPRO	IPR012287:Homeodomain-related	33	4.3883	2.54628e-08	ENSDARG00000014277, ENSDARG00000057936, ENSDARG00000058008, ENSDARG00000036194, ENSDARG00000009737, ENSDARG00000052947, ENSDARG00000019835, ENSDARG00000002937, ENSDARG00000002601, ENSDARG00000036292, ENSDARG00000020417, ENSDARG00000059337, ENSDARG00000003803, ENSDARG00000052150, ENSDARG00000056012, ENSDARG00000030350, ENSDARG00000012078, ENSDARG00000070818, ENSDARG00000070129, ENSDARG00000008174,…	530	271	13480	3.09712	2.05737e-05	4.11478e-06	3.91366e-05
GOTERM_BP_FAT	GO:0007507~heart development	25	3.32447	2.74366e-08	ENSDARG00000009737, ENSDARG00000011027, ENSDARG00000008398, ENSDARG00000007329, ENSDARG00000036987, ENSDARG00000008305, ENSDARG00000006272, ENSDARG00000019815, ENSDARG00000019930, ENSDARG00000017821, ENSDARG00000004256, ENSDARG00000037677, ENSDARG00000012078, ENSDARG00000008433, ENSDARG00000018693, ENSDARG00000009905, ENSDARG00000069252, ENSDARG00000006110, ENSDARG00000021201, ENSDARG00000078356,…	365	136	7504	3.77921	2.9878e-05	1.29906e-06	4.38199e-05
GOTERM_BP_FAT	GO:0001704~formation of primary germ layer	12	1.59574	4.73562e-08	ENSDARG00000006640, ENSDARG00000009737, ENSDARG00000037429, ENSDARG00000052910, ENSDARG00000069252, ENSDARG00000036987, ENSDARG00000010124, ENSDARG00000006272, ENSDARG00000017821, ENSDARG00000040299, ENSDARG00000017078, ENSDARG00000004256, ENSDARG00000056995	365	29	7504	8.50713	5.15696e-05	2.14879e-06	7.56343e-05
GOTERM_BP_FAT	GO:0040036~regulation of fibroblast growth factor receptor signaling pathway	9	1.19681	6.60297e-08	ENSDARG00000056666, ENSDARG00000038843, ENSDARG00000052910, ENSDARG00000077353, ENSDARG00000070914, ENSDARG00000044485, ENSDARG00000078308, ENSDARG00000068732, ENSDARG00000074319	365	14	7504	13.2164	7.19037e-05	2.87625e-06	0.000105458
GOTERM_BP_FAT	GO:0042074~cell migration involved in gastrulation	17	2.26064	7.86826e-08	ENSDARG00000006640, ENSDARG00000078416, ENSDARG00000018693, ENSDARG00000052910, ENSDARG00000037116, ENSDARG00000045219, ENSDARG00000006110, ENSDARG00000055100, ENSDARG00000036987, ENSDARG00000006272, ENSDARG00000027589, ENSDARG00000069185, ENSDARG00000062338, ENSDARG00000015472, ENSDARG00000004256, ENSDARG00000034894, ENSDARG00000056995	365	67	7504	5.21644	8.56817e-05	3.29559e-06	0.000125667
GOTERM_BP_FAT	GO:0000902~cell morphogenesis	23	3.05851	1.28621e-07	ENSDARG00000078416, ENSDARG00000010583, ENSDARG00000018693, ENSDARG00000037116, ENSDARG00000055100, ENSDARG00000007172, ENSDARG00000053835, ENSDARG00000006272, ENSDARG00000044954, ENSDARG00000059279, ENSDARG00000019815, ENSDARG00000056043, ENSDARG00000020417, ENSDARG00000055678, ENSDARG00000052150, ENSDARG00000038446, ENSDARG00000062338, ENSDARG00000015472, ENSDARG00000004256, ENSDARG00000000861,…	365	126	7504	3.75282	0.000140059	5.18771e-06	0.000205426
GOTERM_BP_FAT	GO:0032989~cellular component morphogenesis	25	3.32447	2.78757e-07	ENSDARG00000037116, ENSDARG00000007172, ENSDARG00000006272, ENSDARG00000044954, ENSDARG00000019815, ENSDARG00000020417, ENSDARG00000052150, ENSDARG00000062338, ENSDARG00000000861, ENSDARG00000004256, ENSDARG00000056995, ENSDARG00000074335, ENSDARG00000008433, ENSDARG00000078416, ENSDARG00000010583, ENSDARG00000018693, ENSDARG00000055100, ENSDARG00000053835, ENSDARG00000059279, ENSDARG00000056043,…	365	153	7504	3.3593	0.00030352	1.08416e-05	0.000445212
SMART	SM00389:HOX	36	4.78723	3.29202e-07	ENSDARG00000014277, ENSDARG00000057936, ENSDARG00000058008, ENSDARG00000036194, ENSDARG00000009737, ENSDARG00000052947, ENSDARG00000031387, ENSDARG00000019835, ENSDARG00000002937, ENSDARG00000002601, ENSDARG00000036292, ENSDARG00000020417, ENSDARG00000059337, ENSDARG00000013207, ENSDARG00000003803, ENSDARG00000052150, ENSDARG00000056012, ENSDARG00000030350, ENSDARG00000012078, ENSDARG00000070818,…	375	266	7141	2.5772	6.5509e-05	6.5509e-05	0.000412281
GOTERM_BP_FAT	GO:0001654~eye development	24	3.19149	4.04573e-07	ENSDARG00000057936, ENSDARG00000010583, ENSDARG00000035750, ENSDARG00000018693, ENSDARG00000052910, ENSDARG00000032617, ENSDARG00000006272, ENSDARG00000035563, ENSDARG00000002601, ENSDARG00000038159, ENSDARG00000056043, ENSDARG00000054560, ENSDARG00000054562, ENSDARG00000041895, ENSDARG00000018492, ENSDARG00000003399, ENSDARG00000040299, ENSDARG00000055026, ENSDARG00000052150, ENSDARG00000035521,…	365	145	7504	3.40285	0.000440483	1.51923e-05	0.000646156
GOTERM_BP_FAT	GO:0014031~mesenchymal cell development	13	1.72872	5.54998e-07	ENSDARG00000031894, ENSDARG00000078416, ENSDARG00000011163, ENSDARG00000040606, ENSDARG00000021032, ENSDARG00000052150, ENSDARG00000032617, ENSDARG00000038446, ENSDARG00000062338, ENSDARG00000010192, ENSDARG00000077473, ENSDARG00000059279, ENSDARG00000056995	365	43	7504	6.21548	0.00060421	2.01462e-05	0.000886403
GOTERM_BP_FAT	GO:0060485~mesenchyme development	13	1.72872	7.30203e-07	ENSDARG00000031894, ENSDARG00000078416, ENSDARG00000011163, ENSDARG00000040606, ENSDARG00000021032, ENSDARG00000052150, ENSDARG00000032617, ENSDARG00000038446, ENSDARG00000062338, ENSDARG00000010192, ENSDARG00000077473, ENSDARG00000059279, ENSDARG00000056995	365	44	7504	6.07422	0.000794876	2.5651e-05	0.00116623
GOTERM_BP_FAT	GO:0048762~mesenchymal cell differentiation	13	1.72872	7.30203e-07	ENSDARG00000031894, ENSDARG00000078416, ENSDARG00000011163, ENSDARG00000040606, ENSDARG00000021032, ENSDARG00000052150, ENSDARG00000032617, ENSDARG00000038446, ENSDARG00000062338, ENSDARG00000010192, ENSDARG00000077473, ENSDARG00000059279, ENSDARG00000056995	365	44	7504	6.07422	0.000794876	2.5651e-05	0.00116623
SMART	SM00353:HLH	22	2.92553	7.31691e-07	ENSDARG00000052383, ENSDARG00000037555, ENSDARG00000016854, ENSDARG00000038386, ENSDARG00000006003, ENSDARG00000054823, ENSDARG00000056438, ENSDARG00000008305, ENSDARG00000077473, ENSDARG00000002707, ENSDARG00000032963, ENSDARG00000019930, ENSDARG00000030347, ENSDARG00000006837, ENSDARG00000054560, ENSDARG00000040764, ENSDARG00000054562, ENSDARG00000017078, ENSDARG00000016363, ENSDARG00000005915,…	375	119	7141	3.52049	0.000145596	7.28006e-05	0.000916342
GOTERM_BP_FAT	GO:0033333~fin development	14	1.8617	7.53479e-07	ENSDARG00000018693, ENSDARG00000037429, ENSDARG00000037116, ENSDARG00000011027, ENSDARG00000006110, ENSDARG00000060397, ENSDARG00000070346, ENSDARG00000002445, ENSDARG00000056666, ENSDARG00000058543, ENSDARG00000044485, ENSDARG00000037677, ENSDARG00000034894, ENSDARG00000074319	365	52	7504	5.53509	0.000820202	2.56415e-05	0.0012034
GOTERM_BP_FAT	GO:0007423~sensory organ development	29	3.85638	9.0062e-07	ENSDARG00000014259, ENSDARG00000057936, ENSDARG00000035750, ENSDARG00000045219, ENSDARG00000032617, ENSDARG00000006272, ENSDARG00000002601, ENSDARG00000038159, ENSDARG00000054560, ENSDARG00000054562, ENSDARG00000041895, ENSDARG00000018492, ENSDARG00000052150, ENSDARG00000070913, ENSDARG00000004256, ENSDARG00000012078, ENSDARG00000019659, ENSDARG00000010583, ENSDARG00000018693, ENSDARG00000052910,…	365	210	7504	2.83909	0.000980295	2.972e-05	0.0014384
INTERPRO	IPR017970:Homeobox, conserved site	27	3.59043	9.50708e-07	ENSDARG00000057936, ENSDARG00000036194, ENSDARG00000052947, ENSDARG00000019835, ENSDARG00000002601, ENSDARG00000036292, ENSDARG00000020417, ENSDARG00000003803, ENSDARG00000052150, ENSDARG00000056012, ENSDARG00000030350, ENSDARG00000070818, ENSDARG00000070129, ENSDARG00000008174, ENSDARG00000017164, ENSDARG00000056594, ENSDARG00000070346, ENSDARG00000034043, ENSDARG00000013533, ENSDARG00000021201,…	530	227	13480	3.02518	0.000767878	0.000128021	0.00146124
GOTERM_BP_FAT	GO:0010648~negative regulation of cell communication	13	1.72872	9.52788e-07	ENSDARG00000038843, ENSDARG00000052910, ENSDARG00000055381, ENSDARG00000006110, ENSDARG00000045219, ENSDARG00000060397, ENSDARG00000078308, ENSDARG00000068732, ENSDARG00000070037, ENSDARG00000055678, ENSDARG00000033099, ENSDARG00000037362, ENSDARG00000037618	365	45	7504	5.93924	0.00103705	3.05168e-05	0.00152172
GOTERM_BP_FAT	GO:0009968~negative regulation of signal transduction	13	1.72872	9.52788e-07	ENSDARG00000038843, ENSDARG00000052910, ENSDARG00000055381, ENSDARG00000006110, ENSDARG00000045219, ENSDARG00000060397, ENSDARG00000078308, ENSDARG00000068732, ENSDARG00000070037, ENSDARG00000055678, ENSDARG00000033099, ENSDARG00000037362, ENSDARG00000037618	365	45	7504	5.93924	0.00103705	3.05168e-05	0.00152172
GOTERM_BP_FAT	GO:0035050~embryonic heart tube development	13	1.72872	9.52788e-07	ENSDARG00000009737, ENSDARG00000006110, ENSDARG00000009905, ENSDARG00000069252, ENSDARG00000007329, ENSDARG00000036987, ENSDARG00000006272, ENSDARG00000021201, ENSDARG00000019815, ENSDARG00000019930, ENSDARG00000000943, ENSDARG00000003399, ENSDARG00000040299, ENSDARG00000037677	365	45	7504	5.93924	0.00103705	3.05168e-05	0.00152172
GOTERM_BP_FAT	GO:0048736~appendage development	14	1.8617	9.55154e-07	ENSDARG00000018693, ENSDARG00000037429, ENSDARG00000037116, ENSDARG00000011027, ENSDARG00000006110, ENSDARG00000060397, ENSDARG00000070346, ENSDARG00000002445, ENSDARG00000056666, ENSDARG00000058543, ENSDARG00000044485, ENSDARG00000037677, ENSDARG00000034894, ENSDARG00000074319	365	53	7504	5.43065	0.00103962	2.97185e-05	0.0015255
GOTERM_BP_FAT	GO:0060026~convergent extension	14	1.8617	9.55154e-07	ENSDARG00000078416, ENSDARG00000018693, ENSDARG00000040346, ENSDARG00000009905, ENSDARG00000006110, ENSDARG00000036987, ENSDARG00000055678, ENSDARG00000009689, ENSDARG00000062338, ENSDARG00000004256, ENSDARG00000000861, ENSDARG00000034894, ENSDARG00000061923, ENSDARG00000015472	365	53	7504	5.43065	0.00103962	2.97185e-05	0.0015255
INTERPRO	IPR013088:Zinc finger, NHR/GATA-type	14	1.8617	1.14044e-06	ENSDARG00000054003, ENSDARG00000025032, ENSDARG00000033172, ENSDARG00000016526, ENSDARG00000052695, ENSDARG00000017821, ENSDARG00000034117, ENSDARG00000018030, ENSDARG00000009473, ENSDARG00000055678, ENSDARG00000043170, ENSDARG00000017168, ENSDARG00000034893, ENSDARG00000059327, ENSDARG00000040926	530	65	13480	5.47808	0.000921048	0.00013163	0.00175285
GOTERM_BP_FAT	GO:0033334~fin morphogenesis	13	1.72872	1.23348e-06	ENSDARG00000018693, ENSDARG00000037429, ENSDARG00000037116, ENSDARG00000011027, ENSDARG00000006110, ENSDARG00000070346, ENSDARG00000002445, ENSDARG00000056666, ENSDARG00000058543, ENSDARG00000044485, ENSDARG00000037677, ENSDARG00000034894, ENSDARG00000074319	365	46	7504	5.81013	0.00134236	3.73122e-05	0.00197002
GOTERM_BP_FAT	GO:0035107~appendage morphogenesis	13	1.72872	1.58498e-06	ENSDARG00000018693, ENSDARG00000037429, ENSDARG00000037116, ENSDARG00000011027, ENSDARG00000006110, ENSDARG00000070346, ENSDARG00000002445, ENSDARG00000056666, ENSDARG00000058543, ENSDARG00000044485, ENSDARG00000037677, ENSDARG00000034894, ENSDARG00000074319	365	47	7504	5.68651	0.00172456	4.66489e-05	0.00253141
INTERPRO	IPR000742:EGF-like, type 3	19	2.5266	2.51048e-06	ENSDARG00000052094, ENSDARG00000061647, ENSDARG00000037429, ENSDARG00000060397, ENSDARG00000013168, ENSDARG00000062686, ENSDARG00000017591, ENSDARG00000022934, ENSDARG00000044954, ENSDARG00000002336, ENSDARG00000069185, ENSDARG00000013653, ENSDARG00000061454, ENSDARG00000063625, ENSDARG00000058543, ENSDARG00000052139, ENSDARG00000037362, ENSDARG00000070425, ENSDARG00000005479	530	128	13480	3.77535	0.00202642	0.000253527	0.00385857
UP_SEQ_FEATURE	zinc finger region:NR C4-type	9	1.19681	3.02014e-06	ENSDARG00000034117, ENSDARG00000018030, ENSDARG00000054003, ENSDARG00000033172, ENSDARG00000055678, ENSDARG00000056783, ENSDARG00000017168, ENSDARG00000034893, ENSDARG00000040926, ENSDARG00000052695	143	19	2592	8.58594	0.00132195	0.00132195	0.00426803
UP_SEQ_FEATURE	DNA-binding region:Nuclear receptor	9	1.19681	3.02014e-06	ENSDARG00000034117, ENSDARG00000018030, ENSDARG00000054003, ENSDARG00000033172, ENSDARG00000055678, ENSDARG00000056783, ENSDARG00000017168, ENSDARG00000034893, ENSDARG00000040926, ENSDARG00000052695	143	19	2592	8.58594	0.00132195	0.00132195	0.00426803
GOTERM_BP_FAT	GO:0030900~forebrain development	13	1.72872	3.22668e-06	ENSDARG00000014259, ENSDARG00000031894, ENSDARG00000057936, ENSDARG00000038386, ENSDARG00000020417, ENSDARG00000038429, ENSDARG00000059337, ENSDARG00000045219, ENSDARG00000033999, ENSDARG00000033680, ENSDARG00000032617, ENSDARG00000021201, ENSDARG00000000943	365	50	7504	5.34532	0.00350769	9.24657e-05	0.00515332
GOTERM_BP_FAT	GO:0035295~tube development	18	2.39362	3.36007e-06	ENSDARG00000009737, ENSDARG00000018693, ENSDARG00000069252, ENSDARG00000009905, ENSDARG00000006110, ENSDARG00000007329, ENSDARG00000036987, ENSDARG00000053835, ENSDARG00000021201, ENSDARG00000006272, ENSDARG00000019815, ENSDARG00000019930, ENSDARG00000000943, ENSDARG00000003399, ENSDARG00000033733, ENSDARG00000040299, ENSDARG00000029439, ENSDARG00000037677, ENSDARG00000012078	365	97	7504	3.81505	0.00365244	9.38193e-05	0.00536636
GOTERM_BP_FAT	GO:0000904~cell morphogenesis involved in differentiation	16	2.12766	4.56377e-06	ENSDARG00000078416, ENSDARG00000018693, ENSDARG00000037116, ENSDARG00000055100, ENSDARG00000007172, ENSDARG00000053835, ENSDARG00000044954, ENSDARG00000059279, ENSDARG00000056043, ENSDARG00000020417, ENSDARG00000052150, ENSDARG00000062338, ENSDARG00000038446, ENSDARG00000056995, ENSDARG00000074335, ENSDARG00000015025	365	79	7504	4.16383	0.00495763	0.000124241	0.00728871
GOTERM_BP_FAT	GO:0001707~mesoderm formation	9	1.19681	4.98679e-06	ENSDARG00000052910, ENSDARG00000037429, ENSDARG00000040299, ENSDARG00000017078, ENSDARG00000010124, ENSDARG00000036987, ENSDARG00000004256, ENSDARG00000006272, ENSDARG00000056995	365	22	7504	8.41046	0.00541591	0.000132446	0.00796429
INTERPRO	IPR006210:EGF-like	19	2.5266	6.70234e-06	ENSDARG00000052094, ENSDARG00000061647, ENSDARG00000060397, ENSDARG00000013168, ENSDARG00000062686, ENSDARG00000027112, ENSDARG00000017591, ENSDARG00000022934, ENSDARG00000044954, ENSDARG00000002336, ENSDARG00000045070, ENSDARG00000069185, ENSDARG00000013653, ENSDARG00000061454, ENSDARG00000063625, ENSDARG00000052139, ENSDARG00000037362, ENSDARG00000070425, ENSDARG00000005479	530	137	13480	3.52734	0.00540087	0.000601542	0.0103011
INTERPRO	IPR001628:Zinc finger, nuclear hormone receptor-type	13	1.72872	7.09755e-06	ENSDARG00000054003, ENSDARG00000025032, ENSDARG00000033172, ENSDARG00000056783, ENSDARG00000052695, ENSDARG00000018030, ENSDARG00000034117, ENSDARG00000009473, ENSDARG00000055678, ENSDARG00000043170, ENSDARG00000071565, ENSDARG00000034893, ENSDARG00000017168, ENSDARG00000040926	530	65	13480	5.08679	0.00571843	0.00057332	0.0109085
INTERPRO	IPR001723:Steroid hormone receptor	13	1.72872	7.09755e-06	ENSDARG00000054003, ENSDARG00000025032, ENSDARG00000033172, ENSDARG00000056783, ENSDARG00000052695, ENSDARG00000018030, ENSDARG00000034117, ENSDARG00000009473, ENSDARG00000055678, ENSDARG00000043170, ENSDARG00000071565, ENSDARG00000034893, ENSDARG00000017168, ENSDARG00000040926	530	65	13480	5.08679	0.00571843	0.00057332	0.0109085
GOTERM_BP_FAT	GO:0048568~embryonic organ development	22	2.92553	7.28219e-06	ENSDARG00000014259, ENSDARG00000019659, ENSDARG00000010583, ENSDARG00000018693, ENSDARG00000037429, ENSDARG00000052910, ENSDARG00000045219, ENSDARG00000009905, ENSDARG00000006110, ENSDARG00000010124, ENSDARG00000008305, ENSDARG00000035563, ENSDARG00000018643, ENSDARG00000037879, ENSDARG00000019930, ENSDARG00000038159, ENSDARG00000056043, ENSDARG00000022254, ENSDARG00000018492, ENSDARG00000003399,…	365	147	7504	3.07684	0.00789897	0.0001888	0.01163
GOTERM_BP_FAT	GO:0006350~transcription	49	6.51596	7.3476e-06	ENSDARG00000063194, ENSDARG00000057936, ENSDARG00000013076, ENSDARG00000054003, ENSDARG00000059020, ENSDARG00000007369, ENSDARG00000052695, ENSDARG00000038159, ENSDARG00000009473, ENSDARG00000069619, ENSDARG00000003803, ENSDARG00000070818, ENSDARG00000008174, ENSDARG00000009905, ENSDARG00000021916, ENSDARG00000010192, ENSDARG00000035563, ENSDARG00000032963, ENSDARG00000018030, ENSDARG00000055678,…	365	516	7504	1.9523	0.00796964	0.000186066	0.0117345
GOTERM_BP_FAT	GO:0016055~Wnt receptor signaling pathway	16	2.12766	7.38452e-06	ENSDARG00000052910, ENSDARG00000077111, ENSDARG00000009905, ENSDARG00000020053, ENSDARG00000014147, ENSDARG00000014571, ENSDARG00000010124, ENSDARG00000007369, ENSDARG00000027589, ENSDARG00000031894, ENSDARG00000038159, ENSDARG00000035521, ENSDARG00000016022, ENSDARG00000004256, ENSDARG00000034894, ENSDARG00000056986	365	82	7504	4.01149	0.00800952	0.000182751	0.0117934
GOTERM_BP_FAT	GO:0030182~neuron differentiation	22	2.92553	8.11494e-06	ENSDARG00000018693, ENSDARG00000037116, ENSDARG00000045219, ENSDARG00000033680, ENSDARG00000055100, ENSDARG00000053835, ENSDARG00000007172, ENSDARG00000044954, ENSDARG00000059279, ENSDARG00000002336, ENSDARG00000011785, ENSDARG00000002601, ENSDARG00000031894, ENSDARG00000056043, ENSDARG00000020417, ENSDARG00000003399, ENSDARG00000033733, ENSDARG00000052150, ENSDARG00000038446, ENSDARG00000074335,…	365	148	7504	3.05605	0.00879827	0.000196363	0.0129599
INTERPRO	IPR000536:Nuclear hormone receptor, ligand-binding, core	13	1.72872	9.83881e-06	ENSDARG00000054003, ENSDARG00000025032, ENSDARG00000033172, ENSDARG00000056783, ENSDARG00000052695, ENSDARG00000018030, ENSDARG00000034117, ENSDARG00000009473, ENSDARG00000055678, ENSDARG00000043170, ENSDARG00000071565, ENSDARG00000034893, ENSDARG00000017168, ENSDARG00000040926	530	67	13480	4.93495	0.00791828	0.000722448	0.0151213
GOTERM_BP_FAT	GO:0048592~eye morphogenesis	14	1.8617	1.55169e-05	ENSDARG00000038159, ENSDARG00000010583, ENSDARG00000035750, ENSDARG00000018492, ENSDARG00000018693, ENSDARG00000040299, ENSDARG00000052150, ENSDARG00000070913, ENSDARG00000032617, ENSDARG00000004256, ENSDARG00000006272, ENSDARG00000035563, ENSDARG00000012078, ENSDARG00000002601	365	67	7504	4.29589	0.0167561	0.000367282	0.0247798
GOTERM_BP_FAT	GO:0014032~neural crest cell development	10	1.32979	2.39827e-05	ENSDARG00000031894, ENSDARG00000011163, ENSDARG00000040606, ENSDARG00000021032, ENSDARG00000052150, ENSDARG00000032617, ENSDARG00000038446, ENSDARG00000077473, ENSDARG00000010192, ENSDARG00000059279	365	34	7504	6.04674	0.0257794	0.000555538	0.0382968
GOTERM_MF_FAT	GO:0004879~ligand-dependent nuclear receptor activity	13	1.72872	2.44621e-05	ENSDARG00000054003, ENSDARG00000025032, ENSDARG00000033172, ENSDARG00000056783, ENSDARG00000052695, ENSDARG00000018030, ENSDARG00000034117, ENSDARG00000009473, ENSDARG00000055678, ENSDARG00000043170, ENSDARG00000071565, ENSDARG00000034893, ENSDARG00000017168, ENSDARG00000040926	348	70	8417	4.49183	0.00782169	0.00156925	0.0330208
GOTERM_MF_FAT	GO:0003707~steroid hormone receptor activity	13	1.72872	2.44621e-05	ENSDARG00000054003, ENSDARG00000025032, ENSDARG00000033172, ENSDARG00000056783, ENSDARG00000052695, ENSDARG00000018030, ENSDARG00000034117, ENSDARG00000009473, ENSDARG00000055678, ENSDARG00000043170, ENSDARG00000071565, ENSDARG00000034893, ENSDARG00000017168, ENSDARG00000040926	348	70	8417	4.49183	0.00782169	0.00156925	0.0330208
GOTERM_BP_FAT	GO:0035113~embryonic appendage morphogenesis	8	1.06383	2.67099e-05	ENSDARG00000056666, ENSDARG00000018693, ENSDARG00000037429, ENSDARG00000070346, ENSDARG00000044485, ENSDARG00000037677, ENSDARG00000002445, ENSDARG00000074319	365	20	7504	8.22356	0.0286685	0.000605806	0.0426508
GOTERM_BP_FAT	GO:0045165~cell fate commitment	12	1.59574	3.01572e-05	ENSDARG00000019659, ENSDARG00000003399, ENSDARG00000052910, ENSDARG00000040299, ENSDARG00000020053, ENSDARG00000033680, ENSDARG00000010878, ENSDARG00000037362, ENSDARG00000002445, ENSDARG00000059279, ENSDARG00000003411, ENSDARG00000040946	365	52	7504	4.74436	0.0323082	0.000670013	0.0481543
GOTERM_BP_FAT	GO:0009880~embryonic pattern specification	10	1.32979	3.0921e-05	ENSDARG00000003398, ENSDARG00000009737, ENSDARG00000003399, ENSDARG00000070535, ENSDARG00000069252, ENSDARG00000014571, ENSDARG00000061923, ENSDARG00000002445, ENSDARG00000007369, ENSDARG00000019815, ENSDARG00000054103	365	35	7504	5.87397	0.0331128	0.000673242	0.0493736
INTERPRO	IPR008946:Nuclear hormone receptor, ligand-binding	12	1.59574	4.00597e-05	ENSDARG00000054003, ENSDARG00000025032, ENSDARG00000033172, ENSDARG00000056783, ENSDARG00000052695, ENSDARG00000018030, ENSDARG00000009473, ENSDARG00000055678, ENSDARG00000043170, ENSDARG00000071565, ENSDARG00000034893, ENSDARG00000017168, ENSDARG00000040926	530	65	13480	4.6955	0.0318507	0.00269378	0.0615545
GOTERM_BP_FAT	GO:0045995~regulation of embryonic development	7	0.930851	4.3086e-05	ENSDARG00000056043, ENSDARG00000023520, ENSDARG00000003399, ENSDARG00000011027, ENSDARG00000070914, ENSDARG00000058543, ENSDARG00000037677	365	15	7504	9.59416	0.0458378	0.000919609	0.068792
GOTERM_BP_FAT	GO:0030901~midbrain development	7	0.930851	4.3086e-05	ENSDARG00000038159, ENSDARG00000038429, ENSDARG00000003399, ENSDARG00000018693, ENSDARG00000016022, ENSDARG00000052150, ENSDARG00000007369	365	15	7504	9.59416	0.0458378	0.000919609	0.068792
INTERPRO	IPR006209:EGF	14	1.8617	4.6554e-05	ENSDARG00000052094, ENSDARG00000061647, ENSDARG00000037429, ENSDARG00000013168, ENSDARG00000017591, ENSDARG00000022934, ENSDARG00000002336, ENSDARG00000044954, ENSDARG00000069185, ENSDARG00000061454, ENSDARG00000063625, ENSDARG00000052139, ENSDARG00000037362, ENSDARG00000070425	530	90	13480	3.95639	0.0369178	0.0028894	0.0715301
GOTERM_BP_FAT	GO:0014033~neural crest cell differentiation	10	1.32979	4.9978e-05	ENSDARG00000031894, ENSDARG00000011163, ENSDARG00000040606, ENSDARG00000021032, ENSDARG00000052150, ENSDARG00000032617, ENSDARG00000038446, ENSDARG00000077473, ENSDARG00000010192, ENSDARG00000059279	365	37	7504	5.55646	0.0529727	0.00104613	0.0797918
GOTERM_BP_FAT	GO:0040012~regulation of locomotion	8	1.06383	5.40055e-05	ENSDARG00000056043, ENSDARG00000003399, ENSDARG00000037116, ENSDARG00000045219, ENSDARG00000058543, ENSDARG00000055100, ENSDARG00000070425, ENSDARG00000015472	365	22	7504	7.47597	0.0571175	0.00110908	0.0862193
GOTERM_BP_FAT	GO:0007492~endoderm development	8	1.06383	5.40055e-05	ENSDARG00000006640, ENSDARG00000017821, ENSDARG00000009737, ENSDARG00000003399, ENSDARG00000052910, ENSDARG00000069252, ENSDARG00000015611, ENSDARG00000014091, ENSDARG00000003411	365	22	7504	7.47597	0.0571175	0.00110908	0.0862193
SP_PIR_KEYWORDS	egf-like domain	17	2.26064	5.41913e-05	ENSDARG00000052094, ENSDARG00000061647, ENSDARG00000037429, ENSDARG00000060397, ENSDARG00000013168, ENSDARG00000017591, ENSDARG00000022934, ENSDARG00000044954, ENSDARG00000002336, ENSDARG00000069185, ENSDARG00000013653, ENSDARG00000061454, ENSDARG00000063625, ENSDARG00000052139, ENSDARG00000037362, ENSDARG00000070425, ENSDARG00000005479	360	121	8377	3.26926	0.00959994	0.0013771	0.0666051
GOTERM_BP_FAT	GO:0035270~endocrine system development	10	1.32979	6.27261e-05	ENSDARG00000014259, ENSDARG00000038386, ENSDARG00000003399, ENSDARG00000070346, ENSDARG00000033680, ENSDARG00000008305, ENSDARG00000034894, ENSDARG00000021201, ENSDARG00000019930, ENSDARG00000000943	365	38	7504	5.41024	0.0660299	0.00126422	0.100135
GOTERM_BP_FAT	GO:0035136~forelimb morphogenesis	8	1.06383	7.4428e-05	ENSDARG00000056666, ENSDARG00000018693, ENSDARG00000070346, ENSDARG00000058543, ENSDARG00000044485, ENSDARG00000037677, ENSDARG00000002445, ENSDARG00000074319	365	23	7504	7.15092	0.0778571	0.00147264	0.118805
GOTERM_BP_FAT	GO:0035138~pectoral fin morphogenesis	8	1.06383	7.4428e-05	ENSDARG00000056666, ENSDARG00000018693, ENSDARG00000070346, ENSDARG00000058543, ENSDARG00000044485, ENSDARG00000037677, ENSDARG00000002445, ENSDARG00000074319	365	23	7504	7.15092	0.0778571	0.00147264	0.118805
GOTERM_BP_FAT	GO:0035108~limb morphogenesis	8	1.06383	0.00010074	ENSDARG00000056666, ENSDARG00000018693, ENSDARG00000070346, ENSDARG00000058543, ENSDARG00000044485, ENSDARG00000037677, ENSDARG00000002445, ENSDARG00000074319	365	24	7504	6.85297	0.103907	0.00195721	0.160774
GOTERM_BP_FAT	GO:0060173~limb development	8	1.06383	0.00010074	ENSDARG00000056666, ENSDARG00000018693, ENSDARG00000070346, ENSDARG00000058543, ENSDARG00000044485, ENSDARG00000037677, ENSDARG00000002445, ENSDARG00000074319	365	24	7504	6.85297	0.103907	0.00195721	0.160774
GOTERM_BP_FAT	GO:0007219~Notch signaling pathway	9	1.19681	0.000106973	ENSDARG00000054560, ENSDARG00000052094, ENSDARG00000054562, ENSDARG00000003398, ENSDARG00000013168, ENSDARG00000052139, ENSDARG00000070425, ENSDARG00000002336, ENSDARG00000032963, ENSDARG00000037879	365	32	7504	5.78219	0.10997	0.00204178	0.170714
SMART	SM00399:ZnF_C4	13	1.72872	0.000115312	ENSDARG00000054003, ENSDARG00000025032, ENSDARG00000033172, ENSDARG00000056783, ENSDARG00000052695, ENSDARG00000018030, ENSDARG00000034117, ENSDARG00000009473, ENSDARG00000055678, ENSDARG00000043170, ENSDARG00000071565, ENSDARG00000034893, ENSDARG00000017168, ENSDARG00000040926	375	65	7141	3.80853	0.022687	0.00762026	0.144317
GOTERM_BP_FAT	GO:0031175~neuron projection development	13	1.72872	0.000117457	ENSDARG00000018693, ENSDARG00000037116, ENSDARG00000055100, ENSDARG00000053835, ENSDARG00000007172, ENSDARG00000044954, ENSDARG00000056043, ENSDARG00000020417, ENSDARG00000033733, ENSDARG00000052150, ENSDARG00000038446, ENSDARG00000074335, ENSDARG00000015025	365	70	7504	3.81808	0.120075	0.00220306	0.18743
GOTERM_BP_FAT	GO:0035118~embryonic pectoral fin morphogenesis	7	0.930851	0.000141127	ENSDARG00000056666, ENSDARG00000018693, ENSDARG00000070346, ENSDARG00000044485, ENSDARG00000037677, ENSDARG00000002445, ENSDARG00000074319	365	18	7504	7.99513	0.142469	0.00260166	0.225161
GOTERM_BP_FAT	GO:0030326~embryonic limb morphogenesis	7	0.930851	0.000141127	ENSDARG00000056666, ENSDARG00000018693, ENSDARG00000070346, ENSDARG00000044485, ENSDARG00000037677, ENSDARG00000002445, ENSDARG00000074319	365	18	7504	7.99513	0.142469	0.00260166	0.225161
GOTERM_BP_FAT	GO:0035115~embryonic forelimb morphogenesis	7	0.930851	0.000141127	ENSDARG00000056666, ENSDARG00000018693, ENSDARG00000070346, ENSDARG00000044485, ENSDARG00000037677, ENSDARG00000002445, ENSDARG00000074319	365	18	7504	7.99513	0.142469	0.00260166	0.225161
SP_PIR_KEYWORDS	wnt signaling pathway	12	1.59574	0.000149664	ENSDARG00000038159, ENSDARG00000052910, ENSDARG00000077111, ENSDARG00000009905, ENSDARG00000035521, ENSDARG00000020053, ENSDARG00000014147, ENSDARG00000034894, ENSDARG00000004256, ENSDARG00000007369, ENSDARG00000056986, ENSDARG00000027589	360	69	8377	4.04686	0.0262905	0.00332474	0.183849
GOTERM_BP_FAT	GO:0060028~convergent extension involved in axis elongation	6	0.797872	0.00015596	ENSDARG00000078416, ENSDARG00000055678, ENSDARG00000009905, ENSDARG00000062338, ENSDARG00000034894, ENSDARG00000015472	365	12	7504	10.2795	0.156212	0.00282689	0.248799
SMART	SM00430:HOLI	13	1.72872	0.000156151	ENSDARG00000054003, ENSDARG00000025032, ENSDARG00000033172, ENSDARG00000056783, ENSDARG00000052695, ENSDARG00000018030, ENSDARG00000034117, ENSDARG00000009473, ENSDARG00000055678, ENSDARG00000043170, ENSDARG00000071565, ENSDARG00000034893, ENSDARG00000017168, ENSDARG00000040926	375	67	7141	3.69485	0.0305985	0.007739	0.195382
GOTERM_BP_FAT	GO:0051270~regulation of cell motion	7	0.930851	0.000197904	ENSDARG00000056043, ENSDARG00000003399, ENSDARG00000037116, ENSDARG00000045219, ENSDARG00000058543, ENSDARG00000070425, ENSDARG00000015472	365	19	7504	7.57433	0.193893	0.00352718	0.315611
GOTERM_BP_FAT	GO:0030334~regulation of cell migration	7	0.930851	0.000197904	ENSDARG00000056043, ENSDARG00000003399, ENSDARG00000037116, ENSDARG00000045219, ENSDARG00000058543, ENSDARG00000070425, ENSDARG00000015472	365	19	7504	7.57433	0.193893	0.00352718	0.315611
GOTERM_BP_FAT	GO:0033339~pectoral fin development	8	1.06383	0.000227827	ENSDARG00000056666, ENSDARG00000018693, ENSDARG00000070346, ENSDARG00000058543, ENSDARG00000044485, ENSDARG00000037677, ENSDARG00000002445, ENSDARG00000074319	365	27	7504	6.09153	0.219743	0.00399413	0.363251
GOTERM_BP_FAT	GO:0001764~neuron migration	6	0.797872	0.000243403	ENSDARG00000056043, ENSDARG00000018693, ENSDARG00000037116, ENSDARG00000052150, ENSDARG00000055100, ENSDARG00000000861	365	13	7504	9.48872	0.232869	0.00419906	0.38804
GOTERM_BP_FAT	GO:0007411~axon guidance	9	1.19681	0.000259553	ENSDARG00000056043, ENSDARG00000037116, ENSDARG00000052150, ENSDARG00000055100, ENSDARG00000038446, ENSDARG00000007172, ENSDARG00000053835, ENSDARG00000044954, ENSDARG00000074335	365	36	7504	5.13973	0.246246	0.00440728	0.413737
SMART	SM00181:EGF	19	2.5266	0.000262612	ENSDARG00000052094, ENSDARG00000061647, ENSDARG00000060397, ENSDARG00000013168, ENSDARG00000062686, ENSDARG00000027112, ENSDARG00000017591, ENSDARG00000022934, ENSDARG00000044954, ENSDARG00000002336, ENSDARG00000045070, ENSDARG00000069185, ENSDARG00000013653, ENSDARG00000061454, ENSDARG00000063625, ENSDARG00000052139, ENSDARG00000037362, ENSDARG00000070425, ENSDARG00000005479	375	137	7141	2.64095	0.0509242	0.0103989	0.328389
GOTERM_BP_FAT	GO:0048048~embryonic eye morphogenesis	7	0.930851	0.000271273	ENSDARG00000038159, ENSDARG00000010583, ENSDARG00000018492, ENSDARG00000018693, ENSDARG00000040299, ENSDARG00000004256, ENSDARG00000035563	365	20	7504	7.19562	0.255808	0.00453516	0.432381
PIR_SUPERFAMILY	PIRSF036753:retinoic acid receptor	4	0.531915	0.000281199	ENSDARG00000034117, ENSDARG00000054003, ENSDARG00000056783, ENSDARG00000034893	176	4	4173	23.7102	0.0506987	0.0506987	0.347394
KEGG_PATHWAY	dre04330:Notch signaling pathway	10	1.32979	0.00028337	ENSDARG00000052094, ENSDARG00000003398, ENSDARG00000002787, ENSDARG00000013168, ENSDARG00000052139, ENSDARG00000070425, ENSDARG00000079552, ENSDARG00000002336, ENSDARG00000032963, ENSDARG00000037879	157	56	3954	4.49727	0.0213089	0.0213089	0.297789
GOTERM_BP_FAT	GO:0048667~cell morphogenesis involved in neuron differentiation	12	1.59574	0.000291188	ENSDARG00000056043, ENSDARG00000020417, ENSDARG00000018693, ENSDARG00000037116, ENSDARG00000052150, ENSDARG00000055100, ENSDARG00000038446, ENSDARG00000007172, ENSDARG00000053835, ENSDARG00000044954, ENSDARG00000074335, ENSDARG00000015025	365	66	7504	3.73798	0.271778	0.00479377	0.464054
GOTERM_BP_FAT	GO:0007409~axonogenesis	12	1.59574	0.000291188	ENSDARG00000056043, ENSDARG00000020417, ENSDARG00000018693, ENSDARG00000037116, ENSDARG00000052150, ENSDARG00000055100, ENSDARG00000038446, ENSDARG00000007172, ENSDARG00000053835, ENSDARG00000044954, ENSDARG00000074335, ENSDARG00000015025	365	66	7504	3.73798	0.271778	0.00479377	0.464054
GOTERM_MF_FAT	GO:0004714~transmembrane receptor protein tyrosine kinase activity	9	1.19681	0.000314769	ENSDARG00000076757, ENSDARG00000031548, ENSDARG00000017354, ENSDARG00000005356, ENSDARG00000040346, ENSDARG00000011027, ENSDARG00000058115, ENSDARG00000027112, ENSDARG00000069105	348	43	8417	5.06235	0.0961183	0.0167017	0.424129
GOTERM_BP_FAT	GO:0048812~neuron projection morphogenesis	12	1.59574	0.000333552	ENSDARG00000056043, ENSDARG00000020417, ENSDARG00000018693, ENSDARG00000037116, ENSDARG00000052150, ENSDARG00000055100, ENSDARG00000038446, ENSDARG00000007172, ENSDARG00000053835, ENSDARG00000044954, ENSDARG00000074335, ENSDARG00000015025	365	67	7504	3.68219	0.304622	0.0054077	0.531401
GOTERM_BP_FAT	GO:0060027~convergent extension involved in gastrulation	9	1.19681	0.00038527	ENSDARG00000078416, ENSDARG00000018693, ENSDARG00000006110, ENSDARG00000062338, ENSDARG00000036987, ENSDARG00000034894, ENSDARG00000000861, ENSDARG00000004256, ENSDARG00000015472	365	38	7504	4.86921	0.342717	0.00615218	0.613558
GOTERM_BP_FAT	GO:0050767~regulation of neurogenesis	9	1.19681	0.00038527	ENSDARG00000018693, ENSDARG00000037116, ENSDARG00000033680, ENSDARG00000052610, ENSDARG00000056438, ENSDARG00000002445, ENSDARG00000002707, ENSDARG00000044954, ENSDARG00000040946	365	38	7504	4.86921	0.342717	0.00615218	0.613558
GOTERM_BP_FAT	GO:0051960~regulation of nervous system development	9	1.19681	0.00038527	ENSDARG00000018693, ENSDARG00000037116, ENSDARG00000033680, ENSDARG00000052610, ENSDARG00000056438, ENSDARG00000002445, ENSDARG00000002707, ENSDARG00000044954, ENSDARG00000040946	365	38	7504	4.86921	0.342717	0.00615218	0.613558
SP_PIR_KEYWORDS	signal	26	3.45745	0.000387261	ENSDARG00000011027, ENSDARG00000037429, ENSDARG00000027602, ENSDARG00000032617, ENSDARG00000010941, ENSDARG00000052697, ENSDARG00000002336, ENSDARG00000036279, ENSDARG00000018643, ENSDARG00000057531, ENSDARG00000058115, ENSDARG00000005754, ENSDARG00000071377, ENSDARG00000034894, ENSDARG00000005356, ENSDARG00000026771, ENSDARG00000038843, ENSDARG00000018693, ENSDARG00000052910, ENSDARG00000006110,…	360	280	8377	2.16073	0.0666228	0.00763138	0.475078
GOTERM_BP_FAT	GO:0030030~cell projection organization	16	2.12766	0.000411799	ENSDARG00000059604, ENSDARG00000018693, ENSDARG00000037116, ENSDARG00000055100, ENSDARG00000007172, ENSDARG00000053835, ENSDARG00000044954, ENSDARG00000056043, ENSDARG00000020417, ENSDARG00000055678, ENSDARG00000033733, ENSDARG00000052150, ENSDARG00000038446, ENSDARG00000061923, ENSDARG00000074335, ENSDARG00000015025	365	115	7504	2.86037	0.361441	0.00647952	0.655676
INTERPRO	IPR013151:Immunoglobulin	15	1.99468	0.000456543	ENSDARG00000005356, ENSDARG00000006396, ENSDARG00000011163, ENSDARG00000011027, ENSDARG00000027602, ENSDARG00000060758, ENSDARG00000009930, ENSDARG00000052630, ENSDARG00000058538, ENSDARG00000058115, ENSDARG00000005754, ENSDARG00000018065, ENSDARG00000074335, ENSDARG00000015025, ENSDARG00000069105	530	127	13480	3.00401	0.308554	0.0260108	0.699413
INTERPRO	IPR003961:Fibronectin, type III	16	2.12766	0.000458843	ENSDARG00000006396, ENSDARG00000005356, ENSDARG00000017354, ENSDARG00000031548, ENSDARG00000076895, ENSDARG00000040346, ENSDARG00000060758, ENSDARG00000069692, ENSDARG00000027112, ENSDARG00000010941, ENSDARG00000019815, ENSDARG00000006526, ENSDARG00000069619, ENSDARG00000005754, ENSDARG00000074335, ENSDARG00000015025	530	142	13480	2.8658	0.309839	0.0244189	0.702925
GOTERM_BP_FAT	GO:0048732~gland development	8	1.06383	0.000460482	ENSDARG00000014259, ENSDARG00000038386, ENSDARG00000003399, ENSDARG00000033680, ENSDARG00000008305, ENSDARG00000021201, ENSDARG00000019930, ENSDARG00000000943	365	30	7504	5.48237	0.394427	0.00713982	0.732923
GOTERM_BP_FAT	GO:0060560~developmental growth involved in morphogenesis	6	0.797872	0.000523941	ENSDARG00000078416, ENSDARG00000055678, ENSDARG00000009905, ENSDARG00000062338, ENSDARG00000034894, ENSDARG00000015472	365	15	7504	8.22356	0.434882	0.0080061	0.833531
GOTERM_BP_FAT	GO:0060284~regulation of cell development	9	1.19681	0.00055654	ENSDARG00000018693, ENSDARG00000037116, ENSDARG00000033680, ENSDARG00000052610, ENSDARG00000056438, ENSDARG00000002445, ENSDARG00000002707, ENSDARG00000044954, ENSDARG00000040946	365	40	7504	4.62575	0.454602	0.00838466	0.885176
INTERPRO	IPR003078:Retinoic acid receptor	4	0.531915	0.000566432	ENSDARG00000034117, ENSDARG00000054003, ENSDARG00000056783, ENSDARG00000034893	530	5	13480	20.3472	0.36733	0.0282074	0.867077
INTERPRO	IPR001881:EGF-like calcium-binding	11	1.46277	0.000596902	ENSDARG00000069185, ENSDARG00000013653, ENSDARG00000052094, ENSDARG00000037429, ENSDARG00000013168, ENSDARG00000052139, ENSDARG00000037362, ENSDARG00000017591, ENSDARG00000070425, ENSDARG00000044954, ENSDARG00000002336	530	74	13480	3.78072	0.382725	0.02798	0.91352
INTERPRO	IPR001090:Ephrin receptor, ligand binding	5	0.664894	0.000620808	ENSDARG00000076757, ENSDARG00000031548, ENSDARG00000017354, ENSDARG00000040346, ENSDARG00000027112	530	11	13480	11.5609	0.394541	0.0274911	0.949944
GOTERM_BP_FAT	GO:0043010~camera-type eye development	15	1.99468	0.000678986	ENSDARG00000010583, ENSDARG00000035750, ENSDARG00000018693, ENSDARG00000006272, ENSDARG00000035563, ENSDARG00000002601, ENSDARG00000038159, ENSDARG00000056043, ENSDARG00000003399, ENSDARG00000018492, ENSDARG00000041895, ENSDARG00000055026, ENSDARG00000052150, ENSDARG00000011404, ENSDARG00000012078	365	108	7504	2.8554	0.522727	0.0100813	1.07894
GOTERM_MF_FAT	GO:0005003~ephrin receptor activity	5	0.664894	0.000744006	ENSDARG00000076757, ENSDARG00000031548, ENSDARG00000017354, ENSDARG00000040346, ENSDARG00000027112	348	11	8417	10.994	0.212518	0.0335548	0.999811
KEGG_PATHWAY	dre04310:Wnt signaling pathway	17	2.26064	0.000807339	ENSDARG00000035750, ENSDARG00000052910, ENSDARG00000037593, ENSDARG00000045219, ENSDARG00000020053, ENSDARG00000014147, ENSDARG00000014571, ENSDARG00000002787, ENSDARG00000027589, ENSDARG00000031894, ENSDARG00000038159, ENSDARG00000022254, ENSDARG00000009473, ENSDARG00000009689, ENSDARG00000035521, ENSDARG00000030871, ENSDARG00000034894	157	168	3954	2.54845	0.0595366	0.0302251	0.846305
GOTERM_BP_FAT	GO:0007169~transmembrane receptor protein tyrosine kinase signaling pathway	10	1.32979	0.000895558	ENSDARG00000076757, ENSDARG00000031548, ENSDARG00000017354, ENSDARG00000016153, ENSDARG00000023520, ENSDARG00000040346, ENSDARG00000011027, ENSDARG00000058115, ENSDARG00000027112, ENSDARG00000069105	365	53	7504	3.87904	0.623071	0.0130986	1.42078
GOTERM_BP_FAT	GO:0042663~regulation of endodermal cell fate specification	5	0.664894	0.000905723	ENSDARG00000023520, ENSDARG00000003399, ENSDARG00000011027, ENSDARG00000070914, ENSDARG00000037677	365	10	7504	10.2795	0.627224	0.0130709	1.4368
GOTERM_BP_FAT	GO:0060030~dorsal convergence	5	0.664894	0.000905723	ENSDARG00000078416, ENSDARG00000018693, ENSDARG00000006110, ENSDARG00000062338, ENSDARG00000036987	365	10	7504	10.2795	0.627224	0.0130709	1.4368
SP_PIR_KEYWORDS	glycoprotein	28	3.7234	0.000937931	ENSDARG00000011027, ENSDARG00000037429, ENSDARG00000027602, ENSDARG00000010941, ENSDARG00000002336, ENSDARG00000037879, ENSDARG00000036279, ENSDARG00000035198, ENSDARG00000057531, ENSDARG00000058115, ENSDARG00000005754, ENSDARG00000034894, ENSDARG00000055989, ENSDARG00000005356, ENSDARG00000017058, ENSDARG00000038843, ENSDARG00000018693, ENSDARG00000052910, ENSDARG00000006110, ENSDARG00000013168,…	360	331	8377	1.96841	0.153826	0.0165643	1.14705
GOTERM_BP_FAT	GO:0001755~neural crest cell migration	7	0.930851	0.00100864	ENSDARG00000031894, ENSDARG00000011163, ENSDARG00000021032, ENSDARG00000052150, ENSDARG00000032617, ENSDARG00000038446, ENSDARG00000010192	365	25	7504	5.75649	0.666784	0.014356	1.59883
GOTERM_BP_FAT	GO:0048666~neuron development	14	1.8617	0.00101953	ENSDARG00000018693, ENSDARG00000037116, ENSDARG00000055100, ENSDARG00000007172, ENSDARG00000053835, ENSDARG00000044954, ENSDARG00000002336, ENSDARG00000056043, ENSDARG00000020417, ENSDARG00000033733, ENSDARG00000052150, ENSDARG00000038446, ENSDARG00000074335, ENSDARG00000015025	365	100	7504	2.87825	0.670717	0.0143229	1.61597
GOTERM_BP_FAT	GO:0048589~developmental growth	10	1.32979	0.00102968	ENSDARG00000078416, ENSDARG00000018693, ENSDARG00000055678, ENSDARG00000037116, ENSDARG00000011027, ENSDARG00000009905, ENSDARG00000062338, ENSDARG00000007172, ENSDARG00000034894, ENSDARG00000015472	365	54	7504	3.8072	0.674339	0.0142804	1.63192
INTERPRO	IPR000152:EGF-type aspartate/asparagine hydroxylation conserved site	10	1.32979	0.00115992	ENSDARG00000013653, ENSDARG00000052094, ENSDARG00000037429, ENSDARG00000013168, ENSDARG00000052139, ENSDARG00000037362, ENSDARG00000017591, ENSDARG00000070425, ENSDARG00000044954, ENSDARG00000002336	530	67	13480	3.79611	0.608496	0.0481576	1.76803
GOTERM_BP_FAT	GO:0021915~neural tube development	8	1.06383	0.00123378	ENSDARG00000038159, ENSDARG00000018030, ENSDARG00000036292, ENSDARG00000003399, ENSDARG00000018693, ENSDARG00000006272, ENSDARG00000007369, ENSDARG00000002707	365	35	7504	4.69918	0.739309	0.016874	1.95243
INTERPRO	IPR013098:Immunoglobulin I-set	14	1.8617	0.00124599	ENSDARG00000006396, ENSDARG00000011027, ENSDARG00000060758, ENSDARG00000032617, ENSDARG00000004597, ENSDARG00000019473, ENSDARG00000058115, ENSDARG00000005754, ENSDARG00000018065, ENSDARG00000078518, ENSDARG00000074335, ENSDARG00000015025, ENSDARG00000056998, ENSDARG00000069105	530	125	13480	2.8486	0.634827	0.0491218	1.89804
GOTERM_BP_FAT	GO:0009798~axis specification	6	0.797872	0.00132506	ENSDARG00000036292, ENSDARG00000070535, ENSDARG00000014571, ENSDARG00000002445, ENSDARG00000059073, ENSDARG00000054103	365	18	7504	6.85297	0.764005	0.0178874	2.09544
GOTERM_BP_FAT	GO:0003007~heart morphogenesis	10	1.32979	0.00134672	ENSDARG00000017821, ENSDARG00000003399, ENSDARG00000029439, ENSDARG00000008398, ENSDARG00000036987, ENSDARG00000008305, ENSDARG00000006272, ENSDARG00000019815, ENSDARG00000019930, ENSDARG00000012078	365	56	7504	3.67123	0.769515	0.017955	2.12935
GOTERM_BP_FAT	GO:0030855~epithelial cell differentiation	5	0.664894	0.00136915	ENSDARG00000038386, ENSDARG00000037429, ENSDARG00000008305, ENSDARG00000019815, ENSDARG00000012078	365	11	7504	9.34496	0.775083	0.0180309	2.16444
GOTERM_BP_FAT	GO:0010470~regulation of gastrulation	5	0.664894	0.00136915	ENSDARG00000023520, ENSDARG00000003399, ENSDARG00000011027, ENSDARG00000070914, ENSDARG00000037677	365	11	7504	9.34496	0.775083	0.0180309	2.16444
GOTERM_BP_FAT	GO:0042659~regulation of cell fate specification	5	0.664894	0.00136915	ENSDARG00000023520, ENSDARG00000003399, ENSDARG00000011027, ENSDARG00000070914, ENSDARG00000037677	365	11	7504	9.34496	0.775083	0.0180309	2.16444
GOTERM_BP_FAT	GO:0010453~regulation of cell fate commitment	5	0.664894	0.00136915	ENSDARG00000023520, ENSDARG00000003399, ENSDARG00000011027, ENSDARG00000070914, ENSDARG00000037677	365	11	7504	9.34496	0.775083	0.0180309	2.16444
GOTERM_BP_FAT	GO:0030903~notochord development	8	1.06383	0.00146894	ENSDARG00000056043, ENSDARG00000003399, ENSDARG00000052910, ENSDARG00000045219, ENSDARG00000040299, ENSDARG00000009905, ENSDARG00000010124, ENSDARG00000018643	365	36	7504	4.56865	0.798276	0.0191026	2.32048
GOTERM_BP_FAT	GO:0007155~cell adhesion	22	2.92553	0.00149001	ENSDARG00000005356, ENSDARG00000031720, ENSDARG00000018693, ENSDARG00000014571, ENSDARG00000036121, ENSDARG00000017591, ENSDARG00000006272, ENSDARG00000006467, ENSDARG00000019815, ENSDARG00000001442, ENSDARG00000045070, ENSDARG00000036279, ENSDARG00000056043, ENSDARG00000059906, ENSDARG00000070360, ENSDARG00000005754, ENSDARG00000052494, ENSDARG00000058543, ENSDARG00000038446, ENSDARG00000004256,…	365	213	7504	2.12345	0.802858	0.0191457	2.35339
GOTERM_BP_FAT	GO:0022610~biological adhesion	22	2.92553	0.00149001	ENSDARG00000005356, ENSDARG00000031720, ENSDARG00000018693, ENSDARG00000014571, ENSDARG00000036121, ENSDARG00000017591, ENSDARG00000006272, ENSDARG00000006467, ENSDARG00000019815, ENSDARG00000001442, ENSDARG00000045070, ENSDARG00000036279, ENSDARG00000056043, ENSDARG00000059906, ENSDARG00000070360, ENSDARG00000005754, ENSDARG00000052494, ENSDARG00000058543, ENSDARG00000038446, ENSDARG00000004256,…	365	213	7504	2.12345	0.802858	0.0191457	2.35339
INTERPRO	IPR003598:Immunoglobulin subtype 2	16	2.12766	0.0016784	ENSDARG00000006396, ENSDARG00000011163, ENSDARG00000011027, ENSDARG00000027602, ENSDARG00000009930, ENSDARG00000032617, ENSDARG00000004597, ENSDARG00000019473, ENSDARG00000058115, ENSDARG00000005754, ENSDARG00000018065, ENSDARG00000078518, ENSDARG00000074335, ENSDARG00000015025, ENSDARG00000056998, ENSDARG00000069105	530	161	13480	2.5276	0.742643	0.0625885	2.54885
GOTERM_BP_FAT	GO:0009855~determination of bilateral symmetry	12	1.59574	0.00171419	ENSDARG00000006640, ENSDARG00000003398, ENSDARG00000003399, ENSDARG00000037429, ENSDARG00000040299, ENSDARG00000009905, ENSDARG00000006110, ENSDARG00000053493, ENSDARG00000007329, ENSDARG00000021201, ENSDARG00000019969, ENSDARG00000000943	365	81	7504	3.04576	0.845622	0.0217408	2.70294
GOTERM_BP_FAT	GO:0009799~determination of symmetry	12	1.59574	0.00171419	ENSDARG00000006640, ENSDARG00000003398, ENSDARG00000003399, ENSDARG00000037429, ENSDARG00000040299, ENSDARG00000009905, ENSDARG00000006110, ENSDARG00000053493, ENSDARG00000007329, ENSDARG00000021201, ENSDARG00000019969, ENSDARG00000000943	365	81	7504	3.04576	0.845622	0.0217408	2.70294
GOTERM_BP_FAT	GO:0048593~camera-type eye morphogenesis	8	1.06383	0.00173765	ENSDARG00000038159, ENSDARG00000035750, ENSDARG00000018492, ENSDARG00000052150, ENSDARG00000006272, ENSDARG00000035563, ENSDARG00000012078, ENSDARG00000002601	365	37	7504	4.44517	0.849522	0.0217819	2.73945
INTERPRO	IPR018097:EGF-like calcium-binding, conserved site	10	1.32979	0.00175934	ENSDARG00000013653, ENSDARG00000052094, ENSDARG00000037429, ENSDARG00000013168, ENSDARG00000052139, ENSDARG00000037362, ENSDARG00000017591, ENSDARG00000070425, ENSDARG00000044954, ENSDARG00000002336	530	71	13480	3.58225	0.758961	0.0626256	2.6702
SMART	SM00615:EPH_lbd	5	0.664894	0.00182073	ENSDARG00000076757, ENSDARG00000031548, ENSDARG00000017354, ENSDARG00000040346, ENSDARG00000027112	375	11	7141	8.65576	0.304173	0.0586521	2.25645
SP_PIR_KEYWORDS	differentiation	12	1.59574	0.00183022	ENSDARG00000023520, ENSDARG00000016854, ENSDARG00000038386, ENSDARG00000018693, ENSDARG00000010770, ENSDARG00000000861, ENSDARG00000052688, ENSDARG00000044462, ENSDARG00000002336, ENSDARG00000015025, ENSDARG00000037879, ENSDARG00000019930	360	92	8377	3.03514	0.278251	0.0292084	2.22705
GOTERM_BP_FAT	GO:0035088~establishment or maintenance of apical/basal cell polarity	4	0.531915	0.0020289	ENSDARG00000010583, ENSDARG00000000861, ENSDARG00000006272, ENSDARG00000019815	365	6	7504	13.7059	0.890488	0.0251016	3.19168
GOTERM_BP_FAT	GO:0007167~enzyme linked receptor protein signaling pathway	12	1.59574	0.00209307	ENSDARG00000076757, ENSDARG00000031548, ENSDARG00000017354, ENSDARG00000016153, ENSDARG00000023520, ENSDARG00000040346, ENSDARG00000011027, ENSDARG00000058115, ENSDARG00000045097, ENSDARG00000027112, ENSDARG00000016858, ENSDARG00000069105	365	83	7504	2.97237	0.897894	0.0255956	3.29105
SP_PIR_KEYWORDS	Immunoglobulin domain	12	1.59574	0.0021784	ENSDARG00000019473, ENSDARG00000005356, ENSDARG00000052630, ENSDARG00000011027, ENSDARG00000058115, ENSDARG00000027602, ENSDARG00000005754, ENSDARG00000060758, ENSDARG00000009930, ENSDARG00000069105, ENSDARG00000015025, ENSDARG00000004597	360	94	8377	2.97057	0.321709	0.0318306	2.64553
INTERPRO	IPR012680:Laminin G, subdomain 2	7	0.930851	0.00218352	ENSDARG00000056043, ENSDARG00000069185, ENSDARG00000061454, ENSDARG00000061647, ENSDARG00000058543, ENSDARG00000017591, ENSDARG00000044954	530	35	13480	5.08679	0.829021	0.0739174	3.30395
GOTERM_BP_FAT	GO:0001568~blood vessel development	14	1.8617	0.00226207	ENSDARG00000052094, ENSDARG00000037429, ENSDARG00000033999, ENSDARG00000024431, ENSDARG00000007329, ENSDARG00000053835, ENSDARG00000019930, ENSDARG00000056043, ENSDARG00000003398, ENSDARG00000033733, ENSDARG00000038446, ENSDARG00000070425, ENSDARG00000034894, ENSDARG00000012078	365	109	7504	2.64059	0.915091	0.0273295	3.55229
GOTERM_BP_FAT	GO:0021536~diencephalon development	7	0.930851	0.00229578	ENSDARG00000014259, ENSDARG00000031894, ENSDARG00000038386, ENSDARG00000038429, ENSDARG00000033680, ENSDARG00000021201, ENSDARG00000000943	365	29	7504	4.96249	0.918159	0.0274277	3.60433
INTERPRO	IPR013162:CD80-like, immunoglobulin C2-set	6	0.797872	0.00252759	ENSDARG00000019473, ENSDARG00000052630, ENSDARG00000058538, ENSDARG00000060758, ENSDARG00000009930, ENSDARG00000056998	530	25	13480	6.10415	0.870604	0.0816743	3.81516
INTERPRO	IPR013111:EGF, extracellular	7	0.930851	0.00253488	ENSDARG00000060397, ENSDARG00000062686, ENSDARG00000070425, ENSDARG00000022934, ENSDARG00000002336, ENSDARG00000045070, ENSDARG00000005479	530	36	13480	4.94549	0.871365	0.0787568	3.82596
GOTERM_CC_FAT	GO:0005886~plasma membrane	40	5.31915	0.00255898	ENSDARG00000031548, ENSDARG00000016153, ENSDARG00000011027, ENSDARG00000027602, ENSDARG00000008398, ENSDARG00000043646, ENSDARG00000012177, ENSDARG00000027940, ENSDARG00000006272, ENSDARG00000002336, ENSDARG00000007099, ENSDARG00000045070, ENSDARG00000069185, ENSDARG00000019473, ENSDARG00000013653, ENSDARG00000012057, ENSDARG00000018743, ENSDARG00000012248, ENSDARG00000000861, ENSDARG00000004256,…	178	614	4330	1.58475	0.366238	0.366238	3.10106
INTERPRO	IPR001791:Laminin G	7	0.930851	0.00292703	ENSDARG00000056043, ENSDARG00000069185, ENSDARG00000061454, ENSDARG00000061647, ENSDARG00000058543, ENSDARG00000017591, ENSDARG00000044954	530	37	13480	4.81183	0.90638	0.0870703	4.40548
GOTERM_BP_FAT	GO:0001944~vasculature development	14	1.8617	0.00311955	ENSDARG00000052094, ENSDARG00000037429, ENSDARG00000033999, ENSDARG00000024431, ENSDARG00000007329, ENSDARG00000053835, ENSDARG00000019930, ENSDARG00000056043, ENSDARG00000003398, ENSDARG00000033733, ENSDARG00000038446, ENSDARG00000070425, ENSDARG00000034894, ENSDARG00000012078	365	113	7504	2.54712	0.96671	0.0366997	4.86767
GOTERM_BP_FAT	GO:0008543~fibroblast growth factor receptor signaling pathway	4	0.531915	0.00342335	ENSDARG00000023520, ENSDARG00000011027, ENSDARG00000058115, ENSDARG00000069105	365	7	7504	11.7479	0.976113	0.0397787	5.32965
GOTERM_BP_FAT	GO:0000578~embryonic axis specification	4	0.531915	0.00342335	ENSDARG00000070535, ENSDARG00000014571, ENSDARG00000002445, ENSDARG00000054103	365	7	7504	11.7479	0.976113	0.0397787	5.32965
GOTERM_BP_FAT	GO:0010001~glial cell differentiation	6	0.797872	0.00347015	ENSDARG00000003399, ENSDARG00000021032, ENSDARG00000053493, ENSDARG00000010878, ENSDARG00000003411, ENSDARG00000040946	365	22	7504	5.60697	0.977304	0.0398877	5.40064
KEGG_PATHWAY	dre00830:Retinol metabolism	6	0.797872	0.00357776	ENSDARG00000058730, ENSDARG00000033999, ENSDARG00000053493, ENSDARG00000057813, ENSDARG00000026039, ENSDARG00000044803	157	27	3954	5.5966	0.238448	0.0867988	3.70139
SP_PIR_KEYWORDS	membrane	89	11.8351	0.00361665	ENSDARG00000044596, ENSDARG00000031720, ENSDARG00000011027, ENSDARG00000003783, ENSDARG00000038731, ENSDARG00000060926, ENSDARG00000031387, ENSDARG00000019856, ENSDARG00000043646, ENSDARG00000074050, ENSDARG00000006272, ENSDARG00000027940, ENSDARG00000007099, ENSDARG00000006467, ENSDARG00000014587, ENSDARG00000023055, ENSDARG00000036630, ENSDARG00000037813, ENSDARG00000019473, ENSDARG00000013653,…	360	1575	8377	1.31491	0.475301	0.0483996	4.3568
GOTERM_BP_FAT	GO:0031016~pancreas development	8	1.06383	0.00369762	ENSDARG00000036292, ENSDARG00000052150, ENSDARG00000033999, ENSDARG00000070346, ENSDARG00000053493, ENSDARG00000013168, ENSDARG00000034894, ENSDARG00000037677	365	42	7504	3.91598	0.9823	0.0420089	5.74493
GOTERM_BP_FAT	GO:0007163~establishment or maintenance of cell polarity	5	0.664894	0.00369847	ENSDARG00000010583, ENSDARG00000000861, ENSDARG00000004256, ENSDARG00000006272, ENSDARG00000019815	365	14	7504	7.34247	0.982316	0.0415853	5.74621
UP_SEQ_FEATURE	topological domain:Extracellular	21	2.79255	0.00386881	ENSDARG00000005356, ENSDARG00000038843, ENSDARG00000018693, ENSDARG00000011027, ENSDARG00000027602, ENSDARG00000020984, ENSDARG00000013168, ENSDARG00000052688, ENSDARG00000002336, ENSDARG00000007099, ENSDARG00000008057, ENSDARG00000078356, ENSDARG00000012057, ENSDARG00000018743, ENSDARG00000058115, ENSDARG00000055026, ENSDARG00000005754, ENSDARG00000008153, ENSDARG00000002172, ENSDARG00000015025,…	143	195	2592	1.95202	0.816919	0.57212	5.33073
GOTERM_BP_FAT	GO:0007368~determination of left/right symmetry	10	1.32979	0.00387262	ENSDARG00000003398, ENSDARG00000003399, ENSDARG00000040299, ENSDARG00000009905, ENSDARG00000006110, ENSDARG00000053493, ENSDARG00000007329, ENSDARG00000021201, ENSDARG00000019969, ENSDARG00000000943	365	65	7504	3.16291	0.985382	0.0430607	6.009
INTERPRO	IPR016257:Tyrosine-protein kinase, ephrin receptor	4	0.531915	0.00422842	ENSDARG00000031548, ENSDARG00000017354, ENSDARG00000040346, ENSDARG00000027112	530	9	13480	11.304	0.967412	0.119097	6.30535
GOTERM_BP_FAT	GO:0021903~rostrocaudal neural tube patterning	6	0.797872	0.00426068	ENSDARG00000038159, ENSDARG00000018030, ENSDARG00000036292, ENSDARG00000003399, ENSDARG00000007369, ENSDARG00000002707	365	23	7504	5.36319	0.990436	0.0468052	6.5921
GOTERM_BP_FAT	GO:0042063~gliogenesis	6	0.797872	0.00426068	ENSDARG00000003399, ENSDARG00000021032, ENSDARG00000053493, ENSDARG00000010878, ENSDARG00000003411, ENSDARG00000040946	365	23	7504	5.36319	0.990436	0.0468052	6.5921
GOTERM_BP_FAT	GO:0021532~neural tube patterning	6	0.797872	0.00426068	ENSDARG00000038159, ENSDARG00000018030, ENSDARG00000036292, ENSDARG00000003399, ENSDARG00000007369, ENSDARG00000002707	365	23	7504	5.36319	0.990436	0.0468052	6.5921
UP_SEQ_FEATURE	domain:Ig-like C2-type 1	6	0.797872	0.00458665	ENSDARG00000005356, ENSDARG00000011027, ENSDARG00000058115, ENSDARG00000005754, ENSDARG00000069105, ENSDARG00000015025	143	21	2592	5.17882	0.866489	0.4889	6.29029
UP_SEQ_FEATURE	domain:Ig-like C2-type 2	6	0.797872	0.00458665	ENSDARG00000005356, ENSDARG00000011027, ENSDARG00000058115, ENSDARG00000005754, ENSDARG00000069105, ENSDARG00000015025	143	21	2592	5.17882	0.866489	0.4889	6.29029
GOTERM_MF_FAT	GO:0003708~retinoic acid receptor activity	4	0.531915	0.00484679	ENSDARG00000034117, ENSDARG00000054003, ENSDARG00000056783, ENSDARG00000034893	348	9	8417	10.7497	0.789781	0.177125	6.34897
SMART	SM00179:EGF_CA	11	1.46277	0.00491665	ENSDARG00000069185, ENSDARG00000013653, ENSDARG00000052094, ENSDARG00000037429, ENSDARG00000013168, ENSDARG00000052139, ENSDARG00000037362, ENSDARG00000017591, ENSDARG00000070425, ENSDARG00000044954, ENSDARG00000002336	375	74	7141	2.83067	0.624999	0.130744	5.986
SP_PIR_KEYWORDS	repressor	11	1.46277	0.00497574	ENSDARG00000038159, ENSDARG00000063194, ENSDARG00000013076, ENSDARG00000018492, ENSDARG00000069619, ENSDARG00000033099, ENSDARG00000002131, ENSDARG00000014091, ENSDARG00000007369, ENSDARG00000035563, ENSDARG00000054103	360	90	8377	2.84404	0.588478	0.0614516	5.94842
PIR_SUPERFAMILY	PIRSF000666:TyrPK_ephrin_receptor	4	0.531915	0.00505131	ENSDARG00000031548, ENSDARG00000017354, ENSDARG00000040346, ENSDARG00000027112	176	9	4173	10.5379	0.608144	0.374016	6.07395
PIR_SUPERFAMILY	PIRSF500849:orphan nuclear receptor COUP-TF	3	0.398936	0.00510197	ENSDARG00000033172, ENSDARG00000017168, ENSDARG00000040926, ENSDARG00000052695	176	3	4173	23.7102	0.611818	0.270523	6.13311
GOTERM_BP_FAT	GO:0048858~cell projection morphogenesis	12	1.59574	0.00513423	ENSDARG00000056043, ENSDARG00000020417, ENSDARG00000018693, ENSDARG00000037116, ENSDARG00000052150, ENSDARG00000055100, ENSDARG00000038446, ENSDARG00000007172, ENSDARG00000053835, ENSDARG00000044954, ENSDARG00000074335, ENSDARG00000015025	365	93	7504	2.65276	0.996323	0.0555947	7.89233
GOTERM_BP_FAT	GO:0009996~negative regulation of cell fate specification	4	0.531915	0.00528157	ENSDARG00000023520, ENSDARG00000003399, ENSDARG00000011027, ENSDARG00000037677	365	8	7504	10.2795	0.99687	0.0565871	8.10995
GOTERM_BP_FAT	GO:0033338~medial fin development	4	0.531915	0.00528157	ENSDARG00000018693, ENSDARG00000037429, ENSDARG00000006110, ENSDARG00000058543	365	8	7504	10.2795	0.99687	0.0565871	8.10995
GOTERM_BP_FAT	GO:0010454~negative regulation of cell fate commitment	4	0.531915	0.00528157	ENSDARG00000023520, ENSDARG00000003399, ENSDARG00000011027, ENSDARG00000037677	365	8	7504	10.2795	0.99687	0.0565871	8.10995
GOTERM_BP_FAT	GO:0042664~negative regulation of endodermal cell fate specification	4	0.531915	0.00528157	ENSDARG00000023520, ENSDARG00000003399, ENSDARG00000011027, ENSDARG00000037677	365	8	7504	10.2795	0.99687	0.0565871	8.10995
GOTERM_BP_FAT	GO:0035141~medial fin morphogenesis	4	0.531915	0.00528157	ENSDARG00000018693, ENSDARG00000037429, ENSDARG00000006110, ENSDARG00000058543	365	8	7504	10.2795	0.99687	0.0565871	8.10995
INTERPRO	IPR008957:Fibronectin, type III-like fold	14	1.8617	0.00550346	ENSDARG00000006396, ENSDARG00000017354, ENSDARG00000031548, ENSDARG00000005356, ENSDARG00000040346, ENSDARG00000060758, ENSDARG00000069692, ENSDARG00000027112, ENSDARG00000019815, ENSDARG00000006526, ENSDARG00000069619, ENSDARG00000005754, ENSDARG00000074335, ENSDARG00000015025	530	148	13480	2.40592	0.988427	0.147219	8.13246
INTERPRO	IPR001438:EGF-like, type 2	5	0.664894	0.00568039	ENSDARG00000052094, ENSDARG00000013168, ENSDARG00000052139, ENSDARG00000070425, ENSDARG00000002336	530	19	13480	6.69315	0.989977	0.146764	8.38334
GOTERM_BP_FAT	GO:0007517~muscle organ development	10	1.32979	0.0057934	ENSDARG00000008433, ENSDARG00000016153, ENSDARG00000003399, ENSDARG00000011027, ENSDARG00000052150, ENSDARG00000067829, ENSDARG00000037362, ENSDARG00000002172, ENSDARG00000006272, ENSDARG00000036279, ENSDARG00000078356	365	69	7504	2.97955	0.998213	0.0613133	8.8622
GOTERM_CC_FAT	GO:0031226~intrinsic to plasma membrane	14	1.8617	0.00586513	ENSDARG00000017354, ENSDARG00000031548, ENSDARG00000040346, ENSDARG00000011027, ENSDARG00000055381, ENSDARG00000060397, ENSDARG00000027112, ENSDARG00000043646, ENSDARG00000006272, ENSDARG00000027940, ENSDARG00000045070, ENSDARG00000059798, ENSDARG00000012248, ENSDARG00000075307	178	145	4330	2.3487	0.649035	0.407577	6.97679
INTERPRO	IPR003893:Iroquois-class homeodomain protein	4	0.531915	0.00586589	ENSDARG00000056594, ENSDARG00000052947, ENSDARG00000034043, ENSDARG00000002601	530	10	13480	10.1736	0.991379	0.146537	8.6457
INTERPRO	IPR001426:Receptor tyrosine kinase, class V, conserved site	4	0.531915	0.00586589	ENSDARG00000076757, ENSDARG00000031548, ENSDARG00000017354, ENSDARG00000040346	530	10	13480	10.1736	0.991379	0.146537	8.6457
GOTERM_BP_FAT	GO:0045596~negative regulation of cell differentiation	6	0.797872	0.00621248	ENSDARG00000023520, ENSDARG00000003399, ENSDARG00000011027, ENSDARG00000056438, ENSDARG00000037677, ENSDARG00000002707	365	25	7504	4.93414	0.998871	0.0649853	9.47383
SP_PIR_KEYWORDS	tyrosine-protein kinase	9	1.19681	0.0062779	ENSDARG00000031548, ENSDARG00000017354, ENSDARG00000005356, ENSDARG00000000853, ENSDARG00000040346, ENSDARG00000011027, ENSDARG00000058115, ENSDARG00000027112, ENSDARG00000069105	360	65	8377	3.22192	0.674043	0.0720084	7.45054
GOTERM_BP_FAT	GO:0032990~cell part morphogenesis	12	1.59574	0.00652759	ENSDARG00000056043, ENSDARG00000020417, ENSDARG00000018693, ENSDARG00000037116, ENSDARG00000052150, ENSDARG00000055100, ENSDARG00000038446, ENSDARG00000007172, ENSDARG00000053835, ENSDARG00000044954, ENSDARG00000074335, ENSDARG00000015025	365	96	7504	2.56986	0.999201	0.0675317	9.93119
GOTERM_BP_FAT	GO:0048562~embryonic organ morphogenesis	11	1.46277	0.00656834	ENSDARG00000014259, ENSDARG00000019659, ENSDARG00000038159, ENSDARG00000010583, ENSDARG00000003399, ENSDARG00000018492, ENSDARG00000018693, ENSDARG00000040299, ENSDARG00000008305, ENSDARG00000004256, ENSDARG00000035563	365	83	7504	2.72467	0.999236	0.067303	9.99018
GOTERM_BP_FAT	GO:0040037~negative regulation of fibroblast growth factor receptor signaling pathway	3	0.398936	0.00681398	ENSDARG00000038843, ENSDARG00000078308, ENSDARG00000068732	365	3	7504	20.5589	0.999416	0.0690916	10.345
PIR_SUPERFAMILY	PIRSF000666:tyrosine-protein kinase, ephrin receptor type	4	0.531915	0.00699558	ENSDARG00000031548, ENSDARG00000017354, ENSDARG00000040346, ENSDARG00000027112	176	10	4173	9.48409	0.727122	0.277243	8.32003
PIR_SUPERFAMILY	PIRSF002534:retinoic X receptor-like nuclear receptor	4	0.531915	0.00699558	ENSDARG00000033172, ENSDARG00000071565, ENSDARG00000017168, ENSDARG00000040926, ENSDARG00000052695	176	10	4173	9.48409	0.727122	0.277243	8.32003
GOTERM_BP_FAT	GO:0016337~cell-cell adhesion	12	1.59574	0.00705266	ENSDARG00000031720, ENSDARG00000070360, ENSDARG00000018693, ENSDARG00000052494, ENSDARG00000058543, ENSDARG00000036121, ENSDARG00000000861, ENSDARG00000017591, ENSDARG00000004256, ENSDARG00000006272, ENSDARG00000006467, ENSDARG00000019815	365	97	7504	2.54337	0.999551	0.0707759	10.6885
INTERPRO	IPR013091:EGF calcium-binding	7	0.930851	0.0070558	ENSDARG00000013653, ENSDARG00000052094, ENSDARG00000037429, ENSDARG00000013168, ENSDARG00000052139, ENSDARG00000037362, ENSDARG00000017591	530	44	13480	4.04631	0.996725	0.168528	10.312
GOTERM_BP_FAT	GO:0001708~cell fate specification	7	0.930851	0.00707415	ENSDARG00000019659, ENSDARG00000003399, ENSDARG00000020053, ENSDARG00000033680, ENSDARG00000010878, ENSDARG00000037362, ENSDARG00000059279	365	36	7504	3.99756	0.999561	0.0703389	10.7193
SP_PIR_KEYWORDS	phosphoprotein	17	2.26064	0.00709067	ENSDARG00000063194, ENSDARG00000005356, ENSDARG00000006487, ENSDARG00000035750, ENSDARG00000011027, ENSDARG00000014147, ENSDARG00000018303, ENSDARG00000019856, ENSDARG00000001442, ENSDARG00000069619, ENSDARG00000058115, ENSDARG00000059001, ENSDARG00000029439, ENSDARG00000010770, ENSDARG00000000861, ENSDARG00000061478, ENSDARG00000069105	360	189	8377	2.09302	0.718222	0.0761122	8.37689
SMART	SM00060:FN3	16	2.12766	0.00719779	ENSDARG00000006396, ENSDARG00000005356, ENSDARG00000017354, ENSDARG00000031548, ENSDARG00000076895, ENSDARG00000040346, ENSDARG00000060758, ENSDARG00000069692, ENSDARG00000027112, ENSDARG00000010941, ENSDARG00000019815, ENSDARG00000006526, ENSDARG00000069619, ENSDARG00000005754, ENSDARG00000074335, ENSDARG00000015025	375	142	7141	2.14565	0.762489	0.164473	8.64971
UP_SEQ_FEATURE	compositionally biased region:Poly-Ser	9	1.19681	0.00723178	ENSDARG00000038843, ENSDARG00000018492, ENSDARG00000058115, ENSDARG00000061718, ENSDARG00000027602, ENSDARG00000070913, ENSDARG00000005476, ENSDARG00000014147, ENSDARG00000016526	143	53	2592	3.07798	0.958374	0.548309	9.74869
GOTERM_BP_FAT	GO:0035121~tail morphogenesis	4	0.531915	0.00763987	ENSDARG00000018693, ENSDARG00000052910, ENSDARG00000009905, ENSDARG00000010124	365	9	7504	9.13729	0.999764	0.0750854	11.5283
GOTERM_BP_FAT	GO:0045743~positive regulation of fibroblast growth factor receptor signaling pathway	4	0.531915	0.00763987	ENSDARG00000056666, ENSDARG00000052910, ENSDARG00000044485, ENSDARG00000074319	365	9	7504	9.13729	0.999764	0.0750854	11.5283
INTERPRO	IPR002049:EGF-like, laminin	6	0.797872	0.00764715	ENSDARG00000056043, ENSDARG00000069185, ENSDARG00000033733, ENSDARG00000058543, ENSDARG00000062686, ENSDARG00000036279	530	32	13480	4.76887	0.997976	0.176204	11.1294
UP_SEQ_FEATURE	signal peptide	26	3.45745	0.00765967	ENSDARG00000011027, ENSDARG00000037429, ENSDARG00000027602, ENSDARG00000032617, ENSDARG00000010941, ENSDARG00000052697, ENSDARG00000002336, ENSDARG00000036279, ENSDARG00000018643, ENSDARG00000057531, ENSDARG00000058115, ENSDARG00000005754, ENSDARG00000071377, ENSDARG00000034894, ENSDARG00000005356, ENSDARG00000026771, ENSDARG00000038843, ENSDARG00000018693, ENSDARG00000052910, ENSDARG00000006110,…	143	279	2592	1.68915	0.965536	0.490115	10.2969
GOTERM_BP_FAT	GO:0040007~growth	11	1.46277	0.00775851	ENSDARG00000025372, ENSDARG00000078416, ENSDARG00000018693, ENSDARG00000055678, ENSDARG00000037116, ENSDARG00000011027, ENSDARG00000009905, ENSDARG00000062338, ENSDARG00000007172, ENSDARG00000034894, ENSDARG00000015472	365	85	7504	2.66056	0.999793	0.0755319	11.6971
INTERPRO	IPR001799:Ephrin	4	0.531915	0.0078328	ENSDARG00000003783, ENSDARG00000018787, ENSDARG00000074050, ENSDARG00000032485, ENSDARG00000042277	530	11	13480	9.24871	0.99826	0.175139	11.3846
GOTERM_BP_FAT	GO:0042692~muscle cell differentiation	9	1.19681	0.00796704	ENSDARG00000019473, ENSDARG00000008433, ENSDARG00000003399, ENSDARG00000037116, ENSDARG00000052150, ENSDARG00000005915, ENSDARG00000037362, ENSDARG00000015472, ENSDARG00000002445	365	60	7504	3.08384	0.999835	0.0768062	11.993
INTERPRO	IPR000034:Laminin B type IV	3	0.398936	0.00874963	ENSDARG00000056043, ENSDARG00000058543, ENSDARG00000036279	530	4	13480	19.0755	0.999176	0.188481	12.6349
INTERPRO	IPR018031:Laminin B	3	0.398936	0.00874963	ENSDARG00000056043, ENSDARG00000058543, ENSDARG00000036279	530	4	13480	19.0755	0.999176	0.188481	12.6349
INTERPRO	IPR007576:CITED	3	0.398936	0.00874963	ENSDARG00000035990, ENSDARG00000028514, ENSDARG00000030905	530	4	13480	19.0755	0.999176	0.188481	12.6349
INTERPRO	IPR016248:Fibroblast growth factor receptor	3	0.398936	0.00874963	ENSDARG00000011027, ENSDARG00000058115, ENSDARG00000069105	530	4	13480	19.0755	0.999176	0.188481	12.6349
INTERPRO	IPR006715:PEA3-type ETS-domain transcription factor, N-terminal	3	0.398936	0.00874963	ENSDARG00000044511, ENSDARG00000018303, ENSDARG00000069763	530	4	13480	19.0755	0.999176	0.188481	12.6349
GOTERM_MF_FAT	GO:0005007~fibroblast growth factor receptor activity	3	0.398936	0.00962199	ENSDARG00000011027, ENSDARG00000058115, ENSDARG00000069105	348	4	8417	18.1401	0.955113	0.29167	12.2373
GOTERM_BP_FAT	GO:0045597~positive regulation of cell differentiation	5	0.664894	0.00969596	ENSDARG00000037116, ENSDARG00000002445, ENSDARG00000044954, ENSDARG00000040946, ENSDARG00000019930	365	18	7504	5.71081	0.999975	0.0919524	14.411
SP_PIR_KEYWORDS	alternative splicing	14	1.8617	0.00973753	ENSDARG00000036194, ENSDARG00000011027, ENSDARG00000027602, ENSDARG00000002131, ENSDARG00000052695, ENSDARG00000019930, ENSDARG00000000943, ENSDARG00000059006, ENSDARG00000023520, ENSDARG00000000853, ENSDARG00000017168, ENSDARG00000040926, ENSDARG00000006766, ENSDARG00000044462, ENSDARG00000042839	360	146	8377	2.23132	0.824791	0.0973833	11.335
GOTERM_BP_FAT	GO:0048514~blood vessel morphogenesis	11	1.46277	0.00984759	ENSDARG00000056043, ENSDARG00000003398, ENSDARG00000033733, ENSDARG00000024431, ENSDARG00000038446, ENSDARG00000007329, ENSDARG00000053835, ENSDARG00000034894, ENSDARG00000070425, ENSDARG00000019930, ENSDARG00000012078	365	88	7504	2.56986	0.999979	0.0925272	14.6201
GOTERM_CC_FAT	GO:0044459~plasma membrane part	28	3.7234	0.00989249	ENSDARG00000031548, ENSDARG00000016153, ENSDARG00000011027, ENSDARG00000027602, ENSDARG00000008398, ENSDARG00000043646, ENSDARG00000012177, ENSDARG00000027940, ENSDARG00000006272, ENSDARG00000007099, ENSDARG00000045070, ENSDARG00000018743, ENSDARG00000012248, ENSDARG00000000861, ENSDARG00000075307, ENSDARG00000017354, ENSDARG00000010583, ENSDARG00000018693, ENSDARG00000040346, ENSDARG00000055381,…	178	417	4330	1.63339	0.829604	0.445604	11.5054
PIR_SUPERFAMILY	PIRSF000628:fibroblast growth factor receptor	3	0.398936	0.00992274	ENSDARG00000011027, ENSDARG00000058115, ENSDARG00000069105	176	4	4173	17.7827	0.841955	0.308557	11.6086
PIR_SUPERFAMILY	PIRSF000628:FGFR	3	0.398936	0.00992274	ENSDARG00000011027, ENSDARG00000058115, ENSDARG00000069105	176	4	4173	17.7827	0.841955	0.308557	11.6086
GOTERM_BP_FAT	GO:0001501~skeletal system development	10	1.32979	0.00995996	ENSDARG00000070360, ENSDARG00000003399, ENSDARG00000018693, ENSDARG00000021032, ENSDARG00000077353, ENSDARG00000032617, ENSDARG00000008305, ENSDARG00000034894, ENSDARG00000068401, ENSDARG00000059279	365	75	7504	2.74119	0.999982	0.0927419	14.7747
SP_PIR_KEYWORDS	disulfide bond	15	1.99468	0.0101067	ENSDARG00000005356, ENSDARG00000037429, ENSDARG00000011027, ENSDARG00000027602, ENSDARG00000013168, ENSDARG00000002336, ENSDARG00000036279, ENSDARG00000035198, ENSDARG00000031898, ENSDARG00000058115, ENSDARG00000005754, ENSDARG00000037362, ENSDARG00000015025, ENSDARG00000069105, ENSDARG00000005479	360	163	8377	2.14136	0.836042	0.095572	11.7405
GOTERM_BP_FAT	GO:0001837~epithelial to mesenchymal transition	4	0.531915	0.0105259	ENSDARG00000078416, ENSDARG00000062338, ENSDARG00000059279, ENSDARG00000056995	365	10	7504	8.22356	0.99999	0.0969505	15.5495
SP_PIR_KEYWORDS	DNA binding	6	0.797872	0.0108994	ENSDARG00000036292, ENSDARG00000020417, ENSDARG00000056012, ENSDARG00000013533, ENSDARG00000040926, ENSDARG00000003411, ENSDARG00000052695	360	32	8377	4.36302	0.857832	0.097576	12.6055
GOTERM_BP_FAT	GO:0051216~cartilage development	8	1.06383	0.0109329	ENSDARG00000070360, ENSDARG00000003399, ENSDARG00000018693, ENSDARG00000021032, ENSDARG00000077353, ENSDARG00000032617, ENSDARG00000068401, ENSDARG00000059279	365	51	7504	3.22493	0.999994	0.0996875	16.1026
INTERPRO	IPR011991:Winged helix repressor DNA-binding	15	1.99468	0.0109742	ENSDARG00000070818, ENSDARG00000044511, ENSDARG00000019659, ENSDARG00000021032, ENSDARG00000003968, ENSDARG00000032705, ENSDARG00000018303, ENSDARG00000058133, ENSDARG00000042485, ENSDARG00000010192, ENSDARG00000052377, ENSDARG00000069715, ENSDARG00000069763, ENSDARG00000006766, ENSDARG00000003411	530	179	13480	2.13134	0.999866	0.224889	15.6004
GOTERM_BP_FAT	GO:0007166~cell surface receptor linked signal transduction	51	6.78191	0.0114541	ENSDARG00000016153, ENSDARG00000011027, ENSDARG00000010124, ENSDARG00000007369, ENSDARG00000045070, ENSDARG00000038159, ENSDARG00000054560, ENSDARG00000013653, ENSDARG00000012057, ENSDARG00000054562, ENSDARG00000058115, ENSDARG00000056986, ENSDARG00000076757, ENSDARG00000017354, ENSDARG00000040346, ENSDARG00000009905, ENSDARG00000013168, ENSDARG00000014571, ENSDARG00000055577, ENSDARG00000042338,…	365	749	7504	1.39987	0.999996	0.103352	16.8059
SMART	SM00282:LamG	7	0.930851	0.0115991	ENSDARG00000056043, ENSDARG00000069185, ENSDARG00000061454, ENSDARG00000061647, ENSDARG00000058543, ENSDARG00000017591, ENSDARG00000044954	375	37	7141	3.60267	0.901895	0.22738	13.5939
UP_SEQ_FEATURE	domain:Ig-like C2-type 3	5	0.664894	0.0117489	ENSDARG00000011027, ENSDARG00000058115, ENSDARG00000005754, ENSDARG00000069105, ENSDARG00000015025	143	17	2592	5.33114	0.994352	0.578	15.3818
KEGG_PATHWAY	dre04520:Adherens junction	10	1.32979	0.0126299	ENSDARG00000038159, ENSDARG00000031894, ENSDARG00000010583, ENSDARG00000016429, ENSDARG00000052630, ENSDARG00000011027, ENSDARG00000060349, ENSDARG00000005754, ENSDARG00000014571, ENSDARG00000056909	157	96	3954	2.62341	0.619392	0.214548	12.5192
INTERPRO	IPR013087:Zinc finger, C2H2-type/integrase, DNA-binding	22	2.92553	0.0127395	ENSDARG00000078416, ENSDARG00000078004, ENSDARG00000035151, ENSDARG00000033680, ENSDARG00000010124, ENSDARG00000002445, ENSDARG00000071497, ENSDARG00000056666, ENSDARG00000061352, ENSDARG00000039899, ENSDARG00000058842, ENSDARG00000013207, ENSDARG00000071496, ENSDARG00000076571, ENSDARG00000016022, ENSDARG00000044485, ENSDARG00000045371, ENSDARG00000028228, ENSDARG00000062338, ENSDARG00000039987,…	530	315	13480	1.77634	0.999968	0.250064	17.8863
SMART	SM00548:IRO	4	0.531915	0.012981	ENSDARG00000056594, ENSDARG00000052947, ENSDARG00000034043, ENSDARG00000002601	375	10	7141	7.61707	0.925736	0.228958	15.0947
GOTERM_BP_FAT	GO:0032526~response to retinoic acid	3	0.398936	0.0131913	ENSDARG00000030347, ENSDARG00000033172, ENSDARG00000017078	365	4	7504	15.4192	0.999999	0.117206	19.1105
GOTERM_BP_FAT	GO:0033189~response to vitamin A	3	0.398936	0.0131913	ENSDARG00000030347, ENSDARG00000033172, ENSDARG00000017078	365	4	7504	15.4192	0.999999	0.117206	19.1105
GOTERM_BP_FAT	GO:0001525~angiogenesis	8	1.06383	0.013405	ENSDARG00000003398, ENSDARG00000033733, ENSDARG00000007329, ENSDARG00000053835, ENSDARG00000034894, ENSDARG00000070425, ENSDARG00000019930, ENSDARG00000012078	365	53	7504	3.10323	1	0.118044	19.3897
GOTERM_BP_FAT	GO:0009967~positive regulation of signal transduction	6	0.797872	0.0136683	ENSDARG00000056666, ENSDARG00000003399, ENSDARG00000052910, ENSDARG00000037429, ENSDARG00000044485, ENSDARG00000074319	365	30	7504	4.11178	1	0.119277	19.7326
GOTERM_BP_FAT	GO:0010647~positive regulation of cell communication	6	0.797872	0.0136683	ENSDARG00000056666, ENSDARG00000003399, ENSDARG00000052910, ENSDARG00000037429, ENSDARG00000044485, ENSDARG00000074319	365	30	7504	4.11178	1	0.119277	19.7326
GOTERM_BP_FAT	GO:0048709~oligodendrocyte differentiation	4	0.531915	0.0139597	ENSDARG00000003399, ENSDARG00000053493, ENSDARG00000003411, ENSDARG00000040946	365	11	7504	7.47597	1	0.120718	20.1106
GOTERM_BP_FAT	GO:0008078~mesodermal cell migration	4	0.531915	0.0139597	ENSDARG00000036987, ENSDARG00000004256, ENSDARG00000006272, ENSDARG00000056995	365	11	7504	7.47597	1	0.120718	20.1106
INTERPRO	IPR013558:CTNNB1 binding, N-teminal	3	0.398936	0.0142051	ENSDARG00000038159, ENSDARG00000031894, ENSDARG00000007369	530	5	13480	15.2604	0.99999	0.268335	19.74
INTERPRO	IPR003068:Transcription factor COUP	3	0.398936	0.0142051	ENSDARG00000033172, ENSDARG00000017168, ENSDARG00000040926, ENSDARG00000052695	530	5	13480	15.2604	0.99999	0.268335	19.74
INTERPRO	IPR013629:Zinc finger-associated region	3	0.398936	0.0142051	ENSDARG00000033172, ENSDARG00000017168, ENSDARG00000040926, ENSDARG00000052695	530	5	13480	15.2604	0.99999	0.268335	19.74
GOTERM_BP_FAT	GO:0051094~positive regulation of developmental process	5	0.664894	0.0142228	ENSDARG00000037116, ENSDARG00000002445, ENSDARG00000044954, ENSDARG00000040946, ENSDARG00000019930	365	20	7504	5.13973	1	0.121903	20.4503
INTERPRO	IPR018122:Transcription factor, fork head, conserved site	7	0.930851	0.0143113	ENSDARG00000019659, ENSDARG00000021032, ENSDARG00000032705, ENSDARG00000058133, ENSDARG00000069715, ENSDARG00000042485, ENSDARG00000003411	530	51	13480	3.49094	0.999991	0.263982	19.8728
UP_SEQ_FEATURE	glycosylation site:N-linked (GlcNAc...)	28	3.7234	0.0150234	ENSDARG00000011027, ENSDARG00000037429, ENSDARG00000027602, ENSDARG00000010941, ENSDARG00000002336, ENSDARG00000037879, ENSDARG00000036279, ENSDARG00000035198, ENSDARG00000057531, ENSDARG00000058115, ENSDARG00000005754, ENSDARG00000034894, ENSDARG00000055989, ENSDARG00000005356, ENSDARG00000017058, ENSDARG00000038843, ENSDARG00000018693, ENSDARG00000052910, ENSDARG00000006110, ENSDARG00000013168,…	143	325	2592	1.56161	0.99868	0.612162	19.259
SMART	SM00281:LamB	3	0.398936	0.0152979	ENSDARG00000056043, ENSDARG00000058543, ENSDARG00000036279	375	4	7141	14.282	0.953477	0.243379	17.5573
KEGG_PATHWAY	dre04512:ECM-receptor interaction	8	1.06383	0.015494	ENSDARG00000012405, ENSDARG00000056043, ENSDARG00000016153, ENSDARG00000059906, ENSDARG00000058543, ENSDARG00000019815, ENSDARG00000036279, ENSDARG00000045070	157	67	3954	3.00713	0.694792	0.211287	15.1529
INTERPRO	IPR008972:Cupredoxin	4	0.531915	0.015832	ENSDARG00000003783, ENSDARG00000018787, ENSDARG00000074050, ENSDARG00000032485, ENSDARG00000042277	530	14	13480	7.26685	0.999997	0.28153	21.752
UP_SEQ_FEATURE	topological domain:Cytoplasmic	25	3.32447	0.0166141	ENSDARG00000011027, ENSDARG00000027602, ENSDARG00000002336, ENSDARG00000007099, ENSDARG00000037879, ENSDARG00000035198, ENSDARG00000012057, ENSDARG00000018743, ENSDARG00000057531, ENSDARG00000058115, ENSDARG00000005754, ENSDARG00000005356, ENSDARG00000017058, ENSDARG00000038843, ENSDARG00000018693, ENSDARG00000020984, ENSDARG00000013168, ENSDARG00000052688, ENSDARG00000008057, ENSDARG00000078356,…	143	282	2592	1.6069	0.99935	0.600388	21.0823
INTERPRO	IPR013320:Concanavalin A-like lectin/glucanase, subgroup	8	1.06383	0.0169194	ENSDARG00000056043, ENSDARG00000069185, ENSDARG00000031720, ENSDARG00000061454, ENSDARG00000061647, ENSDARG00000058543, ENSDARG00000017591, ENSDARG00000044954	530	68	13480	2.99223	0.999999	0.291564	23.0702
SP_PIR_KEYWORDS	activator	11	1.46277	0.0171419	ENSDARG00000038159, ENSDARG00000063194, ENSDARG00000069619, ENSDARG00000009905, ENSDARG00000003803, ENSDARG00000070913, ENSDARG00000018303, ENSDARG00000010770, ENSDARG00000016526, ENSDARG00000007369, ENSDARG00000061836	360	108	8377	2.37004	0.953936	0.14263	19.1503
SP_PIR_KEYWORDS	neurogenesis	7	0.930851	0.017535	ENSDARG00000023520, ENSDARG00000016854, ENSDARG00000038386, ENSDARG00000018693, ENSDARG00000010770, ENSDARG00000015025, ENSDARG00000037879	360	49	8377	3.32421	0.957102	0.139248	19.547
GOTERM_BP_FAT	GO:0021984~adenohypophysis development	4	0.531915	0.0179544	ENSDARG00000014259, ENSDARG00000038386, ENSDARG00000033680, ENSDARG00000000943	365	12	7504	6.85297	1	0.150458	25.1259
GOTERM_BP_FAT	GO:0007509~mesoderm migration	4	0.531915	0.0179544	ENSDARG00000036987, ENSDARG00000004256, ENSDARG00000006272, ENSDARG00000056995	365	12	7504	6.85297	1	0.150458	25.1259
GOTERM_BP_FAT	GO:0021983~pituitary gland development	4	0.531915	0.0179544	ENSDARG00000014259, ENSDARG00000038386, ENSDARG00000033680, ENSDARG00000000943	365	12	7504	6.85297	1	0.150458	25.1259
INTERPRO	IPR008266:Tyrosine protein kinase, active site	8	1.06383	0.0182151	ENSDARG00000031548, ENSDARG00000017354, ENSDARG00000005356, ENSDARG00000040346, ENSDARG00000011027, ENSDARG00000058115, ENSDARG00000027112, ENSDARG00000069105	530	69	13480	2.94887	1	0.303912	24.614
GOTERM_BP_FAT	GO:0001655~urogenital system development	7	0.930851	0.0185436	ENSDARG00000007444, ENSDARG00000036292, ENSDARG00000060758, ENSDARG00000053493, ENSDARG00000052139, ENSDARG00000014091, ENSDARG00000021201	365	44	7504	3.27073	1	0.153867	25.8402
GOTERM_BP_FAT	GO:0001822~kidney development	7	0.930851	0.0185436	ENSDARG00000007444, ENSDARG00000036292, ENSDARG00000060758, ENSDARG00000053493, ENSDARG00000052139, ENSDARG00000014091, ENSDARG00000021201	365	44	7504	3.27073	1	0.153867	25.8402
INTERPRO	IPR001766:Transcription factor, fork head	7	0.930851	0.0186104	ENSDARG00000019659, ENSDARG00000021032, ENSDARG00000032705, ENSDARG00000058133, ENSDARG00000069715, ENSDARG00000042485, ENSDARG00000003411	530	54	13480	3.297	1	0.303302	25.0793
UP_SEQ_FEATURE	region of interest:Hinge	4	0.531915	0.0191966	ENSDARG00000034117, ENSDARG00000055678, ENSDARG00000056783, ENSDARG00000034893	143	11	2592	6.59123	0.999794	0.610666	23.9613
UP_SEQ_FEATURE	DNA-binding region:HMG box	4	0.531915	0.0191966	ENSDARG00000038159, ENSDARG00000070913, ENSDARG00000010770, ENSDARG00000007369	143	11	2592	6.59123	0.999794	0.610666	23.9613
UP_SEQ_FEATURE	region of interest:Modulating	4	0.531915	0.0191966	ENSDARG00000034117, ENSDARG00000055678, ENSDARG00000056783, ENSDARG00000034893	143	11	2592	6.59123	0.999794	0.610666	23.9613
INTERPRO	IPR008211:Laminin, N-terminal	4	0.531915	0.0192236	ENSDARG00000056043, ENSDARG00000033733, ENSDARG00000058543, ENSDARG00000036279	530	15	13480	6.78239	1	0.305624	25.7955
GOTERM_BP_FAT	GO:0051146~striated muscle cell differentiation	8	1.06383	0.0195083	ENSDARG00000019473, ENSDARG00000008433, ENSDARG00000003399, ENSDARG00000037116, ENSDARG00000052150, ENSDARG00000005915, ENSDARG00000037362, ENSDARG00000015472	365	57	7504	2.88546	1	0.160062	26.9959
GOTERM_BP_FAT	GO:0001702~gastrulation with mouth forming second	5	0.664894	0.0198999	ENSDARG00000078004, ENSDARG00000035151, ENSDARG00000017078, ENSDARG00000004256, ENSDARG00000015472, ENSDARG00000002172, ENSDARG00000078356	365	22	7504	4.67248	1	0.161825	27.4601
GOTERM_BP_FAT	GO:0007422~peripheral nervous system development	5	0.664894	0.0198999	ENSDARG00000003399, ENSDARG00000018693, ENSDARG00000021032, ENSDARG00000053493, ENSDARG00000059279	365	22	7504	4.67248	1	0.161825	27.4601
SP_PIR_KEYWORDS	laminin egf-like domain	4	0.531915	0.0199769	ENSDARG00000056043, ENSDARG00000033733, ENSDARG00000058543, ENSDARG00000036279	360	14	8377	6.64841	0.972454	0.150636	21.9712
INTERPRO	IPR003962:Fibronectin, type III subdomain	5	0.664894	0.020095	ENSDARG00000031548, ENSDARG00000006396, ENSDARG00000005754, ENSDARG00000074335, ENSDARG00000015025	530	27	13480	4.70999	1	0.31118	26.8024
INTERPRO	IPR002418:Transcription regulator Myc	3	0.398936	0.0207577	ENSDARG00000006837, ENSDARG00000006003, ENSDARG00000077473	530	6	13480	12.717	1	0.313836	27.5596
INTERPRO	IPR012682:Transcription regulator Myc, N-terminal	3	0.398936	0.0207577	ENSDARG00000006837, ENSDARG00000006003, ENSDARG00000077473	530	6	13480	12.717	1	0.313836	27.5596
INTERPRO	IPR010442:PET domain	3	0.398936	0.0207577	ENSDARG00000002002, ENSDARG00000037593, ENSDARG00000045694	530	6	13480	12.717	1	0.313836	27.5596
SMART	SM00408:IGc2	16	2.12766	0.0211856	ENSDARG00000006396, ENSDARG00000011163, ENSDARG00000011027, ENSDARG00000027602, ENSDARG00000009930, ENSDARG00000032617, ENSDARG00000004597, ENSDARG00000019473, ENSDARG00000058115, ENSDARG00000005754, ENSDARG00000018065, ENSDARG00000078518, ENSDARG00000074335, ENSDARG00000015025, ENSDARG00000056998, ENSDARG00000069105	375	161	7141	1.89244	0.985895	0.298899	23.5224
GOTERM_BP_FAT	GO:0045197~establishment or maintenance of epithelial cell apical/basal polarity	3	0.398936	0.0212841	ENSDARG00000010583, ENSDARG00000006272, ENSDARG00000019815	365	5	7504	12.3353	1	0.170912	29.0791
INTERPRO	IPR007087:Zinc finger, C2H2-type	28	3.7234	0.0214771	ENSDARG00000053301, ENSDARG00000035151, ENSDARG00000032876, ENSDARG00000010124, ENSDARG00000071497, ENSDARG00000056666, ENSDARG00000061352, ENSDARG00000018492, ENSDARG00000058842, ENSDARG00000039899, ENSDARG00000013207, ENSDARG00000071496, ENSDARG00000045371, ENSDARG00000062338, ENSDARG00000056995, ENSDARG00000078416, ENSDARG00000078004, ENSDARG00000033680, ENSDARG00000002445, ENSDARG00000035563,…	530	455	13480	1.56517	1	0.317069	28.3733
GOTERM_CC_FAT	GO:0005604~basement membrane	3	0.398936	0.0223599	ENSDARG00000056043, ENSDARG00000058543, ENSDARG00000036279	178	6	4330	12.1629	0.982141	0.634434	24.2721
GOTERM_BP_FAT	GO:0060059~embryonic retina morphogenesis in camera-type eye	4	0.531915	0.022517	ENSDARG00000052150, ENSDARG00000006272, ENSDARG00000012078, ENSDARG00000002601	365	13	7504	6.32582	1	0.178675	30.4927
SP_PIR_KEYWORDS	cell adhesion	7	0.930851	0.0229516	ENSDARG00000005356, ENSDARG00000018693, ENSDARG00000005754, ENSDARG00000015025, ENSDARG00000036279, ENSDARG00000001442, ENSDARG00000045070	360	52	8377	3.13243	0.983965	0.164475	24.8337
INTERPRO	IPR001699:Transcription factor, T-box	4	0.531915	0.0229841	ENSDARG00000006640, ENSDARG00000009905, ENSDARG00000007329, ENSDARG00000011785	530	16	13480	6.35849	1	0.329508	30.0501
INTERPRO	IPR018186:Transcription factor, T-box, conserved site	4	0.531915	0.0229841	ENSDARG00000006640, ENSDARG00000009905, ENSDARG00000007329, ENSDARG00000011785	530	16	13480	6.35849	1	0.329508	30.0501
GOTERM_BP_FAT	GO:0048738~cardiac muscle tissue development	5	0.664894	0.0231924	ENSDARG00000008433, ENSDARG00000003399, ENSDARG00000011027, ENSDARG00000002172, ENSDARG00000006272, ENSDARG00000078356	365	23	7504	4.46933	1	0.182262	31.2558
GOTERM_BP_FAT	GO:0045664~regulation of neuron differentiation	5	0.664894	0.0231924	ENSDARG00000018693, ENSDARG00000037116, ENSDARG00000052610, ENSDARG00000002445, ENSDARG00000044954	365	23	7504	4.46933	1	0.182262	31.2558
GOTERM_MF_FAT	GO:0042802~identical protein binding	6	0.797872	0.0232843	ENSDARG00000018030, ENSDARG00000058538, ENSDARG00000018065, ENSDARG00000002336, ENSDARG00000074335, ENSDARG00000035563	348	40	8417	3.62802	0.999481	0.530584	27.2452
SMART	SM00180:EGF_Lam	6	0.797872	0.0240306	ENSDARG00000056043, ENSDARG00000069185, ENSDARG00000033733, ENSDARG00000058543, ENSDARG00000062686, ENSDARG00000036279	375	32	7141	3.5705	0.992097	0.310884	26.2602
SP_PIR_KEYWORDS	zinc-finger	27	3.59043	0.0244962	ENSDARG00000039483, ENSDARG00000013076, ENSDARG00000054003, ENSDARG00000025032, ENSDARG00000059020, ENSDARG00000033172, ENSDARG00000060929, ENSDARG00000035151, ENSDARG00000060926, ENSDARG00000016526, ENSDARG00000052695, ENSDARG00000009473, ENSDARG00000018492, ENSDARG00000071478, ENSDARG00000034893, ENSDARG00000078004, ENSDARG00000056783, ENSDARG00000035563, ENSDARG00000000943, ENSDARG00000034117,…	360	405	8377	1.5513	0.987901	0.168016	26.2816
GOTERM_BP_FAT	GO:0060041~retina development in camera-type eye	8	1.06383	0.0252034	ENSDARG00000003399, ENSDARG00000041895, ENSDARG00000018693, ENSDARG00000052150, ENSDARG00000011404, ENSDARG00000006272, ENSDARG00000012078, ENSDARG00000002601	365	60	7504	2.74119	1	0.19521	33.4817
INTERPRO	IPR015880:Zinc finger, C2H2-like	27	3.59043	0.0268232	ENSDARG00000053301, ENSDARG00000035151, ENSDARG00000010124, ENSDARG00000071497, ENSDARG00000056666, ENSDARG00000061352, ENSDARG00000018492, ENSDARG00000058842, ENSDARG00000039899, ENSDARG00000013207, ENSDARG00000071496, ENSDARG00000045371, ENSDARG00000062338, ENSDARG00000056995, ENSDARG00000078416, ENSDARG00000078004, ENSDARG00000033680, ENSDARG00000002445, ENSDARG00000035563, ENSDARG00000000943,…	530	443	13480	1.55015	1	0.367257	34.1576
GOTERM_MF_FAT	GO:0004713~protein tyrosine kinase activity	10	1.32979	0.0289032	ENSDARG00000076757, ENSDARG00000031548, ENSDARG00000017354, ENSDARG00000005356, ENSDARG00000000853, ENSDARG00000040346, ENSDARG00000011027, ENSDARG00000058115, ENSDARG00000027112, ENSDARG00000069105	348	105	8417	2.3035	0.999918	0.57509	32.6971
UP_SEQ_FEATURE	splice variant	15	1.99468	0.0290778	ENSDARG00000036194, ENSDARG00000011027, ENSDARG00000027602, ENSDARG00000002131, ENSDARG00000035563, ENSDARG00000052695, ENSDARG00000019930, ENSDARG00000000943, ENSDARG00000059006, ENSDARG00000023520, ENSDARG00000000853, ENSDARG00000017168, ENSDARG00000040926, ENSDARG00000006766, ENSDARG00000044462, ENSDARG00000042839	143	148	2592	1.83708	0.999998	0.725414	34.0996
GOTERM_BP_FAT	GO:0016331~morphogenesis of embryonic epithelium	5	0.664894	0.0307173	ENSDARG00000040299, ENSDARG00000020053, ENSDARG00000033680, ENSDARG00000052139, ENSDARG00000006272	365	25	7504	4.11178	1	0.231548	39.2432
GOTERM_BP_FAT	GO:0033273~response to vitamin	3	0.398936	0.0309116	ENSDARG00000030347, ENSDARG00000033172, ENSDARG00000017078	365	6	7504	10.2795	1	0.231282	39.4374
GOTERM_BP_FAT	GO:0008589~regulation of smoothened signaling pathway	3	0.398936	0.0309116	ENSDARG00000060397, ENSDARG00000033099, ENSDARG00000000943	365	6	7504	10.2795	1	0.231282	39.4374
GOTERM_BP_FAT	GO:0007584~response to nutrient	3	0.398936	0.0309116	ENSDARG00000030347, ENSDARG00000033172, ENSDARG00000017078	365	6	7504	10.2795	1	0.231282	39.4374
GOTERM_BP_FAT	GO:0014029~neural crest formation	3	0.398936	0.0309116	ENSDARG00000078416, ENSDARG00000062338, ENSDARG00000059279	365	6	7504	10.2795	1	0.231282	39.4374
GOTERM_BP_FAT	GO:0021535~cell migration in hindbrain	3	0.398936	0.0309116	ENSDARG00000010583, ENSDARG00000045694, ENSDARG00000036987	365	6	7504	10.2795	1	0.231282	39.4374
GOTERM_BP_FAT	GO:0002064~epithelial cell development	3	0.398936	0.0309116	ENSDARG00000038386, ENSDARG00000037429, ENSDARG00000012078	365	6	7504	10.2795	1	0.231282	39.4374
GOTERM_CC_FAT	GO:0005578~proteinaceous extracellular matrix	9	1.19681	0.0314119	ENSDARG00000012405, ENSDARG00000056043, ENSDARG00000052910, ENSDARG00000033733, ENSDARG00000058543, ENSDARG00000034894, ENSDARG00000004256, ENSDARG00000015472, ENSDARG00000036279	178	91	4330	2.40585	0.99659	0.678964	32.4559
GOTERM_MF_FAT	GO:0008270~zinc ion binding	75	9.9734	0.0335751	ENSDARG00000039483, ENSDARG00000057936, ENSDARG00000054003, ENSDARG00000013076, ENSDARG00000059020, ENSDARG00000037593, ENSDARG00000060929, ENSDARG00000035151, ENSDARG00000053301, ENSDARG00000060926, ENSDARG00000010124, ENSDARG00000069956, ENSDARG00000052695, ENSDARG00000017821, ENSDARG00000022254, ENSDARG00000009473, ENSDARG00000061352, ENSDARG00000056666, ENSDARG00000013207, ENSDARG00000071478,…	348	1470	8417	1.23402	0.999983	0.598905	36.9395
KEGG_PATHWAY	dre04340:Hedgehog signaling pathway	7	0.930851	0.0340787	ENSDARG00000052910, ENSDARG00000055026, ENSDARG00000060397, ENSDARG00000033680, ENSDARG00000077298, ENSDARG00000034894, ENSDARG00000067984	157	62	3954	2.84344	0.928291	0.355441	30.5708
INTERPRO	IPR001774:Delta/Serrate/lag-2 (DSL) protein	3	0.398936	0.0367834	ENSDARG00000013168, ENSDARG00000070425, ENSDARG00000002336	530	8	13480	9.53774	1	0.460972	43.7872
INTERPRO	IPR011651:Notch ligand, N-terminal	3	0.398936	0.0367834	ENSDARG00000013168, ENSDARG00000070425, ENSDARG00000002336	530	8	13480	9.53774	1	0.460972	43.7872
SP_PIR_KEYWORDS	zinc	47	6.25	0.0370484	ENSDARG00000039483, ENSDARG00000057936, ENSDARG00000054003, ENSDARG00000013076, ENSDARG00000025032, ENSDARG00000059020, ENSDARG00000033172, ENSDARG00000060929, ENSDARG00000037593, ENSDARG00000037429, ENSDARG00000035151, ENSDARG00000060926, ENSDARG00000016526, ENSDARG00000069956, ENSDARG00000052695, ENSDARG00000017821, ENSDARG00000022254, ENSDARG00000009473, ENSDARG00000018492, ENSDARG00000039899,…	360	826	8377	1.32405	0.998793	0.2357	37.1327
UP_SEQ_FEATURE	zinc finger region:C2H2-type	4	0.531915	0.0375472	ENSDARG00000018492, ENSDARG00000061718, ENSDARG00000035563, ENSDARG00000000943	143	14	2592	5.17882	1	0.782129	41.7742
GOTERM_CC_FAT	GO:0031012~extracellular matrix	9	1.19681	0.0391869	ENSDARG00000012405, ENSDARG00000056043, ENSDARG00000052910, ENSDARG00000033733, ENSDARG00000058543, ENSDARG00000034894, ENSDARG00000004256, ENSDARG00000015472, ENSDARG00000036279	178	95	4330	2.30455	0.999188	0.69454	38.8278
GOTERM_BP_FAT	GO:0031099~regeneration	5	0.664894	0.0395216	ENSDARG00000018693, ENSDARG00000037116, ENSDARG00000011027, ENSDARG00000034894, ENSDARG00000015025	365	27	7504	3.8072	1	0.284813	47.4826
GOTERM_BP_FAT	GO:0048793~pronephros development	5	0.664894	0.0395216	ENSDARG00000007444, ENSDARG00000036292, ENSDARG00000053493, ENSDARG00000052139, ENSDARG00000014091	365	27	7504	3.8072	1	0.284813	47.4826
GOTERM_BP_FAT	GO:0042127~regulation of cell proliferation	5	0.664894	0.0395216	ENSDARG00000037116, ENSDARG00000011027, ENSDARG00000058115, ENSDARG00000016022, ENSDARG00000069105	365	27	7504	3.8072	1	0.284813	47.4826
GOTERM_BP_FAT	GO:0007398~ectoderm development	4	0.531915	0.0396074	ENSDARG00000019659, ENSDARG00000018693, ENSDARG00000045219, ENSDARG00000014571	365	16	7504	5.13973	1	0.283522	47.5575
GOTERM_BP_FAT	GO:0031076~embryonic camera-type eye development	4	0.531915	0.0396074	ENSDARG00000038159, ENSDARG00000003399, ENSDARG00000018492, ENSDARG00000035563	365	16	7504	5.13973	1	0.283522	47.5575
SMART	SM00136:LamNT	4	0.531915	0.0405446	ENSDARG00000056043, ENSDARG00000033733, ENSDARG00000058543, ENSDARG00000036279	375	15	7141	5.07804	0.999735	0.444742	40.4497
GOTERM_MF_FAT	GO:0008375~acetylglucosaminyltransferase activity	4	0.531915	0.0412351	ENSDARG00000057702, ENSDARG00000035198, ENSDARG00000036065, ENSDARG00000037879	348	19	8417	5.09195	0.999999	0.646467	43.3632
INTERPRO	IPR003650:Orange	4	0.531915	0.0416954	ENSDARG00000016363, ENSDARG00000056438, ENSDARG00000017917, ENSDARG00000032963	530	20	13480	5.08679	1	0.497544	48.0353
GOTERM_BP_FAT	GO:0021548~pons development	3	0.398936	0.041907	ENSDARG00000003399, ENSDARG00000045694, ENSDARG00000040946	365	7	7504	8.81096	1	0.295685	49.5274
GOTERM_BP_FAT	GO:0001523~retinoid metabolic process	3	0.398936	0.041907	ENSDARG00000033999, ENSDARG00000053493, ENSDARG00000057813	365	7	7504	8.81096	1	0.295685	49.5274
GOTERM_BP_FAT	GO:0021546~rhombomere development	3	0.398936	0.041907	ENSDARG00000008174, ENSDARG00000003399, ENSDARG00000033999	365	7	7504	8.81096	1	0.295685	49.5274
GOTERM_BP_FAT	GO:0001709~cell fate determination	3	0.398936	0.041907	ENSDARG00000040299, ENSDARG00000002445, ENSDARG00000040946	365	7	7504	8.81096	1	0.295685	49.5274
GOTERM_BP_FAT	GO:0016101~diterpenoid metabolic process	3	0.398936	0.041907	ENSDARG00000033999, ENSDARG00000053493, ENSDARG00000057813	365	7	7504	8.81096	1	0.295685	49.5274
GOTERM_BP_FAT	GO:0006721~terpenoid metabolic process	3	0.398936	0.041907	ENSDARG00000033999, ENSDARG00000053493, ENSDARG00000057813	365	7	7504	8.81096	1	0.295685	49.5274
INTERPRO	IPR000910:High mobility group, HMG1/HMG2	6	0.797872	0.0422081	ENSDARG00000038159, ENSDARG00000031894, ENSDARG00000070913, ENSDARG00000010770, ENSDARG00000007369, ENSDARG00000011582	530	49	13480	3.11436	1	0.495017	48.461
GOTERM_BP_FAT	GO:0060537~muscle tissue development	6	0.797872	0.0426449	ENSDARG00000008433, ENSDARG00000003399, ENSDARG00000011027, ENSDARG00000052150, ENSDARG00000002172, ENSDARG00000006272, ENSDARG00000078356	365	40	7504	3.08384	1	0.298249	50.1447
GOTERM_BP_FAT	GO:0014706~striated muscle tissue development	6	0.797872	0.0426449	ENSDARG00000008433, ENSDARG00000003399, ENSDARG00000011027, ENSDARG00000052150, ENSDARG00000002172, ENSDARG00000006272, ENSDARG00000078356	365	40	7504	3.08384	1	0.298249	50.1447
GOTERM_CC_FAT	GO:0005576~extracellular region	27	3.59043	0.0426576	ENSDARG00000037116, ENSDARG00000037429, ENSDARG00000045219, ENSDARG00000052697, ENSDARG00000034610, ENSDARG00000062699, ENSDARG00000019815, ENSDARG00000036279, ENSDARG00000018643, ENSDARG00000058543, ENSDARG00000071377, ENSDARG00000078518, ENSDARG00000004256, ENSDARG00000034894, ENSDARG00000052910, ENSDARG00000006110, ENSDARG00000055100, ENSDARG00000006526, ENSDARG00000056043, ENSDARG00000012405,…	178	451	4330	1.45631	0.999573	0.669959	41.4898
UP_SEQ_FEATURE	disulfide bond	15	1.99468	0.0429941	ENSDARG00000005356, ENSDARG00000037429, ENSDARG00000011027, ENSDARG00000027602, ENSDARG00000013168, ENSDARG00000002336, ENSDARG00000036279, ENSDARG00000035198, ENSDARG00000031898, ENSDARG00000058115, ENSDARG00000005754, ENSDARG00000037362, ENSDARG00000015025, ENSDARG00000069105, ENSDARG00000005479	143	156	2592	1.74287	1	0.798914	46.262
INTERPRO	IPR019765:Ephrin, conserved site	3	0.398936	0.0460848	ENSDARG00000018787, ENSDARG00000032485, ENSDARG00000042277	530	9	13480	8.47799	1	0.519589	51.5758
GOTERM_BP_FAT	GO:0030510~regulation of BMP signaling pathway	4	0.531915	0.0464156	ENSDARG00000037429, ENSDARG00000055381, ENSDARG00000006110, ENSDARG00000037362	365	17	7504	4.83739	1	0.318451	53.1902
GOTERM_BP_FAT	GO:0001840~neural plate development	4	0.531915	0.0464156	ENSDARG00000040299, ENSDARG00000020053, ENSDARG00000033680, ENSDARG00000052139	365	17	7504	4.83739	1	0.318451	53.1902
SMART	SM00425:TBOX	4	0.531915	0.0480197	ENSDARG00000006640, ENSDARG00000009905, ENSDARG00000007329, ENSDARG00000011785	375	16	7141	4.76067	0.999944	0.479448	46.0062
GOTERM_CC_FAT	GO:0044420~extracellular matrix part	4	0.531915	0.0519876	ENSDARG00000012405, ENSDARG00000056043, ENSDARG00000058543, ENSDARG00000036279	178	21	4330	4.63349	0.999925	0.695132	48.1271
INTERPRO	IPR000324:Vitamin D receptor	4	0.531915	0.0531918	ENSDARG00000018030, ENSDARG00000043170, ENSDARG00000055678, ENSDARG00000040926, ENSDARG00000052695	530	22	13480	4.62436	1	0.565382	56.8337
INTERPRO	IPR013783:Immunoglobulin-like fold	23	3.05851	0.0537547	ENSDARG00000016153, ENSDARG00000006396, ENSDARG00000005356, ENSDARG00000011163, ENSDARG00000011027, ENSDARG00000027602, ENSDARG00000060758, ENSDARG00000009930, ENSDARG00000032617, ENSDARG00000004597, ENSDARG00000034300, ENSDARG00000019473, ENSDARG00000052630, ENSDARG00000003398, ENSDARG00000058538, ENSDARG00000058115, ENSDARG00000005754, ENSDARG00000018065, ENSDARG00000078518, ENSDARG00000074335,…	530	388	13480	1.50768	1	0.562534	57.2265
GOTERM_BP_FAT	GO:0006776~vitamin A metabolic process	3	0.398936	0.0541154	ENSDARG00000033999, ENSDARG00000053493, ENSDARG00000057813	365	8	7504	7.70959	1	0.359488	58.8754
GOTERM_BP_FAT	GO:0030010~establishment of cell polarity	3	0.398936	0.0541154	ENSDARG00000000861, ENSDARG00000004256, ENSDARG00000019815	365	8	7504	7.70959	1	0.359488	58.8754
GOTERM_BP_FAT	GO:0010002~cardioblast differentiation	3	0.398936	0.0541154	ENSDARG00000018693, ENSDARG00000055026, ENSDARG00000008305	365	8	7504	7.70959	1	0.359488	58.8754
GOTERM_BP_FAT	GO:0048596~embryonic camera-type eye morphogenesis	3	0.398936	0.0541154	ENSDARG00000038159, ENSDARG00000018492, ENSDARG00000035563	365	8	7504	7.70959	1	0.359488	58.8754
GOTERM_BP_FAT	GO:0006775~fat-soluble vitamin metabolic process	3	0.398936	0.0541154	ENSDARG00000033999, ENSDARG00000053493, ENSDARG00000057813	365	8	7504	7.70959	1	0.359488	58.8754
GOTERM_BP_FAT	GO:0040017~positive regulation of locomotion	3	0.398936	0.0541154	ENSDARG00000003399, ENSDARG00000037116, ENSDARG00000055100	365	8	7504	7.70959	1	0.359488	58.8754
GOTERM_CC_FAT	GO:0005887~integral to plasma membrane	11	1.46277	0.0544925	ENSDARG00000031548, ENSDARG00000017354, ENSDARG00000059798, ENSDARG00000040346, ENSDARG00000011027, ENSDARG00000055381, ENSDARG00000043646, ENSDARG00000027112, ENSDARG00000027940, ENSDARG00000075307, ENSDARG00000045070	178	138	4330	1.93902	0.999953	0.669853	49.7874
INTERPRO	IPR001245:Tyrosine protein kinase	8	1.06383	0.057355	ENSDARG00000031548, ENSDARG00000017354, ENSDARG00000005356, ENSDARG00000040346, ENSDARG00000011027, ENSDARG00000058115, ENSDARG00000027112, ENSDARG00000069105	530	88	13480	2.31218	1	0.580095	59.6607
INTERPRO	IPR003659:Plexin/semaphorin/integrin	5	0.664894	0.0605029	ENSDARG00000034300, ENSDARG00000011163, ENSDARG00000011533, ENSDARG00000007172, ENSDARG00000045070	530	38	13480	3.34657	1	0.593632	61.6823
GOTERM_BP_FAT	GO:0006720~isoprenoid metabolic process	4	0.531915	0.0616231	ENSDARG00000033999, ENSDARG00000053493, ENSDARG00000057813, ENSDARG00000004130	365	19	7504	4.32819	1	0.396843	63.79
SMART	SM00339:FH	7	0.930851	0.0616597	ENSDARG00000019659, ENSDARG00000021032, ENSDARG00000032705, ENSDARG00000058133, ENSDARG00000069715, ENSDARG00000042485, ENSDARG00000003411	375	54	7141	2.46849	0.999997	0.54686	54.9339
SMART	SM00051:DSL	3	0.398936	0.0621142	ENSDARG00000013168, ENSDARG00000070425, ENSDARG00000002336	375	8	7141	7.141	0.999997	0.527947	55.2065
INTERPRO	IPR013761:Sterile alpha motif-type	6	0.797872	0.0638183	ENSDARG00000017354, ENSDARG00000007179, ENSDARG00000040346, ENSDARG00000024431, ENSDARG00000027112, ENSDARG00000001442	530	55	13480	2.77461	1	0.607339	63.7087
INTERPRO	IPR001523:Paired box protein, N-terminal	3	0.398936	0.0668744	ENSDARG00000070818, ENSDARG00000010192, ENSDARG00000006766	530	11	13480	6.93654	1	0.618728	65.4875
UP_SEQ_FEATURE	domain:EGF-like 6	3	0.398936	0.0671443	ENSDARG00000037362, ENSDARG00000002336, ENSDARG00000005479	143	8	2592	6.7972	1	0.903843	62.5534
UP_SEQ_FEATURE	domain:EGF-like 7; calcium-binding	3	0.398936	0.0671443	ENSDARG00000013168, ENSDARG00000037362, ENSDARG00000002336	143	8	2592	6.7972	1	0.903843	62.5534
UP_SEQ_FEATURE	domain:EGF-like 5	3	0.398936	0.0671443	ENSDARG00000037362, ENSDARG00000002336, ENSDARG00000005479	143	8	2592	6.7972	1	0.903843	62.5534
GOTERM_BP_FAT	GO:0030878~thyroid gland development	3	0.398936	0.0673942	ENSDARG00000003399, ENSDARG00000008305, ENSDARG00000019930	365	9	7504	6.85297	1	0.423395	67.1876
GOTERM_BP_FAT	GO:0030514~negative regulation of BMP signaling pathway	3	0.398936	0.0673942	ENSDARG00000055381, ENSDARG00000006110, ENSDARG00000037362	365	9	7504	6.85297	1	0.423395	67.1876
COG_ONTOLOGY	Cell division and chromosome partitioning	6	0.797872	0.0681894	ENSDARG00000056043, ENSDARG00000022309, ENSDARG00000053835, ENSDARG00000035835, ENSDARG00000042151, ENSDARG00000000943	52	108	2482	2.65171	0.738648	0.738648	41.0983
INTERPRO	IPR017441:Protein kinase, ATP binding site	21	2.79255	0.0685219	ENSDARG00000017354, ENSDARG00000031548, ENSDARG00000005356, ENSDARG00000063370, ENSDARG00000013007, ENSDARG00000040346, ENSDARG00000011027, ENSDARG00000027112, ENSDARG00000074481, ENSDARG00000062082, ENSDARG00000070832, ENSDARG00000015164, ENSDARG00000022254, ENSDARG00000006093, ENSDARG00000000853, ENSDARG00000058115, ENSDARG00000045097, ENSDARG00000059001, ENSDARG00000026797, ENSDARG00000052405,…	530	356	13480	1.50032	1	0.621712	66.4123
UP_SEQ_FEATURE	binding site:ATP	7	0.930851	0.07202	ENSDARG00000005356, ENSDARG00000000853, ENSDARG00000011027, ENSDARG00000058115, ENSDARG00000016138, ENSDARG00000059001, ENSDARG00000069105	143	54	2592	2.34965	1	0.903523	65.2263
GOTERM_BP_FAT	GO:0035239~tube morphogenesis	7	0.930851	0.0740279	ENSDARG00000018693, ENSDARG00000033733, ENSDARG00000029439, ENSDARG00000053835, ENSDARG00000036987, ENSDARG00000006272, ENSDARG00000012078	365	61	7504	2.35922	1	0.452593	70.7233
GOTERM_BP_FAT	GO:0009611~response to wounding	7	0.930851	0.0740279	ENSDARG00000059906, ENSDARG00000018693, ENSDARG00000037116, ENSDARG00000011027, ENSDARG00000055381, ENSDARG00000034894, ENSDARG00000015025	365	61	7504	2.35922	1	0.452593	70.7233
INTERPRO	IPR000083:Fibronectin, type I	2	0.265957	0.0769494	ENSDARG00000019815, ENSDARG00000006526	530	2	13480	25.434	1	0.659824	70.7913
SP_PIR_KEYWORDS	paired box	3	0.398936	0.0780162	ENSDARG00000070818, ENSDARG00000010192, ENSDARG00000006766	360	11	8377	6.34621	0.999999	0.426557	63.1625
GOTERM_BP_FAT	GO:0035051~cardiac cell differentiation	4	0.531915	0.0788337	ENSDARG00000003399, ENSDARG00000018693, ENSDARG00000055026, ENSDARG00000008305	365	21	7504	3.91598	1	0.47204	73.058
GOTERM_BP_FAT	GO:0048705~skeletal system morphogenesis	4	0.531915	0.0788337	ENSDARG00000070360, ENSDARG00000003399, ENSDARG00000018693, ENSDARG00000008305	365	21	7504	3.91598	1	0.47204	73.058
GOTERM_CC_FAT	GO:0000118~histone deacetylase complex	2	0.265957	0.0800933	ENSDARG00000041204, ENSDARG00000035563	178	2	4330	24.3258	1	0.773723	64.1699
INTERPRO	IPR001827:Homeobox protein, antennapedia type, conserved site	4	0.531915	0.0801543	ENSDARG00000056027, ENSDARG00000070346, ENSDARG00000013533, ENSDARG00000029263	530	26	13480	3.91292	1	0.669347	72.3118
GOTERM_MF_FAT	GO:0042056~chemoattractant activity	2	0.265957	0.0807573	ENSDARG00000037116, ENSDARG00000055100	348	2	8417	24.1868	1	0.854954	67.9168
GOTERM_BP_FAT	GO:0042060~wound healing	6	0.797872	0.0814547	ENSDARG00000059906, ENSDARG00000018693, ENSDARG00000037116, ENSDARG00000011027, ENSDARG00000055381, ENSDARG00000034894	365	48	7504	2.56986	1	0.481187	74.2566
GOTERM_BP_FAT	GO:0001706~endoderm formation	3	0.398936	0.0816112	ENSDARG00000006640, ENSDARG00000017821, ENSDARG00000009737, ENSDARG00000069252	365	10	7504	6.16767	1	0.479465	74.3266
GOTERM_BP_FAT	GO:0007379~segment specification	3	0.398936	0.0816112	ENSDARG00000003398, ENSDARG00000019815, ENSDARG00000054103	365	10	7504	6.16767	1	0.479465	74.3266
GOTERM_BP_FAT	GO:0060627~regulation of vesicle-mediated transport	3	0.398936	0.0816112	ENSDARG00000018743, ENSDARG00000052139, ENSDARG00000004256	365	10	7504	6.16767	1	0.479465	74.3266
GOTERM_BP_FAT	GO:0001757~somite specification	3	0.398936	0.0816112	ENSDARG00000003398, ENSDARG00000019815, ENSDARG00000054103	365	10	7504	6.16767	1	0.479465	74.3266
GOTERM_BP_FAT	GO:0009948~anterior/posterior axis specification	3	0.398936	0.0816112	ENSDARG00000036292, ENSDARG00000070535, ENSDARG00000054103	365	10	7504	6.16767	1	0.479465	74.3266
GOTERM_BP_FAT	GO:0021782~glial cell development	3	0.398936	0.0816112	ENSDARG00000021032, ENSDARG00000053493, ENSDARG00000003411	365	10	7504	6.16767	1	0.479465	74.3266
PIR_SUPERFAMILY	PIRSF038352:sprouty homolog protein	2	0.265957	0.0821235	ENSDARG00000078308, ENSDARG00000068732	176	2	4173	23.7102	1	0.928794	65.3663
PIR_SUPERFAMILY	PIRSF500563:stromal cell-derived factor 1	2	0.265957	0.0821235	ENSDARG00000037116, ENSDARG00000055100	176	2	4173	23.7102	1	0.928794	65.3663
PIR_SUPERFAMILY	PIRSF002499:fibronectin	2	0.265957	0.0821235	ENSDARG00000019815, ENSDARG00000006526	176	2	4173	23.7102	1	0.928794	65.3663
PIR_SUPERFAMILY	PIRSF002272:laminin alpha-1 chain	2	0.265957	0.0821235	ENSDARG00000056043, ENSDARG00000058543	176	2	4173	23.7102	1	0.928794	65.3663
UP_SEQ_FEATURE	domain:Helix-loop-helix motif	5	0.664894	0.0861763	ENSDARG00000016854, ENSDARG00000038386, ENSDARG00000006003, ENSDARG00000008305, ENSDARG00000019930	143	31	2592	2.92353	1	0.928025	72.0166
INTERPRO	IPR008250:ATPase, P-type, ATPase-associated region	4	0.531915	0.0876618	ENSDARG00000063001, ENSDARG00000029439, ENSDARG00000019856, ENSDARG00000036442	530	27	13480	3.76799	1	0.697489	75.5886
INTERPRO	IPR002165:Plexin	4	0.531915	0.0876618	ENSDARG00000034300, ENSDARG00000011163, ENSDARG00000011533, ENSDARG00000007172	530	27	13480	3.76799	1	0.697489	75.5886
GOTERM_BP_FAT	GO:0048565~gut development	4	0.531915	0.088139	ENSDARG00000017821, ENSDARG00000036292, ENSDARG00000032617, ENSDARG00000053493	365	22	7504	3.73798	1	0.504731	77.091
GOTERM_CC_FAT	GO:0044421~extracellular region part	12	1.59574	0.0890967	ENSDARG00000012405, ENSDARG00000056043, ENSDARG00000003399, ENSDARG00000037116, ENSDARG00000052910, ENSDARG00000033733, ENSDARG00000058543, ENSDARG00000037362, ENSDARG00000034894, ENSDARG00000004256, ENSDARG00000015472, ENSDARG00000036279	178	171	4330	1.70708	1	0.779104	68.2508
UP_SEQ_FEATURE	DNA-binding region:Homeobox	10	1.32979	0.0891936	ENSDARG00000057936, ENSDARG00000008174, ENSDARG00000036194, ENSDARG00000003803, ENSDARG00000056027, ENSDARG00000070346, ENSDARG00000013533, ENSDARG00000021916, ENSDARG00000029263, ENSDARG00000059073	143	99	2592	1.8309	1	0.922502	73.2944
KEGG_PATHWAY	dre04510:Focal adhesion	14	1.8617	0.0892255	ENSDARG00000012405, ENSDARG00000056043, ENSDARG00000022254, ENSDARG00000035750, ENSDARG00000058543, ENSDARG00000014571, ENSDARG00000061294, ENSDARG00000026797, ENSDARG00000052405, ENSDARG00000056525, ENSDARG00000019815, ENSDARG00000036279, ENSDARG00000045070, ENSDARG00000056909	157	219	3954	1.60998	0.999177	0.637492	62.5992
INTERPRO	IPR000679:Zinc finger, GATA-type	3	0.398936	0.0901141	ENSDARG00000017821, ENSDARG00000059327, ENSDARG00000016526	530	13	13480	5.86938	1	0.702155	76.578
GOTERM_BP_FAT	GO:0014003~oligodendrocyte development	2	0.265957	0.0946681	ENSDARG00000053493, ENSDARG00000003411	365	2	7504	20.5589	1	0.528633	79.575
GOTERM_BP_FAT	GO:0035089~establishment of apical/basal cell polarity	2	0.265957	0.0946681	ENSDARG00000000861, ENSDARG00000019815	365	2	7504	20.5589	1	0.528633	79.575
GOTERM_BP_FAT	GO:0021871~forebrain regionalization	2	0.265957	0.0946681	ENSDARG00000059337, ENSDARG00000033999	365	2	7504	20.5589	1	0.528633	79.575
GOTERM_BP_FAT	GO:0000082~G1/S transition of mitotic cell cycle	2	0.265957	0.0946681	ENSDARG00000035750, ENSDARG00000012078	365	2	7504	20.5589	1	0.528633	79.575
GOTERM_BP_FAT	GO:0010456~cell proliferation in dorsal spinal cord	2	0.265957	0.0946681	ENSDARG00000038159, ENSDARG00000007369	365	2	7504	20.5589	1	0.528633	79.575
GOTERM_BP_FAT	GO:0048389~intermediate mesoderm development	2	0.265957	0.0946681	ENSDARG00000007329, ENSDARG00000014091	365	2	7504	20.5589	1	0.528633	79.575
GOTERM_BP_FAT	GO:0021797~forebrain anterior/posterior pattern formation	2	0.265957	0.0946681	ENSDARG00000059337, ENSDARG00000033999	365	2	7504	20.5589	1	0.528633	79.575
GOTERM_BP_FAT	GO:0030859~polarized epithelial cell differentiation	2	0.265957	0.0946681	ENSDARG00000008305, ENSDARG00000019815	365	2	7504	20.5589	1	0.528633	79.575
GOTERM_BP_FAT	GO:0051325~interphase	2	0.265957	0.0946681	ENSDARG00000035750, ENSDARG00000012078	365	2	7504	20.5589	1	0.528633	79.575
GOTERM_BP_FAT	GO:0031063~regulation of histone deacetylation	2	0.265957	0.0946681	ENSDARG00000077353, ENSDARG00000035563	365	2	7504	20.5589	1	0.528633	79.575
GOTERM_BP_FAT	GO:0032525~somite rostral/caudal axis specification	2	0.265957	0.0946681	ENSDARG00000070535, ENSDARG00000054103	365	2	7504	20.5589	1	0.528633	79.575
GOTERM_BP_FAT	GO:0022010~myelination in the central nervous system	2	0.265957	0.0946681	ENSDARG00000053493, ENSDARG00000003411	365	2	7504	20.5589	1	0.528633	79.575
GOTERM_BP_FAT	GO:0032291~ensheathment of axons in the central nervous system	2	0.265957	0.0946681	ENSDARG00000053493, ENSDARG00000003411	365	2	7504	20.5589	1	0.528633	79.575
GOTERM_BP_FAT	GO:0051329~interphase of mitotic cell cycle	2	0.265957	0.0946681	ENSDARG00000035750, ENSDARG00000012078	365	2	7504	20.5589	1	0.528633	79.575
INTERPRO	IPR006688:ADP-ribosylation factor	4	0.531915	0.0954527	ENSDARG00000045074, ENSDARG00000006915, ENSDARG00000033182, ENSDARG00000022934	530	28	13480	3.63342	1	0.718198	78.6034
KEGG_PATHWAY	dre04320:Dorso-ventral axis formation	4	0.531915	0.0961555	ENSDARG00000052094, ENSDARG00000024431, ENSDARG00000052139, ENSDARG00000056909	157	28	3954	3.59782	0.99954	0.617272	65.4877
GOTERM_BP_FAT	GO:0021872~generation of neurons in the forebrain	3	0.398936	0.0966449	ENSDARG00000031894, ENSDARG00000020417, ENSDARG00000045219	365	11	7504	5.60697	1	0.533897	80.2758
GOTERM_BP_FAT	GO:0021575~hindbrain morphogenesis	3	0.398936	0.0966449	ENSDARG00000038386, ENSDARG00000003399, ENSDARG00000002601	365	11	7504	5.60697	1	0.533897	80.2758
GOTERM_BP_FAT	GO:0051130~positive regulation of cellular component organization	3	0.398936	0.0966449	ENSDARG00000037116, ENSDARG00000044954, ENSDARG00000035563	365	11	7504	5.60697	1	0.533897	80.2758
GOTERM_BP_FAT	GO:0021879~forebrain neuron differentiation	3	0.398936	0.0966449	ENSDARG00000031894, ENSDARG00000020417, ENSDARG00000045219	365	11	7504	5.60697	1	0.533897	80.2758
GOTERM_BP_FAT	GO:0030097~hemopoiesis	8	1.06383	0.097073	ENSDARG00000022254, ENSDARG00000036292, ENSDARG00000037429, ENSDARG00000006110, ENSDARG00000059001, ENSDARG00000007329, ENSDARG00000068732, ENSDARG00000019930	365	81	7504	2.03051	1	0.533107	80.4245
GOTERM_BP_FAT	GO:0048262~determination of dorsal/ventral asymmetry	4	0.531915	0.097881	ENSDARG00000006640, ENSDARG00000003399, ENSDARG00000037429, ENSDARG00000006110	365	23	7504	3.57546	1	0.533784	80.7024
GOTERM_BP_FAT	GO:0048839~inner ear development	7	0.930851	0.0995138	ENSDARG00000014259, ENSDARG00000019659, ENSDARG00000003399, ENSDARG00000031898, ENSDARG00000018693, ENSDARG00000077353, ENSDARG00000040299	365	66	7504	2.18049	1	0.537579	81.2528

## Sheet: Distinct_Ta_FUNCTIONAL_ANNOT
Functional annotation analysis of genes with distinct Ta ChIP-seq peaks (nearest TSS ±100kb) using DAVID
Category	Term	Count	%	PValue	Genes	List Total	Pop Hits	Pop Total	Fold Enrichment	Bonferroni	Benjamini	FDR
GOTERM_MF_FAT	GO:0003677~DNA binding	253	11.2096	2.83409e-23	ENSDARG00000007944, ENSDARG00000062962, ENSDARG00000032578, ENSDARG00000055751, ENSDARG00000056732, ENSDARG00000002937, ENSDARG00000002216, ENSDARG00000018765, ENSDARG00000010461, ENSDARG00000070287, ENSDARG00000038672, ENSDARG00000070289, ENSDARG00000070286, ENSDARG00000062082, ENSDARG00000070282, ENSDARG00000011582, ENSDARG00000035563, ENSDARG00000004415, ENSDARG00000071116, ENSDARG00000040948,…	1028	1166	8417	1.77659	1.82515e-20	1.82515e-20	4.22626e-20
GOTERM_MF_FAT	GO:0030528~transcription regulator activity	206	9.12716	8.42076e-23	ENSDARG00000007944, ENSDARG00000055751, ENSDARG00000005033, ENSDARG00000004729, ENSDARG00000056732, ENSDARG00000002937, ENSDARG00000002216, ENSDARG00000018765, ENSDARG00000010461, ENSDARG00000028514, ENSDARG00000004714, ENSDARG00000035563, ENSDARG00000069337, ENSDARG00000017078, ENSDARG00000040948, ENSDARG00000000151, ENSDARG00000074897, ENSDARG00000035831, ENSDARG00000014277, ENSDARG00000025131,…	1028	880	8417	1.91668	5.42297e-20	2.71148e-20	1.25572e-19
GOTERM_BP_FAT	GO:0045449~regulation of transcription	241	10.6779	4.95802e-22	ENSDARG00000007944, ENSDARG00000032578, ENSDARG00000055751, ENSDARG00000005033, ENSDARG00000004729, ENSDARG00000056732, ENSDARG00000002937, ENSDARG00000002216, ENSDARG00000018765, ENSDARG00000010461, ENSDARG00000028514, ENSDARG00000004714, ENSDARG00000058425, ENSDARG00000035563, ENSDARG00000069337, ENSDARG00000040948, ENSDARG00000017078, ENSDARG00000000151, ENSDARG00000074897, ENSDARG00000035831,…	935	1097	7504	1.76316	7.62543e-19	7.62543e-19	8.26285e-19
GOTERM_MF_FAT	GO:0003700~transcription factor activity	165	7.31059	3.70298e-21	ENSDARG00000007944, ENSDARG00000057936, ENSDARG00000055751, ENSDARG00000009134, ENSDARG00000045936, ENSDARG00000002937, ENSDARG00000071418, ENSDARG00000002216, ENSDARG00000031046, ENSDARG00000018765, ENSDARG00000031763, ENSDARG00000010461, ENSDARG00000036385, ENSDARG00000031768, ENSDARG00000070818, ENSDARG00000012667, ENSDARG00000016536, ENSDARG00000035622, ENSDARG00000070954, ENSDARG00000032705,…	1028	660	8417	2.04694	2.38472e-18	7.94906e-19	5.52197e-18
GOTERM_BP_FAT	GO:0007389~pattern specification process	87	3.85467	5.05718e-21	ENSDARG00000019335, ENSDARG00000008937, ENSDARG00000011027, ENSDARG00000007329, ENSDARG00000010124, ENSDARG00000060634, ENSDARG00000006514, ENSDARG00000045936, ENSDARG00000007369, ENSDARG00000012025, ENSDARG00000019815, ENSDARG00000056732, ENSDARG00000054560, ENSDARG00000059337, ENSDARG00000070535, ENSDARG00000068365, ENSDARG00000059911, ENSDARG00000018907, ENSDARG00000012788, ENSDARG00000019995,…	935	244	7504	2.86161	7.77795e-18	3.88898e-18	8.42812e-18
SP_PIR_KEYWORDS	dna-binding	166	7.3549	9.21565e-20	ENSDARG00000007944, ENSDARG00000057936, ENSDARG00000032578, ENSDARG00000055751, ENSDARG00000009950, ENSDARG00000042502, ENSDARG00000009134, ENSDARG00000077587, ENSDARG00000045936, ENSDARG00000032264, ENSDARG00000007369, ENSDARG00000039547, ENSDARG00000002937, ENSDARG00000071418, ENSDARG00000057683, ENSDARG00000002216, ENSDARG00000059748, ENSDARG00000031046, ENSDARG00000018765, ENSDARG00000010461,…	999	702	8377	1.98287	2.48823e-17	2.48823e-17	1.21169e-16
SP_PIR_KEYWORDS	nucleus	246	10.8994	3.38612e-19	ENSDARG00000007944, ENSDARG00000038215, ENSDARG00000062962, ENSDARG00000032578, ENSDARG00000055751, ENSDARG00000056732, ENSDARG00000002937, ENSDARG00000077815, ENSDARG00000052649, ENSDARG00000061187, ENSDARG00000002216, ENSDARG00000018765, ENSDARG00000010461, ENSDARG00000070287, ENSDARG00000070289, ENSDARG00000043559, ENSDARG00000070286, ENSDARG00000003487, ENSDARG00000070282, ENSDARG00000035563,…	999	1227	8377	1.68118	9.14252e-17	4.57126e-17	4.45212e-16
GOTERM_BP_FAT	GO:0003002~regionalization	68	3.01285	7.07556e-18	ENSDARG00000019335, ENSDARG00000008937, ENSDARG00000011027, ENSDARG00000010124, ENSDARG00000006514, ENSDARG00000045936, ENSDARG00000007369, ENSDARG00000019815, ENSDARG00000056732, ENSDARG00000054560, ENSDARG00000059337, ENSDARG00000070535, ENSDARG00000068365, ENSDARG00000018907, ENSDARG00000012788, ENSDARG00000019995, ENSDARG00000042151, ENSDARG00000044417, ENSDARG00000038672, ENSDARG00000018693,…	935	181	7504	3.01517	1.08822e-14	3.62741e-15	1.17919e-14
GOTERM_BP_FAT	GO:0006355~regulation of transcription, DNA-dependent	184	8.15241	2.28242e-17	ENSDARG00000007944, ENSDARG00000057936, ENSDARG00000032578, ENSDARG00000055751, ENSDARG00000009134, ENSDARG00000045936, ENSDARG00000056732, ENSDARG00000002937, ENSDARG00000071418, ENSDARG00000002216, ENSDARG00000031046, ENSDARG00000018765, ENSDARG00000031763, ENSDARG00000010461, ENSDARG00000036385, ENSDARG00000031768, ENSDARG00000070818, ENSDARG00000012667, ENSDARG00000016536, ENSDARG00000035622,…	935	822	7504	1.7965	3.51036e-14	8.7759e-15	3.8038e-14
GOTERM_BP_FAT	GO:0051252~regulation of RNA metabolic process	184	8.15241	1.85099e-16	ENSDARG00000007944, ENSDARG00000057936, ENSDARG00000032578, ENSDARG00000055751, ENSDARG00000009134, ENSDARG00000045936, ENSDARG00000056732, ENSDARG00000002937, ENSDARG00000071418, ENSDARG00000002216, ENSDARG00000031046, ENSDARG00000018765, ENSDARG00000031763, ENSDARG00000010461, ENSDARG00000036385, ENSDARG00000031768, ENSDARG00000070818, ENSDARG00000012667, ENSDARG00000016536, ENSDARG00000035622,…	935	831	7504	1.77704	3.41505e-13	6.82787e-14	3.66374e-13
GOTERM_BP_FAT	GO:0048598~embryonic morphogenesis	74	3.27869	1.60575e-15	ENSDARG00000014259, ENSDARG00000008937, ENSDARG00000010124, ENSDARG00000042690, ENSDARG00000012025, ENSDARG00000002601, ENSDARG00000017821, ENSDARG00000053279, ENSDARG00000018907, ENSDARG00000019995, ENSDARG00000002213, ENSDARG00000036670, ENSDARG00000009510, ENSDARG00000019659, ENSDARG00000018693, ENSDARG00000020884, ENSDARG00000006110, ENSDARG00000016636, ENSDARG00000015879, ENSDARG00000024371,…	935	226	7504	2.62787	2.39053e-12	3.98459e-13	2.58682e-12
GOTERM_MF_FAT	GO:0043565~sequence-specific DNA binding	122	5.40541	6.46091e-13	ENSDARG00000007944, ENSDARG00000057936, ENSDARG00000055751, ENSDARG00000009950, ENSDARG00000009134, ENSDARG00000045936, ENSDARG00000002937, ENSDARG00000071418, ENSDARG00000031046, ENSDARG00000018765, ENSDARG00000010461, ENSDARG00000036385, ENSDARG00000031768, ENSDARG00000070818, ENSDARG00000070954, ENSDARG00000035622, ENSDARG00000032705, ENSDARG00000008886, ENSDARG00000018030, ENSDARG00000006350,…	1028	526	8417	1.89906	4.16049e-10	1.04012e-10	9.63385e-10
INTERPRO	IPR012287:Homeodomain-related	69	3.05716	6.15382e-11	ENSDARG00000077581, ENSDARG00000057936, ENSDARG00000007944, ENSDARG00000042027, ENSDARG00000009134, ENSDARG00000070339, ENSDARG00000045936, ENSDARG00000070337, ENSDARG00000032264, ENSDARG00000002937, ENSDARG00000002601, ENSDARG00000071418, ENSDARG00000020354, ENSDARG00000059337, ENSDARG00000068365, ENSDARG00000012697, ENSDARG00000018765, ENSDARG00000010461, ENSDARG00000042361, ENSDARG00000009510,…	1503	271	13480	2.28355	1.09353e-07	1.09353e-07	1.04343e-07
GOTERM_BP_FAT	GO:0035295~tube development	38	1.68365	8.36002e-11	ENSDARG00000008937, ENSDARG00000077467, ENSDARG00000037238, ENSDARG00000009737, ENSDARG00000018260, ENSDARG00000041341, ENSDARG00000007329, ENSDARG00000033327, ENSDARG00000078366, ENSDARG00000018025, ENSDARG00000012025, ENSDARG00000019815, ENSDARG00000002216, ENSDARG00000059911, ENSDARG00000017803, ENSDARG00000019995, ENSDARG00000037677, ENSDARG00000036090, ENSDARG00000055630, ENSDARG00000012078,…	935	97	7504	3.14408	1.28577e-07	1.83681e-08	1.39325e-07
GOTERM_BP_FAT	GO:0009952~anterior/posterior pattern formation	42	1.86088	1.7789e-10	ENSDARG00000011473, ENSDARG00000019335, ENSDARG00000008937, ENSDARG00000020164, ENSDARG00000053493, ENSDARG00000027825, ENSDARG00000010124, ENSDARG00000027744, ENSDARG00000045936, ENSDARG00000006514, ENSDARG00000007369, ENSDARG00000002336, ENSDARG00000019815, ENSDARG00000056732, ENSDARG00000054560, ENSDARG00000071497, ENSDARG00000020219, ENSDARG00000036292, ENSDARG00000059337, ENSDARG00000068365,…	935	117	7504	2.88101	2.73595e-07	3.41993e-08	2.96465e-07
SP_PIR_KEYWORDS	developmental protein	87	3.85467	2.36565e-10	ENSDARG00000057936, ENSDARG00000042027, ENSDARG00000018973, ENSDARG00000004232, ENSDARG00000032578, ENSDARG00000017542, ENSDARG00000070339, ENSDARG00000059707, ENSDARG00000070337, ENSDARG00000045936, ENSDARG00000007369, ENSDARG00000012025, ENSDARG00000052649, ENSDARG00000070535, ENSDARG00000002213, ENSDARG00000036670, ENSDARG00000044417, ENSDARG00000056986, ENSDARG00000070818, ENSDARG00000018693,…	999	368	8377	1.98241	6.38724e-08	2.12908e-08	3.11039e-07
GOTERM_BP_FAT	GO:0043009~chordate embryonic development	45	1.9938	2.47834e-10	ENSDARG00000011473, ENSDARG00000019335, ENSDARG00000008937, ENSDARG00000020164, ENSDARG00000027825, ENSDARG00000027744, ENSDARG00000006514, ENSDARG00000007369, ENSDARG00000002336, ENSDARG00000019815, ENSDARG00000056732, ENSDARG00000054560, ENSDARG00000020219, ENSDARG00000036292, ENSDARG00000068365, ENSDARG00000070535, ENSDARG00000025641, ENSDARG00000018907, ENSDARG00000036090, ENSDARG00000017798,…	935	132	7504	2.73602	3.81168e-07	4.2352e-08	4.13031e-07
GOTERM_BP_FAT	GO:0009792~embryonic development ending in birth or egg hatching	45	1.9938	2.47834e-10	ENSDARG00000011473, ENSDARG00000019335, ENSDARG00000008937, ENSDARG00000020164, ENSDARG00000027825, ENSDARG00000027744, ENSDARG00000006514, ENSDARG00000007369, ENSDARG00000002336, ENSDARG00000019815, ENSDARG00000056732, ENSDARG00000054560, ENSDARG00000020219, ENSDARG00000036292, ENSDARG00000068365, ENSDARG00000070535, ENSDARG00000025641, ENSDARG00000018907, ENSDARG00000036090, ENSDARG00000017798,…	935	132	7504	2.73602	3.81168e-07	4.2352e-08	4.13031e-07
INTERPRO	IPR001356:Homeobox	66	2.92424	5.38818e-10	ENSDARG00000057936, ENSDARG00000007944, ENSDARG00000042027, ENSDARG00000009134, ENSDARG00000070339, ENSDARG00000045936, ENSDARG00000070337, ENSDARG00000002937, ENSDARG00000002601, ENSDARG00000071418, ENSDARG00000020354, ENSDARG00000059337, ENSDARG00000068365, ENSDARG00000013207, ENSDARG00000012697, ENSDARG00000018765, ENSDARG00000010461, ENSDARG00000042361, ENSDARG00000009510, ENSDARG00000070818,…	1503	266	13480	2.22532	9.57479e-07	4.7874e-07	9.1361e-07
SP_PIR_KEYWORDS	transcription regulation	109	4.82942	1.02627e-09	ENSDARG00000057936, ENSDARG00000032578, ENSDARG00000009950, ENSDARG00000045936, ENSDARG00000007369, ENSDARG00000056732, ENSDARG00000031046, ENSDARG00000031763, ENSDARG00000031768, ENSDARG00000036385, ENSDARG00000070818, ENSDARG00000029058, ENSDARG00000016536, ENSDARG00000032705, ENSDARG00000023316, ENSDARG00000035563, ENSDARG00000008886, ENSDARG00000069337, ENSDARG00000018030, ENSDARG00000041381,…	999	515	8377	1.77477	2.77092e-07	6.9273e-08	1.34935e-06
GOTERM_BP_FAT	GO:0007507~heart development	44	1.94949	2.5614e-09	ENSDARG00000037238, ENSDARG00000009737, ENSDARG00000018260, ENSDARG00000011027, ENSDARG00000041341, ENSDARG00000007329, ENSDARG00000018025, ENSDARG00000019815, ENSDARG00000017821, ENSDARG00000053279, ENSDARG00000002216, ENSDARG00000059911, ENSDARG00000017803, ENSDARG00000019995, ENSDARG00000037677, ENSDARG00000036670, ENSDARG00000036090, ENSDARG00000055630, ENSDARG00000012078, ENSDARG00000052091,…	935	136	7504	2.59654	3.93942e-06	3.93943e-07	4.26873e-06
GOTERM_BP_FAT	GO:0007498~mesoderm development	23	1.01905	4.01383e-09	ENSDARG00000018693, ENSDARG00000041341, ENSDARG00000009905, ENSDARG00000018968, ENSDARG00000036121, ENSDARG00000007329, ENSDARG00000010124, ENSDARG00000036471, ENSDARG00000042690, ENSDARG00000023520, ENSDARG00000036548, ENSDARG00000053279, ENSDARG00000044774, ENSDARG00000070546, ENSDARG00000003399, ENSDARG00000040299, ENSDARG00000076571, ENSDARG00000017078, ENSDARG00000019995, ENSDARG00000055054,…	935	46	7504	4.01283	6.17326e-06	5.61207e-07	6.68931e-06
GOTERM_BP_FAT	GO:0006928~cell motion	50	2.21533	4.20306e-09	ENSDARG00000011163, ENSDARG00000060634, ENSDARG00000078366, ENSDARG00000042690, ENSDARG00000027803, ENSDARG00000044282, ENSDARG00000053279, ENSDARG00000036670, ENSDARG00000004246, ENSDARG00000034375, ENSDARG00000018693, ENSDARG00000021032, ENSDARG00000006110, ENSDARG00000024371, ENSDARG00000045694, ENSDARG00000010192, ENSDARG00000034434, ENSDARG00000018030, ENSDARG00000036548, ENSDARG00000029370,…	935	168	7504	2.38859	6.46428e-06	5.38692e-07	7.00467e-06
SP_PIR_KEYWORDS	Homeobox	67	2.96854	5.60463e-09	ENSDARG00000057936, ENSDARG00000007944, ENSDARG00000042027, ENSDARG00000009134, ENSDARG00000070339, ENSDARG00000045936, ENSDARG00000070337, ENSDARG00000002937, ENSDARG00000002601, ENSDARG00000071418, ENSDARG00000020354, ENSDARG00000059337, ENSDARG00000068365, ENSDARG00000013207, ENSDARG00000012697, ENSDARG00000018765, ENSDARG00000010461, ENSDARG00000042361, ENSDARG00000009510, ENSDARG00000070818,…	999	271	8377	2.07314	1.51325e-06	3.0265e-07	7.36906e-06
GOTERM_BP_FAT	GO:0045165~cell fate commitment	24	1.06336	1.1748e-08	ENSDARG00000019659, ENSDARG00000009550, ENSDARG00000041341, ENSDARG00000018968, ENSDARG00000020053, ENSDARG00000033680, ENSDARG00000010878, ENSDARG00000004023, ENSDARG00000015073, ENSDARG00000002445, ENSDARG00000059279, ENSDARG00000044688, ENSDARG00000003971, ENSDARG00000020219, ENSDARG00000003399, ENSDARG00000040299, ENSDARG00000025641, ENSDARG00000018907, ENSDARG00000037362, ENSDARG00000019995,…	935	52	7504	3.70415	1.80683e-05	1.38988e-06	1.95789e-05
INTERPRO	IPR017970:Homeobox, conserved site	55	2.43686	4.15658e-08	ENSDARG00000057936, ENSDARG00000007944, ENSDARG00000042027, ENSDARG00000009134, ENSDARG00000070339, ENSDARG00000045936, ENSDARG00000070337, ENSDARG00000002601, ENSDARG00000071418, ENSDARG00000020354, ENSDARG00000068365, ENSDARG00000012697, ENSDARG00000010461, ENSDARG00000009510, ENSDARG00000070818, ENSDARG00000070129, ENSDARG00000039510, ENSDARG00000019658, ENSDARG00000056594, ENSDARG00000070954,…	1503	227	13480	2.17304	7.38598e-05	2.46205e-05	7.04783e-05
GOTERM_BP_FAT	GO:0030182~neuron differentiation	44	1.94949	4.29422e-08	ENSDARG00000026784, ENSDARG00000020164, ENSDARG00000045219, ENSDARG00000070769, ENSDARG00000031222, ENSDARG00000007172, ENSDARG00000015073, ENSDARG00000078366, ENSDARG00000002336, ENSDARG00000002601, ENSDARG00000020219, ENSDARG00000018119, ENSDARG00000075821, ENSDARG00000025641, ENSDARG00000052150, ENSDARG00000074335, ENSDARG00000053569, ENSDARG00000009510, ENSDARG00000004246, ENSDARG00000034375,…	935	148	7504	2.38601	6.6043e-05	4.7175e-06	7.15659e-05
SP_PIR_KEYWORDS	Transcription	102	4.51927	7.61781e-08	ENSDARG00000057936, ENSDARG00000032578, ENSDARG00000009950, ENSDARG00000045936, ENSDARG00000007369, ENSDARG00000056732, ENSDARG00000031046, ENSDARG00000031763, ENSDARG00000031768, ENSDARG00000036385, ENSDARG00000070818, ENSDARG00000029058, ENSDARG00000016536, ENSDARG00000032705, ENSDARG00000023316, ENSDARG00000035563, ENSDARG00000069337, ENSDARG00000018030, ENSDARG00000041381, ENSDARG00000000151,…	999	509	8377	1.68037	2.05679e-05	3.42801e-06	0.00010016
GOTERM_BP_FAT	GO:0048729~tissue morphogenesis	35	1.55073	1.35748e-07	ENSDARG00000008937, ENSDARG00000037238, ENSDARG00000010124, ENSDARG00000019815, ENSDARG00000042690, ENSDARG00000053279, ENSDARG00000009689, ENSDARG00000025641, ENSDARG00000076060, ENSDARG00000019995, ENSDARG00000002213, ENSDARG00000036670, ENSDARG00000036090, ENSDARG00000056986, ENSDARG00000055630, ENSDARG00000018693, ENSDARG00000040346, ENSDARG00000020884, ENSDARG00000006110, ENSDARG00000018968,…	935	108	7504	2.60091	0.000208758	1.39186e-05	0.000226232
GOTERM_BP_FAT	GO:0030902~hindbrain development	23	1.01905	2.18026e-07	ENSDARG00000010583, ENSDARG00000019306, ENSDARG00000018693, ENSDARG00000020884, ENSDARG00000033999, ENSDARG00000045694, ENSDARG00000040649, ENSDARG00000010124, ENSDARG00000002795, ENSDARG00000045936, ENSDARG00000059279, ENSDARG00000007369, ENSDARG00000035563, ENSDARG00000002601, ENSDARG00000030703, ENSDARG00000018492, ENSDARG00000003399, ENSDARG00000068365, ENSDARG00000052150, ENSDARG00000018765,…	935	55	7504	3.35619	0.000335268	2.09575e-05	0.000363354
INTERPRO	IPR013032:EGF-like region, conserved site	48	2.12672	2.40958e-07	ENSDARG00000022689, ENSDARG00000031548, ENSDARG00000007804, ENSDARG00000004232, ENSDARG00000075974, ENSDARG00000005541, ENSDARG00000024940, ENSDARG00000022934, ENSDARG00000002336, ENSDARG00000019815, ENSDARG00000036279, ENSDARG00000059916, ENSDARG00000069185, ENSDARG00000020219, ENSDARG00000053255, ENSDARG00000034243, ENSDARG00000015156, ENSDARG00000058543, ENSDARG00000004635, ENSDARG00000034268,…	1503	196	13480	2.19642	0.000428091	0.00010704	0.000408563
GOTERM_BP_FAT	GO:0001708~cell fate specification	18	0.797519	3.04232e-07	ENSDARG00000019659, ENSDARG00000009550, ENSDARG00000020053, ENSDARG00000033680, ENSDARG00000010878, ENSDARG00000004023, ENSDARG00000059279, ENSDARG00000044688, ENSDARG00000003971, ENSDARG00000020219, ENSDARG00000003399, ENSDARG00000025641, ENSDARG00000018907, ENSDARG00000019995, ENSDARG00000037362, ENSDARG00000045413, ENSDARG00000044417, ENSDARG00000028148	935	36	7504	4.01283	0.0004678	2.75237e-05	0.000507022
SMART	SM00389:HOX	66	2.92424	3.24709e-07	ENSDARG00000057936, ENSDARG00000007944, ENSDARG00000042027, ENSDARG00000009134, ENSDARG00000070339, ENSDARG00000045936, ENSDARG00000070337, ENSDARG00000002937, ENSDARG00000002601, ENSDARG00000071418, ENSDARG00000020354, ENSDARG00000059337, ENSDARG00000068365, ENSDARG00000013207, ENSDARG00000012697, ENSDARG00000018765, ENSDARG00000010461, ENSDARG00000042361, ENSDARG00000009510, ENSDARG00000070818,…	945	266	7141	1.87495	0.000112668	0.000112668	0.000443528
GOTERM_BP_FAT	GO:0007369~gastrulation	35	1.55073	3.59521e-07	ENSDARG00000027552, ENSDARG00000037238, ENSDARG00000009737, ENSDARG00000041341, ENSDARG00000045219, ENSDARG00000052947, ENSDARG00000010124, ENSDARG00000042690, ENSDARG00000017821, ENSDARG00000069185, ENSDARG00000053279, ENSDARG00000076060, ENSDARG00000019995, ENSDARG00000002213, ENSDARG00000036670, ENSDARG00000055630, ENSDARG00000018693, ENSDARG00000006110, ENSDARG00000069252, ENSDARG00000018968,…	935	112	7504	2.50802	0.00055279	3.07186e-05	0.000599163
INTERPRO	IPR001092:Basic helix-loop-helix dimerisation region bHLH	34	1.50642	4.5797e-07	ENSDARG00000019335, ENSDARG00000035732, ENSDARG00000041169, ENSDARG00000007277, ENSDARG00000007097, ENSDARG00000006514, ENSDARG00000020228, ENSDARG00000056732, ENSDARG00000004729, ENSDARG00000006837, ENSDARG00000054560, ENSDARG00000040764, ENSDARG00000021833, ENSDARG00000028859, ENSDARG00000016363, ENSDARG00000052610, ENSDARG00000016536, ENSDARG00000006003, ENSDARG00000004714, ENSDARG00000023316,…	1503	119	13480	2.56249	0.000813481	0.000162749	0.000776522
GOTERM_BP_FAT	GO:0035050~embryonic heart tube development	20	0.886132	5.41325e-07	ENSDARG00000018260, ENSDARG00000037238, ENSDARG00000009737, ENSDARG00000041341, ENSDARG00000069252, ENSDARG00000009905, ENSDARG00000006110, ENSDARG00000007329, ENSDARG00000021201, ENSDARG00000018025, ENSDARG00000019920, ENSDARG00000019815, ENSDARG00000036471, ENSDARG00000000943, ENSDARG00000003399, ENSDARG00000002216, ENSDARG00000040299, ENSDARG00000037677, ENSDARG00000036090, ENSDARG00000012397,…	935	45	7504	3.56696	0.000832211	4.38179e-05	0.000902149
GOTERM_BP_FAT	GO:0016477~cell migration	37	1.63934	6.87392e-07	ENSDARG00000011163, ENSDARG00000077467, ENSDARG00000037238, ENSDARG00000041341, ENSDARG00000045219, ENSDARG00000042690, ENSDARG00000027803, ENSDARG00000044282, ENSDARG00000069185, ENSDARG00000053279, ENSDARG00000052150, ENSDARG00000076060, ENSDARG00000036670, ENSDARG00000055630, ENSDARG00000010583, ENSDARG00000018693, ENSDARG00000058179, ENSDARG00000021032, ENSDARG00000006110, ENSDARG00000024371,…	935	125	7504	2.3756	0.00105665	5.28591e-05	0.00114558
GOTERM_BP_FAT	GO:0001756~somitogenesis	25	1.10767	1.734e-06	ENSDARG00000011473, ENSDARG00000008937, ENSDARG00000019335, ENSDARG00000020164, ENSDARG00000027825, ENSDARG00000027744, ENSDARG00000006514, ENSDARG00000002336, ENSDARG00000019815, ENSDARG00000056732, ENSDARG00000054560, ENSDARG00000020219, ENSDARG00000036292, ENSDARG00000070535, ENSDARG00000025641, ENSDARG00000052091, ENSDARG00000018693, ENSDARG00000009905, ENSDARG00000033999, ENSDARG00000036121,…	935	70	7504	2.86631	0.00266333	0.000126987	0.00288977
INTERPRO	IPR011991:Winged helix repressor DNA-binding	43	1.90518	1.90989e-06	ENSDARG00000056407, ENSDARG00000010591, ENSDARG00000020759, ENSDARG00000070769, ENSDARG00000032578, ENSDARG00000040080, ENSDARG00000045936, ENSDARG00000063417, ENSDARG00000007387, ENSDARG00000018907, ENSDARG00000007691, ENSDARG00000012788, ENSDARG00000036385, ENSDARG00000029179, ENSDARG00000055630, ENSDARG00000070818, ENSDARG00000019659, ENSDARG00000013575, ENSDARG00000009550, ENSDARG00000018308,…	1503	179	13480	2.1545	0.00338813	0.000565487	0.00323833
GOTERM_BP_FAT	GO:0009953~dorsal/ventral pattern formation	25	1.10767	2.31552e-06	ENSDARG00000014277, ENSDARG00000018260, ENSDARG00000037238, ENSDARG00000011027, ENSDARG00000078308, ENSDARG00000031219, ENSDARG00000070914, ENSDARG00000025641, ENSDARG00000019995, ENSDARG00000037677, ENSDARG00000042151, ENSDARG00000038672, ENSDARG00000020884, ENSDARG00000018968, ENSDARG00000055381, ENSDARG00000006110, ENSDARG00000033680, ENSDARG00000014571, ENSDARG00000039576, ENSDARG00000008886,…	935	71	7504	2.82594	0.00355494	0.000161863	0.0038589
GOTERM_BP_FAT	GO:0048568~embryonic organ development	40	1.77226	2.33545e-06	ENSDARG00000014259, ENSDARG00000077467, ENSDARG00000037238, ENSDARG00000004173, ENSDARG00000045219, ENSDARG00000010124, ENSDARG00000012025, ENSDARG00000037879, ENSDARG00000022254, ENSDARG00000018119, ENSDARG00000018492, ENSDARG00000025641, ENSDARG00000013853, ENSDARG00000018907, ENSDARG00000070107, ENSDARG00000019995, ENSDARG00000009510, ENSDARG00000019659, ENSDARG00000016181, ENSDARG00000077403,…	935	147	7504	2.18386	0.00358548	0.000156158	0.0038921
GOTERM_BP_FAT	GO:0001704~formation of primary germ layer	15	0.664599	2.47078e-06	ENSDARG00000009737, ENSDARG00000041341, ENSDARG00000069252, ENSDARG00000018968, ENSDARG00000010124, ENSDARG00000042690, ENSDARG00000036471, ENSDARG00000044688, ENSDARG00000017821, ENSDARG00000036548, ENSDARG00000053279, ENSDARG00000044774, ENSDARG00000040299, ENSDARG00000017078, ENSDARG00000019995, ENSDARG00000036670	935	29	7504	4.15121	0.00379285	0.000158324	0.00411763
SP_PIR_KEYWORDS	phosphoprotein	46	2.0381	3.01771e-06	ENSDARG00000078724, ENSDARG00000011027, ENSDARG00000008372, ENSDARG00000077587, ENSDARG00000039547, ENSDARG00000042690, ENSDARG00000003940, ENSDARG00000010266, ENSDARG00000059748, ENSDARG00000058115, ENSDARG00000052712, ENSDARG00000000906, ENSDARG00000001129, ENSDARG00000079193, ENSDARG00000036386, ENSDARG00000070287, ENSDARG00000070289, ENSDARG00000070286, ENSDARG00000070282, ENSDARG00000027423,…	999	189	8377	2.04089	0.000814452	0.000116391	0.00396766
GOTERM_BP_FAT	GO:0035282~segmentation	26	1.15197	3.30408e-06	ENSDARG00000011473, ENSDARG00000019335, ENSDARG00000008937, ENSDARG00000020164, ENSDARG00000027825, ENSDARG00000027744, ENSDARG00000006514, ENSDARG00000019815, ENSDARG00000002336, ENSDARG00000007369, ENSDARG00000056732, ENSDARG00000054560, ENSDARG00000036292, ENSDARG00000020219, ENSDARG00000070535, ENSDARG00000025641, ENSDARG00000052091, ENSDARG00000018693, ENSDARG00000009905, ENSDARG00000033999,…	935	77	7504	2.70997	0.00506879	0.000203247	0.00550631
GOTERM_BP_FAT	GO:0009880~embryonic pattern specification	16	0.708906	6.87839e-06	ENSDARG00000009737, ENSDARG00000037238, ENSDARG00000069252, ENSDARG00000014571, ENSDARG00000011662, ENSDARG00000002445, ENSDARG00000006514, ENSDARG00000007369, ENSDARG00000019815, ENSDARG00000006389, ENSDARG00000056732, ENSDARG00000044774, ENSDARG00000003399, ENSDARG00000070535, ENSDARG00000018907, ENSDARG00000027199, ENSDARG00000028148	935	35	7504	3.66888	0.0105232	0.000406802	0.0114627
INTERPRO	IPR011598:Helix-loop-helix DNA-binding	26	1.15197	6.90786e-06	ENSDARG00000035732, ENSDARG00000016536, ENSDARG00000006003, ENSDARG00000004714, ENSDARG00000007277, ENSDARG00000056438, ENSDARG00000058449, ENSDARG00000006514, ENSDARG00000077473, ENSDARG00000020228, ENSDARG00000004729, ENSDARG00000056732, ENSDARG00000054560, ENSDARG00000006837, ENSDARG00000040764, ENSDARG00000070546, ENSDARG00000040884, ENSDARG00000041381, ENSDARG00000028859, ENSDARG00000016363,…	1503	88	13480	2.64985	0.0122003	0.00175208	0.0117122
GOTERM_BP_FAT	GO:0048870~cell motility	37	1.63934	1.0277e-05	ENSDARG00000011163, ENSDARG00000077467, ENSDARG00000037238, ENSDARG00000041341, ENSDARG00000045219, ENSDARG00000042690, ENSDARG00000027803, ENSDARG00000044282, ENSDARG00000069185, ENSDARG00000053279, ENSDARG00000052150, ENSDARG00000076060, ENSDARG00000036670, ENSDARG00000055630, ENSDARG00000010583, ENSDARG00000018693, ENSDARG00000058179, ENSDARG00000021032, ENSDARG00000006110, ENSDARG00000024371,…	935	139	7504	2.13633	0.0156818	0.000585239	0.0171259
GOTERM_BP_FAT	GO:0051674~localization of cell	37	1.63934	1.0277e-05	ENSDARG00000011163, ENSDARG00000077467, ENSDARG00000037238, ENSDARG00000041341, ENSDARG00000045219, ENSDARG00000042690, ENSDARG00000027803, ENSDARG00000044282, ENSDARG00000069185, ENSDARG00000053279, ENSDARG00000052150, ENSDARG00000076060, ENSDARG00000036670, ENSDARG00000055630, ENSDARG00000010583, ENSDARG00000018693, ENSDARG00000058179, ENSDARG00000021032, ENSDARG00000006110, ENSDARG00000024371,…	935	139	7504	2.13633	0.0156818	0.000585239	0.0171259
GOTERM_BP_FAT	GO:0001667~ameboidal cell migration	28	1.24058	1.43457e-05	ENSDARG00000011163, ENSDARG00000077467, ENSDARG00000037238, ENSDARG00000041341, ENSDARG00000045219, ENSDARG00000042690, ENSDARG00000069185, ENSDARG00000053279, ENSDARG00000052150, ENSDARG00000076060, ENSDARG00000036670, ENSDARG00000055630, ENSDARG00000018693, ENSDARG00000021032, ENSDARG00000006110, ENSDARG00000024371, ENSDARG00000055100, ENSDARG00000040649, ENSDARG00000057633, ENSDARG00000010192,…	935	93	7504	2.41633	0.0218222	0.000787684	0.0239053
GOTERM_BP_FAT	GO:0048562~embryonic organ morphogenesis	26	1.15197	1.4702e-05	ENSDARG00000014259, ENSDARG00000077467, ENSDARG00000037238, ENSDARG00000012025, ENSDARG00000018492, ENSDARG00000025641, ENSDARG00000018907, ENSDARG00000070107, ENSDARG00000019659, ENSDARG00000009510, ENSDARG00000077403, ENSDARG00000010583, ENSDARG00000018693, ENSDARG00000016636, ENSDARG00000015879, ENSDARG00000027423, ENSDARG00000035563, ENSDARG00000015266, ENSDARG00000008886, ENSDARG00000034434,…	935	83	7504	2.51406	0.0223582	0.000779416	0.024499
GOTERM_BP_FAT	GO:0007167~enzyme linked receptor protein signaling pathway	26	1.15197	1.4702e-05	ENSDARG00000031548, ENSDARG00000016153, ENSDARG00000018260, ENSDARG00000037238, ENSDARG00000011027, ENSDARG00000006389, ENSDARG00000031219, ENSDARG00000015176, ENSDARG00000058115, ENSDARG00000011948, ENSDARG00000006202, ENSDARG00000031763, ENSDARG00000019995, ENSDARG00000004635, ENSDARG00000036096, ENSDARG00000076757, ENSDARG00000017354, ENSDARG00000034541, ENSDARG00000040346, ENSDARG00000027423,…	935	83	7504	2.51406	0.0223582	0.000779416	0.024499
GOTERM_BP_FAT	GO:0007423~sensory organ development	49	2.17102	1.54373e-05	ENSDARG00000014259, ENSDARG00000057936, ENSDARG00000071018, ENSDARG00000035750, ENSDARG00000077467, ENSDARG00000037238, ENSDARG00000045219, ENSDARG00000070769, ENSDARG00000031222, ENSDARG00000007277, ENSDARG00000053502, ENSDARG00000045936, ENSDARG00000012025, ENSDARG00000008127, ENSDARG00000002601, ENSDARG00000054560, ENSDARG00000018492, ENSDARG00000070913, ENSDARG00000013853, ENSDARG00000052150,…	935	210	7504	1.87266	0.0234631	0.000791111	0.0257241
GOTERM_BP_FAT	GO:0030900~forebrain development	19	0.841825	1.58736e-05	ENSDARG00000014259, ENSDARG00000057936, ENSDARG00000045219, ENSDARG00000033999, ENSDARG00000014746, ENSDARG00000031222, ENSDARG00000033680, ENSDARG00000021201, ENSDARG00000045936, ENSDARG00000070677, ENSDARG00000000943, ENSDARG00000031894, ENSDARG00000038429, ENSDARG00000059337, ENSDARG00000001220, ENSDARG00000025641, ENSDARG00000013853, ENSDARG00000044417, ENSDARG00000045444	935	50	7504	3.04975	0.0241182	0.000787232	0.0264511
SMART	SM00353:HLH	34	1.50642	1.79275e-05	ENSDARG00000019335, ENSDARG00000035732, ENSDARG00000041169, ENSDARG00000007277, ENSDARG00000007097, ENSDARG00000006514, ENSDARG00000020228, ENSDARG00000056732, ENSDARG00000004729, ENSDARG00000006837, ENSDARG00000054560, ENSDARG00000040764, ENSDARG00000021833, ENSDARG00000028859, ENSDARG00000016363, ENSDARG00000052610, ENSDARG00000016536, ENSDARG00000006003, ENSDARG00000004714, ENSDARG00000023316,…	945	119	7141	2.15903	0.00620159	0.00310562	0.0244849
SP_PIR_KEYWORDS	ubl conjugation	11	0.487373	1.84746e-05	ENSDARG00000078724, ENSDARG00000070289, ENSDARG00000035750, ENSDARG00000029406, ENSDARG00000004232, ENSDARG00000042502, ENSDARG00000070297, ENSDARG00000070470, ENSDARG00000017842, ENSDARG00000060430, ENSDARG00000039547, ENSDARG00000002336, ENSDARG00000075482, ENSDARG00000020219, ENSDARG00000035993, ENSDARG00000078941, ENSDARG00000059748, ENSDARG00000051726, ENSDARG00000075216	999	19	8377	4.8547	0.00497576	0.000623328	0.0242879
GOTERM_BP_FAT	GO:0007492~endoderm development	12	0.531679	2.00287e-05	ENSDARG00000009737, ENSDARG00000041341, ENSDARG00000069252, ENSDARG00000018968, ENSDARG00000036471, ENSDARG00000044688, ENSDARG00000010025, ENSDARG00000017821, ENSDARG00000069640, ENSDARG00000044774, ENSDARG00000003399, ENSDARG00000014091, ENSDARG00000003411	935	22	7504	4.37764	0.0303348	0.000962175	0.0333739
GOTERM_BP_FAT	GO:0001654~eye development	37	1.63934	2.80116e-05	ENSDARG00000057936, ENSDARG00000035750, ENSDARG00000031222, ENSDARG00000007277, ENSDARG00000053502, ENSDARG00000045936, ENSDARG00000012025, ENSDARG00000008127, ENSDARG00000002601, ENSDARG00000054560, ENSDARG00000018492, ENSDARG00000052150, ENSDARG00000013853, ENSDARG00000070913, ENSDARG00000070107, ENSDARG00000012572, ENSDARG00000017798, ENSDARG00000012078, ENSDARG00000009510, ENSDARG00000010583,…	935	145	7504	2.04793	0.0421676	0.00130468	0.0466729
GOTERM_BP_FAT	GO:0033333~fin development	19	0.841825	2.94057e-05	ENSDARG00000009510, ENSDARG00000016181, ENSDARG00000018693, ENSDARG00000011027, ENSDARG00000016636, ENSDARG00000018968, ENSDARG00000006110, ENSDARG00000060397, ENSDARG00000070346, ENSDARG00000019260, ENSDARG00000002445, ENSDARG00000008886, ENSDARG00000056648, ENSDARG00000026534, ENSDARG00000059911, ENSDARG00000044485, ENSDARG00000058543, ENSDARG00000037677, ENSDARG00000074319	935	52	7504	2.93246	0.0442192	0.00132931	0.0489952
GOTERM_BP_FAT	GO:0016055~Wnt receptor signaling pathway	25	1.10767	3.67484e-05	ENSDARG00000010124, ENSDARG00000008370, ENSDARG00000005541, ENSDARG00000007369, ENSDARG00000070081, ENSDARG00000040159, ENSDARG00000002213, ENSDARG00000063190, ENSDARG00000056986, ENSDARG00000028657, ENSDARG00000009905, ENSDARG00000020053, ENSDARG00000014147, ENSDARG00000014571, ENSDARG00000038990, ENSDARG00000040649, ENSDARG00000006603, ENSDARG00000027589, ENSDARG00000031894, ENSDARG00000025302,…	935	82	7504	2.44685	0.0549525	0.00161356	0.0612259
KEGG_PATHWAY	dre04310:Wnt signaling pathway	39	1.72796	3.71334e-05	ENSDARG00000035750, ENSDARG00000014962, ENSDARG00000037593, ENSDARG00000051748, ENSDARG00000057007, ENSDARG00000045219, ENSDARG00000052674, ENSDARG00000002787, ENSDARG00000005541, ENSDARG00000014134, ENSDARG00000026845, ENSDARG00000006389, ENSDARG00000021065, ENSDARG00000022254, ENSDARG00000009689, ENSDARG00000017803, ENSDARG00000007691, ENSDARG00000036096, ENSDARG00000014273, ENSDARG00000020053,…	467	168	3954	1.96551	0.00459405	0.00459405	0.0428712
GOTERM_BP_FAT	GO:0048332~mesoderm morphogenesis	13	0.575986	3.73536e-05	ENSDARG00000036548, ENSDARG00000053279, ENSDARG00000018693, ENSDARG00000018968, ENSDARG00000040299, ENSDARG00000076571, ENSDARG00000017078, ENSDARG00000019995, ENSDARG00000010124, ENSDARG00000036670, ENSDARG00000036471, ENSDARG00000042690, ENSDARG00000056986	935	27	7504	3.86421	0.0558317	0.00159459	0.0622339
GOTERM_BP_FAT	GO:0048736~appendage development	19	0.841825	3.94243e-05	ENSDARG00000009510, ENSDARG00000016181, ENSDARG00000018693, ENSDARG00000011027, ENSDARG00000016636, ENSDARG00000018968, ENSDARG00000006110, ENSDARG00000060397, ENSDARG00000070346, ENSDARG00000019260, ENSDARG00000002445, ENSDARG00000008886, ENSDARG00000056648, ENSDARG00000026534, ENSDARG00000059911, ENSDARG00000044485, ENSDARG00000058543, ENSDARG00000037677, ENSDARG00000074319	935	53	7504	2.87713	0.058834	0.00163746	0.0656829
INTERPRO	IPR001799:Ephrin	8	0.354453	4.62391e-05	ENSDARG00000020164, ENSDARG00000057223, ENSDARG00000003783, ENSDARG00000018787, ENSDARG00000031372, ENSDARG00000074050, ENSDARG00000030326, ENSDARG00000007723, ENSDARG00000042277	1503	11	13480	6.52271	0.0788835	0.0102185	0.0783733
INTERPRO	IPR000910:High mobility group, HMG1/HMG2	17	0.753212	4.83036e-05	ENSDARG00000038672, ENSDARG00000030125, ENSDARG00000040266, ENSDARG00000077467, ENSDARG00000041341, ENSDARG00000069866, ENSDARG00000011582, ENSDARG00000007369, ENSDARG00000075560, ENSDARG00000031894, ENSDARG00000004415, ENSDARG00000025847, ENSDARG00000079772, ENSDARG00000005762, ENSDARG00000070913, ENSDARG00000008131, ENSDARG00000024870, ENSDARG00000053569	1503	49	13480	3.1116	0.0822567	0.00949216	0.0818711
GOTERM_BP_FAT	GO:0007411~axon guidance	15	0.664599	5.2022e-05	ENSDARG00000004246, ENSDARG00000034375, ENSDARG00000026784, ENSDARG00000055100, ENSDARG00000031222, ENSDARG00000042210, ENSDARG00000007172, ENSDARG00000078366, ENSDARG00000001220, ENSDARG00000025641, ENSDARG00000052150, ENSDARG00000038446, ENSDARG00000019235, ENSDARG00000005645, ENSDARG00000074335	935	36	7504	3.34403	0.0768946	0.00210336	0.0866626
INTERPRO	IPR000742:EGF-like, type 3	31	1.3735	5.52103e-05	ENSDARG00000007804, ENSDARG00000004232, ENSDARG00000075974, ENSDARG00000005541, ENSDARG00000062693, ENSDARG00000022934, ENSDARG00000002336, ENSDARG00000069185, ENSDARG00000020219, ENSDARG00000061454, ENSDARG00000015156, ENSDARG00000058543, ENSDARG00000034268, ENSDARG00000020811, ENSDARG00000043746, ENSDARG00000004246, ENSDARG00000060649, ENSDARG00000061647, ENSDARG00000060106, ENSDARG00000071099,…	1503	128	13480	2.17211	0.0934521	0.00976317	0.0935724
GOTERM_BP_FAT	GO:0006350~transcription	95	4.20913	5.90921e-05	ENSDARG00000057936, ENSDARG00000019335, ENSDARG00000035732, ENSDARG00000054003, ENSDARG00000032578, ENSDARG00000009950, ENSDARG00000041169, ENSDARG00000059707, ENSDARG00000007097, ENSDARG00000006514, ENSDARG00000070337, ENSDARG00000045936, ENSDARG00000007369, ENSDARG00000037358, ENSDARG00000056732, ENSDARG00000004729, ENSDARG00000052695, ENSDARG00000031046, ENSDARG00000021833, ENSDARG00000006939,…	935	516	7504	1.47759	0.0868785	0.00232771	0.0984353
GOTERM_BP_FAT	GO:0007368~determination of left/right symmetry	21	0.930439	7.44773e-05	ENSDARG00000018260, ENSDARG00000037238, ENSDARG00000041341, ENSDARG00000009905, ENSDARG00000006110, ENSDARG00000053493, ENSDARG00000007329, ENSDARG00000060634, ENSDARG00000026048, ENSDARG00000021201, ENSDARG00000019920, ENSDARG00000036471, ENSDARG00000000943, ENSDARG00000020219, ENSDARG00000026534, ENSDARG00000003399, ENSDARG00000040299, ENSDARG00000059911, ENSDARG00000019995, ENSDARG00000052091,…	935	65	7504	2.59291	0.108233	0.00285966	0.124049
INTERPRO	IPR003962:Fibronectin, type III subdomain	12	0.531679	7.56661e-05	ENSDARG00000031548, ENSDARG00000008937, ENSDARG00000058799, ENSDARG00000078179, ENSDARG00000011615, ENSDARG00000000563, ENSDARG00000078366, ENSDARG00000076810, ENSDARG00000005754, ENSDARG00000004635, ENSDARG00000039373, ENSDARG00000005645, ENSDARG00000074335	1503	27	13480	3.9861	0.125815	0.0121496	0.128221
SP_PIR_KEYWORDS	alternative splicing	35	1.55073	7.746e-05	ENSDARG00000003127, ENSDARG00000040614, ENSDARG00000036254, ENSDARG00000011027, ENSDARG00000027602, ENSDARG00000010018, ENSDARG00000033614, ENSDARG00000045936, ENSDARG00000052695, ENSDARG00000019541, ENSDARG00000035868, ENSDARG00000040853, ENSDARG00000010779, ENSDARG00000057513, ENSDARG00000056642, ENSDARG00000014273, ENSDARG00000016181, ENSDARG00000024325, ENSDARG00000013705, ENSDARG00000068247,…	999	146	8377	2.0102	0.0206978	0.00232119	0.101798
INTERPRO	IPR006210:EGF-like	32	1.41781	8.49476e-05	ENSDARG00000007804, ENSDARG00000076351, ENSDARG00000004232, ENSDARG00000075974, ENSDARG00000005541, ENSDARG00000062693, ENSDARG00000022934, ENSDARG00000002336, ENSDARG00000059916, ENSDARG00000069185, ENSDARG00000020219, ENSDARG00000061454, ENSDARG00000034268, ENSDARG00000020811, ENSDARG00000043746, ENSDARG00000004246, ENSDARG00000060649, ENSDARG00000061647, ENSDARG00000060106, ENSDARG00000060397,…	1503	137	13480	2.09489	0.140116	0.0125011	0.143938
GOTERM_BP_FAT	GO:0009799~determination of symmetry	24	1.06336	8.93183e-05	ENSDARG00000018260, ENSDARG00000037238, ENSDARG00000041341, ENSDARG00000009905, ENSDARG00000006110, ENSDARG00000053493, ENSDARG00000007329, ENSDARG00000060634, ENSDARG00000026048, ENSDARG00000021201, ENSDARG00000019920, ENSDARG00000036471, ENSDARG00000000943, ENSDARG00000031219, ENSDARG00000029370, ENSDARG00000020219, ENSDARG00000026534, ENSDARG00000003399, ENSDARG00000040299, ENSDARG00000059911,…	935	81	7504	2.37798	0.128359	0.00334507	0.148751
GOTERM_BP_FAT	GO:0009855~determination of bilateral symmetry	24	1.06336	8.93183e-05	ENSDARG00000018260, ENSDARG00000037238, ENSDARG00000041341, ENSDARG00000009905, ENSDARG00000006110, ENSDARG00000053493, ENSDARG00000007329, ENSDARG00000060634, ENSDARG00000026048, ENSDARG00000021201, ENSDARG00000019920, ENSDARG00000036471, ENSDARG00000000943, ENSDARG00000031219, ENSDARG00000029370, ENSDARG00000020219, ENSDARG00000026534, ENSDARG00000003399, ENSDARG00000040299, ENSDARG00000059911,…	935	81	7504	2.37798	0.128359	0.00334507	0.148751
GOTERM_BP_FAT	GO:0002009~morphogenesis of an epithelium	25	1.10767	0.000104511	ENSDARG00000008937, ENSDARG00000037238, ENSDARG00000019815, ENSDARG00000009689, ENSDARG00000025641, ENSDARG00000076060, ENSDARG00000002213, ENSDARG00000036090, ENSDARG00000055630, ENSDARG00000018693, ENSDARG00000020884, ENSDARG00000040346, ENSDARG00000006110, ENSDARG00000009905, ENSDARG00000024371, ENSDARG00000020053, ENSDARG00000033680, ENSDARG00000040649, ENSDARG00000006603, ENSDARG00000036548,…	935	87	7504	2.30623	0.148493	0.00382	0.174033
UP_SEQ_FEATURE	splice variant	36	1.59504	0.000112653	ENSDARG00000003127, ENSDARG00000040614, ENSDARG00000036254, ENSDARG00000011027, ENSDARG00000027602, ENSDARG00000010018, ENSDARG00000033614, ENSDARG00000045936, ENSDARG00000052695, ENSDARG00000019541, ENSDARG00000035868, ENSDARG00000040853, ENSDARG00000010779, ENSDARG00000057513, ENSDARG00000056642, ENSDARG00000014273, ENSDARG00000016181, ENSDARG00000024325, ENSDARG00000013705, ENSDARG00000068247,…	330	148	2592	1.91057	0.0982528	0.0982528	0.175902
GOTERM_BP_FAT	GO:0000902~cell morphogenesis	32	1.41781	0.000119085	ENSDARG00000020164, ENSDARG00000026784, ENSDARG00000031222, ENSDARG00000060634, ENSDARG00000007172, ENSDARG00000078366, ENSDARG00000019815, ENSDARG00000075821, ENSDARG00000025641, ENSDARG00000052150, ENSDARG00000059911, ENSDARG00000018907, ENSDARG00000074335, ENSDARG00000004246, ENSDARG00000034375, ENSDARG00000010583, ENSDARG00000018693, ENSDARG00000060106, ENSDARG00000055100, ENSDARG00000042210,…	935	126	7504	2.03827	0.167368	0.00425056	0.198278
GOTERM_BP_FAT	GO:0042074~cell migration involved in gastrulation	21	0.930439	0.00011934	ENSDARG00000037238, ENSDARG00000018693, ENSDARG00000041341, ENSDARG00000045219, ENSDARG00000006110, ENSDARG00000024371, ENSDARG00000055100, ENSDARG00000040649, ENSDARG00000057633, ENSDARG00000042690, ENSDARG00000027589, ENSDARG00000006603, ENSDARG00000069185, ENSDARG00000036548, ENSDARG00000029370, ENSDARG00000053279, ENSDARG00000076060, ENSDARG00000037924, ENSDARG00000015472, ENSDARG00000036670,…	935	67	7504	2.51551	0.167694	0.00416302	0.198701
GOTERM_BP_FAT	GO:0030901~midbrain development	9	0.398759	0.000160545	ENSDARG00000038429, ENSDARG00000030703, ENSDARG00000003399, ENSDARG00000018693, ENSDARG00000016022, ENSDARG00000052150, ENSDARG00000007369, ENSDARG00000028148, ENSDARG00000011235	935	15	7504	4.8154	0.218811	0.00547249	0.267223
GOTERM_BP_FAT	GO:0021915~neural tube development	14	0.620292	0.00016697	ENSDARG00000008937, ENSDARG00000019306, ENSDARG00000018693, ENSDARG00000024371, ENSDARG00000007369, ENSDARG00000018030, ENSDARG00000036292, ENSDARG00000030703, ENSDARG00000003399, ENSDARG00000068365, ENSDARG00000017798, ENSDARG00000036090, ENSDARG00000028148, ENSDARG00000011235	935	35	7504	3.21027	0.226493	0.00556751	0.277902
GOTERM_BP_FAT	GO:0033339~pectoral fin development	12	0.531679	0.000204806	ENSDARG00000009510, ENSDARG00000056648, ENSDARG00000018693, ENSDARG00000016636, ENSDARG00000059911, ENSDARG00000070346, ENSDARG00000058543, ENSDARG00000044485, ENSDARG00000019260, ENSDARG00000037677, ENSDARG00000002445, ENSDARG00000074319	935	27	7504	3.56696	0.270229	0.00668023	0.340776
GOTERM_BP_FAT	GO:0060429~epithelium development	26	1.15197	0.000206358	ENSDARG00000008937, ENSDARG00000037238, ENSDARG00000019815, ENSDARG00000009689, ENSDARG00000025641, ENSDARG00000076060, ENSDARG00000002213, ENSDARG00000036090, ENSDARG00000012078, ENSDARG00000055630, ENSDARG00000018693, ENSDARG00000020884, ENSDARG00000040346, ENSDARG00000006110, ENSDARG00000009905, ENSDARG00000024371, ENSDARG00000020053, ENSDARG00000033680, ENSDARG00000040649, ENSDARG00000006603,…	935	96	7504	2.17362	0.271969	0.00659093	0.343354
GOTERM_BP_FAT	GO:0035138~pectoral fin morphogenesis	11	0.487373	0.000210713	ENSDARG00000009510, ENSDARG00000056648, ENSDARG00000018693, ENSDARG00000016636, ENSDARG00000070346, ENSDARG00000058543, ENSDARG00000044485, ENSDARG00000019260, ENSDARG00000037677, ENSDARG00000002445, ENSDARG00000074319	935	23	7504	3.83836	0.27683	0.00659267	0.350588
GOTERM_BP_FAT	GO:0035136~forelimb morphogenesis	11	0.487373	0.000210713	ENSDARG00000009510, ENSDARG00000056648, ENSDARG00000018693, ENSDARG00000016636, ENSDARG00000070346, ENSDARG00000058543, ENSDARG00000044485, ENSDARG00000019260, ENSDARG00000037677, ENSDARG00000002445, ENSDARG00000074319	935	23	7504	3.83836	0.27683	0.00659267	0.350588
GOTERM_BP_FAT	GO:0010648~negative regulation of cell communication	16	0.708906	0.000218491	ENSDARG00000071018, ENSDARG00000011496, ENSDARG00000045219, ENSDARG00000055381, ENSDARG00000006110, ENSDARG00000060397, ENSDARG00000078308, ENSDARG00000060430, ENSDARG00000011662, ENSDARG00000068732, ENSDARG00000036471, ENSDARG00000029370, ENSDARG00000026534, ENSDARG00000055678, ENSDARG00000037362, ENSDARG00000037618	935	45	7504	2.85357	0.285431	0.00669899	0.363507
GOTERM_BP_FAT	GO:0009968~negative regulation of signal transduction	16	0.708906	0.000218491	ENSDARG00000071018, ENSDARG00000011496, ENSDARG00000045219, ENSDARG00000055381, ENSDARG00000006110, ENSDARG00000060397, ENSDARG00000078308, ENSDARG00000060430, ENSDARG00000011662, ENSDARG00000068732, ENSDARG00000036471, ENSDARG00000029370, ENSDARG00000026534, ENSDARG00000055678, ENSDARG00000037362, ENSDARG00000037618	935	45	7504	2.85357	0.285431	0.00669899	0.363507
GOTERM_BP_FAT	GO:0031175~neuron projection development	21	0.930439	0.000231207	ENSDARG00000004246, ENSDARG00000034375, ENSDARG00000020164, ENSDARG00000026784, ENSDARG00000018693, ENSDARG00000031222, ENSDARG00000055100, ENSDARG00000042210, ENSDARG00000007172, ENSDARG00000078366, ENSDARG00000003971, ENSDARG00000001220, ENSDARG00000033733, ENSDARG00000025641, ENSDARG00000075821, ENSDARG00000052150, ENSDARG00000038446, ENSDARG00000005645, ENSDARG00000019235, ENSDARG00000074335,…	935	70	7504	2.4077	0.299274	0.00694904	0.384625
GOTERM_BP_FAT	GO:0031076~embryonic camera-type eye development	9	0.398759	0.000286208	ENSDARG00000034434, ENSDARG00000009510, ENSDARG00000003399, ENSDARG00000018492, ENSDARG00000013853, ENSDARG00000070107, ENSDARG00000028148, ENSDARG00000035563, ENSDARG00000027423	935	16	7504	4.51444	0.356125	0.00843061	0.475915
GOTERM_BP_FAT	GO:0033334~fin morphogenesis	16	0.708906	0.000287484	ENSDARG00000009510, ENSDARG00000018693, ENSDARG00000011027, ENSDARG00000016636, ENSDARG00000018968, ENSDARG00000006110, ENSDARG00000070346, ENSDARG00000019260, ENSDARG00000002445, ENSDARG00000008886, ENSDARG00000056648, ENSDARG00000026534, ENSDARG00000058543, ENSDARG00000044485, ENSDARG00000037677, ENSDARG00000074319	935	46	7504	2.79154	0.357387	0.00830893	0.478032
GOTERM_BP_FAT	GO:0048667~cell morphogenesis involved in neuron differentiation	20	0.886132	0.000295852	ENSDARG00000004246, ENSDARG00000034375, ENSDARG00000026784, ENSDARG00000020164, ENSDARG00000018693, ENSDARG00000031222, ENSDARG00000055100, ENSDARG00000042210, ENSDARG00000007172, ENSDARG00000078366, ENSDARG00000003971, ENSDARG00000001220, ENSDARG00000025641, ENSDARG00000075821, ENSDARG00000052150, ENSDARG00000038446, ENSDARG00000005645, ENSDARG00000019235, ENSDARG00000074335, ENSDARG00000037020	935	66	7504	2.43202	0.365608	0.00839214	0.491916
GOTERM_BP_FAT	GO:0007409~axonogenesis	20	0.886132	0.000295852	ENSDARG00000004246, ENSDARG00000034375, ENSDARG00000026784, ENSDARG00000020164, ENSDARG00000018693, ENSDARG00000031222, ENSDARG00000055100, ENSDARG00000042210, ENSDARG00000007172, ENSDARG00000078366, ENSDARG00000003971, ENSDARG00000001220, ENSDARG00000025641, ENSDARG00000075821, ENSDARG00000052150, ENSDARG00000038446, ENSDARG00000005645, ENSDARG00000019235, ENSDARG00000074335, ENSDARG00000037020	935	66	7504	2.43202	0.365608	0.00839214	0.491916
GOTERM_BP_FAT	GO:0060173~limb development	11	0.487373	0.000321287	ENSDARG00000009510, ENSDARG00000056648, ENSDARG00000018693, ENSDARG00000016636, ENSDARG00000070346, ENSDARG00000058543, ENSDARG00000044485, ENSDARG00000019260, ENSDARG00000037677, ENSDARG00000002445, ENSDARG00000074319	935	24	7504	3.67843	0.389953	0.00894555	0.5341
GOTERM_BP_FAT	GO:0035108~limb morphogenesis	11	0.487373	0.000321287	ENSDARG00000009510, ENSDARG00000056648, ENSDARG00000018693, ENSDARG00000016636, ENSDARG00000070346, ENSDARG00000058543, ENSDARG00000044485, ENSDARG00000019260, ENSDARG00000037677, ENSDARG00000002445, ENSDARG00000074319	935	24	7504	3.67843	0.389953	0.00894555	0.5341
GOTERM_BP_FAT	GO:0048048~embryonic eye morphogenesis	10	0.443066	0.000321469	ENSDARG00000010583, ENSDARG00000026534, ENSDARG00000018492, ENSDARG00000018693, ENSDARG00000040299, ENSDARG00000070107, ENSDARG00000028148, ENSDARG00000012025, ENSDARG00000035563, ENSDARG00000015266	935	20	7504	4.01283	0.390123	0.00879145	0.534401
INTERPRO	IPR008972:Cupredoxin	8	0.354453	0.000354951	ENSDARG00000020164, ENSDARG00000057223, ENSDARG00000003783, ENSDARG00000018787, ENSDARG00000031372, ENSDARG00000074050, ENSDARG00000030326, ENSDARG00000007723, ENSDARG00000042277	1503	14	13480	5.12499	0.467866	0.0473691	0.600148
SMART	SM00398:HMG	17	0.753212	0.000359561	ENSDARG00000038672, ENSDARG00000030125, ENSDARG00000040266, ENSDARG00000077467, ENSDARG00000041341, ENSDARG00000069866, ENSDARG00000011582, ENSDARG00000007369, ENSDARG00000075560, ENSDARG00000031894, ENSDARG00000004415, ENSDARG00000025847, ENSDARG00000079772, ENSDARG00000005762, ENSDARG00000070913, ENSDARG00000008131, ENSDARG00000024870, ENSDARG00000053569	945	49	7141	2.62168	0.117318	0.0407435	0.490019
SP_PIR_KEYWORDS	egf-like domain	29	1.28489	0.000361625	ENSDARG00000007804, ENSDARG00000004232, ENSDARG00000075974, ENSDARG00000005541, ENSDARG00000062693, ENSDARG00000022934, ENSDARG00000002336, ENSDARG00000059916, ENSDARG00000069185, ENSDARG00000020219, ENSDARG00000061454, ENSDARG00000015156, ENSDARG00000034268, ENSDARG00000020811, ENSDARG00000043746, ENSDARG00000004246, ENSDARG00000060649, ENSDARG00000061647, ENSDARG00000060106, ENSDARG00000060397,…	999	121	8377	2.00972	0.0930395	0.00971811	0.474427
[truncated: 433 more rows]

## Sheet: Distinct_Tbx16_FUNCTIONAL_ANNOT
Functional annotation analysis of genes with distinct Tbx16 ChIP-seq peaks (nearest TSS ±100kb) using DAVID
[truncated: 327 more rows]
