# Supplementary material for: In Vivo Regulation of the Zebrafish Endoderm Progenitor Niche by T-Box Transcription Factors
Source: Cell Rep. 2017 Jun 27;19(13):2782–95. doi: 10.1016/j.celrep.2017.06.011 (PMC5494305; doi:10.1016/j.celrep.2017.06.011)
Supplement: Data S3. Overlap of Ta and Tbx16 ChIP-Seq Peaks with Eomesa ChIP-Seq Peaks plus Mixl1 ChIP-Seq Peak Overlaps with Eomesa and Smad2 ChIP-Seq Peaks, Related to Figures 3 and 6 — The nearest TSS ±100kb of each peak and associated gene descriptions are provided. [file mmc4.xlsx]

## Sheet: Eomesa-Ta-Tbx16_peaks
Coordinates of common Eomesa/Ta/Tbx16 ChIP-seq peaks, their distance from the nearest transcription start site (TSS) ±100kb and description of the gene
Chromosome	Start	End	PeakID	Peak size	Distance from peak centre to TSS (bp)	Ensembl gene ID	Ensembl transcript ID	Gene name	Description
chr3	23839118	23839505	Eomesa_Ta_Tbx16_peak_1	387	-27044.5	ENSDARG00000061478	ENSDART00000087726	igf2bp1	insulin-like growth factor 2 mRNA binding protein 1 [Source:ZFIN;Acc:ZDB-GENE-060929-1258]
chr21	25385991	25386306	Eomesa_Ta_Tbx16_peak_2	315	10979.5	ENSDARG00000089001	ENSDART00000130949	5S_rRNA	5S ribosomal RNA [Source:RFAM;Acc:RF00001]
chr2	4391713	4391990	Eomesa_Ta_Tbx16_peak_3	277	33623.5	ENSDARG00000025168	ENSDART00000081897	FP102784.1	membrane protein, palmitoylated 7 (MAGUK p55 subfamily member 7) [Source:HGNC Symbol;Acc:26542]
chr6	56113441	56114037	Eomesa_Ta_Tbx16_peak_4	596	-5860	ENSDARG00000040606	ENSDART00000059435	tfap2c	transcription factor AP-2 gamma (activating enhancer binding protein 2 gamma) [Source:ZFIN;Acc:ZDB-GENE-041212-61]
Zv9_scaffold3512	60602	60924	Eomesa_Ta_Tbx16_peak_5	322	14017	ENSDARG00000017407	ENSDART00000023846	TTLL12	tubulin tyrosine ligase-like family, member 12 [Source:ZFIN;Acc:ZDB-GENE-040426-697]
chr9	50337016	50337399	Eomesa_Ta_Tbx16_peak_6	383
chr14	38824564	38824654	Eomesa_Ta_Tbx16_peak_7	90	-3072	ENSDARG00000036175	ENSDART00000105588	PCDH1 (1 of 2)	protocadherin 1 [Source:ZFIN;Acc:ZDB-GENE-091015-2]
chr12	7166139	7166606	Eomesa_Ta_Tbx16_peak_8	467	17035.5	ENSDARG00000045219	ENSDART00000122271	dkk1b	dickkopf 1b [Source:ZFIN;Acc:ZDB-GENE-990708-5]
chr4	27055013	27055355	Eomesa_Ta_Tbx16_peak_9	342
chr6	18055917	18056426	Eomesa_Ta_Tbx16_peak_10	509	57225.5	ENSDARG00000033733	ENSDART00000027806	ntn1a	netrin 1a [Source:ZFIN;Acc:ZDB-GENE-990415-169]
chr8	11476842	11477086	Eomesa_Ta_Tbx16_peak_11	244	-358	ENSDARG00000008433	ENSDART00000131171	unc45b	unc-45 homolog B (C. elegans) [Source:ZFIN;Acc:ZDB-GENE-020919-3]
chr23	2491699	2491937	Eomesa_Ta_Tbx16_peak_12	238	12963	ENSDARG00000090569	ENSDART00000127055	CABZ01057951.1	Uncharacterized protein [Source:UniProtKB/TrEMBL;Acc:E7EXZ2]
chr12	9669395	9669785	Eomesa_Ta_Tbx16_peak_13	390	-42623	ENSDARG00000033999	ENSDART00000141212	cyp26a1	cytochrome P450, subfamily XXVIA, polypeptide 1 [Source:ZFIN;Acc:ZDB-GENE-990415-44]
chr3	47949249	47949534	Eomesa_Ta_Tbx16_peak_14	285	-19275.5	ENSDARG00000039704	ENSDART00000058040	cdc42ep4a	CDC42 effector protein (Rho GTPase binding) 4a [Source:ZFIN;Acc:ZDB-GENE-040704-22]
chr7	39797945	39798239	Eomesa_Ta_Tbx16_peak_15	294	10777	ENSDARG00000005092	ENSDART00000007365	ccdc123	centrosomal protein 89 [Source:ZFIN;Acc:ZDB-GENE-040426-1210]
chr14	32850680	32851133	Eomesa_Ta_Tbx16_peak_16	453	-35587.5	ENSDARG00000071497	ENSDART00000105761	zic3	zic family member 3 heterotaxy 1 (odd-paired homolog, Drosophila) [Source:ZFIN;Acc:ZDB-GENE-030708-2]
chr1	35778356	35778416	Eomesa_Ta_Tbx16_peak_17	60	76974	ENSDARG00000037002	ENSDART00000137071	zgc:152968	zgc:152968 [Source:ZFIN;Acc:ZDB-GENE-061013-448]
chr8	9459725	9460157	Eomesa_Ta_Tbx16_peak_18	432	-12782	ENSDARG00000059001	ENSDART00000142075	pim2	pim-2 oncogene [Source:ZFIN;Acc:ZDB-GENE-000831-6]
chr19	31041075	31042011	Eomesa_Ta_Tbx16_peak_19	936	-1961	ENSDARG00000035715	ENSDART00000051804	MARCKSL1 (1 of 2)	zgc:85717 [Source:ZFIN;Acc:ZDB-GENE-040426-2315]
chr7	54543868	54544206	Eomesa_Ta_Tbx16_peak_20	338	-36879	ENSDARG00000035750	ENSDART00000149307	ccnd1	cyclin D1 [Source:ZFIN;Acc:ZDB-GENE-980526-176]
chr8	54026394	54026846	Eomesa_Ta_Tbx16_peak_21	452	-5096	ENSDARG00000007329	ENSDART00000007090	tbx16	T-box gene 16 [Source:ZFIN;Acc:ZDB-GENE-990615-5]
chr13	36315434	36315816	Eomesa_Ta_Tbx16_peak_22	382	6258	ENSDARG00000006003	ENSDART00000147522	mycl1a	v-myc myelocytomatosis viral oncogene homolog 1, lung carcinoma derived (avian) a [Source:ZFIN;Acc:ZDB-GENE-040426-2439]
chr23	9846603	9847102	Eomesa_Ta_Tbx16_peak_23	499	-28736.5	ENSDARG00000058543	ENSDART00000045126	lama5	laminin, alpha 5 [Source:ZFIN;Acc:ZDB-GENE-030131-9823]
chr6	31856537	31856933	Eomesa_Ta_Tbx16_peak_24	396	70735	ENSDARG00000021032	ENSDART00000017695	foxd3	forkhead box D3 [Source:ZFIN;Acc:ZDB-GENE-980526-143]
chr13	35670975	35671367	Eomesa_Ta_Tbx16_peak_25	392	-10352	ENSDARG00000039069	ENSDART00000140529	C13H20orf94	chromosome 20 open reading frame 94 [Source:HGNC Symbol;Acc:16225]
chr8	18025188	18025448	Eomesa_Ta_Tbx16_peak_26	260	-10530	ENSDARG00000042151	ENSDART00000100667	skia	nuclear oncoprotein skia [Source:ZFIN;Acc:ZDB-GENE-990715-9]
chr7	50040964	50041004	Eomesa_Ta_Tbx16_peak_27	40	28154	ENSDARG00000059798	ENSDART00000083516	kcnq1	potassium voltage-gated channel, KQT-like subfamily, member 1 [Source:ZFIN;Acc:ZDB-GENE-061214-5]
chr23	23734024	23734586	Eomesa_Ta_Tbx16_peak_28	562	38894	ENSDARG00000056438	ENSDART00000143756	her9	hairy-related 9 [Source:ZFIN;Acc:ZDB-GENE-011213-1]
chr14	33597331	33597575	Eomesa_Ta_Tbx16_peak_29	244	-21895	ENSDARG00000001442	ENSDART00000044884	inppl1b	inositol polyphosphate phosphatase-like 1b [Source:ZFIN;Acc:ZDB-GENE-030616-75]
chr6	53520615	53520949	Eomesa_Ta_Tbx16_peak_30	334	69724	ENSDARG00000068444	ENSDART00000099002	CU207276.2	Uncharacterized protein [Source:UniProtKB/TrEMBL;Acc:F1QJ85]
chr11	26164807	26165563	Eomesa_Ta_Tbx16_peak_31	756	17981	ENSDARG00000076075	ENSDART00000097316	MYH7B (1 of 3)	myosin, heavy chain 7B, cardiac muscle, beta [Source:HGNC Symbol;Acc:15906]
chr20	1900468	1900472	Eomesa_Ta_Tbx16_peak_32	4	18720	ENSDARG00000086689	ENSDART00000123800	CABZ01112907.1	Uncharacterized protein [Source:UniProtKB/TrEMBL;Acc:F1R8P1]
chr5	34002879	34003347	Eomesa_Ta_Tbx16_peak_33	468	2126	ENSDARG00000067984	ENSDART00000098045	gas1b	growth arrest-specific 1b [Source:ZFIN;Acc:ZDB-GENE-050302-79]
chr21	462368	463275	Eomesa_Ta_Tbx16_peak_34	907	10078.5	ENSDARG00000033945	ENSDART00000044184	NOP14	NOP14 nucleolar protein homolog (yeast) [Source:HGNC Symbol;Acc:16821]
chr18	48187638	48188168	Eomesa_Ta_Tbx16_peak_35	530	15127	ENSDARG00000040503	ENSDART00000098419	CABZ01070258.1	Uncharacterized protein [Source:UniProtKB/TrEMBL;Acc:E7F3S4]
chr25	35186116	35187006	Eomesa_Ta_Tbx16_peak_36	890	-16401	ENSDARG00000089042	ENSDART00000125036	foxb1.2	forkhead box B1.2 [Source:ZFIN;Acc:ZDB-GENE-990616-47]
chr23	37902542	37903028	Eomesa_Ta_Tbx16_peak_37	486	-6085	ENSDARG00000002601	ENSDART00000011627	irx7	iroquois homeobox protein 7 [Source:ZFIN;Acc:ZDB-GENE-020103-1]
Zv9_NA75	13520	13560	Eomesa_Ta_Tbx16_peak_38	40	4709	ENSDARG00000090158	ENSDART00000121950	PRKD2 (3 of 3)	protein kinase D2 [Source:HGNC Symbol;Acc:17293]
chr2	17591788	17592186	Eomesa_Ta_Tbx16_peak_39	398
chr3	23935035	23935295	Eomesa_Ta_Tbx16_peak_40	260	94	ENSDARG00000056012	ENSDART00000140264	eve1	even-skipped-like1 [Source:ZFIN;Acc:ZDB-GENE-980526-69]
chr9	36982574	36982730	Eomesa_Ta_Tbx16_peak_41	156	28172	ENSDARG00000019856	ENSDART00000005086	atp1a1b	ATPase, Na+/K+ transporting, alpha 1b polypeptide [Source:ZFIN;Acc:ZDB-GENE-001212-5]
chr4	16112291	16112539	Eomesa_Ta_Tbx16_peak_42	248	-11719	ENSDARG00000011582	ENSDART00000006737	sox5	SRY-box containing gene 5 [Source:ZFIN;Acc:ZDB-GENE-000607-13]
chr20	28399560	28399834	Eomesa_Ta_Tbx16_peak_43	274	5348	ENSDARG00000070434	ENSDART00000146905	rhov	ras homolog gene family, member V [Source:ZFIN;Acc:ZDB-GENE-031002-10]
chr8	19770757	19771129	Eomesa_Ta_Tbx16_peak_44	372	-344	ENSDARG00000043084	ENSDART00000147172	FAM108A1 (1 of 2)	family with sequence similarity 108, member A1 [Source:HGNC Symbol;Acc:28756]
chr18	46901055	46901305	Eomesa_Ta_Tbx16_peak_45	250	38143	ENSDARG00000024431	ENSDART00000032184		v-ets erythroblastosis virus E26 oncogene homolog 1 (avian) [Source:HGNC Symbol;Acc:3488]
chr10	40417290	40417487	Eomesa_Ta_Tbx16_peak_46	197	-15400.5	ENSDARG00000055339	ENSDART00000125986	MIPEP (2 of 2)	mitochondrial intermediate peptidase [Source:HGNC Symbol;Acc:7104]
chr7	27563849	27564298	Eomesa_Ta_Tbx16_peak_47	449	1769.5	ENSDARG00000016363	ENSDART00000019035	her8a	hairy-related 8a [Source:ZFIN;Acc:ZDB-GENE-030131-2376]
chr25	11094553	11095056	Eomesa_Ta_Tbx16_peak_48	503	6394.5	ENSDARG00000087219	ENSDART00000127872	BX572619.4	Uncharacterized protein [Source:UniProtKB/TrEMBL;Acc:F1QSD5]
chr8	31298948	31299181	Eomesa_Ta_Tbx16_peak_49	233	-1922.5	ENSDARG00000042485	ENSDART00000062303	foxd5	forkhead box D5 [Source:ZFIN;Acc:ZDB-GENE-980605-4]
chr22	16740406	16740896	Eomesa_Ta_Tbx16_peak_50	490	-16896	ENSDARG00000019930	ENSDART00000083063	tal1	T-cell acute lymphocytic leukemia 1 [Source:ZFIN;Acc:ZDB-GENE-980526-501]
chr19	26700232	26700565	Eomesa_Ta_Tbx16_peak_51	333	-20485.5	ENSDARG00000055206	ENSDART00000104008	dtnbp1b	dystrobrevin binding protein 1b [Source:ZFIN;Acc:ZDB-GENE-060503-889]
chr1	19605371	19605884	Eomesa_Ta_Tbx16_peak_52	513	-1699.5	ENSDARG00000037429	ENSDART00000054472	tll1	tolloid-like 1 [Source:ZFIN;Acc:ZDB-GENE-041020-1]
chr20	31517140	31517144	Eomesa_Ta_Tbx16_peak_53	4	49025	ENSDARG00000007179	ENSDART00000137679	sash1a	SAM and SH3 domain containing 1a [Source:ZFIN;Acc:ZDB-GENE-030131-9960]
chr6	7168249	7168907	Eomesa_Ta_Tbx16_peak_54	658	939	ENSDARG00000000943	ENSDART00000083424	dzip1	DAZ interacting protein 1 [Source:ZFIN;Acc:ZDB-GENE-040526-1]
chr15	40924252	40924647	Eomesa_Ta_Tbx16_peak_55	395	-36999.5	ENSDARG00000025920	ENSDART00000089694	TIAM1 (1 of 2)	T-cell lymphoma invasion and metastasis 1 [Source:HGNC Symbol;Acc:11805]
chr5	7581562	7581878	Eomesa_Ta_Tbx16_peak_56	316	-46889	ENSDARG00000041301	ENSDART00000060535	crybb3	crystallin, beta B3 [Source:ZFIN;Acc:ZDB-GENE-060130-2]
chr7	50328590	50328990	Eomesa_Ta_Tbx16_peak_57	400	16	ENSDARG00000018643	ENSDART00000149438	igf2a	insulin-like growth factor 2a [Source:ZFIN;Acc:ZDB-GENE-991111-3]
chr8	9926965	9927892	Eomesa_Ta_Tbx16_peak_58	927
chr20	8328203	8328717	Eomesa_Ta_Tbx16_peak_59	514	39859	ENSDARG00000093055	ENSDART00000137656	si:ch211-232i5.2	si:ch211-232i5.2 [Source:ZFIN;Acc:ZDB-GENE-090313-97]
chr2	48344651	48345328	Eomesa_Ta_Tbx16_peak_60	677	-25025.5	ENSDARG00000009735	ENSDART00000056277	GIGYF2	GRB10 interacting GYF protein 2 [Source:ZFIN;Acc:ZDB-GENE-050706-185]
chr3	41903935	41904226	Eomesa_Ta_Tbx16_peak_61	291	-12815.5	ENSDARG00000037879	ENSDART00000138280	lfng	lunatic fringe homolog [Source:ZFIN;Acc:ZDB-GENE-980605-16]
chr1	4141804	4142323	Eomesa_Ta_Tbx16_peak_62	519	-28957.5	ENSDARG00000078308	ENSDART00000052423	spry2	sprouty homolog 2 [Source:ZFIN;Acc:ZDB-GENE-030131-7038]
chr1	40480797	40481594	Eomesa_Ta_Tbx16_peak_63	797	1699.5	ENSDARG00000093120	ENSDART00000136990	si:dkey-117m1.4	si:dkey-117m1.4 [Source:ZFIN;Acc:ZDB-GENE-090313-177]
chr5	26015580	26016030	Eomesa_Ta_Tbx16_peak_64	450	13186	ENSDARG00000035563	ENSDART00000051553	znf703	zinc finger protein 703 [Source:ZFIN;Acc:ZDB-GENE-010717-1]
chr22	38327744	38327877	Eomesa_Ta_Tbx16_peak_65	133	-2401.5	ENSDARG00000094189	ENSDART00000146324	si:ch211-276k2.3	si:ch211-276k2.3 [Source:ZFIN;Acc:ZDB-GENE-081104-218]
chr4	1016803	1017975	Eomesa_Ta_Tbx16_peak_66	1172	6031	ENSDARG00000055577	ENSDART00000077955	chrm2a	cholinergic receptor, muscarinic 2a [Source:ZFIN;Acc:ZDB-GENE-030314-1]
chr25	35230587	35231073	Eomesa_Ta_Tbx16_peak_67	486	480	ENSDARG00000088148	ENSDART00000128240	FOXB1 (2 of 3)	forkhead box protein B1 [Source:RefSeq peptide;Acc:NP_571360]
chr23	21742283	21742511	Eomesa_Ta_Tbx16_peak_68	228	1273	ENSDARG00000032963	ENSDART00000112929	her12	hairy-related 12 [Source:ZFIN;Acc:ZDB-GENE-040824-5]
chr4	13043792	13044458	Eomesa_Ta_Tbx16_peak_69	666	6388	ENSDARG00000045694	ENSDART00000144127	prickle1b	prickle homolog 1 (Drosophila) b [Source:ZFIN;Acc:ZDB-GENE-030131-2152]
chr7	34740542	34740694	Eomesa_Ta_Tbx16_peak_70	152	-6312	ENSDARG00000085345	ENSDART00000120745	5S_rRNA	5S ribosomal RNA [Source:RFAM;Acc:RF00001]
chr20	23018789	23019215	Eomesa_Ta_Tbx16_peak_71	426	5111	ENSDARG00000094247	ENSDART00000137544	si:ch73-249k16.3	si:ch73-249k16.3 [Source:ZFIN;Acc:ZDB-GENE-091204-141]
chr15	18797245	18797460	Eomesa_Ta_Tbx16_peak_72	215	-2747.5	ENSDARG00000058538	ENSDART00000101204	alcamb	activated leukocyte cell adhesion molecule b [Source:ZFIN;Acc:ZDB-GENE-030131-1768]
chr13	29140257	29140481	Eomesa_Ta_Tbx16_peak_73	224	-8079	ENSDARG00000084475	ENSDART00000119875	5S_rRNA	5S ribosomal RNA [Source:RFAM;Acc:RF00001]
chr16	40975634	40975869	Eomesa_Ta_Tbx16_peak_74	235	14582.5	ENSDARG00000060435	ENSDART00000143429	bnipl	BCL2/adenovirus E1B 19kD interacting protein like [Source:ZFIN;Acc:ZDB-GENE-060503-81]
chr22	27559935	27560260	Eomesa_Ta_Tbx16_peak_75	325	-7498.5	ENSDARG00000055100	ENSDART00000077411	cxcl12b	chemokine (C-X-C motif) ligand 12b (stromal cell-derived factor 1) [Source:ZFIN;Acc:ZDB-GENE-030721-1]
chr22	4274178	4274775	Eomesa_Ta_Tbx16_peak_76	597	-9998.5	ENSDARG00000031387	ENSDART00000042194	trh1	ceramide synthase 4a [Source:ZFIN;Acc:ZDB-GENE-020808-1]
chr16	7452144	7452750	Eomesa_Ta_Tbx16_peak_77	606	6611	ENSDARG00000014571	ENSDART00000148379	ctnnb1	catenin (cadherin-associated protein), beta 1 [Source:ZFIN;Acc:ZDB-GENE-980526-362]
chr5	25871512	25871919	Eomesa_Ta_Tbx16_peak_78	407	1603.5	ENSDARG00000010770	ENSDART00000013309	sox19a	SRY-box containing gene 19a [Source:ZFIN;Acc:ZDB-GENE-980526-102]
chr2	871018	871410	Eomesa_Ta_Tbx16_peak_79	392	825	ENSDARG00000091481	ENSDART00000122732	foxc1a	forkhead box C1a [Source:ZFIN;Acc:ZDB-GENE-010302-1]
chr5	64711857	64712220	Eomesa_Ta_Tbx16_peak_80	363	-2834.5	ENSDARG00000078004	ENSDART00000097364	drl	draculin [Source:ZFIN;Acc:ZDB-GENE-991213-3]
chr18	38337453	38338137	Eomesa_Ta_Tbx16_peak_81	684	16932	ENSDARG00000090322	ENSDART00000119728	5S_rRNA	5S ribosomal RNA [Source:RFAM;Acc:RF00001]
chr5	36324372	36324674	Eomesa_Ta_Tbx16_peak_82	302	82572	ENSDARG00000035398	ENSDART00000051293	enc1	ectodermal-neural cortex 1 [Source:ZFIN;Acc:ZDB-GENE-060531-140]
chr8	31294832	31295141	Eomesa_Ta_Tbx16_peak_83	309	-6000.5	ENSDARG00000042485	ENSDART00000062303	foxd5	forkhead box D5 [Source:ZFIN;Acc:ZDB-GENE-980605-4]
chr17	44071442	44071763	Eomesa_Ta_Tbx16_peak_84	321	-5646.5	ENSDARG00000029045	ENSDART00000049503	peli2	pellino homolog 2 (Drosophila) [Source:ZFIN;Acc:ZDB-GENE-040718-360]
chr20	31814850	31815392	Eomesa_Ta_Tbx16_peak_85	542	-32539	ENSDARG00000002656	ENSDART00000133788	stxbp5a	syntaxin binding protein 5a (tomosyn) [Source:ZFIN;Acc:ZDB-GENE-041001-161]
chr2	29803913	29804296	Eomesa_Ta_Tbx16_peak_86	383	-16686.5	ENSDARG00000004680	ENSDART00000121655	dnajb6a	DnaJ (Hsp40) homolog, subfamily B, member 6a [Source:ZFIN;Acc:ZDB-GENE-040718-45]
chr10	8709631	8710390	Eomesa_Ta_Tbx16_peak_87	759	-1502.5	ENSDARG00000095081	ENSDART00000142121	si:ch1073-111a5.3	si:ch1073-111a5.3 [Source:ZFIN;Acc:ZDB-GENE-091204-135]
chr10	43713436	43713590	Eomesa_Ta_Tbx16_peak_88	154	-14117	ENSDARG00000008170	ENSDART00000140382	DBNL (2 of 2)	drebrin-like a [Source:ZFIN;Acc:ZDB-GENE-040704-42]
chr25	32827035	32827426	Eomesa_Ta_Tbx16_peak_89	391	-13999.5	ENSDARG00000018743	ENSDART00000028338	scamp5	secretory carrier membrane protein 5 [Source:ZFIN;Acc:ZDB-GENE-030131-3188]
chr15	24532193	24532435	Eomesa_Ta_Tbx16_peak_90	242	-7655	ENSDARG00000088513	ENSDART00000126867	MNT (1 of 2)	MAX binding protein [Source:HGNC Symbol;Acc:7188]
chr11	3923178	3923620	Eomesa_Ta_Tbx16_peak_91	442	7274	ENSDARG00000059327	ENSDART00000082420	gata2a	GATA-binding protein 2a [Source:ZFIN;Acc:ZDB-GENE-980526-260]
chr15	22401128	22401476	Eomesa_Ta_Tbx16_peak_92	348	92622	ENSDARG00000084367	ENSDART00000119767	5S_rRNA	5S ribosomal RNA [Source:RFAM;Acc:RF00001]
chr17	27547375	27547666	Eomesa_Ta_Tbx16_peak_93	291	16685.5	ENSDARG00000089277	ENSDART00000129825	5S_rRNA	5S ribosomal RNA [Source:RFAM;Acc:RF00001]
chr4	21562577	21562594	Eomesa_Ta_Tbx16_peak_94	17	13270.5	ENSDARG00000034300	ENSDART00000131161	sema3c	semaphorin 3c [Source:ZFIN;Acc:ZDB-GENE-050513-5]
chr17	28189214	28189653	Eomesa_Ta_Tbx16_peak_95	439	27768.5	ENSDARG00000054122	ENSDART00000131881	TMEM30B	transmembrane protein 30B [Source:HGNC Symbol;Acc:27254]
chr16	2302160	2302530	Eomesa_Ta_Tbx16_peak_96	370	71	ENSDARG00000019659	ENSDART00000004477	foxi1	forkhead box i1 [Source:ZFIN;Acc:ZDB-GENE-030505-1]
chr21	18215349	18215828	Eomesa_Ta_Tbx16_peak_97	479	16338.5	ENSDARG00000063625	ENSDART00000112089	btc	betacellulin, epidermal growth factor family member [Source:ZFIN;Acc:ZDB-GENE-050311-1]
chr23	44471909	44472304	Eomesa_Ta_Tbx16_peak_98	395	-28740.5	ENSDARG00000027112	ENSDART00000136056	ephb4b	eph receptor B4b [Source:ZFIN;Acc:ZDB-GENE-990415-65]
chr14	3381257	3381324	Eomesa_Ta_Tbx16_peak_99	67	6195.5	ENSDARG00000075157	ENSDART00000110235	bicc2	bicaudal C homolog 2 [Source:ZFIN;Acc:ZDB-GENE-110110-3]
chr5	16076007	16076658	Eomesa_Ta_Tbx16_peak_100	651	-18027.5	ENSDARG00000016128	ENSDART00000026120	ap3m2	adaptor-related protein complex 3, mu 2 subunit [Source:ZFIN;Acc:ZDB-GENE-021022-2]
chr20	44301644	44302054	Eomesa_Ta_Tbx16_peak_101	410	-3786	ENSDARG00000009737	ENSDART00000010633	MIXL1 (2 of 2)	Mix paired-like homeobox [Source:HGNC Symbol;Acc:13363]
chr8	42528552	42529059	Eomesa_Ta_Tbx16_peak_102	507	1707.5	ENSDARG00000078356	ENSDART00000114915	aplnra	apelin receptor a [Source:ZFIN;Acc:ZDB-GENE-060929-512]
chr22	18968567	18969110	Eomesa_Ta_Tbx16_peak_103	543	-1756.5	ENSDARG00000018524	ENSDART00000003929	midn	midnolin [Source:ZFIN;Acc:ZDB-GENE-030131-2433]
chr5	38112092	38112813	Eomesa_Ta_Tbx16_peak_104	721	-1315.5	ENSDARG00000004256	ENSDART00000013590	wnt11	wingless-type MMTV integration site family, member 11 [Source:ZFIN;Acc:ZDB-GENE-990603-12]
chr23	38263839	38264329	Eomesa_Ta_Tbx16_peak_105	490	-327	ENSDARG00000026296	ENSDART00000148188	zgc:112994	zgc:112994 [Source:ZFIN;Acc:ZDB-GENE-050522-519]
chr5	64697339	64697342	Eomesa_Ta_Tbx16_peak_106	3	-36.5	ENSDARG00000035151	ENSDART00000050913	si:dkey-261j4.3	si:dkey-261j4.3 [Source:ZFIN;Acc:ZDB-GENE-060531-124]
chr7	19193462	19193847	Eomesa_Ta_Tbx16_peak_107	385	-209.5	ENSDARG00000057328	ENSDART00000079966	cth1	cth1 [Source:ZFIN;Acc:ZDB-GENE-990806-20]
chr14	35620364	35620380	Eomesa_Ta_Tbx16_peak_108	16	-2325	ENSDARG00000052910	ENSDART00000144301	wnt8a	wingless-type MMTV integration site family, member 8a [Source:ZFIN;Acc:ZDB-GENE-980526-332]
Zv9_scaffold3455	395666	396302	Eomesa_Ta_Tbx16_peak_109	636	17291	ENSDARG00000019473	ENSDART00000125405	kirrel3l	kin of IRRE like 3 like [Source:ZFIN;Acc:ZDB-GENE-070831-1]
chr5	71709868	71710277	Eomesa_Ta_Tbx16_peak_110	409	-1847.5	ENSDARG00000017917	ENSDART00000146654	her7	hairy and enhancer of split related-7 [Source:ZFIN;Acc:ZDB-GENE-000427-6]
chr3	41904562	41904603	Eomesa_Ta_Tbx16_peak_111	41	-12313.5	ENSDARG00000037879	ENSDART00000138280	lfng	lunatic fringe homolog [Source:ZFIN;Acc:ZDB-GENE-980605-16]
chr14	31411199	31411587	Eomesa_Ta_Tbx16_peak_112	388	797	ENSDARG00000002707	ENSDART00000126216	her11	hairy-related 11 [Source:ZFIN;Acc:ZDB-GENE-040824-4]
chr12	10225799	10226158	Eomesa_Ta_Tbx16_peak_113	359	3158.5	ENSDARG00000057531	ENSDART00000091519	PGAP3	post-GPI attachment to proteins 3 [Source:HGNC Symbol;Acc:23719]
chr6	16200927	16201142	Eomesa_Ta_Tbx16_peak_114	215
chr14	5168237	5168674	Eomesa_Ta_Tbx16_peak_115	437	38840.5	ENSDARG00000078976	ENSDART00000114678	NANOS1	wu:fb76c12 [Source:ZFIN;Acc:ZDB-GENE-030131-1623]
chr20	24006790	24007061	Eomesa_Ta_Tbx16_peak_116	271	2268.5	ENSDARG00000004074	ENSDART00000131857	bach2	BTB and CNC homology 1, basic leucine zipper transcription factor 2 [Source:ZFIN;Acc:ZDB-GENE-041001-139]
chr25	18820364	18820968	Eomesa_Ta_Tbx16_peak_117	604	5219	ENSDARG00000070914	ENSDART00000133820	dusp6	dual specificity phosphatase 6 [Source:ZFIN;Acc:ZDB-GENE-030613-1]
chr23	33759660	33760261	Eomesa_Ta_Tbx16_peak_118	601	8238.5	ENSDARG00000082556	ENSDART00000117239	5S_rRNA	5S ribosomal RNA [Source:RFAM;Acc:RF00001]
chr13	17439633	17439969	Eomesa_Ta_Tbx16_peak_119	336	65986	ENSDARG00000085860	ENSDART00000121260	SNORD27	Small nucleolar RNA SNORD27 [Source:RFAM;Acc:RF00086]
chr21	36535213	36535463	Eomesa_Ta_Tbx16_peak_120	250	15182	ENSDARG00000069105	ENSDART00000100286	fgfr4	fibroblast growth factor receptor 4 [Source:ZFIN;Acc:ZDB-GENE-980526-488]
chr14	38855171	38855532	Eomesa_Ta_Tbx16_peak_121	361	27670.5	ENSDARG00000036175	ENSDART00000105588	PCDH1 (1 of 2)	protocadherin 1 [Source:ZFIN;Acc:ZDB-GENE-091015-2]
chr23	24899060	24899457	Eomesa_Ta_Tbx16_peak_122	397	5666.5	ENSDARG00000056318	ENSDART00000143346	C23H12orf41	KAT8 regulatory NSL complex subunit 2 [Source:ZFIN;Acc:ZDB-GENE-041010-67]
chr5	26958998	26959182	Eomesa_Ta_Tbx16_peak_123	184	6210	ENSDARG00000087272	ENSDART00000123535	TRPM6	transient receptor potential cation channel, subfamily M, member 6 [Source:HGNC Symbol;Acc:17995]
chr9	23594685	23595251	Eomesa_Ta_Tbx16_peak_124	566	-70503	ENSDARG00000069763	ENSDART00000139434	etv5a	ets variant 5a [Source:ZFIN;Acc:ZDB-GENE-030131-9572]
chr10	43713273	43713425	Eomesa_Ta_Tbx16_peak_125	152	-14281	ENSDARG00000008170	ENSDART00000140382	DBNL (2 of 2)	drebrin-like a [Source:ZFIN;Acc:ZDB-GENE-040704-42]
chr20	43759075	43759485	Eomesa_Ta_Tbx16_peak_126	410	3657	ENSDARG00000069252	ENSDART00000122051	mixl1	Mix paired-like homeobox [Source:ZFIN;Acc:ZDB-GENE-000208-20]
chr22	10384364	10384627	Eomesa_Ta_Tbx16_peak_127	263	-26180.5	ENSDARG00000093850	ENSDART00000138949	si:dkeyp-87e7.7	si:dkeyp-87e7.7 [Source:ZFIN;Acc:ZDB-GENE-050208-633]
chr9	31408606	31408997	Eomesa_Ta_Tbx16_peak_128	391	3485.5	ENSDARG00000056561	ENSDART00000122813	asb11	ankyrin repeat and SOCS box-containing 11 [Source:ZFIN;Acc:ZDB-GENE-070112-532]
chr1	25240589	25240914	Eomesa_Ta_Tbx16_peak_129	325	7522.5	ENSDARG00000084721	ENSDART00000120121	5S_rRNA	5S ribosomal RNA [Source:RFAM;Acc:RF00001]
chr11	32168889	32169268	Eomesa_Ta_Tbx16_peak_130	379	-36544.5	ENSDARG00000061640	ENSDART00000088093	SIPA1L2 (2 of 3)	im:7137555 [Source:ZFIN;Acc:ZDB-GENE-050208-66]
chr5	37016396	37016801	Eomesa_Ta_Tbx16_peak_131	405	-44.5	ENSDARG00000035415	ENSDART00000098010	ptger4b	prostaglandin E receptor 4 (subtype EP4) b [Source:ZFIN;Acc:ZDB-GENE-060531-102]
chr3	33273462	33273751	Eomesa_Ta_Tbx16_peak_132	289	22922.5	ENSDARG00000034893	ENSDART00000044677	rarab	retinoic acid receptor, alpha b [Source:ZFIN;Acc:ZDB-GENE-980526-72]
chr4	27623357	27623732	Eomesa_Ta_Tbx16_peak_133	375	34667.5	ENSDARG00000069185	ENSDART00000123617	celsr1a	cadherin EGF LAG seven-pass G-type receptor 1a [Source:ZFIN;Acc:ZDB-GENE-030616-78]
chr6	50409163	50409398	Eomesa_Ta_Tbx16_peak_134	235	6177.5	ENSDARG00000077473	ENSDART00000115049	mych	myelocytomatosis oncogene homolog [Source:ZFIN;Acc:ZDB-GENE-030219-51]
chr15	12203064	12203104	Eomesa_Ta_Tbx16_peak_135	40	1741	ENSDARG00000086199	ENSDART00000127818	PRKD2 (1 of 3)	Uncharacterized protein [Source:UniProtKB/TrEMBL;Acc:F1QC78]
chr18	38645139	38645658	Eomesa_Ta_Tbx16_peak_136	519	-32794.5	ENSDARG00000011533	ENSDART00000136588	sema6dl	sema domain, transmembrane domain (TM), and cytoplasmic domain, (semaphorin) 6D, like [Source:ZFIN;Acc:ZDB-GENE-050417-171]
chr2	20964076	20964258	Eomesa_Ta_Tbx16_peak_137	182	1413	ENSDARG00000013076	ENSDART00000141415	bmi1b	B lymphoma Mo-MLV insertion region 1b [Source:ZFIN;Acc:ZDB-GENE-040116-4]
chr12	24843078	24843474	Eomesa_Ta_Tbx16_peak_138	396	-3273	ENSDARG00000055381	ENSDART00000077732	bambia	BMP and activin membrane-bound inhibitor (Xenopus laevis) homolog a [Source:ZFIN;Acc:ZDB-GENE-010416-1]
chr10	10852019	10852385	Eomesa_Ta_Tbx16_peak_139	366	2891	ENSDARG00000093295	ENSDART00000133885	si:dkey-21p9.5
chr15	9519186	9519261	Eomesa_Ta_Tbx16_peak_140	75	5158.5	ENSDARG00000091042	ENSDART00000122117	SACS (1 of 2)	spastic ataxia of Charlevoix-Saguenay (sacsin) [Source:HGNC Symbol;Acc:10519]
chr25	15114032	15114434	Eomesa_Ta_Tbx16_peak_141	402	-16487	ENSDARG00000023927	ENSDART00000035714	dnajc24	DnaJ (Hsp40) homolog, subfamily C, member 24 [Source:ZFIN;Acc:ZDB-GENE-040426-1153]
chr25	11396514	11396763	Eomesa_Ta_Tbx16_peak_142	249	13312.5	ENSDARG00000068761	ENSDART00000099572	mesp2	mesoderm posterior ab [Source:ZFIN;Acc:ZDB-GENE-090817-2]
chr20	41718081	41718469	Eomesa_Ta_Tbx16_peak_143	388	45857	ENSDARG00000014081	ENSDART00000138686	fam184a	family with sequence similarity 184, member A [Source:ZFIN;Acc:ZDB-GENE-041014-214]
chr8	12181072	12181492	Eomesa_Ta_Tbx16_peak_144	420	15089	ENSDARG00000007444	ENSDART00000139745	ift81	intraflagellar transport 81 homolog [Source:ZFIN;Acc:ZDB-GENE-040714-3]
chr5	50043670	50044078	Eomesa_Ta_Tbx16_peak_145	408	887	ENSDARG00000009418	ENSDART00000138702	mef2cb	myocyte enhancer factor 2cb [Source:ZFIN;Acc:ZDB-GENE-040901-7]
chr13	54045392	54045875	Eomesa_Ta_Tbx16_peak_146	483	-1322.5	ENSDARG00000014277	ENSDART00000008176	vox	ventral homeobox [Source:ZFIN;Acc:ZDB-GENE-010108-1]
chr6	45850657	45851119	Eomesa_Ta_Tbx16_peak_147	462	-8258	ENSDARG00000060153	ENSDART00000084466	H6PD	hexose-6-phosphate dehydrogenase (glucose 1-dehydrogenase) [Source:HGNC Symbol;Acc:4795]
chr5	64711741	64711794	Eomesa_Ta_Tbx16_peak_148	53	-3105.5	ENSDARG00000078004	ENSDART00000097364	drl	draculin [Source:ZFIN;Acc:ZDB-GENE-991213-3]
chr19	30510114	30510735	Eomesa_Ta_Tbx16_peak_149	621	-103.5	ENSDARG00000040216	ENSDART00000058831	tpbgl	trophoblast glycoprotein-like [Source:ZFIN;Acc:ZDB-GENE-030827-4]
chr4	18625660	18626032	Eomesa_Ta_Tbx16_peak_150	372	-2550	ENSDARG00000006766	ENSDART00000100974	snd1	staphylococcal nuclease domain containing 1 [Source:ZFIN;Acc:ZDB-GENE-030131-3124]
chr14	3380738	3381154	Eomesa_Ta_Tbx16_peak_151	416	5851	ENSDARG00000075157	ENSDART00000110235	bicc2	bicaudal C homolog 2 [Source:ZFIN;Acc:ZDB-GENE-110110-3]
chr18	48207	48336	Eomesa_Ta_Tbx16_peak_152	129	14163.5	ENSDARG00000089832	ENSDART00000127308	CABZ01056274.1	Uncharacterized protein [Source:UniProtKB/TrEMBL;Acc:F1QHI4]
chr1	17601156	17601586	Eomesa_Ta_Tbx16_peak_153	430	-8030	ENSDARG00000062055	ENSDART00000089233	RNF38	ring finger protein 38 [Source:HGNC Symbol;Acc:18052]
chr13	9842963	9843456	Eomesa_Ta_Tbx16_peak_154	493	16630.5	ENSDARG00000058008	ENSDART00000080808	six3a	sine oculis homeobox homolog 3a [Source:ZFIN;Acc:ZDB-GENE-990415-127]
chr15	9519272	9519383	Eomesa_Ta_Tbx16_peak_155	111	5262.5	ENSDARG00000091042	ENSDART00000122117	SACS (1 of 2)	spastic ataxia of Charlevoix-Saguenay (sacsin) [Source:HGNC Symbol;Acc:10519]
chr21	41540501	41540519	Eomesa_Ta_Tbx16_peak_156	18	8048	ENSDARG00000010085	ENSDART00000129566	p4ha2	procollagen-proline, 2-oxoglutarate 4-dioxygenase (proline 4-hydroxylase), alpha polypeptide 2 [Source:ZFIN;Acc:ZDB-GENE-030827-1]
chr21	41540524	41540831	Eomesa_Ta_Tbx16_peak_157	307	8215.5	ENSDARG00000010085	ENSDART00000129566	p4ha2	procollagen-proline, 2-oxoglutarate 4-dioxygenase (proline 4-hydroxylase), alpha polypeptide 2 [Source:ZFIN;Acc:ZDB-GENE-030827-1]
chr12	49633042	49633477	Eomesa_Ta_Tbx16_peak_158	435	-178.5	ENSDARG00000037618	ENSDART00000054788	DDIT4	DNA-damage-inducible transcript 4 [Source:HGNC Symbol;Acc:24944]
chr9	14749121	14749362	Eomesa_Ta_Tbx16_peak_159	241	-31824.5	ENSDARG00000038446	ENSDART00000056103	nrp2b	neuropilin 2b [Source:ZFIN;Acc:ZDB-GENE-040611-3]
chr5	31605410	31605466	Eomesa_Ta_Tbx16_peak_160	56	-23199	ENSDARG00000081453	ENSDART00000117606	dre-mir-100-2	dre-mir-100-2 [Source:miRBase;Acc:MI0001959]
chr23	6881968	6882361	Eomesa_Ta_Tbx16_peak_161	393	4999.5	ENSDARG00000089210	ENSDART00000125393	FP102169.1	Uncharacterized protein [Source:UniProtKB/TrEMBL;Acc:F1Q8N1]
chr17	5292738	5293127	Eomesa_Ta_Tbx16_peak_162	389	-32623.5	ENSDARG00000075993	ENSDART00000035944	CLIC5 (3 of 3)	chloride intracellular channel 5 [Source:HGNC Symbol;Acc:13517]
chr23	23525831	23526382	Eomesa_Ta_Tbx16_peak_163	551	-18024.5	ENSDARG00000087844	ENSDART00000145027	plekhn1	pleckstrin homology domain containing, family N member 1 [Source:ZFIN;Acc:ZDB-GENE-090313-357]
chr7	50040136	50040828	Eomesa_Ta_Tbx16_peak_164	692	27652	ENSDARG00000059798	ENSDART00000083516	kcnq1	potassium voltage-gated channel, KQT-like subfamily, member 1 [Source:ZFIN;Acc:ZDB-GENE-061214-5]
chr22	11607343	11607360	Eomesa_Ta_Tbx16_peak_165	17	3965.5	ENSDARG00000008407	ENSDART00000002691	tspan7b	tetraspanin 7b [Source:ZFIN;Acc:ZDB-GENE-040927-5]
chr3	35545448	35545891	Eomesa_Ta_Tbx16_peak_166	443	-51429.5	ENSDARG00000079688	ENSDART00000113219	TNRC6A	trinucleotide repeat containing 6A [Source:HGNC Symbol;Acc:11969]
chr11	32291822	32292147	Eomesa_Ta_Tbx16_peak_167	325	86361.5	ENSDARG00000061640	ENSDART00000088093	SIPA1L2 (2 of 3)	im:7137555 [Source:ZFIN;Acc:ZDB-GENE-050208-66]
chr23	4277432	4277642	Eomesa_Ta_Tbx16_peak_168	210	121	ENSDARG00000037813	ENSDART00000012445	zgc:113278	zgc:113278 [Source:ZFIN;Acc:ZDB-GENE-050327-66]
chr11	25651541	25651775	Eomesa_Ta_Tbx16_peak_169	234	-11247	ENSDARG00000070571	ENSDART00000087740	C11H1orf106 (2 of 2)	chromosome 1 open reading frame 106 [Source:HGNC Symbol;Acc:25599]
chr5	3271897	3272524	Eomesa_Ta_Tbx16_peak_170	627
chr6	18081127	18081735	Eomesa_Ta_Tbx16_peak_171	608	82485	ENSDARG00000033733	ENSDART00000027806	ntn1a	netrin 1a [Source:ZFIN;Acc:ZDB-GENE-990415-169]
chr14	15382859	15383115	Eomesa_Ta_Tbx16_peak_172	256	-13147	ENSDARG00000032617	ENSDART00000147149	fgfrl1a	fibroblast growth factor receptor-like 1a [Source:ZFIN;Acc:ZDB-GENE-040128-2]
chr11	29489016	29489175	Eomesa_Ta_Tbx16_peak_173	159	-5308.5	ENSDARG00000044802	ENSDART00000065851	aadacl4	arylacetamide deacetylase-like 4 [Source:ZFIN;Acc:ZDB-GENE-080919-2]
chr1	28839129	28839677	Eomesa_Ta_Tbx16_peak_174	548	32030	ENSDARG00000028982	ENSDART00000135252	pcca	propionyl-Coenzyme A carboxylase, alpha polypeptide [Source:ZFIN;Acc:ZDB-GENE-040718-246]
chr6	26687162	26687674	Eomesa_Ta_Tbx16_peak_175	512	28625	ENSDARG00000016429	ENSDART00000013400	farp2	FERM, RhoGEF and pleckstrin domain protein 2 [Source:ZFIN;Acc:ZDB-GENE-030131-2993]
chr9	47640109	47640696	Eomesa_Ta_Tbx16_peak_176	587	18657.5	ENSDARG00000093035	ENSDART00000147114	si:dkey-79p17.4
chr23	42920931	42921235	Eomesa_Ta_Tbx16_peak_177	304	1562	ENSDARG00000090403	ENSDART00000102420	cyp2aa8	cytochrome P450, family 2, subfamily AA, polypeptide 8 [Source:ZFIN;Acc:ZDB-GENE-041010-183]
chr20	26451746	26452559	Eomesa_Ta_Tbx16_peak_178	813	23984.5	ENSDARG00000084653	ENSDART00000120053	SNORD27	Small nucleolar RNA SNORD27 [Source:RFAM;Acc:RF00086]
chr19	36777567	36778276	Eomesa_Ta_Tbx16_peak_179	709
chr9	47630077	47630448	Eomesa_Ta_Tbx16_peak_180	371	8517.5	ENSDARG00000093035	ENSDART00000147114	si:dkey-79p17.4
chr15	19482655	19483054	Eomesa_Ta_Tbx16_peak_181	399	-7281.5	ENSDARG00000031098	ENSDART00000048423	timm50	translocase of inner mitochondrial membrane 50 homolog (yeast) [Source:ZFIN;Acc:ZDB-GENE-040426-1618]
chr2	27625242	27625412	Eomesa_Ta_Tbx16_peak_182	170	-8152	ENSDARG00000095164	ENSDART00000133294	si:ch73-176g19.2	si:ch73-176g19.2 [Source:ZFIN;Acc:ZDB-GENE-081104-246]
chr22	10145975	10146744	Eomesa_Ta_Tbx16_peak_183	769	-4647.5	ENSDARG00000086839	ENSDART00000124603	BX324216.1	Uncharacterized protein [Source:UniProtKB/TrEMBL;Acc:F1R5U7]
chr23	39038981	39039545	Eomesa_Ta_Tbx16_peak_184	564	-6839	ENSDARG00000044485	ENSDART00000065331	sall4	sal-like 4 (Drosophila) [Source:ZFIN;Acc:ZDB-GENE-060328-2]
chr2	27629357	27629995	Eomesa_Ta_Tbx16_peak_185	638	-3803	ENSDARG00000095164	ENSDART00000133294	si:ch73-176g19.2	si:ch73-176g19.2 [Source:ZFIN;Acc:ZDB-GENE-081104-246]
chr25	11389333	11389838	Eomesa_Ta_Tbx16_peak_186	505	6259.5	ENSDARG00000068761	ENSDART00000099572	mesp2	mesoderm posterior ab [Source:ZFIN;Acc:ZDB-GENE-090817-2]
chr15	46180211	46180735	Eomesa_Ta_Tbx16_peak_187	524	7189	ENSDARG00000006110	ENSDART00000045110	chd	chordin [Source:ZFIN;Acc:ZDB-GENE-990415-33]
chr14	29588139	29588348	Eomesa_Ta_Tbx16_peak_188	209	14.5	ENSDARG00000034610	ENSDART00000042850	insb	preproinsulin b [Source:ZFIN;Acc:ZDB-GENE-040113-2]
chr20	28425492	28426200	Eomesa_Ta_Tbx16_peak_189	708	-8223	ENSDARG00000038348	ENSDART00000055932	PIGH	phosphatidylinositol glycan anchor biosynthesis, class H [Source:HGNC Symbol;Acc:8964]
chr9	36982736	36982892	Eomesa_Ta_Tbx16_peak_190	156	28334	ENSDARG00000019856	ENSDART00000005086	atp1a1b	ATPase, Na+/K+ transporting, alpha 1b polypeptide [Source:ZFIN;Acc:ZDB-GENE-001212-5]
chr22	21718883	21719265	Eomesa_Ta_Tbx16_peak_191	382	-1208	ENSDARG00000062109	ENSDART00000089408	shdb	Src homology 2 domain containing transforming protein D, b [Source:ZFIN;Acc:ZDB-GENE-030131-6059]
chr19	4779540	4779761	Eomesa_Ta_Tbx16_peak_192	221	-25957.5	ENSDARG00000062543	ENSDART00000124431	map7d1b	microtubule-associated protein 7 domain containing 1b [Source:ZFIN;Acc:ZDB-GENE-080215-23]
chr18	19954154	19954691	Eomesa_Ta_Tbx16_peak_193	537	-44647.5	ENSDARG00000080093	ENSDART00000115638	5S_rRNA	5S ribosomal RNA [Source:RFAM;Acc:RF00001]
chr14	33760833	33761190	Eomesa_Ta_Tbx16_peak_194	357	10374.5	ENSDARG00000023055	ENSDART00000029111	slc25a43	solute carrier family 25, member 43 [Source:ZFIN;Acc:ZDB-GENE-030616-69]
chr3	40422809	40423274	Eomesa_Ta_Tbx16_peak_195	465	19159.5	ENSDARG00000077052	ENSDART00000103486	TNRC18	trinucleotide repeat containing 18 [Source:HGNC Symbol;Acc:11962]
chr22	32390281	32390809	Eomesa_Ta_Tbx16_peak_196	528	10889	ENSDARG00000041022	ENSDART00000009223	pdcd4b	programmed cell death 4b [Source:ZFIN;Acc:ZDB-GENE-030131-9847]
chr13	54056171	54056936	Eomesa_Ta_Tbx16_peak_197	765	-218.5	ENSDARG00000017164	ENSDART00000017456	vent	ventral expressed homeobox [Source:ZFIN;Acc:ZDB-GENE-010108-2]
chr3	14459993	14460435	Eomesa_Ta_Tbx16_peak_198	442	-3930	ENSDARG00000061836	ENSDART00000122994	NFIX (1 of 2)	nuclear factor I/Xb [Source:ZFIN;Acc:ZDB-GENE-060421-5000]
chr16	18397859	18398347	Eomesa_Ta_Tbx16_peak_199	488	6290	ENSDARG00000057143	ENSDART00000022685	ngfr	nerve growth factor receptor (TNFR superfamily, member 16) [Source:ZFIN;Acc:ZDB-GENE-030131-2537]
chr5	70797961	70798318	Eomesa_Ta_Tbx16_peak_200	357	-8913.5	ENSDARG00000040346	ENSDART00000133074	ephb4a	eph receptor B4a [Source:ZFIN;Acc:ZDB-GENE-990415-62]
chr2	43908091	43908520	Eomesa_Ta_Tbx16_peak_201	429	-3832.5	ENSDARG00000016788	ENSDART00000136077	ZEB1 (2 of 2)	zinc finger E-box binding homeobox 1 [Source:HGNC Symbol;Acc:11642]
chr22	4273309	4274030	Eomesa_Ta_Tbx16_peak_202	721	-10805.5	ENSDARG00000031387	ENSDART00000042194	trh1	ceramide synthase 4a [Source:ZFIN;Acc:ZDB-GENE-020808-1]
chr25	35189005	35189529	Eomesa_Ta_Tbx16_peak_203	524	-13695	ENSDARG00000089042	ENSDART00000125036	foxb1.2	forkhead box B1.2 [Source:ZFIN;Acc:ZDB-GENE-990616-47]
chr20	23013061	23013383	Eomesa_Ta_Tbx16_peak_204	322	-514	ENSDARG00000015611	ENSDART00000015755	rasl11b	RAS-like, family 11, member B [Source:ZFIN;Acc:ZDB-GENE-040426-793]
chr15	40943522	40944092	Eomesa_Ta_Tbx16_peak_205	570	-17642	ENSDARG00000025920	ENSDART00000089694	TIAM1 (1 of 2)	T-cell lymphoma invasion and metastasis 1 [Source:HGNC Symbol;Acc:11805]
chr2	4392015	4392321	Eomesa_Ta_Tbx16_peak_206	306	33940	ENSDARG00000025168	ENSDART00000081897	FP102784.1	membrane protein, palmitoylated 7 (MAGUK p55 subfamily member 7) [Source:HGNC Symbol;Acc:26542]
chr24	10331509	10331780	Eomesa_Ta_Tbx16_peak_207	271
chr4	7502032	7502363	Eomesa_Ta_Tbx16_peak_208	331	23407.5	ENSDARG00000058688	ENSDART00000129908	adipor2	adiponectin receptor 2 [Source:ZFIN;Acc:ZDB-GENE-041210-60]
chr8	54049983	54050394	Eomesa_Ta_Tbx16_peak_209	411	18472.5	ENSDARG00000007329	ENSDART00000007090	tbx16	T-box gene 16 [Source:ZFIN;Acc:ZDB-GENE-990615-5]
chr6	45828409	45828651	Eomesa_Ta_Tbx16_peak_210	242	12206	ENSDARG00000017354	ENSDART00000149099	epha2	eph receptor A2 [Source:ZFIN;Acc:ZDB-GENE-990415-63]
chr7	43913487	43913644	Eomesa_Ta_Tbx16_peak_211	157	-33125.5	ENSDARG00000000861	ENSDART00000021013	scrib	scribbled homolog (Drosophila) [Source:ZFIN;Acc:ZDB-GENE-030616-572]
chr22	16746335	16746376	Eomesa_Ta_Tbx16_peak_212	41	-11191.5	ENSDARG00000019930	ENSDART00000083063	tal1	T-cell acute lymphocytic leukemia 1 [Source:ZFIN;Acc:ZDB-GENE-980526-501]
chr16	36959757	36960153	Eomesa_Ta_Tbx16_peak_213	396	-7018	ENSDARG00000092838	ENSDART00000147929	si:ch211-12b16.1	si:ch211-12b16.1 [Source:ZFIN;Acc:ZDB-GENE-100922-76]
chr15	308937	309990	Eomesa_Ta_Tbx16_peak_214	1053	-27640.5	ENSDARG00000035683	ENSDART00000075796	SEPT4 (2 of 3)
chr12	9675906	9676322	Eomesa_Ta_Tbx16_peak_215	416	-36099	ENSDARG00000033999	ENSDART00000141212	cyp26a1	cytochrome P450, subfamily XXVIA, polypeptide 1 [Source:ZFIN;Acc:ZDB-GENE-990415-44]
chr2	26284744	26285238	Eomesa_Ta_Tbx16_peak_216	494	-42275	ENSDARG00000010144	ENSDART00000024662	lppr3a	lipid phosphate phosphatase-related protein type 3a [Source:ZFIN;Acc:ZDB-GENE-070912-555]
chr16	12707921	12708635	Eomesa_Ta_Tbx16_peak_217	714	40821	ENSDARG00000019658	ENSDART00000141032	POU2F2 (1 of 2)	POU domain, class 2, transcription factor 2b [Source:ZFIN;Acc:ZDB-GENE-060310-1]
chr21	36503113	36503368	Eomesa_Ta_Tbx16_peak_218	255	-16915.5	ENSDARG00000069105	ENSDART00000100286	fgfr4	fibroblast growth factor receptor 4 [Source:ZFIN;Acc:ZDB-GENE-980526-488]
chr13	31028505	31028972	Eomesa_Ta_Tbx16_peak_219	467	769.5	ENSDARG00000037116	ENSDART00000053946	cxcl12a	chemokine (C-X-C motif) ligand 12a (stromal cell-derived factor 1) [Source:ZFIN;Acc:ZDB-GENE-030318-1]
chr12	49628897	49629206	Eomesa_Ta_Tbx16_peak_220	309	-4386.5	ENSDARG00000037618	ENSDART00000054788	DDIT4	DNA-damage-inducible transcript 4 [Source:HGNC Symbol;Acc:24944]
chr8	31282099	31282493	Eomesa_Ta_Tbx16_peak_221	394	8554	ENSDARG00000004318	ENSDART00000012132	cbwd	COBW domain containing [Source:ZFIN;Acc:ZDB-GENE-040426-2388]
chr24	13089239	13089824	Eomesa_Ta_Tbx16_peak_222	585	-87443.5	ENSDARG00000058730	ENSDART00000146790	rdh10a	retinol dehydrogenase 10a [Source:ZFIN;Acc:ZDB-GENE-070112-2242]
chr4	11836850	11837461	Eomesa_Ta_Tbx16_peak_223	611	6213.5	ENSDARG00000005897	ENSDART00000024312	dera	2-deoxyribose-5-phosphate aldolase homolog (C. elegans) [Source:ZFIN;Acc:ZDB-GENE-041010-200]
chr4	681036	681329	Eomesa_Ta_Tbx16_peak_224	293	-16.5	ENSDARG00000070535	ENSDART00000103631	ripply2	ripply2 [Source:ZFIN;Acc:ZDB-GENE-060113-2]
chr2	31896211	31896443	Eomesa_Ta_Tbx16_peak_225	232	59256	ENSDARG00000094081	ENSDART00000131828	si:ch211-139k8.4	si:ch211-139k8.4 [Source:ZFIN;Acc:ZDB-GENE-070912-69]
chr1	40466787	40468167	Eomesa_Ta_Tbx16_peak_226	1380	-12019	ENSDARG00000093120	ENSDART00000136990	si:dkey-117m1.4	si:dkey-117m1.4 [Source:ZFIN;Acc:ZDB-GENE-090313-177]
chr7	43054039	43054779	Eomesa_Ta_Tbx16_peak_227	740	-4602	ENSDARG00000001999	ENSDART00000150045	adamts18	ADAM metallopeptidase with thrombospondin type 1 motif, 18 [Source:ZFIN;Acc:ZDB-GENE-070815-1]
chr2	51574055	51574346	Eomesa_Ta_Tbx16_peak_228	291	4287.5	ENSDARG00000041516	ENSDART00000060866	ACVR2B (2 of 2)	activin A receptor, type IIB [Source:HGNC Symbol;Acc:174]
chr17	27127502	27128209	Eomesa_Ta_Tbx16_peak_229	707	12869.5	ENSDARG00000054823	ENSDART00000077087	id3	inhibitor of DNA binding 3 [Source:ZFIN;Acc:ZDB-GENE-020515-1]
chr7	31652573	31652825	Eomesa_Ta_Tbx16_peak_230	252	-25356	ENSDARG00000053493	ENSDART00000143392	aldh1a2	aldehyde dehydrogenase 1 family, member A2 [Source:ZFIN;Acc:ZDB-GENE-011010-3]
chr21	26068649	26069126	Eomesa_Ta_Tbx16_peak_231	477	-2433.5	ENSDARG00000055076	ENSDART00000148966	nxf1	nuclear RNA export factor 1 [Source:ZFIN;Acc:ZDB-GENE-030131-2585]
chr20	31517224	31517275	Eomesa_Ta_Tbx16_peak_232	51	49132.5	ENSDARG00000007179	ENSDART00000137679	sash1a	SAM and SH3 domain containing 1a [Source:ZFIN;Acc:ZDB-GENE-030131-9960]
chr14	3481601	3482084	Eomesa_Ta_Tbx16_peak_233	483	18348.5	ENSDARG00000057345	ENSDART00000028255	pdgfrb2	platelet derived growth factor receptor beta 2 [Source:ZFIN;Acc:ZDB-GENE-030805-2]
chr14	32037621	32038182	Eomesa_Ta_Tbx16_peak_234	561	16963.5	ENSDARG00000015472	ENSDART00000026569	gpc4	glypican 4 [Source:ZFIN;Acc:ZDB-GENE-011119-1]
chr24	14350330	14350779	Eomesa_Ta_Tbx16_peak_235	449	-4982.5	ENSDARG00000045371	ENSDART00000066720	prdm14	PR domain containing 14 [Source:ZFIN;Acc:ZDB-GENE-030131-2709]
chr11	35673283	35673326	Eomesa_Ta_Tbx16_peak_236	43	44692.5	ENSDARG00000070360	ENSDART00000103160	C11H3orf54 (2 of 2)	induced in neural crest by AP2, 1a [Source:ZFIN;Acc:ZDB-GENE-060512-186]
chr8	18032426	18033023	Eomesa_Ta_Tbx16_peak_237	597	-3123.5	ENSDARG00000042151	ENSDART00000100667	skia	nuclear oncoprotein skia [Source:ZFIN;Acc:ZDB-GENE-990715-9]
chr20	30088468	30089120	Eomesa_Ta_Tbx16_peak_238	652	-814	ENSDARG00000084125	ENSDART00000119525	5S_rRNA	5S ribosomal RNA [Source:RFAM;Acc:RF00001]
chr7	31704898	31705294	Eomesa_Ta_Tbx16_peak_239	396	-3305	ENSDARG00000053480	ENSDART00000075513	aqp9b	aquaporin 9b [Source:ZFIN;Acc:ZDB-GENE-070911-1]
chr7	57460269	57460579	Eomesa_Ta_Tbx16_peak_240	310	16481	ENSDARG00000068187	ENSDART00000098438	SPG7	spastic paraplegia 7 (pure and complicated autosomal recessive) [Source:HGNC Symbol;Acc:11237]
chr7	32432888	32433167	Eomesa_Ta_Tbx16_peak_241	279	47304.5	ENSDARG00000077506	ENSDART00000148347	tjp1	tight junction protein 1 (zona occludens 1) [Source:ZFIN;Acc:ZDB-GENE-031001-2]
chr9	47613777	47614061	Eomesa_Ta_Tbx16_peak_242	284	-2646	ENSDARG00000007099	ENSDART00000009790	cx43.4	connexin 43.4 [Source:ZFIN;Acc:ZDB-GENE-990415-38]
chr7	41967081	41967162	Eomesa_Ta_Tbx16_peak_243	81	-4284.5	ENSDARG00000020953	ENSDART00000010035	dnajb6b	DnaJ (Hsp40) homolog, subfamily B, member 6b [Source:ZFIN;Acc:ZDB-GENE-040426-1122]
chr22	33425015	33425218	Eomesa_Ta_Tbx16_peak_244	203	-7077.5	ENSDARG00000086880	ENSDART00000125526	BX324215.4	Uncharacterized protein [Source:UniProtKB/TrEMBL;Acc:F1R5N5]
chr24	31575355	31575452	Eomesa_Ta_Tbx16_peak_245	97
chr18	41496162	41496585	Eomesa_Ta_Tbx16_peak_246	423	-59776.5	ENSDARG00000052630	ENSDART00000084454	pvrl1b	poliovirus receptor-related 1 (herpesvirus entry mediator C) [Source:HGNC Symbol;Acc:9706]
chr5	64697409	64697750	Eomesa_Ta_Tbx16_peak_247	341	202.5	ENSDARG00000035151	ENSDART00000050913	si:dkey-261j4.3	si:dkey-261j4.3 [Source:ZFIN;Acc:ZDB-GENE-060531-124]
chr7	30807884	30808196	Eomesa_Ta_Tbx16_peak_248	312	10167	ENSDARG00000095441	ENSDART00000139380	BX927082.3
chr20	23242884	23243206	Eomesa_Ta_Tbx16_peak_249	322	2054	ENSDARG00000052334	ENSDART00000128657	ociad1	OCIA domain containing 1 [Source:ZFIN;Acc:ZDB-GENE-040426-1100]
chr18	41446963	41447396	Eomesa_Ta_Tbx16_peak_250	433
chr4	7516976	7517488	Eomesa_Ta_Tbx16_peak_251	512	-30739	ENSDARG00000045801	ENSDART00000067322	fbxl14b	F-box and leucine-rich repeat protein 14b [Source:ZFIN;Acc:ZDB-GENE-030131-3556]
chr25	11101813	11102062	Eomesa_Ta_Tbx16_peak_252	249	13527.5	ENSDARG00000087219	ENSDART00000127872	BX572619.4	Uncharacterized protein [Source:UniProtKB/TrEMBL;Acc:F1QSD5]
chr7	44456138	44456424	Eomesa_Ta_Tbx16_peak_253	286	-3	ENSDARG00000094709	ENSDART00000099121	arl8	ADP-ribosylation factor-like 8 [Source:ZFIN;Acc:ZDB-GENE-030131-5762]
chr7	16089808	16090295	Eomesa_Ta_Tbx16_peak_254	487	7774.5	ENSDARG00000030347	ENSDART00000045385	mespb	mesoderm posterior ba [Source:ZFIN;Acc:ZDB-GENE-000406-9]
chr16	2326822	2327099	Eomesa_Ta_Tbx16_peak_255	277	-19129.5	ENSDARG00000090561	ENSDART00000121477	ASCC3 (1 of 2)	activating signal cointegrator 1 complex subunit 3 [Source:HGNC Symbol;Acc:18697]
chr22	16746446	16747255	Eomesa_Ta_Tbx16_peak_256	809	-10696.5	ENSDARG00000019930	ENSDART00000083063	tal1	T-cell acute lymphocytic leukemia 1 [Source:ZFIN;Acc:ZDB-GENE-980526-501]
chr16	39505227	39505914	Eomesa_Ta_Tbx16_peak_257	687	-2806.5	ENSDARG00000028514	ENSDART00000124900	cited3	Cbp/p300-interacting transactivator, with Glu/Asp-rich carboxy-terminal domain, 4b [Source:ZFIN;Acc:ZDB-GENE-030425-5]
chr9	55677243	55677688	Eomesa_Ta_Tbx16_peak_258	445	10834.5	ENSDARG00000006467	ENSDART00000126314	pcdh8	protocadherin 8 [Source:ZFIN;Acc:ZDB-GENE-980526-242]
chr9	17953628	17953977	Eomesa_Ta_Tbx16_peak_259	349	-1203.5	ENSDARG00000035810	ENSDART00000099307	C9H13orf15	regulator of cell cycle [Source:HGNC Symbol;Acc:20369]
chr5	29167078	29167261	Eomesa_Ta_Tbx16_peak_260	183	-2856.5	ENSDARG00000035521	ENSDART00000051491	sfrp1a	secreted frizzled-related protein 1a [Source:ZFIN;Acc:ZDB-GENE-040310-5]
chr12	9712355	9713013	Eomesa_Ta_Tbx16_peak_261	658	471	ENSDARG00000033999	ENSDART00000141212	cyp26a1	cytochrome P450, subfamily XXVIA, polypeptide 1 [Source:ZFIN;Acc:ZDB-GENE-990415-44]
chr15	21387783	21388221	Eomesa_Ta_Tbx16_peak_262	438	-12007	ENSDARG00000024920	ENSDART00000031976	TMEM136 (3 of 3)	transmembrane protein 136 [Source:HGNC Symbol;Acc:28280]
chr11	8707406	8707841	Eomesa_Ta_Tbx16_peak_263	435	-35115.5	ENSDARG00000058696	ENSDART00000081607		transducin (beta)-like 1 X-linked receptor 1 [Source:HGNC Symbol;Acc:29529]
chr21	17912396	17912796	Eomesa_Ta_Tbx16_peak_264	400	20228	ENSDARG00000092282	ENSDART00000145654	si:ch211-203l7.3	si:ch211-203l7.3 [Source:ZFIN;Acc:ZDB-GENE-091204-366]
chr12	29124084	29124731	Eomesa_Ta_Tbx16_peak_265	647	16019.5	ENSDARG00000018303	ENSDART00000136212	pea3	ETS-domain transcription factor pea3 [Source:ZFIN;Acc:ZDB-GENE-990415-71]
chr20	36707330	36707532	Eomesa_Ta_Tbx16_peak_266	202	677	ENSDARG00000094900	ENSDART00000141172	si:dkey-5g7.1	si:dkey-5g7.1 [Source:ZFIN;Acc:ZDB-GENE-041001-176]
chr8	54767501	54767784	Eomesa_Ta_Tbx16_peak_267	283	24997.5	ENSDARG00000078176	ENSDART00000112521	PHYHIP	Uncharacterized protein [Source:UniProtKB/TrEMBL;Acc:E7FFZ7]
chr19	27877178	27877477	Eomesa_Ta_Tbx16_peak_268	299	-3533.5	ENSDARG00000036065	ENSDART00000103940	MGAT1 (1 of 2)	mannosyl (alpha-1,3-)-glycoprotein beta-1,2-N-acetylglucosaminyltransferase b [Source:ZFIN;Acc:ZDB-GENE-061103-589]
Zv9_scaffold3512	83079	83720	Eomesa_Ta_Tbx16_peak_269	641	36653.5	ENSDARG00000017407	ENSDART00000023846	TTLL12	tubulin tyrosine ligase-like family, member 12 [Source:ZFIN;Acc:ZDB-GENE-040426-697]
chr10	39715548	39716143	Eomesa_Ta_Tbx16_peak_270	595	-26678.5	ENSDARG00000082600	ENSDART00000117224	5S_rRNA	5S ribosomal RNA [Source:RFAM;Acc:RF00001]
chr21	14130227	14130440	Eomesa_Ta_Tbx16_peak_271	213	-1775.5	ENSDARG00000057936	ENSDART00000080693	lhx5	LIM homeobox 5 [Source:ZFIN;Acc:ZDB-GENE-980526-484]
chr21	19385606	19386218	Eomesa_Ta_Tbx16_peak_272	612	8642	ENSDARG00000089790	ENSDART00000126005	efna5a	ephrin A5a [Source:ZFIN;Acc:ZDB-GENE-001128-1]
chr14	44716745	44717261	Eomesa_Ta_Tbx16_peak_273	516
chr2	7800420	7800911	Eomesa_Ta_Tbx16_peak_274	491	-29091.5	ENSDARG00000008450	ENSDART00000142345	pcolce2a	procollagen C-endopeptidase enhancer 2a [Source:ZFIN;Acc:ZDB-GENE-070705-25]
chr3	60429647	60430363	Eomesa_Ta_Tbx16_peak_275	716	-3681	ENSDARG00000059556	ENSDART00000082886	RECQL5	RecQ protein-like 5 [Source:HGNC Symbol;Acc:9950]
chr10	43707230	43707319	Eomesa_Ta_Tbx16_peak_276	89	-20355.5	ENSDARG00000008170	ENSDART00000140382	DBNL (2 of 2)	drebrin-like a [Source:ZFIN;Acc:ZDB-GENE-040704-42]
chr2	57855932	57856281	Eomesa_Ta_Tbx16_peak_277	349	2361.5	ENSDARG00000005915	ENSDART00000150122	tcf3	transcription factor 3 [Source:ZFIN;Acc:ZDB-GENE-990415-51]
chr11	26190251	26191011	Eomesa_Ta_Tbx16_peak_278	760	-523	ENSDARG00000056995	ENSDART00000123567	snai1a	snail homolog 1a (Drosophila) [Source:ZFIN;Acc:ZDB-GENE-990415-255]
chr3	38921774	38922289	Eomesa_Ta_Tbx16_peak_279	515	8552.5	ENSDARG00000094994	ENSDART00000145630	si:dkey-106c17.2	si:dkey-106c17.2 [Source:ZFIN;Acc:ZDB-GENE-060503-612]
chr24	31575104	31575261	Eomesa_Ta_Tbx16_peak_280	157
chr14	33549614	33550281	Eomesa_Ta_Tbx16_peak_281	667	49055.5	ENSDARG00000036442	ENSDART00000052938	atp11c	ATPase, Class VI, type 11C [Source:ZFIN;Acc:ZDB-GENE-030616-51]
chr20	27776474	27776916	Eomesa_Ta_Tbx16_peak_282	442	-2045	ENSDARG00000061963	ENSDART00000089013	VRTN	vertebrae development homolog (pig) [Source:HGNC Symbol;Acc:20223]
chr11	31908881	31909416	Eomesa_Ta_Tbx16_peak_283	535	-5749.5	ENSDARG00000086881	ENSDART00000127355	IER2	immediate early response 2 [Source:HGNC Symbol;Acc:28871]
chr17	38439541	38439886	Eomesa_Ta_Tbx16_peak_284	345	9787.5	ENSDARG00000019835	ENSDART00000017493	nkx2.1b	NK2 homeobox 1b [Source:ZFIN;Acc:ZDB-GENE-010404-1]
chr1	13339290	13339444	Eomesa_Ta_Tbx16_peak_285	154	-68	ENSDARG00000003398	ENSDART00000005067	rbpja	recombination signal binding protein for immunoglobulin kappa J region a [Source:ZFIN;Acc:ZDB-GENE-031117-1]
chr5	64682265	64682305	Eomesa_Ta_Tbx16_peak_286	40	10218	ENSDARG00000095635	ENSDART00000133426	si:dkey-261j4.5	si:dkey-261j4.5 [Source:ZFIN;Acc:ZDB-GENE-060531-126]
chr7	76280867	76281587	Eomesa_Ta_Tbx16_peak_287	720	9376	ENSDARG00000091729	ENSDART00000131105	CABZ01083442.1	Uncharacterized protein [Source:UniProtKB/TrEMBL;Acc:E7F5X5]
chr6	48670516	48670922	Eomesa_Ta_Tbx16_peak_288	406
chr13	22456776	22457075	Eomesa_Ta_Tbx16_peak_289	299	-502.5	ENSDARG00000077948	ENSDART00000110794	usp54a	ubiquitin specific peptidase 54a [Source:ZFIN;Acc:ZDB-GENE-090828-2]
chr15	14072397	14072432	Eomesa_Ta_Tbx16_peak_290	35	1258.5	ENSDARG00000040725	ENSDART00000059660	zgc:114130	zgc:114130 [Source:ZFIN;Acc:ZDB-GENE-050913-48]
chr4	20596419	20596926	Eomesa_Ta_Tbx16_peak_291	507	7373.5	ENSDARG00000092717	ENSDART00000147838	si:ch211-91g3.4	si:ch211-91g3.4 [Source:ZFIN;Acc:ZDB-GENE-050419-143]
chr24	20329888	20330105	Eomesa_Ta_Tbx16_peak_292	217	61329.5	ENSDARG00000038429	ENSDART00000135405	csrnp1b	cysteine-serine-rich nuclear protein 1b [Source:ZFIN;Acc:ZDB-GENE-030131-1515]
chr13	28683029	28683788	Eomesa_Ta_Tbx16_peak_293	759	-36176.5	ENSDARG00000003399	ENSDART00000144968	fgf8a	fibroblast growth factor 8a [Source:ZFIN;Acc:ZDB-GENE-990415-72]
chr11	37609490	37609867	Eomesa_Ta_Tbx16_peak_294	377	3492.5	ENSDARG00000078760	ENSDART00000002055	cacna2d3	calcium channel, voltage dependent, alpha2/delta subunit 3 [Source:ZFIN;Acc:ZDB-GENE-030616-133]
chr14	33756641	33757152	Eomesa_Ta_Tbx16_peak_295	511	6259.5	ENSDARG00000023055	ENSDART00000029111	slc25a43	solute carrier family 25, member 43 [Source:ZFIN;Acc:ZDB-GENE-030616-69]
chr14	27097265	27097593	Eomesa_Ta_Tbx16_peak_296	328	-6288	ENSDARG00000012057	ENSDART00000131008	mtnr1al	melatonin receptor type 1A like [Source:ZFIN;Acc:ZDB-GENE-990415-154]
chr3	43391055	43391173	Eomesa_Ta_Tbx16_peak_297	118	-26791	ENSDARG00000085247	ENSDART00000120647	5S_rRNA	5S ribosomal RNA [Source:RFAM;Acc:RF00001]
chr23	28266545	28267102	Eomesa_Ta_Tbx16_peak_298	557	-3533.5	ENSDARG00000010124	ENSDART00000024283	sp5l	Sp5 transcription factor-like [Source:ZFIN;Acc:ZDB-GENE-030131-2981]
chr11	32291779	32291818	Eomesa_Ta_Tbx16_peak_299	39	86175.5	ENSDARG00000061640	ENSDART00000088093	SIPA1L2 (2 of 3)	im:7137555 [Source:ZFIN;Acc:ZDB-GENE-050208-66]
chr11	29489268	29489592	Eomesa_Ta_Tbx16_peak_300	324	-4974	ENSDARG00000044802	ENSDART00000065851	aadacl4	arylacetamide deacetylase-like 4 [Source:ZFIN;Acc:ZDB-GENE-080919-2]
chr22	27453951	27454132	Eomesa_Ta_Tbx16_peak_301	181	-2104.5	ENSDARG00000061256	ENSDART00000087202	FAM195A	family with sequence similarity 195, member A [Source:HGNC Symbol;Acc:14142]
chr17	10831401	10831835	Eomesa_Ta_Tbx16_peak_302	434	-38303	ENSDARG00000090807	ENSDART00000127189		KIAA0586 [Source:HGNC Symbol;Acc:19960]
chr5	49871171	49871233	Eomesa_Ta_Tbx16_peak_303	62	17632	ENSDARG00000055989	ENSDART00000078401	tmem161b	transmembrane protein 161B [Source:ZFIN;Acc:ZDB-GENE-040426-2693]
chr23	37791734	37792168	Eomesa_Ta_Tbx16_peak_304	434	-51608	ENSDARG00000088187	ENSDART00000140485	si:ch211-231h20.4	si:ch211-231h20.4 [Source:ZFIN;Acc:ZDB-GENE-090313-96]
chr6	980076	980230	Eomesa_Ta_Tbx16_peak_305	154	23171	ENSDARG00000078416	ENSDART00000090019	zeb2b	zinc finger E-box binding homeobox 2b [Source:ZFIN;Acc:ZDB-GENE-080717-1]
chr3	46266454	46267067	Eomesa_Ta_Tbx16_peak_306	613	-75771.5	ENSDARG00000076867	ENSDART00000113531	MKL2 (3 of 3)	MKL/myocardin-like 2 [Source:HGNC Symbol;Acc:29819]
chr20	27772861	27773274	Eomesa_Ta_Tbx16_peak_307	413	-5672.5	ENSDARG00000061963	ENSDART00000089013	VRTN	vertebrae development homolog (pig) [Source:HGNC Symbol;Acc:20223]
chr3	26512204	26512218	Eomesa_Ta_Tbx16_peak_308	14	19194	ENSDARG00000061248	ENSDART00000087118	XYLT1	xylosyltransferase I [Source:ZFIN;Acc:ZDB-GENE-111017-2]
chr5	46111253	46111686	Eomesa_Ta_Tbx16_peak_309	433	-3917.5	ENSDARG00000077298	ENSDART00000110076	gas1a	growth arrest-specific 1a [Source:ZFIN;Acc:ZDB-GENE-050302-155]
chr4	22913847	22914117	Eomesa_Ta_Tbx16_peak_310	270	69490	ENSDARG00000002131	ENSDART00000138873	celf2	cugbp, Elav-like family member 2 [Source:ZFIN;Acc:ZDB-GENE-030826-35]
chr4	10646039	10646672	Eomesa_Ta_Tbx16_peak_311	633	869.5	ENSDARG00000032765	ENSDART00000144452	net1	neuroepithelial cell transforming gene 1 [Source:ZFIN;Acc:ZDB-GENE-041121-18]
chr18	18113646	18114013	Eomesa_Ta_Tbx16_peak_312	367	-1064.5	ENSDARG00000030871	ENSDART00000132745	siah1	seven in absentia homolog 1 (Drosophila) [Source:ZFIN;Acc:ZDB-GENE-010319-31]
chr16	7198567	7198737	Eomesa_Ta_Tbx16_peak_313	170	72120	ENSDARG00000083939	ENSDART00000119339	5S_rRNA	5S ribosomal RNA [Source:RFAM;Acc:RF00001]
chr14	33818726	33818857	Eomesa_Ta_Tbx16_peak_314	131	-1439.5	ENSDARG00000036292	ENSDART00000052709	cdx4	caudal type homeo box transcription factor 4 [Source:ZFIN;Acc:ZDB-GENE-980526-330]
chr3	61046332	61046614	Eomesa_Ta_Tbx16_peak_315	282	-38166	ENSDARG00000088182	ENSDART00000126411	ST6GALNAC2	ST6 (alpha-N-acetyl-neuraminyl-2,3-beta-galactosyl-1,3)-N-acetylgalactosaminide alpha-2,6-sialyltransferase 2 [Source:HGNC Symbol;Acc:10867]
chr12	13502991	13503068	Eomesa_Ta_Tbx16_peak_316	77	61654.5	ENSDARG00000083935	ENSDART00000119335	5S_rRNA	5S ribosomal RNA [Source:RFAM;Acc:RF00001]
chr22	40310363	40310588	Eomesa_Ta_Tbx16_peak_317	225	-25208.5	ENSDARG00000070913	ENSDART00000104493	sox2	SRY-box containing gene 2 [Source:ZFIN;Acc:ZDB-GENE-030909-1]
chr21	36937095	36937427	Eomesa_Ta_Tbx16_peak_318	332	924	ENSDARG00000054103	ENSDART00000136569	ripply1	ripply1 [Source:ZFIN;Acc:ZDB-GENE-060113-1]
chr13	30544982	30545448	Eomesa_Ta_Tbx16_peak_319	466	69872	ENSDARG00000085978	ENSDART00000121378	5S_rRNA	5S ribosomal RNA [Source:RFAM;Acc:RF00001]
chr10	40417605	40418402	Eomesa_Ta_Tbx16_peak_320	797	-14785.5	ENSDARG00000055339	ENSDART00000125986	MIPEP (2 of 2)	mitochondrial intermediate peptidase [Source:HGNC Symbol;Acc:7104]
chr5	64682368	64682744	Eomesa_Ta_Tbx16_peak_321	376	10489	ENSDARG00000095635	ENSDART00000133426	si:dkey-261j4.5	si:dkey-261j4.5 [Source:ZFIN;Acc:ZDB-GENE-060531-126]
chr17	46087078	46087289	Eomesa_Ta_Tbx16_peak_322	211
chr16	8737593	8738036	Eomesa_Ta_Tbx16_peak_323	443	75026.5	ENSDARG00000002445	ENSDART00000017445	prdm1a	PR domain containing 1a, with ZNF domain [Source:ZFIN;Acc:ZDB-GENE-030131-2193]
chr10	41081584	41081669	Eomesa_Ta_Tbx16_peak_324	85	25362.5	ENSDARG00000075806	ENSDART00000142918	kirrel3a	kin of IRRE like 3 a [Source:ZFIN;Acc:ZDB-GENE-091117-44]
chr9	55669727	55670004	Eomesa_Ta_Tbx16_peak_325	277	3234.5	ENSDARG00000006467	ENSDART00000126314	pcdh8	protocadherin 8 [Source:ZFIN;Acc:ZDB-GENE-980526-242]
chr1	18404940	18405230	Eomesa_Ta_Tbx16_peak_326	290	-10710	ENSDARG00000094729	ENSDART00000148219	si:ch211-42i9.4	si:ch211-42i9.4 [Source:ZFIN;Acc:ZDB-GENE-090313-116]
chr14	31757926	31758051	Eomesa_Ta_Tbx16_peak_327	125	-3305.5	ENSDARG00000061566	ENSDART00000087918	SLC7A3 (2 of 2)	solute carrier family 7 (cationic amino acid transporter, y+ system), member 3 [Source:HGNC Symbol;Acc:11061]
chr21	3684914	3685478	Eomesa_Ta_Tbx16_peak_328	564	-4173	ENSDARG00000016858	ENSDART00000009740	smad7	MAD, mothers against decapentaplegic homolog 7 (Drosophila) [Source:ZFIN;Acc:ZDB-GENE-030128-3]
chr11	14565539	14565828	Eomesa_Ta_Tbx16_peak_329	289	-9604.5	ENSDARG00000031907	ENSDART00000146737	ptbp1b	polypyrimidine tract binding protein 1b [Source:ZFIN;Acc:ZDB-GENE-030131-9796]
chr17	42417546	42417959	Eomesa_Ta_Tbx16_peak_330	413	23400.5	ENSDARG00000003411	ENSDART00000014296	foxa2	forkhead box A2 [Source:ZFIN;Acc:ZDB-GENE-980526-404]
chr13	504385	504589	Eomesa_Ta_Tbx16_peak_331	204	-5724	ENSDARG00000044954	ENSDART00000128969	slit1a	slit homolog 1a (Drosophila) [Source:ZFIN;Acc:ZDB-GENE-030722-3]
chr19	28617221	28617764	Eomesa_Ta_Tbx16_peak_332	543	1161.5	ENSDARG00000056594	ENSDART00000130922	irx1b	iroquois homeobox protein 1, b [Source:ZFIN;Acc:ZDB-GENE-010716-1]
chr25	15184029	15184518	Eomesa_Ta_Tbx16_peak_333	489	-17191.5	ENSDARG00000084915	ENSDART00000120315	5S_rRNA	5S ribosomal RNA [Source:RFAM;Acc:RF00001]
chr6	1727304	1728012	Eomesa_Ta_Tbx16_peak_334	708	1976	ENSDARG00000088703	ENSDART00000124124	TGIF2	TGFB-induced factor homeobox 2 [Source:HGNC Symbol;Acc:15764]
chr13	14826018	14826381	Eomesa_Ta_Tbx16_peak_335	363	-10921.5	ENSDARG00000021201	ENSDART00000011520	flh	floating head [Source:ZFIN;Acc:ZDB-GENE-990415-75]
chr19	32572341	32572874	Eomesa_Ta_Tbx16_peak_336	533	-14640.5	ENSDARG00000033182	ENSDART00000040810	arl4ab	ADP-ribosylation factor-like 4ab [Source:ZFIN;Acc:ZDB-GENE-030219-167]
chr8	53809211	53809709	Eomesa_Ta_Tbx16_peak_337	498	24271	ENSDARG00000011027	ENSDART00000149261	fgfr1a	fibroblast growth factor receptor 1a [Source:ZFIN;Acc:ZDB-GENE-980526-255]
chr10	43619115	43619584	Eomesa_Ta_Tbx16_peak_338	469	51392.5	ENSDARG00000038159	ENSDART00000138594	tcf7l1a	transcription factor 7-like 1a (T-cell specific, HMG-box) [Source:ZFIN;Acc:ZDB-GENE-980605-30]
chr18	24708295	24709269	Eomesa_Ta_Tbx16_peak_339	974	2962	ENSDARG00000012248	ENSDART00000122789	rgma	RGM domain family, member A [Source:ZFIN;Acc:ZDB-GENE-040527-1]
chr15	19432415	19433003	Eomesa_Ta_Tbx16_peak_340	588	5748	ENSDARG00000002336	ENSDART00000148359	dlc	deltaC [Source:ZFIN;Acc:ZDB-GENE-000125-4]
chr4	8927447	8927793	Eomesa_Ta_Tbx16_peak_341	346	-2092	ENSDARG00000062983	ENSDART00000133169	FBXO18	F-box protein, helicase, 18 [Source:HGNC Symbol;Acc:13620]
chr18	47371	47500	Eomesa_Ta_Tbx16_peak_342	129	13327.5	ENSDARG00000089832	ENSDART00000127308	CABZ01056274.1	Uncharacterized protein [Source:UniProtKB/TrEMBL;Acc:F1QHI4]
chr4	24077310	24077829	Eomesa_Ta_Tbx16_peak_343	519	-70299.5	ENSDARG00000016526	ENSDART00000149971	gata3	GATA-binding protein 3 [Source:ZFIN;Acc:ZDB-GENE-990415-82]
chr14	37448499	37448899	Eomesa_Ta_Tbx16_peak_344	400	985	ENSDARG00000036194	ENSDART00000137652	pitx2	paired-like homeodomain transcription factor 2 [Source:ZFIN;Acc:ZDB-GENE-990714-27]
chr16	36835995	36836391	Eomesa_Ta_Tbx16_peak_345	396	8947	ENSDARG00000086380	ENSDART00000121771	5S_rRNA	5S ribosomal RNA [Source:RFAM;Acc:RF00001]
chr1	47673898	47674580	Eomesa_Ta_Tbx16_peak_346	682	-1420	ENSDARG00000043271	ENSDART00000137448	morc3b	MORC family CW-type zinc finger 3b [Source:ZFIN;Acc:ZDB-GENE-040801-98]
chr10	5276552	5277115	Eomesa_Ta_Tbx16_peak_347	563	5377.5	ENSDARG00000076227	ENSDART00000114491	ror2	receptor tyrosine kinase-like orphan receptor 2 [Source:ZFIN;Acc:ZDB-GENE-060427-5]
chr2	54093655	54093986	Eomesa_Ta_Tbx16_peak_348	331	6097.5	ENSDARG00000025372	ENSDART00000037557	admp	anti-dorsalizing morphogenic protein [Source:ZFIN;Acc:ZDB-GENE-011214-1]
chr11	19161015	19161472	Eomesa_Ta_Tbx16_peak_349	457	35608.5	ENSDARG00000040764	ENSDART00000059732	id1	inhibitor of DNA binding 1 [Source:ZFIN;Acc:ZDB-GENE-990415-96]
chr23	14515652	14516116	Eomesa_Ta_Tbx16_peak_350	464	-45	ENSDARG00000062699	ENSDART00000090930	nkain4	Na+/K+ transporting ATPase interacting 4 [Source:ZFIN;Acc:ZDB-GENE-080204-60]
chr4	7516808	7516867	Eomesa_Ta_Tbx16_peak_351	59	-31133.5	ENSDARG00000045801	ENSDART00000067322	fbxl14b	F-box and leucine-rich repeat protein 14b [Source:ZFIN;Acc:ZDB-GENE-030131-3556]
chr18	4807397	4807935	Eomesa_Ta_Tbx16_peak_352	538	15212	ENSDARG00000078687	ENSDART00000083378	SECISBP2L	SECIS binding protein 2-like [Source:HGNC Symbol;Acc:28997]
chr12	32907428	32907597	Eomesa_Ta_Tbx16_peak_353	169	11975.5	ENSDARG00000085928	ENSDART00000121328	5S_rRNA	5S ribosomal RNA [Source:RFAM;Acc:RF00001]
chr17	30388415	30388977	Eomesa_Ta_Tbx16_peak_354	562	-39810	ENSDARG00000070791	ENSDART00000076611	greb1	growth regulation by estrogen in breast cancer 1 [Source:ZFIN;Acc:ZDB-GENE-070112-332]
chr24	9273471	9273916	Eomesa_Ta_Tbx16_peak_355	445	-35242.5	ENSDARG00000059333	ENSDART00000082422	si:ch211-285f17.1	si:ch211-285f17.1 [Source:ZFIN;Acc:ZDB-GENE-000607-77]
chr20	23012874	23012907	Eomesa_Ta_Tbx16_peak_356	33	-845.5	ENSDARG00000015611	ENSDART00000015755	rasl11b	RAS-like, family 11, member B [Source:ZFIN;Acc:ZDB-GENE-040426-793]
chr3	56613701	56614081	Eomesa_Ta_Tbx16_peak_357	380	-3524	ENSDARG00000014147	ENSDART00000124707	axin2	axin 2 (conductin, axil) [Source:ZFIN;Acc:ZDB-GENE-000403-2]
chr3	28738279	28738700	Eomesa_Ta_Tbx16_peak_358	421	-64045.5	ENSDARG00000060915	ENSDART00000086324	FBXL16	F-box and leucine-rich repeat protein 16 [Source:HGNC Symbol;Acc:14150]
chr8	31299272	31299563	Eomesa_Ta_Tbx16_peak_359	291	-1569.5	ENSDARG00000042485	ENSDART00000062303	foxd5	forkhead box D5 [Source:ZFIN;Acc:ZDB-GENE-980605-4]
chr12	9767548	9768095	Eomesa_Ta_Tbx16_peak_360	547	55608.5	ENSDARG00000033999	ENSDART00000141212	cyp26a1	cytochrome P450, subfamily XXVIA, polypeptide 1 [Source:ZFIN;Acc:ZDB-GENE-990415-44]
chr8	54433459	54434311	Eomesa_Ta_Tbx16_peak_361	852	-74829	ENSDARG00000007369	ENSDART00000148760	tcf7l1b	transcription factor 7-like 1b (T-cell specific, HMG-box) [Source:ZFIN;Acc:ZDB-GENE-991110-10]
chr17	27750657	27750977	Eomesa_Ta_Tbx16_peak_362	320	18357	ENSDARG00000083932	ENSDART00000119332	5S_rRNA	5S ribosomal RNA [Source:RFAM;Acc:RF00001]
chr8	9452428	9453114	Eomesa_Ta_Tbx16_peak_363	686	14403	ENSDARG00000059006	ENSDART00000139150	otud5a	OTU domain containing 5a [Source:ZFIN;Acc:ZDB-GENE-030616-61]
chr14	38824778	38825196	Eomesa_Ta_Tbx16_peak_364	418	-2694	ENSDARG00000036175	ENSDART00000105588	PCDH1 (1 of 2)	protocadherin 1 [Source:ZFIN;Acc:ZDB-GENE-091015-2]
chr23	29899188	29900365	Eomesa_Ta_Tbx16_peak_365	1177	-10659.5	ENSDARG00000031720	ENSDART00000059339	clstn1	calsyntenin 1 [Source:ZFIN;Acc:ZDB-GENE-040426-1064]
chr11	7638404	7638661	Eomesa_Ta_Tbx16_peak_366	257	82160.5	ENSDARG00000013653	ENSDART00000009859	ELTD1	zgc:63629 [Source:ZFIN;Acc:ZDB-GENE-040426-2689]
chr17	25725889	25726349	Eomesa_Ta_Tbx16_peak_367	460	20010	ENSDARG00000091139	ENSDART00000125890	5S_rRNA	5S ribosomal RNA [Source:RFAM;Acc:RF00001]
chr20	23999488	23999864	Eomesa_Ta_Tbx16_peak_368	376	-4981	ENSDARG00000004074	ENSDART00000131857	bach2	BTB and CNC homology 1, basic leucine zipper transcription factor 2 [Source:ZFIN;Acc:ZDB-GENE-041001-139]
chr14	10776952	10777519	Eomesa_Ta_Tbx16_peak_369	567	-18021.5	ENSDARG00000079826	ENSDART00000115177	GPR174	G protein-coupled receptor 174 [Source:HGNC Symbol;Acc:30245]
chr25	35202986	35203472	Eomesa_Ta_Tbx16_peak_370	486	267	ENSDARG00000089042	ENSDART00000125036	foxb1.2	forkhead box B1.2 [Source:ZFIN;Acc:ZDB-GENE-990616-47]
chr1	8358886	8359290	Eomesa_Ta_Tbx16_peak_371	404	4967	ENSDARG00000063169	ENSDART00000132812	zgc:171747	zgc:171747 [Source:ZFIN;Acc:ZDB-GENE-070928-28]
chr4	23777010	23777610	Eomesa_Ta_Tbx16_peak_372	600
chr11	6535789	6536014	Eomesa_Ta_Tbx16_peak_373	225	790.5	ENSDARG00000003968	ENSDART00000137879	zgc:162969	zgc:162969 [Source:ZFIN;Acc:ZDB-GENE-041008-244]
chr13	17463520	17463826	Eomesa_Ta_Tbx16_peak_374	306	-49754	ENSDARG00000093577	ENSDART00000134181	si:dkey-70e17.2	si:dkey-70e17.2 [Source:ZFIN;Acc:ZDB-GENE-081107-72]
chr14	33821360	33821898	Eomesa_Ta_Tbx16_peak_375	538	1398	ENSDARG00000036292	ENSDART00000052709	cdx4	caudal type homeo box transcription factor 4 [Source:ZFIN;Acc:ZDB-GENE-980526-330]
chr19	26521304	26521753	Eomesa_Ta_Tbx16_peak_376	449	-36760.5	ENSDARG00000062268	ENSDART00000147627	jarid2b	jumonji, AT rich interactive domain 2b [Source:ZFIN;Acc:ZDB-GENE-060503-246]
chr7	35816573	35817019	Eomesa_Ta_Tbx16_peak_377	446	2406	ENSDARG00000052947	ENSDART00000113480	irx3a	iroquois homeobox protein 3a [Source:ZFIN;Acc:ZDB-GENE-991119-5]
chr7	35863104	35863387	Eomesa_Ta_Tbx16_peak_378	283	11677.5	ENSDARG00000043170	ENSDART00000130731	NR1H2	nuclear receptor subfamily 1, group H, member 3 [Source:HGNC Symbol;Acc:7966]
chr7	17625153	17625555	Eomesa_Ta_Tbx16_peak_379	402	43643	ENSDARG00000073688	ENSDART00000113332		neuron navigator 2 [Source:HGNC Symbol;Acc:15997]
chr19	27876425	27876895	Eomesa_Ta_Tbx16_peak_380	470	-4201	ENSDARG00000036065	ENSDART00000103940	MGAT1 (1 of 2)	mannosyl (alpha-1,3-)-glycoprotein beta-1,2-N-acetylglucosaminyltransferase b [Source:ZFIN;Acc:ZDB-GENE-061103-589]
chr8	54052128	54052338	Eomesa_Ta_Tbx16_peak_381	210	20517	ENSDARG00000007329	ENSDART00000007090	tbx16	T-box gene 16 [Source:ZFIN;Acc:ZDB-GENE-990615-5]
chr6	18042789	18043153	Eomesa_Ta_Tbx16_peak_382	364	44025	ENSDARG00000033733	ENSDART00000027806	ntn1a	netrin 1a [Source:ZFIN;Acc:ZDB-GENE-990415-169]
chr7	44192402	44192669	Eomesa_Ta_Tbx16_peak_383	267	-5842.5	ENSDARG00000019969	ENSDART00000150146	smarcd3b	SWI/SNF related, matrix associated, actin dependent regulator of chromatin, subfamily d, member 3b [Source:ZFIN;Acc:ZDB-GENE-080509-2]
chr4	13040749	13041461	Eomesa_Ta_Tbx16_peak_384	712	3368	ENSDARG00000045694	ENSDART00000144127	prickle1b	prickle homolog 1 (Drosophila) b [Source:ZFIN;Acc:ZDB-GENE-030131-2152]

## Sheet: Eomesa-distinct-Ta_peaks
Coordinates of Eomesa ChIP-seq peaks overlapping Ta but not Tbx16 ChIP-seq peaks, their distance from the nearest transcription start site (TSS) ±100kb and description of the gene
Chromosome	Start	End	PeakID	Peak size	Distance from peak centre to TSS (bp)	Ensembl gene ID	Ensembl transcript ID	Gene name	Description
chr24	37637868	37638083	Eomesa_distinct_Ta_peak_1	215	4663.5	ENSDARG00000079272	ENSDART00000065336	zgc:103519	zgc:103519 [Source:ZFIN;Acc:ZDB-GENE-040912-34]
chr7	61900263	61900617	Eomesa_distinct_Ta_peak_2	354
chr2	18762271	18762629	Eomesa_distinct_Ta_peak_3	358	-74748	ENSDARG00000057209	ENSDART00000125531	si:dkey-108c13.2	si:dkey-108c13.2 [Source:ZFIN;Acc:ZDB-GENE-070705-281]
chr14	506647	507227	Eomesa_distinct_Ta_peak_4	580	8484	ENSDARG00000079065	ENSDART00000115093	ANKRD50 (2 of 2)	zgc:172215 [Source:ZFIN;Acc:ZDB-GENE-080204-63]
chr13	53972023	53972359	Eomesa_distinct_Ta_peak_5	336	-12601	ENSDARG00000062568	ENSDART00000090644	MRPL2	mitochondrial ribosomal protein L2 [Source:HGNC Symbol;Acc:14056]
chr9	24387492	24388137	Eomesa_distinct_Ta_peak_6	645	-4011.5	ENSDARG00000032708	ENSDART00000046423	arl4cb	ADP-ribosylation factor-like 4Cb [Source:ZFIN;Acc:ZDB-GENE-040426-2382]
chr7	28720820	28721078	Eomesa_distinct_Ta_peak_7	258	-90940	ENSDARG00000056590	ENSDART00000100989	calca	calcitonin/calcitonin-related polypeptide, alpha [Source:ZFIN;Acc:ZDB-GENE-040718-173]
chr5	70820448	70820585	Eomesa_distinct_Ta_peak_8	137	13463.5	ENSDARG00000040346	ENSDART00000133074	ephb4a	eph receptor B4a [Source:ZFIN;Acc:ZDB-GENE-990415-62]
chr11	33219580	33219815	Eomesa_distinct_Ta_peak_9	235
chr19	43842548	43843106	Eomesa_distinct_Ta_peak_10	558	-6472	ENSDARG00000054804	ENSDART00000126393	anp32e	acidic (leucine-rich) nuclear phosphoprotein 32 family, member E [Source:ZFIN;Acc:ZDB-GENE-040426-2448]
chr1	12190675	12191186	Eomesa_distinct_Ta_peak_11	511	21191.5	ENSDARG00000091084	ENSDART00000129553	CABZ01025931.1
chr3	40759107	40759503	Eomesa_distinct_Ta_peak_12	396	-3834	ENSDARG00000016086	ENSDART00000129705	wwp1	SMAD specific E3 ubiquitin protein ligase 1 [Source:ZFIN;Acc:ZDB-GENE-040426-2744]
chr5	64556274	64556660	Eomesa_distinct_Ta_peak_13	386	-14570	ENSDARG00000016904	ENSDART00000023676	bckdk	branched chain alpha-ketoacid dehydrogenase kinase [Source:ZFIN;Acc:ZDB-GENE-021204-1]
chr16	42075474	42075653	Eomesa_distinct_Ta_peak_14	179	-68713.5	ENSDARG00000001890	ENSDART00000041980	STT3B	STT3, subunit of the oligosaccharyltransferase complex, homolog B (S. cerevisiae) [Source:HGNC Symbol;Acc:30611]
chr17	28255591	28256137	Eomesa_distinct_Ta_peak_15	546	28209	ENSDARG00000054124	ENSDART00000042501	htr1bd	5-hydroxytryptamine (serotonin) receptor 1bd [Source:ZFIN;Acc:ZDB-GENE-090409-3]
Zv9_NA718	1483	2030	Eomesa_distinct_Ta_peak_16	547
Zv9_scaffold3491	181241	181276	Eomesa_distinct_Ta_peak_17	35	-25630.5	ENSDARG00000086719	ENSDART00000128076	CT737182.1
chr1	47327958	47328702	Eomesa_distinct_Ta_peak_18	744	-1657	ENSDARG00000094160	ENSDART00000142406	DLEU7	deleted in lymphocytic leukemia, 7 [Source:HGNC Symbol;Acc:17567]
chr20	31519164	31519486	Eomesa_distinct_Ta_peak_19	322	51208	ENSDARG00000007179	ENSDART00000137679	sash1a	SAM and SH3 domain containing 1a [Source:ZFIN;Acc:ZDB-GENE-030131-9960]
chr11	19445235	19445468	Eomesa_distinct_Ta_peak_20	233	11525.5	ENSDARG00000003169	ENSDART00000103969	magi1	membrane associated guanylate kinase, WW and PDZ domain containing 1 [Source:ZFIN;Acc:ZDB-GENE-030131-5110]
chr13	18246508	18246649	Eomesa_distinct_Ta_peak_21	141	1663.5	ENSDARG00000057287	ENSDART00000079902	slc25a16	solute carrier family 25, member 16 [Source:ZFIN;Acc:ZDB-GENE-030131-3299]
chr17	20114875	20115393	Eomesa_distinct_Ta_peak_22	518	-2549	ENSDARG00000056250	ENSDART00000078703	add3b	adducin 3 (gamma) b [Source:ZFIN;Acc:ZDB-GENE-080718-6]
chr4	535969	535969	Eomesa_distinct_Ta_peak_23	0	9220	ENSDARG00000093437	ENSDART00000142823	SOBP (3 of 3)	sine oculis binding protein homolog (Drosophila) [Source:HGNC Symbol;Acc:29256]
chr5	23846684	23847140	Eomesa_distinct_Ta_peak_24	456	-3986	ENSDARG00000034138	ENSDART00000045574	shisa2	shisa homolog 2 (Xenopus laevis) [Source:ZFIN;Acc:ZDB-GENE-030925-31]
chr6	18107614	18108003	Eomesa_distinct_Ta_peak_25	389
chr5	41819662	41820068	Eomesa_distinct_Ta_peak_26	406	-15712	ENSDARG00000093687	ENSDART00000131323	si:dkey-193c22.1	si:dkey-193c22.1 [Source:ZFIN;Acc:ZDB-GENE-030131-7957]
chr8	41748171	41748972	Eomesa_distinct_Ta_peak_27	801	7.5	ENSDARG00000094887	ENSDART00000143413	si:ch211-170d8.2	si:ch211-170d8.2 [Source:ZFIN;Acc:ZDB-GENE-030328-34]
chr7	53105934	53106508	Eomesa_distinct_Ta_peak_28	574	2309	ENSDARG00000077769	ENSDART00000109055	CITED1	Cbp/p300-interacting transactivator, with Glu/Asp-rich carboxy-terminal domain, 1 [Source:HGNC Symbol;Acc:1986]
chr15	11120236	11120543	Eomesa_distinct_Ta_peak_29	307	-762.5	ENSDARG00000090700	ENSDART00000123668	BX000985.1	Uncharacterized protein [Source:UniProtKB/TrEMBL;Acc:E7F319]
chr14	40265217	40265525	Eomesa_distinct_Ta_peak_30	308	-14700	ENSDARG00000052674	ENSDART00000130655	csnk1a1	casein kinase 1, alpha 1 [Source:ZFIN;Acc:ZDB-GENE-020419-19]
chr7	21384490	21384886	Eomesa_distinct_Ta_peak_31	396	-14236	ENSDARG00000091234	ENSDART00000127699	CU019646.2	Uncharacterized protein [Source:UniProtKB/TrEMBL;Acc:E7EYM0]
chr17	9569670	9569895	Eomesa_distinct_Ta_peak_32	225
chr8	23130265	23130734	Eomesa_distinct_Ta_peak_33	469	5835.5	ENSDARG00000090577	ENSDART00000129226	si:ch211-261n11.3	si:ch211-261n11.3 [Source:ZFIN;Acc:ZDB-GENE-081104-201]
chr2	48420624	48421104	Eomesa_distinct_Ta_peak_34	480	3267	ENSDARG00000019335	ENSDART00000146818	hes6	hairy and enhancer of split 6 (Drosophila) [Source:ZFIN;Acc:ZDB-GENE-030828-5]
chr11	19156165	19156316	Eomesa_distinct_Ta_peak_35	151	30605.5	ENSDARG00000040764	ENSDART00000059732	id1	inhibitor of DNA binding 1 [Source:ZFIN;Acc:ZDB-GENE-990415-96]
Zv9_NA898	4018	4480	Eomesa_distinct_Ta_peak_36	462
chr15	37477043	37477313	Eomesa_distinct_Ta_peak_37	270
chr17	27752561	27753578	Eomesa_distinct_Ta_peak_38	1017	20609.5	ENSDARG00000083932	ENSDART00000119332	5S_rRNA	5S ribosomal RNA [Source:RFAM;Acc:RF00001]
chr8	31198381	31198728	Eomesa_distinct_Ta_peak_39	347	11640.5	ENSDARG00000055225	ENSDART00000137583	dock8	dedicator of cytokinesis 8 [Source:ZFIN;Acc:ZDB-GENE-060503-743]
chr7	68033987	68034076	Eomesa_distinct_Ta_peak_40	89	31187.5	ENSDARG00000035732	ENSDART00000147837	arntl1b	aryl hydrocarbon receptor nuclear translocator-like 1b [Source:ZFIN;Acc:ZDB-GENE-030408-1]
chr25	7787666	7787868	Eomesa_distinct_Ta_peak_41	202	4162	ENSDARG00000089854	ENSDART00000124753	CDKN1C (2 of 2)	Uncharacterized protein [Source:UniProtKB/TrEMBL;Acc:E7FBF0]
chr7	69200322	69200570	Eomesa_distinct_Ta_peak_42	248	14237	ENSDARG00000086702	ENSDART00000129020	AL935125.1	Uncharacterized protein [Source:UniProtKB/TrEMBL;Acc:E7F436]
chr19	25039050	25039389	Eomesa_distinct_Ta_peak_43	339	-2380.5	ENSDARG00000012044	ENSDART00000132660	polr3gla	polymerase (RNA) III (DNA directed) polypeptide G like a [Source:ZFIN;Acc:ZDB-GENE-040912-67]
chr25	35206261	35206660	Eomesa_distinct_Ta_peak_44	399	3498.5	ENSDARG00000089042	ENSDART00000125036	foxb1.2	forkhead box B1.2 [Source:ZFIN;Acc:ZDB-GENE-990616-47]
chr2	32757994	32758492	Eomesa_distinct_Ta_peak_45	498
chr2	10172419	10172674	Eomesa_distinct_Ta_peak_46	255	-5237.5	ENSDARG00000094480	ENSDART00000147138	si:ch211-132a5.4	si:ch211-132a5.4 [Source:ZFIN;Acc:ZDB-GENE-070705-30]
chr5	41344077	41344534	Eomesa_distinct_Ta_peak_47	457	40126.5	ENSDARG00000054741	ENSDART00000076929	prkg2	protein kinase, cGMP-dependent, type II [Source:ZFIN;Acc:ZDB-GENE-060531-80]
chr15	16996162	16996176	Eomesa_distinct_Ta_peak_48	14	-14435	ENSDARG00000079378	ENSDART00000113142	PHLDB1 (1 of 2)	pleckstrin homology-like domain, family B, member 1 [Source:HGNC Symbol;Acc:23697]
chr23	24926478	24926771	Eomesa_distinct_Ta_peak_49	293	-12355.5	ENSDARG00000079148	ENSDART00000110841	nckap5l	NCK-associated protein 5-like [Source:ZFIN;Acc:ZDB-GENE-090313-304]
chr12	24915663	24915986	Eomesa_distinct_Ta_peak_50	323	38654.5	ENSDARG00000092599	ENSDART00000134063	si:ch211-112k3.2	si:ch211-112k3.2 [Source:ZFIN;Acc:ZDB-GENE-061207-3]
chr20	35103791	35103810	Eomesa_distinct_Ta_peak_51	19	2805.5	ENSDARG00000019920	ENSDART00000019196	lft1	lefty1 [Source:ZFIN;Acc:ZDB-GENE-990630-10]
chr17	28873104	28873282	Eomesa_distinct_Ta_peak_52	178	2445	ENSDARG00000001313	ENSDART00000132811	g2e3	G2/M-phase specific E3 ubiquitin ligase [Source:ZFIN;Acc:ZDB-GENE-030616-400]
chr14	18999488	18999639	Eomesa_distinct_Ta_peak_53	151	34685.5	ENSDARG00000012697	ENSDART00000002085	nkx1.2lb	NK1 transcription factor related 2-like,b [Source:ZFIN;Acc:ZDB-GENE-040615-2]
chr25	3208586	3208654	Eomesa_distinct_Ta_peak_54	68	10102	ENSDARG00000028657	ENSDART00000124448	CU184832.3	methionyl aminopeptidase 2 [Source:RefSeq peptide;Acc:NP_955934]
chr17	38422184	38422582	Eomesa_distinct_Ta_peak_55	398	-240	ENSDARG00000020332	ENSDART00000005296	nkx2.9	NK2 transcription factor related, locus 9 (Drosophila) [Source:ZFIN;Acc:ZDB-GENE-030131-4340]
chr1	41619322	41619936	Eomesa_distinct_Ta_peak_56	614	-21621	ENSDARG00000036774	ENSDART00000144424	rgs12	regulator of G-protein signalling 12 [Source:ZFIN;Acc:ZDB-GENE-031006-13]
chr9	27134698	27135285	Eomesa_distinct_Ta_peak_57	587	15410.5	ENSDARG00000019223	ENSDART00000142272	arglu1a	arginine and glutamate rich 1a [Source:ZFIN;Acc:ZDB-GENE-040426-2914]
Zv9_NA676	15158	15730	Eomesa_distinct_Ta_peak_58	572	-2654	ENSDARG00000070402	ENSDART00000103264	CABZ01040253.1
Zv9_NA810	23824	24103	Eomesa_distinct_Ta_peak_59	279	18682.5	ENSDARG00000083799	ENSDART00000119199	5S_rRNA	5S ribosomal RNA [Source:RFAM;Acc:RF00001]
chr23	24995879	24996122	Eomesa_distinct_Ta_peak_60	243	3237.5	ENSDARG00000070681	ENSDART00000104029	fam132a	family with sequence similarity 132, member A [Source:ZFIN;Acc:ZDB-GENE-061215-120]
chr6	12839269	12839828	Eomesa_distinct_Ta_peak_61	559	5510.5	ENSDARG00000057633	ENSDART00000149018	cxcr4a	chemokine (C-X-C motif) receptor 4a [Source:ZFIN;Acc:ZDB-GENE-020102-1]
chr12	14834687	14835508	Eomesa_distinct_Ta_peak_62	821	-211.5	ENSDARG00000055630	ENSDART00000078021	foxh1	forkhead box H1 [Source:ZFIN;Acc:ZDB-GENE-000616-15]
chr14	33688227	33688630	Eomesa_distinct_Ta_peak_63	403	-15528.5	ENSDARG00000053569	ENSDART00000075617	sox3	SRY-box containing gene 3 [Source:ZFIN;Acc:ZDB-GENE-980526-333]
chr4	615806	616251	Eomesa_distinct_Ta_peak_64	445	5382.5	ENSDARG00000045898	ENSDART00000067461	si:ch211-152c2.3	si:ch211-152c2.3 [Source:ZFIN;Acc:ZDB-GENE-030131-9914]
chr10	16260925	16261485	Eomesa_distinct_Ta_peak_65	560	7078	ENSDARG00000086870	ENSDART00000129844	slc12a2	solute carrier family 12 (potassium/chloride transporters), member 2 [Source:ZFIN;Acc:ZDB-GENE-040625-53]
chr9	1547635	1548114	Eomesa_distinct_Ta_peak_66	479	54009.5	ENSDARG00000063732	ENSDART00000093427	pde11a	phosphodiesterase 11a [Source:ZFIN;Acc:ZDB-GENE-070912-207]
chr23	24687569	24687846	Eomesa_distinct_Ta_peak_67	277	5649.5	ENSDARG00000022727	ENSDART00000044918	EPHA2 (1 of 2)	EPH receptor A2 [Source:HGNC Symbol;Acc:3386]
chr2	59999825	60000605	Eomesa_distinct_Ta_peak_68	780	2964	ENSDARG00000092914	ENSDART00000142282	si:ch211-150h8.2	si:ch211-150h8.2 [Source:ZFIN;Acc:ZDB-GENE-070912-104]
chr8	1742790	1743671	Eomesa_distinct_Ta_peak_69	881	-73134.5	ENSDARG00000091948	ENSDART00000131900	si:ch1073-109g21.1	si:ch1073-109g21.1 [Source:ZFIN;Acc:ZDB-GENE-081104-66]
chr18	16550557	16551059	Eomesa_distinct_Ta_peak_70	502	-15796	ENSDARG00000057286	ENSDART00000146464	SWAP70 (1 of 2)	SWAP switching B-cell complex 70kDa subunit [Source:HGNC Symbol;Acc:17070]
Zv9_NA210	18901	19421	Eomesa_distinct_Ta_peak_71	520	-2178	ENSDARG00000090016	ENSDART00000126512	5S_rRNA	5S ribosomal RNA [Source:RFAM;Acc:RF00001]
chr4	533023	533242	Eomesa_distinct_Ta_peak_72	219	6383.5	ENSDARG00000093437	ENSDART00000142823	SOBP (3 of 3)	sine oculis binding protein homolog (Drosophila) [Source:HGNC Symbol;Acc:29256]
Zv9_NA472	19328	19525	Eomesa_distinct_Ta_peak_73	197	562.5	ENSDARG00000053363	ENSDART00000045290	edar	ectodysplasin A receptor [Source:ZFIN;Acc:ZDB-GENE-070117-2062]
chr14	42547325	42547780	Eomesa_distinct_Ta_peak_74	455	-19755.5	ENSDARG00000022132	ENSDART00000122310	drp2	dystrophin related protein 2 [Source:ZFIN;Acc:ZDB-GENE-070228-4]
chr7	55568816	55569421	Eomesa_distinct_Ta_peak_75	605	-90425.5	ENSDARG00000035785	ENSDART00000134733	chrna7	cholinergic receptor, nicotinic, alpha polypeptide 7 [Source:ZFIN;Acc:ZDB-GENE-040108-3]
chr19	30638445	30638928	Eomesa_distinct_Ta_peak_76	483	2283.5	ENSDARG00000009905	ENSDART00000148616	ta	T, brachyury homolog a [Source:ZFIN;Acc:ZDB-GENE-980526-437]
chr20	28396760	28397203	Eomesa_distinct_Ta_peak_77	443	2632.5	ENSDARG00000070434	ENSDART00000146905	rhov	ras homolog gene family, member V [Source:ZFIN;Acc:ZDB-GENE-031002-10]
chr14	31956833	31957297	Eomesa_distinct_Ta_peak_78	464	-644	ENSDARG00000012025	ENSDART00000002250	hs6st2	heparan sulfate 6-O-sulfotransferase 2 [Source:ZFIN;Acc:ZDB-GENE-030909-14]
chr10	27857728	27858002	Eomesa_distinct_Ta_peak_79	274	25330	ENSDARG00000056427	ENSDART00000078920	auts2	autism susceptibility candidate 2 [Source:ZFIN;Acc:ZDB-GENE-030616-571]
chr23	28272865	28273333	Eomesa_distinct_Ta_peak_80	468	2742	ENSDARG00000010124	ENSDART00000024283	sp5l	Sp5 transcription factor-like [Source:ZFIN;Acc:ZDB-GENE-030131-2981]
chr1	30763744	30764145	Eomesa_distinct_Ta_peak_81	401	37147.5	ENSDARG00000033680	ENSDART00000123101	gli1	GLI-Kruppel family member 1 [Source:ZFIN;Acc:ZDB-GENE-030321-1]
Zv9_scaffold3517	113850	113913	Eomesa_distinct_Ta_peak_82	63	-130.5	ENSDARG00000087721	ENSDART00000126398	BX004873.1
chr17	23140153	23140613	Eomesa_distinct_Ta_peak_83	460	-821	ENSDARG00000071005	ENSDART00000128073	ppp1r3ca	protein phosphatase 1, regulatory (inhibitor) subunit 3Ca [Source:ZFIN;Acc:ZDB-GENE-040718-70]
chr3	15770991	15771318	Eomesa_distinct_Ta_peak_84	327	9473.5	ENSDARG00000035719	ENSDART00000136560	arl5c	ADP-ribosylation factor-like 5C [Source:ZFIN;Acc:ZDB-GENE-040426-1866]
chr2	35609227	35609415	Eomesa_distinct_Ta_peak_85	188	7888	ENSDARG00000036279	ENSDART00000004277	lamc1	laminin, gamma 1 [Source:ZFIN;Acc:ZDB-GENE-021226-3]
chr14	53015153	53016194	Eomesa_distinct_Ta_peak_86	1041
chr11	44319203	44319600	Eomesa_distinct_Ta_peak_87	397	51512.5	ENSDARG00000032705	ENSDART00000013642	foxg1b	forkhead box G1b [Source:ZFIN;Acc:ZDB-GENE-040426-2437]
chr6	39452251	39452492	Eomesa_distinct_Ta_peak_88	241	-324.5	ENSDARG00000044301	ENSDART00000065038	atf1	activating transcription factor 1 [Source:ZFIN;Acc:ZDB-GENE-030131-4334]
chr12	33426262	33426644	Eomesa_distinct_Ta_peak_89	382	9854	ENSDARG00000057481	ENSDART00000080166	RNF157	ring finger protein 157 [Source:HGNC Symbol;Acc:29402]
chr18	2707655	2708057	Eomesa_distinct_Ta_peak_90	402	-4048	ENSDARG00000042595	ENSDART00000062480	P2RY6	pyrimidinergic receptor P2Y, G-protein coupled, 6 [Source:HGNC Symbol;Acc:8543]
chr8	49312952	49313537	Eomesa_distinct_Ta_peak_91	585	5086.5	ENSDARG00000004757	ENSDART00000126513	ybx1	Y box binding protein 1 [Source:ZFIN;Acc:ZDB-GENE-000629-3]
chr3	32701598	32702284	Eomesa_distinct_Ta_peak_92	686	-6344	ENSDARG00000081593	ENSDART00000118822	dre-mir-150	dre-mir-150 [Source:miRBase;Acc:MI0002016]
chr8	48093023	48093416	Eomesa_distinct_Ta_peak_93	393	-3074.5	ENSDARG00000041576	ENSDART00000060955	nudt18	nudix (nucleoside diphosphate linked moiety X)-type motif 18 [Source:ZFIN;Acc:ZDB-GENE-050417-388]
chr17	26446172	26446423	Eomesa_distinct_Ta_peak_94	251	-338.5	ENSDARG00000061215	ENSDART00000087062	FAM149B1	family with sequence similarity 149, member B1 [Source:HGNC Symbol;Acc:29162]
chr16	33802933	33803064	Eomesa_distinct_Ta_peak_95	131	-12913.5	ENSDARG00000010420	ENSDART00000049420	ndrg1l	N-myc downstream regulated gene 1, like [Source:ZFIN;Acc:ZDB-GENE-040426-1648]
chr3	53789743	53790006	Eomesa_distinct_Ta_peak_96	263	37553.5	ENSDARG00000078364	ENSDART00000109390	EPHX3	epoxide hydrolase 3 [Source:HGNC Symbol;Acc:23760]
chr21	24374652	24374725	Eomesa_distinct_Ta_peak_97	73	28331.5	ENSDARG00000056267	ENSDART00000078651	dixdc1b	DIX domain containing 1b [Source:ZFIN;Acc:ZDB-GENE-041008-148]
Zv9_scaffold3524	76169	76427	Eomesa_distinct_Ta_peak_98	258
chr20	34568582	34568870	Eomesa_distinct_Ta_peak_99	288	31988	ENSDARG00000042027	ENSDART00000131637	prrx1b	paired related homeobox 1b [Source:ZFIN;Acc:ZDB-GENE-030131-9033]
chr22	15533351	15533730	Eomesa_distinct_Ta_peak_100	379	2490.5	ENSDARG00000062712	ENSDART00000090975	si:dkey-236e20.7	si:dkey-236e20.7 [Source:ZFIN;Acc:ZDB-GENE-060503-911]
chr17	19237276	19237742	Eomesa_distinct_Ta_peak_101	466	-55643	ENSDARG00000001129	ENSDART00000109826	dicer1	Dicer1, Dcr-1 homolog (Drosophila) [Source:ZFIN;Acc:ZDB-GENE-030131-3445]
chr1	23730052	23730355	Eomesa_distinct_Ta_peak_102	303	-45291.5	ENSDARG00000060994	ENSDART00000148076	fbxw7	F-box and WD repeat domain containing 7 [Source:ZFIN;Acc:ZDB-GENE-090313-79]
chr13	14797441	14797583	Eomesa_distinct_Ta_peak_103	142	10181	ENSDARG00000010792	ENSDART00000142785	cdc25	cell division cycle 25 homolog [Source:ZFIN;Acc:ZDB-GENE-000330-5]
chr14	10861015	10861536	Eomesa_distinct_Ta_peak_104	521	-15864.5	ENSDARG00000084075	ENSDART00000119475	5S_rRNA	5S ribosomal RNA [Source:RFAM;Acc:RF00001]
chr10	9489273	9489603	Eomesa_distinct_Ta_peak_105	330	-11351	ENSDARG00000058041	ENSDART00000080843	ndufa8	NADH dehydrogenase (ubiquinone) 1 alpha subcomplex, 8 [Source:ZFIN;Acc:ZDB-GENE-040426-1688]
chr14	21922157	21922506	Eomesa_distinct_Ta_peak_106	349	20075.5	ENSDARG00000071701	ENSDART00000106209	zgc:162941	zgc:162941 [Source:ZFIN;Acc:ZDB-GENE-030131-8517]
chr19	46874017	46874263	Eomesa_distinct_Ta_peak_107	246	16245	ENSDARG00000041104	ENSDART00000060236	RERG	RAS-like, estrogen-regulated, growth inhibitor [Source:HGNC Symbol;Acc:15980]
chr5	55158176	55158687	Eomesa_distinct_Ta_peak_108	511	-4674.5	ENSDARG00000051921	ENSDART00000150087	slc30a5	solute carrier family 30 (zinc transporter), member 5 [Source:ZFIN;Acc:ZDB-GENE-040718-6]
chr16	21368470	21368501	Eomesa_distinct_Ta_peak_109	31	-12953.5	ENSDARG00000093927	ENSDART00000135879	si:ch211-180p9.2	si:ch211-180p9.2 [Source:ZFIN;Acc:ZDB-GENE-100922-204]
chr1	49902864	49902963	Eomesa_distinct_Ta_peak_110	99	17160.5	ENSDARG00000052468	ENSDART00000136481	GSK3B (2 of 2)	glycogen synthase kinase 3 beta [Source:HGNC Symbol;Acc:4617]
chr18	42394063	42394564	Eomesa_distinct_Ta_peak_111	501	-474.5	ENSDARG00000055054	ENSDART00000148535	bcl9l	B-cell CLL/lymphoma 9-like [Source:ZFIN;Acc:ZDB-GENE-040927-29]
chr10	43975112	43975389	Eomesa_distinct_Ta_peak_112	277	-4027.5	ENSDARG00000011190	ENSDART00000075259	fgfr1b	fibroblast growth factor receptor 1b [Source:ZFIN;Acc:ZDB-GENE-060503-14]
chr15	47215231	47215721	Eomesa_distinct_Ta_peak_113	490	61647	ENSDARG00000082959	ENSDART00000117640	dre-mir-139	dre-mir-139 [Source:miRBase;Acc:MI0003693]
chr19	30666520	30666887	Eomesa_distinct_Ta_peak_114	367	30300.5	ENSDARG00000009905	ENSDART00000148616	ta	T, brachyury homolog a [Source:ZFIN;Acc:ZDB-GENE-980526-437]
chr21	13926358	13926845	Eomesa_distinct_Ta_peak_115	487	-265.5	ENSDARG00000044752	ENSDART00000149693	p2rx4a	purinergic receptor P2X, ligand-gated ion channel, 4a [Source:ZFIN;Acc:ZDB-GENE-020806-2]
chr5	70790486	70791041	Eomesa_distinct_Ta_peak_116	555	-16289.5	ENSDARG00000040346	ENSDART00000133074	ephb4a	eph receptor B4a [Source:ZFIN;Acc:ZDB-GENE-990415-62]
chr16	33803077	33803246	Eomesa_distinct_Ta_peak_117	169	-12750.5	ENSDARG00000010420	ENSDART00000049420	ndrg1l	N-myc downstream regulated gene 1, like [Source:ZFIN;Acc:ZDB-GENE-040426-1648]
chr7	57641807	57642307	Eomesa_distinct_Ta_peak_118	500	7801	ENSDARG00000051886	ENSDART00000073594	ANKRD11	ankyrin repeat domain 11 [Source:HGNC Symbol;Acc:21316]
chr12	24915527	24915636	Eomesa_distinct_Ta_peak_119	109	38411.5	ENSDARG00000092599	ENSDART00000134063	si:ch211-112k3.2	si:ch211-112k3.2 [Source:ZFIN;Acc:ZDB-GENE-061207-3]
chr12	49387648	49388008	Eomesa_distinct_Ta_peak_120	360	-40219	ENSDARG00000040299	ENSDART00000058969	ndr2	nodal-related 2 [Source:ZFIN;Acc:ZDB-GENE-990415-181]
chr19	27836307	27837056	Eomesa_distinct_Ta_peak_121	749	-3328.5	ENSDARG00000036069	ENSDART00000149515	ddx39b	DEAD (Asp-Glu-Ala-Asp) box polypeptide 39B [Source:ZFIN;Acc:ZDB-GENE-040426-1259]
chr10	46369780	46370390	Eomesa_distinct_Ta_peak_122	610	-2693	ENSDARG00000042502	ENSDART00000062324	h2afvl	H2A histone family, member V, like [Source:ZFIN;Acc:ZDB-GENE-050506-24]
chr12	9699300	9699747	Eomesa_distinct_Ta_peak_123	447	-12689.5	ENSDARG00000033999	ENSDART00000141212	cyp26a1	cytochrome P450, subfamily XXVIA, polypeptide 1 [Source:ZFIN;Acc:ZDB-GENE-990415-44]
chr20	26459564	26459697	Eomesa_distinct_Ta_peak_124	133	31462.5	ENSDARG00000084653	ENSDART00000120053	SNORD27	Small nucleolar RNA SNORD27 [Source:RFAM;Acc:RF00086]
chr15	40929733	40930206	Eomesa_distinct_Ta_peak_125	473	-31479.5	ENSDARG00000025920	ENSDART00000089694	TIAM1 (1 of 2)	T-cell lymphoma invasion and metastasis 1 [Source:HGNC Symbol;Acc:11805]
chr9	38212015	38212163	Eomesa_distinct_Ta_peak_126	148	17944	ENSDARG00000025641	ENSDART00000024555	gli2a	GLI-Kruppel family member GLI2a [Source:ZFIN;Acc:ZDB-GENE-990706-8]
chr10	250422	251033	Eomesa_distinct_Ta_peak_127	611	-4920.5	ENSDARG00000018308	ENSDART00000148597	ets2	v-ets erythroblastosis virus E26 oncogene homolog 2 (avian) [Source:ZFIN;Acc:ZDB-GENE-050522-552]
chr17	48943214	48943722	Eomesa_distinct_Ta_peak_128	508	-17133	ENSDARG00000053240	ENSDART00000103662	kif6	kinesin family member 6 [Source:ZFIN;Acc:ZDB-GENE-061027-130]
chr4	23577604	23578057	Eomesa_distinct_Ta_peak_129	453	59564.5	ENSDARG00000086123	ENSDART00000126997	CABZ01071739.1
chr17	41652440	41652583	Eomesa_distinct_Ta_peak_130	143	72853.5	ENSDARG00000053301	ENSDART00000075331	insm1b	insulinoma-associated 1b [Source:ZFIN;Acc:ZDB-GENE-030131-2602]
chr5	33996486	33996645	Eomesa_distinct_Ta_peak_131	159	-4421.5	ENSDARG00000067984	ENSDART00000098045	gas1b	growth arrest-specific 1b [Source:ZFIN;Acc:ZDB-GENE-050302-79]
chr19	36547290	36548014	Eomesa_distinct_Ta_peak_132	724	-87	ENSDARG00000035680	ENSDART00000051751	zgc:113424	zgc:113424 [Source:ZFIN;Acc:ZDB-GENE-050227-9]
chr3	26459619	26460156	Eomesa_distinct_Ta_peak_133	537	-33129.5	ENSDARG00000061248	ENSDART00000087118	XYLT1	xylosyltransferase I [Source:ZFIN;Acc:ZDB-GENE-111017-2]
chr6	12030485	12030658	Eomesa_distinct_Ta_peak_134	173	-53725.5	ENSDARG00000077073	ENSDART00000109344	TANC1 (2 of 2)	tetratricopeptide repeat, ankyrin repeat and coiled-coil containing 1 [Source:HGNC Symbol;Acc:29364]
chr4	12861233	12861895	Eomesa_distinct_Ta_peak_135	662	-13992	ENSDARG00000045687	ENSDART00000067168	pdzrn4	PDZ domain containing ring finger 4 [Source:ZFIN;Acc:ZDB-GENE-041210-237]
chr15	29010223	29010613	Eomesa_distinct_Ta_peak_136	390	-8982	ENSDARG00000085093	ENSDART00000120493	5S_rRNA	5S ribosomal RNA [Source:RFAM;Acc:RF00001]
chr1	40911535	40911676	Eomesa_distinct_Ta_peak_137	141	-47910.5	ENSDARG00000087333	ENSDART00000135578	scoc	short coiled-coil protein [Source:ZFIN;Acc:ZDB-GENE-061013-114]
chr5	70873332	70873421	Eomesa_distinct_Ta_peak_138	89	-18911.5	ENSDARG00000017636	ENSDART00000009893	RNF167	zinc and ring finger 4 [Source:HGNC Symbol;Acc:17726]
chr16	39512068	39512451	Eomesa_distinct_Ta_peak_139	383	3882.5	ENSDARG00000028514	ENSDART00000124900	cited3	Cbp/p300-interacting transactivator, with Glu/Asp-rich carboxy-terminal domain, 4b [Source:ZFIN;Acc:ZDB-GENE-030425-5]
chr23	3778337	3778593	Eomesa_distinct_Ta_peak_140	256	5287	ENSDARG00000028335	ENSDART00000136394	hmga1a	high mobility group AT-hook 1a [Source:ZFIN;Acc:ZDB-GENE-010502-1]
chr12	37772341	37772418	Eomesa_distinct_Ta_peak_141	77	-3960.5	ENSDARG00000088984	ENSDART00000129888	AZI1 (2 of 2)	5-azacytidine induced 1 [Source:HGNC Symbol;Acc:29511]
chr10	31614189	31614474	Eomesa_distinct_Ta_peak_142	285	70763.5	ENSDARG00000083962	ENSDART00000119362	5S_rRNA	5S ribosomal RNA [Source:RFAM;Acc:RF00001]
chr16	39483446	39483603	Eomesa_distinct_Ta_peak_143	157	-24852.5	ENSDARG00000028514	ENSDART00000124900	cited3	Cbp/p300-interacting transactivator, with Glu/Asp-rich carboxy-terminal domain, 4b [Source:ZFIN;Acc:ZDB-GENE-030425-5]
chr3	33254709	33254959	Eomesa_distinct_Ta_peak_144	250	4150	ENSDARG00000034893	ENSDART00000044677	rarab	retinoic acid receptor, alpha b [Source:ZFIN;Acc:ZDB-GENE-980526-72]
chr13	35018150	35018667	Eomesa_distinct_Ta_peak_145	517	15488.5	ENSDARG00000020541	ENSDART00000025719	ism1	isthmin 1 [Source:ZFIN;Acc:ZDB-GENE-050523-3]
chr21	11894922	11895028	Eomesa_distinct_Ta_peak_146	106	2166	ENSDARG00000044774	ENSDART00000065817	pou5f1	POU domain, class 5, transcription factor 1 [Source:ZFIN;Acc:ZDB-GENE-980526-485]
chr19	20687399	20687632	Eomesa_distinct_Ta_peak_147	233	3949.5	ENSDARG00000010266	ENSDART00000133633	igf2bp3	insulin-like growth factor 2 mRNA binding protein 3 [Source:ZFIN;Acc:ZDB-GENE-000308-1]
chr19	30640437	30640637	Eomesa_distinct_Ta_peak_148	200	4134	ENSDARG00000009905	ENSDART00000148616	ta	T, brachyury homolog a [Source:ZFIN;Acc:ZDB-GENE-980526-437]
chr5	42681218	42681602	Eomesa_distinct_Ta_peak_149	384	13138	ENSDARG00000059801	ENSDART00000125512	PDZD2	PDZ domain containing 2 [Source:HGNC Symbol;Acc:18486]
chr23	30105601	30106331	Eomesa_distinct_Ta_peak_150	730	-11055	ENSDARG00000039931	ENSDART00000058407	slc25a33	solute carrier family 25, member 33 [Source:ZFIN;Acc:ZDB-GENE-040426-2183]
chr3	704877	705397	Eomesa_distinct_Ta_peak_151	520	4350	ENSDARG00000035221	ENSDART00000051025	zgc:110249	zgc:110249 [Source:ZFIN;Acc:ZDB-GENE-050522-331]
chr3	24750952	24751378	Eomesa_distinct_Ta_peak_152	426	3485	ENSDARG00000016483	ENSDART00000024480	BAIAP2L2 (1 of 2)	BAI1-associated protein 2-like 2 [Source:HGNC Symbol;Acc:26203]
chr1	18418089	18418675	Eomesa_distinct_Ta_peak_153	586	2587	ENSDARG00000094729	ENSDART00000148219	si:ch211-42i9.4	si:ch211-42i9.4 [Source:ZFIN;Acc:ZDB-GENE-090313-116]
chr14	32894401	32894939	Eomesa_distinct_Ta_peak_154	538	2519	ENSDARG00000071496	ENSDART00000105760	zic6	zic family member 6 [Source:ZFIN;Acc:ZDB-GENE-061207-1]
chr12	26960688	26960894	Eomesa_distinct_Ta_peak_155	206	512	ENSDARG00000011496	ENSDART00000011662	ppm1bb	protein phosphatase, Mg2+/Mn2+ dependent, 1Bb [Source:ZFIN;Acc:ZDB-GENE-041114-185]
chr19	11913165	11913369	Eomesa_distinct_Ta_peak_156	204	15053	ENSDARG00000002614	ENSDART00000078358	pip5k1a	phosphatidylinositol-4-phosphate 5-kinase, type I, alpha, a [Source:ZFIN;Acc:ZDB-GENE-050522-517]
chr24	9090056	9090737	Eomesa_distinct_Ta_peak_157	681	-2190.5	ENSDARG00000059337	ENSDART00000149875	tgif1	TGFB-induced factor homeobox 1 [Source:ZFIN;Acc:ZDB-GENE-030131-475]
chr9	32342524	32342767	Eomesa_distinct_Ta_peak_158	243	-4986.5	ENSDARG00000016022	ENSDART00000137343	zic5	zic family member 5 (odd-paired homolog, Drosophila) [Source:ZFIN;Acc:ZDB-GENE-040622-1]
chr13	14843355	14843931	Eomesa_distinct_Ta_peak_159	576	6522	ENSDARG00000021201	ENSDART00000011520	flh	floating head [Source:ZFIN;Acc:ZDB-GENE-990415-75]
chr6	55628196	55628927	Eomesa_distinct_Ta_peak_160	731	4568.5	ENSDARG00000004917	ENSDART00000009197	PCIF1	PDX1 C-terminal inhibiting factor 1 [Source:HGNC Symbol;Acc:16200]
chr20	30067048	30067517	Eomesa_distinct_Ta_peak_161	469	6048.5	ENSDARG00000095743	ENSDART00000141068	sox11b	SRY-box containing gene 11b [Source:ZFIN;Acc:ZDB-GENE-980526-466]
chr11	29432316	29432551	Eomesa_distinct_Ta_peak_162	235	-39834.5	ENSDARG00000044803	ENSDART00000135057	dhrs3b	dehydrogenase/reductase (SDR family) member 3b [Source:ZFIN;Acc:ZDB-GENE-041010-172]
chr7	54532370	54532744	Eomesa_distinct_Ta_peak_163	374	-48359	ENSDARG00000035750	ENSDART00000149307	ccnd1	cyclin D1 [Source:ZFIN;Acc:ZDB-GENE-980526-176]
chr22	10143417	10143915	Eomesa_distinct_Ta_peak_164	498	-7341	ENSDARG00000086839	ENSDART00000124603	BX324216.1	Uncharacterized protein [Source:UniProtKB/TrEMBL;Acc:F1R5U7]
chr25	3208699	3208904	Eomesa_distinct_Ta_peak_165	205	10283.5	ENSDARG00000028657	ENSDART00000124448	CU184832.3	methionyl aminopeptidase 2 [Source:RefSeq peptide;Acc:NP_955934]
chr15	42609957	42610111	Eomesa_distinct_Ta_peak_166	154	2883	ENSDARG00000087563	ENSDART00000126310	NOX4 (1 of 3)	NADPH oxidase 4 [Source:HGNC Symbol;Acc:7891]
chr15	32348612	32348718	Eomesa_distinct_Ta_peak_167	106	-64307	ENSDARG00000010158	ENSDART00000041157	NBEA (2 of 2)	neurobeachin [Source:HGNC Symbol;Acc:7648]
chr9	52868734	52869622	Eomesa_distinct_Ta_peak_168	888	-44473	ENSDARG00000067723	ENSDART00000148918	tank	TRAF family member-associated NFKB activator [Source:ZFIN;Acc:ZDB-GENE-060929-308]
chr4	28465533	28465853	Eomesa_distinct_Ta_peak_169	320	-19783	ENSDARG00000087673	ENSDART00000124410	CR388132.1	Uncharacterized protein [Source:UniProtKB/TrEMBL;Acc:F1R1N4]
chr10	8443341	8443595	Eomesa_distinct_Ta_peak_170	254	3503	ENSDARG00000028387	ENSDART00000031322	ca9	carbonic anhydrase IX [Source:ZFIN;Acc:ZDB-GENE-080818-5]
chr3	36966432	36966808	Eomesa_distinct_Ta_peak_171	376	39371	ENSDARG00000074524	ENSDART00000111981	CNTNAP1	contactin associated protein 1 [Source:HGNC Symbol;Acc:8011]
chr8	31289241	31289563	Eomesa_distinct_Ta_peak_172	322	-11585	ENSDARG00000042485	ENSDART00000062303	foxd5	forkhead box D5 [Source:ZFIN;Acc:ZDB-GENE-980605-4]
chr15	26691181	26691486	Eomesa_distinct_Ta_peak_173	305	14350.5	ENSDARG00000090764	ENSDART00000079294	bcas3	breast carcinoma amplified sequence 3 [Source:ZFIN;Acc:ZDB-GENE-040426-1257]
chr18	26901125	26901374	Eomesa_distinct_Ta_peak_174	249	-6590.5	ENSDARG00000060860	ENSDART00000086190	pstpip1a	proline-serine-threonine phosphatase interacting protein 1a [Source:ZFIN;Acc:ZDB-GENE-050419-251]
chr11	19706177	19706482	Eomesa_distinct_Ta_peak_175	305	28500.5	ENSDARG00000003687	ENSDART00000066016	BX000993.1	Uncharacterized protein [Source:UniProtKB/TrEMBL;Acc:F1QA16]
chr13	54041905	54042215	Eomesa_distinct_Ta_peak_176	310	-4896	ENSDARG00000014277	ENSDART00000008176	vox	ventral homeobox [Source:ZFIN;Acc:ZDB-GENE-010108-1]
chr2	48090837	48091182	Eomesa_distinct_Ta_peak_177	345	-7213.5	ENSDARG00000094120	ENSDART00000146060	BX548047.2	Uncharacterized protein [Source:UniProtKB/TrEMBL;Acc:E9QC76]
chr20	24639985	24640261	Eomesa_distinct_Ta_peak_178	276
chr14	42129734	42130216	Eomesa_distinct_Ta_peak_179	482	11437	ENSDARG00000020759	ENSDART00000002965	ef1	ETS-related factor1 [Source:ZFIN;Acc:ZDB-GENE-980526-335]
chr3	15770204	15770292	Eomesa_distinct_Ta_peak_180	88	8567	ENSDARG00000035719	ENSDART00000136560	arl5c	ADP-ribosylation factor-like 5C [Source:ZFIN;Acc:ZDB-GENE-040426-1866]
chr23	17957013	17957411	Eomesa_distinct_Ta_peak_181	398	3081	ENSDARG00000080174	ENSDART00000115750	dre-mir-124-5	dre-mir-124-5 [Source:miRBase;Acc:MI0001970]
chr12	37876880	37876957	Eomesa_distinct_Ta_peak_182	77	-3970.5	ENSDARG00000060634	ENSDART00000129346	azi1	5-azacytidine induced gene 1 [Source:ZFIN;Acc:ZDB-GENE-090508-16]
chr12	25935824	25936175	Eomesa_distinct_Ta_peak_183	351
chr24	43583422	43583845	Eomesa_distinct_Ta_peak_184	423	-7786.5	ENSDARG00000005872	ENSDART00000125591	arhgap28	Rho GTPase activating protein 28 [Source:ZFIN;Acc:ZDB-GENE-041114-147]
chr17	37898489	37898743	Eomesa_distinct_Ta_peak_185	254	-64767	ENSDARG00000016154	ENSDART00000025853	zfp36l1a	zinc finger protein 36, C3H type-like 1a [Source:ZFIN;Acc:ZDB-GENE-030131-9860]
chr14	19661813	19661823	Eomesa_distinct_Ta_peak_186	10	-1085	ENSDARG00000007628	ENSDART00000146984	dusp1	dual specificity phosphatase 1 [Source:ZFIN;Acc:ZDB-GENE-040426-2018]
chr1	18417934	18418052	Eomesa_distinct_Ta_peak_187	118	2198	ENSDARG00000094729	ENSDART00000148219	si:ch211-42i9.4	si:ch211-42i9.4 [Source:ZFIN;Acc:ZDB-GENE-090313-116]
chr10	39472617	39472621	Eomesa_distinct_Ta_peak_188	4	5769	ENSDARG00000091325	ENSDART00000110421	FP016248.1
chr10	15468985	15469292	Eomesa_distinct_Ta_peak_189	307	31875.5	ENSDARG00000019233	ENSDART00000123818	thop1	thimet oligopeptidase 1 [Source:ZFIN;Acc:ZDB-GENE-041010-216]
chr13	36939130	36939502	Eomesa_distinct_Ta_peak_190	372	4724	ENSDARG00000029818	ENSDART00000149607	srsf5a	serine/arginine-rich splicing factor 5a [Source:ZFIN;Acc:ZDB-GENE-030131-7336]
chr20	55786688	55787060	Eomesa_distinct_Ta_peak_191	372	619	ENSDARG00000070212	ENSDART00000102863	zgc:158463	zgc:158463 [Source:ZFIN;Acc:ZDB-GENE-070410-9]
chr25	16351319	16351616	Eomesa_distinct_Ta_peak_192	297	-3545.5	ENSDARG00000029168	ENSDART00000140047	ppfibp2b	protein tyrosine phosphatase, receptor-type, F interacting protein, binding protein 2b [Source:ZFIN;Acc:ZDB-GENE-040718-54]
chr24	36025231	36025613	Eomesa_distinct_Ta_peak_193	382	40	ENSDARG00000036118	ENSDART00000052441	CTNNA1 (2 of 2)	catenin (cadherin-associated protein), alpha 1, 102kDa [Source:HGNC Symbol;Acc:2509]
chr8	27208182	27208539	Eomesa_distinct_Ta_peak_194	357	-16832.5	ENSDARG00000068590	ENSDART00000053460	NAT6	N-acetyltransferase 6 (GCN5-related) [Source:HGNC Symbol;Acc:30252]
chr13	35004516	35004835	Eomesa_distinct_Ta_peak_195	319	1755.5	ENSDARG00000020541	ENSDART00000025719	ism1	isthmin 1 [Source:ZFIN;Acc:ZDB-GENE-050523-3]
chr21	13926172	13926255	Eomesa_distinct_Ta_peak_196	83	-653.5	ENSDARG00000044752	ENSDART00000149693	p2rx4a	purinergic receptor P2X, ligand-gated ion channel, 4a [Source:ZFIN;Acc:ZDB-GENE-020806-2]
chr2	37078440	37079008	Eomesa_distinct_Ta_peak_197	568	5377	ENSDARG00000023933	ENSDART00000140498	skila	SKI-like oncogene a [Source:ZFIN;Acc:ZDB-GENE-070912-548]
chr8	23374882	23375351	Eomesa_distinct_Ta_peak_198	469	7962.5	ENSDARG00000068961	ENSDART00000099953	APEX2 (2 of 2)	APEX nuclease (apurinic/apyrimidinic endonuclease) 2 [Source:HGNC Symbol;Acc:17889]
chr2	3546636	3547064	Eomesa_distinct_Ta_peak_199	428	834	ENSDARG00000071219	ENSDART00000126431	zgc:73230	zgc:73230 [Source:ZFIN;Acc:ZDB-GENE-040426-1978]
chr6	36397971	36398420	Eomesa_distinct_Ta_peak_200	449	66876.5	ENSDARG00000006514	ENSDART00000135413	her6	hairy-related 6 [Source:ZFIN;Acc:ZDB-GENE-980526-144]
chr22	41363491	41363980	Eomesa_distinct_Ta_peak_201	489	-5161.5	ENSDARG00000011863	ENSDART00000149683	PTK7	PTK7 protein tyrosine kinase 7 [Source:HGNC Symbol;Acc:9618]
chr1	40911902	40912449	Eomesa_distinct_Ta_peak_202	547	-47340.5	ENSDARG00000087333	ENSDART00000135578	scoc	short coiled-coil protein [Source:ZFIN;Acc:ZDB-GENE-061013-114]
chr14	18464307	18464665	Eomesa_distinct_Ta_peak_203	358	-1915	ENSDARG00000095543	ENSDART00000140641	si:dkey-27i16.2	si:dkey-27i16.2 [Source:ZFIN;Acc:ZDB-GENE-030131-9667]
chr5	41335969	41336517	Eomesa_distinct_Ta_peak_204	548	32064	ENSDARG00000054741	ENSDART00000076929	prkg2	protein kinase, cGMP-dependent, type II [Source:ZFIN;Acc:ZDB-GENE-060531-80]
chr2	35647522	35648434	Eomesa_distinct_Ta_peak_205	912	46545	ENSDARG00000036279	ENSDART00000004277	lamc1	laminin, gamma 1 [Source:ZFIN;Acc:ZDB-GENE-021226-3]
chr1	10304924	10305214	Eomesa_distinct_Ta_peak_206	290	13830	ENSDARG00000074379	ENSDART00000109858	C1H15orf23	chromosome 15 open reading frame 23 [Source:HGNC Symbol;Acc:30767]
chr15	28159448	28159864	Eomesa_distinct_Ta_peak_207	416	8685	ENSDARG00000090386	ENSDART00000122536	CD3EAP	CD3e molecule, epsilon associated protein [Source:HGNC Symbol;Acc:24219]
chr2	31851582	31851927	Eomesa_distinct_Ta_peak_208	345	14683.5	ENSDARG00000094081	ENSDART00000131828	si:ch211-139k8.4	si:ch211-139k8.4 [Source:ZFIN;Acc:ZDB-GENE-070912-69]
chr4	536114	536645	Eomesa_distinct_Ta_peak_209	531	9630.5	ENSDARG00000093437	ENSDART00000142823	SOBP (3 of 3)	sine oculis binding protein homolog (Drosophila) [Source:HGNC Symbol;Acc:29256]
chr7	43258675	43259120	Eomesa_distinct_Ta_peak_210	445	29109.5	ENSDARG00000085589	ENSDART00000120989	5S_rRNA	5S ribosomal RNA [Source:RFAM;Acc:RF00001]
chr17	30290695	30291383	Eomesa_distinct_Ta_peak_211	688	26671	ENSDARG00000054414	ENSDART00000076596	SPATA17	spermatogenesis-associated protein 17 [Source:RefSeq peptide;Acc:NP_001135736]
chr12	36435519	36435568	Eomesa_distinct_Ta_peak_212	49	-2475.5	ENSDARG00000016089	ENSDART00000027379		KIAA0240 [Source:HGNC Symbol;Acc:21111]
chr13	17383697	17384044	Eomesa_distinct_Ta_peak_213	347	10055.5	ENSDARG00000085860	ENSDART00000121260	SNORD27	Small nucleolar RNA SNORD27 [Source:RFAM;Acc:RF00086]
chr3	47642447	47642829	Eomesa_distinct_Ta_peak_214	382	4821	ENSDARG00000042357	ENSDART00000062116	cldnk	claudin k [Source:ZFIN;Acc:ZDB-GENE-040801-201]
chr16	9292179	9292952	Eomesa_distinct_Ta_peak_215	773	712.5	ENSDARG00000040893	ENSDART00000059930	bmper	BMP binding endothelial regulator [Source:ZFIN;Acc:ZDB-GENE-030219-146]
chr10	16434243	16434517	Eomesa_distinct_Ta_peak_216	274	-11913	ENSDARG00000046054	ENSDART00000067709	SLC27A3	solute carrier family 27 (fatty acid transporter), member 3 [Source:HGNC Symbol;Acc:10997]
chr20	6735164	6735436	Eomesa_distinct_Ta_peak_217	272	-33223	ENSDARG00000031911	ENSDART00000135390	TNS3 (3 of 3)	tensin 3 [Source:HGNC Symbol;Acc:21616]
chr13	17314086	17314353	Eomesa_distinct_Ta_peak_218	267	-59595.5	ENSDARG00000085860	ENSDART00000121260	SNORD27	Small nucleolar RNA SNORD27 [Source:RFAM;Acc:RF00086]
chr14	6421396	6421665	Eomesa_distinct_Ta_peak_219	269	-12403.5	ENSDARG00000079009	ENSDART00000148461	abca1b	ATP-binding cassette, sub-family A (ABC1), member 1B [Source:ZFIN;Acc:ZDB-GENE-030131-9826]
chr10	37903341	37903772	Eomesa_distinct_Ta_peak_220	431	-8520.5	ENSDARG00000043154	ENSDART00000131474	ucp2	uncoupling protein 2 [Source:ZFIN;Acc:ZDB-GENE-990708-8]
chr2	43316420	43316562	Eomesa_distinct_Ta_peak_221	142	-7186	ENSDARG00000084673	ENSDART00000120073	5S_rRNA	5S ribosomal RNA [Source:RFAM;Acc:RF00001]
chr5	34419178	34419389	Eomesa_distinct_Ta_peak_222	211	10148.5	ENSDARG00000054906	ENSDART00000077189	ier5l	immediate early response 5-like [Source:ZFIN;Acc:ZDB-GENE-030131-5134]
chr9	20360846	20361239	Eomesa_distinct_Ta_peak_223	393	3131.5	ENSDARG00000018765	ENSDART00000129934	pknox1.1	pbx/knotted 1 homeobox 1.1 [Source:ZFIN;Acc:ZDB-GENE-020122-5]
chr8	54762329	54762651	Eomesa_distinct_Ta_peak_224	322	19845	ENSDARG00000078176	ENSDART00000112521	PHYHIP	Uncharacterized protein [Source:UniProtKB/TrEMBL;Acc:E7FFZ7]
chr7	70521531	70521937	Eomesa_distinct_Ta_peak_225	406	-15495	ENSDARG00000086542	ENSDART00000122647	5S_rRNA	5S ribosomal RNA [Source:RFAM;Acc:RF00001]
chr22	2470425	2470517	Eomesa_distinct_Ta_peak_226	92	-370	ENSDARG00000095691	ENSDART00000146168	si:ch73-138e16.5	si:ch73-138e16.5 [Source:ZFIN;Acc:ZDB-GENE-070705-204]
chr7	38913576	38913719	Eomesa_distinct_Ta_peak_227	143	-33662.5	ENSDARG00000060058	ENSDART00000148905	cylda	cylindromatosis (turban tumor syndrome), a [Source:ZFIN;Acc:ZDB-GENE-061108-2]
chr8	14195313	14195423	Eomesa_distinct_Ta_peak_228	110	2	ENSDARG00000075974	ENSDART00000143331	si:dkey-258f14.3	si:dkey-258f14.3 [Source:ZFIN;Acc:ZDB-GENE-050809-43]
chr17	17293914	17294306	Eomesa_distinct_Ta_peak_229	392	16058	ENSDARG00000043746	ENSDART00000109034	nrxn3a	neurexin 3a [Source:ZFIN;Acc:ZDB-GENE-070206-9]
chr23	28061600	28061800	Eomesa_distinct_Ta_peak_230	200	-1715	ENSDARG00000018968	ENSDART00000131224	acvr1b	activin A receptor, type IB [Source:ZFIN;Acc:ZDB-GENE-980526-527]
chr19	11900851	11901178	Eomesa_distinct_Ta_peak_231	327	2800.5	ENSDARG00000002614	ENSDART00000078358	pip5k1a	phosphatidylinositol-4-phosphate 5-kinase, type I, alpha, a [Source:ZFIN;Acc:ZDB-GENE-050522-517]
chr19	33887572	33887956	Eomesa_distinct_Ta_peak_232	384	-6256	ENSDARG00000035889	ENSDART00000103410	ZBTB8B	zinc finger and BTB domain containing 8B [Source:ZFIN;Acc:ZDB-GENE-050417-42]
chr9	28357954	28358600	Eomesa_distinct_Ta_peak_233	646	-4921	ENSDARG00000075033	ENSDART00000111039	GTPBP8	GTP-binding protein 8 (putative) [Source:HGNC Symbol;Acc:25007]
chr20	35103370	35103699	Eomesa_distinct_Ta_peak_234	329	2539.5	ENSDARG00000019920	ENSDART00000019196	lft1	lefty1 [Source:ZFIN;Acc:ZDB-GENE-990630-10]
chr4	23948147	23948285	Eomesa_distinct_Ta_peak_235	138
chr3	26458064	26458384	Eomesa_distinct_Ta_peak_236	320	-34793	ENSDARG00000061248	ENSDART00000087118	XYLT1	xylosyltransferase I [Source:ZFIN;Acc:ZDB-GENE-111017-2]
Zv9_scaffold3482	152779	152959	Eomesa_distinct_Ta_peak_237	180	4326	ENSDARG00000068975	ENSDART00000099981	CU207245.1
chr1	28825834	28826424	Eomesa_distinct_Ta_peak_238	590	18756	ENSDARG00000028982	ENSDART00000135252	pcca	propionyl-Coenzyme A carboxylase, alpha polypeptide [Source:ZFIN;Acc:ZDB-GENE-040718-246]
chr6	33359638	33360068	Eomesa_distinct_Ta_peak_239	430	-20357	ENSDARG00000085938	ENSDART00000121338	5S_rRNA	5S ribosomal RNA [Source:RFAM;Acc:RF00001]
chr5	37035439	37035790	Eomesa_distinct_Ta_peak_240	351	18971.5	ENSDARG00000035415	ENSDART00000098010	ptger4b	prostaglandin E receptor 4 (subtype EP4) b [Source:ZFIN;Acc:ZDB-GENE-060531-102]
chr16	43421162	43421526	Eomesa_distinct_Ta_peak_241	364	28314	ENSDARG00000079247	ENSDART00000146565	si:dkey-22o22.2	si:dkey-22o22.2 [Source:ZFIN;Acc:ZDB-GENE-100922-84]
chr8	33464898	33465188	Eomesa_distinct_Ta_peak_242	290	-6585	ENSDARG00000086060	ENSDART00000126833	BX548021.2	Uncharacterized protein [Source:UniProtKB/TrEMBL;Acc:E7EY71]
chr24	19406930	19407326	Eomesa_distinct_Ta_peak_243	396	-19176	ENSDARG00000063474	ENSDART00000092783	arfgef1	ADP-ribosylation factor guanine nucleotide-exchange factor 1(brefeldin A-inhibited) [Source:ZFIN;Acc:ZDB-GENE-030131-108]
chr1	49845917	49846319	Eomesa_distinct_Ta_peak_244	402	-13216	ENSDARG00000008886	ENSDART00000008468	msxb	muscle segment homeobox B [Source:ZFIN;Acc:ZDB-GENE-980526-26]
chr15	71405	71826	Eomesa_distinct_Ta_peak_245	421	261.5	ENSDARG00000007173	ENSDART00000002842	cyp2y3	cytochrome P450, family 2, subfamily Y, polypeptide 3 [Source:ZFIN;Acc:ZDB-GENE-050522-490]
chr21	29489290	29490019	Eomesa_distinct_Ta_peak_246	729	4867.5	ENSDARG00000032263	ENSDART00000040443	zgc:110224	zgc:110224 [Source:ZFIN;Acc:ZDB-GENE-050417-120]
chr21	31939553	31939734	Eomesa_distinct_Ta_peak_247	181	-154.5	ENSDARG00000028846	ENSDART00000126882	arl3l1	ADP-ribosylation factor-like 3, like 1 [Source:ZFIN;Acc:ZDB-GENE-040426-1649]
chr3	55502943	55503676	Eomesa_distinct_Ta_peak_248	733	33721.5	ENSDARG00000036548	ENSDART00000053106	s1pr2	sphingosine-1-phosphate receptor 2 [Source:ZFIN;Acc:ZDB-GENE-020123-2]
chr13	19818564	19818838	Eomesa_distinct_Ta_peak_249	274	50903	ENSDARG00000075596	ENSDART00000112620	RAB11FIP2	RAB11 family interacting protein 2 (class I) [Source:HGNC Symbol;Acc:29152]
chr9	29551296	29551500	Eomesa_distinct_Ta_peak_250	204	-80517	ENSDARG00000094554	ENSDART00000135947	si:ch73-7i4.1	si:ch73-7i4.1 [Source:ZFIN;Acc:ZDB-GENE-100921-19]
chr20	35102573	35102749	Eomesa_distinct_Ta_peak_251	176	1666	ENSDARG00000019920	ENSDART00000019196	lft1	lefty1 [Source:ZFIN;Acc:ZDB-GENE-990630-10]
chr8	42372429	42372988	Eomesa_distinct_Ta_peak_252	559	1922.5	ENSDARG00000002172	ENSDART00000074125	BX255919.1	Apelin receptor A [Source:UniProtKB/Swiss-Prot;Acc:Q7SZP9]
chr11	7751721	7752074	Eomesa_distinct_Ta_peak_253	353	-22299.5	ENSDARG00000069356	ENSDART00000091550	LPHN2 (1 of 2)	latrophilin 2 [Source:HGNC Symbol;Acc:18582]
chr15	46182558	46182728	Eomesa_distinct_Ta_peak_254	170	9359	ENSDARG00000006110	ENSDART00000045110	chd	chordin [Source:ZFIN;Acc:ZDB-GENE-990415-33]
chr15	39264084	39264304	Eomesa_distinct_Ta_peak_255	220	-54382	ENSDARG00000033840	ENSDART00000042082	FAT3 (1 of 3)	FAT tumor suppressor homolog 3 (Drosophila) [Source:HGNC Symbol;Acc:23112]
chr9	34294578	34295080	Eomesa_distinct_Ta_peak_256	502	-5690	ENSDARG00000013708	ENSDART00000025635	usp9	ubiquitin specific peptidase 9 [Source:ZFIN;Acc:ZDB-GENE-061019-1]
chr9	20564408	20564784	Eomesa_distinct_Ta_peak_257	376	-6852	ENSDARG00000078080	ENSDART00000141961	pknox1.1	pbx/knotted 1 homeobox 1.1 [Source:ZFIN;Acc:ZDB-GENE-020122-5]
chr6	52927131	52927699	Eomesa_distinct_Ta_peak_258	568	27050	ENSDARG00000061222	ENSDART00000087080	UBA7	ubiquitin-like modifier activating enzyme 7 [Source:HGNC Symbol;Acc:12471]
chr16	25919806	25920273	Eomesa_distinct_Ta_peak_259	467	73515.5	ENSDARG00000080572	ENSDART00000117093	5S_rRNA	5S ribosomal RNA [Source:RFAM;Acc:RF00001]
chr6	15645960	15646462	Eomesa_distinct_Ta_peak_260	502	-11484	ENSDARG00000058179	ENSDART00000063665	cxcr7b	chemokine (C-X-C motif) receptor 7b [Source:ZFIN;Acc:ZDB-GENE-031116-61]
chr1	40235084	40236045	Eomesa_distinct_Ta_peak_261	961	6579.5	ENSDARG00000007387	ENSDART00000024945	irf2a	interferon regulatory factor 2a [Source:ZFIN;Acc:ZDB-GENE-030131-4135]
Zv9_NA322	84513	84800	Eomesa_distinct_Ta_peak_262	287
chr13	5612556	5613042	Eomesa_distinct_Ta_peak_263	486	-29689	ENSDARG00000070076	ENSDART00000144931	actr2b	ARP2 actin-related protein 2b homolog (yeast) [Source:ZFIN;Acc:ZDB-GENE-050410-4]
chr23	37911182	37911451	Eomesa_distinct_Ta_peak_264	269	2446.5	ENSDARG00000002601	ENSDART00000011627	irx7	iroquois homeobox protein 7 [Source:ZFIN;Acc:ZDB-GENE-020103-1]
chr17	42398076	42398274	Eomesa_distinct_Ta_peak_265	198	3823	ENSDARG00000003411	ENSDART00000014296	foxa2	forkhead box A2 [Source:ZFIN;Acc:ZDB-GENE-980526-404]
chr3	23712062	23712410	Eomesa_distinct_Ta_peak_266	348	200	ENSDARG00000083350	ENSDART00000117874	CU459159.2
chr18	45900528	45901103	Eomesa_distinct_Ta_peak_267	575	-50310.5	ENSDARG00000083818	ENSDART00000119218	5S_rRNA	5S ribosomal RNA [Source:RFAM;Acc:RF00001]
chr18	30991834	30992009	Eomesa_distinct_Ta_peak_268	175	-2236.5	ENSDARG00000026072	ENSDART00000039495	pdcd5	programmed cell death 5 [Source:ZFIN;Acc:ZDB-GENE-040426-980]
chr17	17745828	17746121	Eomesa_distinct_Ta_peak_269	293	-32765.5	ENSDARG00000062501	ENSDART00000090447	hhipl1	HHIP-like 1 [Source:ZFIN;Acc:ZDB-GENE-090306-3]
chr2	16384826	16385249	Eomesa_distinct_Ta_peak_270	423	9978.5	ENSDARG00000015790	ENSDART00000147830	atp1b3a	ATPase, Na+/K+ transporting, beta 3a polypeptide [Source:ZFIN;Acc:ZDB-GENE-990415-167]
chr9	13756928	13757221	Eomesa_distinct_Ta_peak_271	293	32313.5	ENSDARG00000085941	ENSDART00000121341	5S_rRNA	5S ribosomal RNA [Source:RFAM;Acc:RF00001]
chr24	43737695	43737912	Eomesa_distinct_Ta_peak_272	217	22988.5	ENSDARG00000086698	ENSDART00000130464	TMEM200C	transmembrane protein 200C [Source:HGNC Symbol;Acc:37208]
chr23	36057020	36057332	Eomesa_distinct_Ta_peak_273	312	6300	ENSDARG00000036695	ENSDART00000129574	calcoco1	calcium binding and coiled-coil domain 1 [Source:ZFIN;Acc:ZDB-GENE-030131-6911]
chr24	9091321	9091502	Eomesa_distinct_Ta_peak_274	181	-1175.5	ENSDARG00000059337	ENSDART00000149875	tgif1	TGFB-induced factor homeobox 1 [Source:ZFIN;Acc:ZDB-GENE-030131-475]
chr22	2470624	2470979	Eomesa_distinct_Ta_peak_275	355	-39.5	ENSDARG00000095691	ENSDART00000146168	si:ch73-138e16.5	si:ch73-138e16.5 [Source:ZFIN;Acc:ZDB-GENE-070705-204]
chr25	411499	411894	Eomesa_distinct_Ta_peak_276	395	-5542.5	ENSDARG00000040649	ENSDART00000059514	prickle1a	prickle-like 1 (Drosophila) a [Source:ZFIN;Acc:ZDB-GENE-030724-5]
chr8	24093381	24093518	Eomesa_distinct_Ta_peak_277	137	350.5	ENSDARG00000017947	ENSDART00000131632	ptk6a	PTK6 protein tyrosine kinase 6a [Source:ZFIN;Acc:ZDB-GENE-081105-117]
chr10	10868733	10869106	Eomesa_distinct_Ta_peak_278	373	19608.5	ENSDARG00000093295	ENSDART00000133885	si:dkey-21p9.5
chr24	40300952	40301162	Eomesa_distinct_Ta_peak_279	210	154	ENSDARG00000076748	ENSDART00000112318	ntn2	netrin 2 [Source:ZFIN;Acc:ZDB-GENE-050310-2]
chr13	53971860	53971927	Eomesa_distinct_Ta_peak_280	67	-12898.5	ENSDARG00000062568	ENSDART00000090644	MRPL2	mitochondrial ribosomal protein L2 [Source:HGNC Symbol;Acc:14056]
chr6	52967846	52968176	Eomesa_distinct_Ta_peak_281	330	-17766	ENSDARG00000084443	ENSDART00000119843	5S_rRNA	5S ribosomal RNA [Source:RFAM;Acc:RF00001]
chr15	18004141	18004662	Eomesa_distinct_Ta_peak_282	521	8840.5	ENSDARG00000093679	ENSDART00000139163	si:dkey-287f10.4	si:dkey-287f10.4 [Source:ZFIN;Acc:ZDB-GENE-060503-71]
chr21	11895056	11895389	Eomesa_distinct_Ta_peak_283	333	2413.5	ENSDARG00000044774	ENSDART00000065817	pou5f1	POU domain, class 5, transcription factor 1 [Source:ZFIN;Acc:ZDB-GENE-980526-485]
chr2	43316300	43316392	Eomesa_distinct_Ta_peak_284	92	-7331	ENSDARG00000084673	ENSDART00000120073	5S_rRNA	5S ribosomal RNA [Source:RFAM;Acc:RF00001]
chr21	36786785	36787272	Eomesa_distinct_Ta_peak_285	487	14011.5	ENSDARG00000054191	ENSDART00000134268	pgk1	phosphoglycerate kinase 1 [Source:ZFIN;Acc:ZDB-GENE-040426-2711]
chr17	53545930	53546102	Eomesa_distinct_Ta_peak_286	172	578	ENSDARG00000070461	ENSDART00000103434	C17H15orf41	chromosome 15 open reading frame 41 [Source:HGNC Symbol;Acc:26929]
chr19	26444366	26444618	Eomesa_distinct_Ta_peak_287	252
chr24	43369041	43369444	Eomesa_distinct_Ta_peak_288	403	17722.5	ENSDARG00000086147	ENSDART00000127926		Uncharacterized protein [Source:UniProtKB/TrEMBL;Acc:F1R3K1]
chr16	33803484	33803784	Eomesa_distinct_Ta_peak_289	300	-12278	ENSDARG00000010420	ENSDART00000049420	ndrg1l	N-myc downstream regulated gene 1, like [Source:ZFIN;Acc:ZDB-GENE-040426-1648]
chr17	27549289	27550305	Eomesa_distinct_Ta_peak_290	1016	18962	ENSDARG00000089277	ENSDART00000129825	5S_rRNA	5S ribosomal RNA [Source:RFAM;Acc:RF00001]
chr15	24903384	24903607	Eomesa_distinct_Ta_peak_291	223	-3111.5	ENSDARG00000055479	ENSDART00000077836	MMP20 (2 of 2)	Uncharacterized protein [Source:UniProtKB/TrEMBL;Acc:E7F3C3]
chr14	46460947	46461404	Eomesa_distinct_Ta_peak_292	457	-83669.5	ENSDARG00000088947	ENSDART00000117454	5S_rRNA	5S ribosomal RNA [Source:RFAM;Acc:RF00001]
chr5	21880687	21881001	Eomesa_distinct_Ta_peak_293	314	-5880	ENSDARG00000056855	ENSDART00000079424	GATC	glutamyl-tRNA(Gln) amidotransferase, subunit C homolog (bacterial) [Source:HGNC Symbol;Acc:25068]
chr24	13081864	13082537	Eomesa_distinct_Ta_peak_294	673	-94774.5	ENSDARG00000058730	ENSDART00000146790	rdh10a	retinol dehydrogenase 10a [Source:ZFIN;Acc:ZDB-GENE-070112-2242]
chr4	52147465	52147652	Eomesa_distinct_Ta_peak_295	187	-2183.5	ENSDARG00000087562	ENSDART00000129549	CR293532.1	si:dkey-40n15.2 [Source:ZFIN;Acc:ZDB-GENE-110913-155]
chr9	893749	894029	Eomesa_distinct_Ta_peak_296	280	126	ENSDARG00000026369	ENSDART00000144114	DBI	diazepam binding inhibitor (GABA receptor modulator, acyl-CoA binding protein) [Source:HGNC Symbol;Acc:2690]
chr6	31815518	31815775	Eomesa_distinct_Ta_peak_297	257	29646.5	ENSDARG00000021032	ENSDART00000017695	foxd3	forkhead box D3 [Source:ZFIN;Acc:ZDB-GENE-980526-143]
chr8	54920326	54920602	Eomesa_distinct_Ta_peak_298	276	17824	ENSDARG00000077310	ENSDART00000131450	GPR144	G protein-coupled receptor 144 [Source:ZFIN;Acc:ZDB-GENE-081104-190]
chr11	30698739	30699526	Eomesa_distinct_Ta_peak_299	787	6090.5	ENSDARG00000056615	ENSDART00000148265	cybb	cytochrome b-245, beta polypeptide (chronic granulomatous disease) [Source:ZFIN;Acc:ZDB-GENE-040426-1380]
chr5	23854009	23854248	Eomesa_distinct_Ta_peak_300	239	3230.5	ENSDARG00000034138	ENSDART00000045574	shisa2	shisa homolog 2 (Xenopus laevis) [Source:ZFIN;Acc:ZDB-GENE-030925-31]
chr12	9733189	9733704	Eomesa_distinct_Ta_peak_301	515	21233.5	ENSDARG00000033999	ENSDART00000141212	cyp26a1	cytochrome P450, subfamily XXVIA, polypeptide 1 [Source:ZFIN;Acc:ZDB-GENE-990415-44]
chr23	37954619	37954903	Eomesa_distinct_Ta_peak_302	284	9706	ENSDARG00000091015	ENSDART00000133685	si:ch211-231h20.2	si:ch211-231h20.2 [Source:ZFIN;Acc:ZDB-GENE-090313-94]
chr21	18979472	18979957	Eomesa_distinct_Ta_peak_303	485	31296.5	ENSDARG00000044688	ENSDART00000065664	dusp4	dual specificity phosphatase 4 [Source:ZFIN;Acc:ZDB-GENE-040426-709]
chr21	2636462	2636934	Eomesa_distinct_Ta_peak_304	472	-141	ENSDARG00000092164	ENSDART00000131522	si:ch73-299h12.2	si:ch73-299h12.2 [Source:ZFIN;Acc:ZDB-GENE-081031-77]
Zv9_NA883	22470	22871	Eomesa_distinct_Ta_peak_305	401	-15259.5	ENSDARG00000079193	ENSDART00000111160	ptmab	prothymosin, alpha b [Source:ZFIN;Acc:ZDB-GENE-030131-8681]
chr4	612658	612877	Eomesa_distinct_Ta_peak_306	219	2121.5	ENSDARG00000045898	ENSDART00000067461	si:ch211-152c2.3	si:ch211-152c2.3 [Source:ZFIN;Acc:ZDB-GENE-030131-9914]
chr8	14264328	14264438	Eomesa_distinct_Ta_peak_307	110	11860	ENSDARG00000095925	ENSDART00000139642	si:dkey-258f14.7	si:dkey-258f14.7 [Source:ZFIN;Acc:ZDB-GENE-081104-398]
chr10	10981680	10981901	Eomesa_distinct_Ta_peak_308	221	3929.5	ENSDARG00000058226	ENSDART00000081063	ak3	adenylate kinase 3 [Source:ZFIN;Acc:ZDB-GENE-040426-2142]
chr23	28270805	28271534	Eomesa_distinct_Ta_peak_309	729	812.5	ENSDARG00000010124	ENSDART00000024283	sp5l	Sp5 transcription factor-like [Source:ZFIN;Acc:ZDB-GENE-030131-2981]
chr20	30883564	30884048	Eomesa_distinct_Ta_peak_310	484	-609	ENSDARG00000042627	ENSDART00000145066	nhsl1b	NHS-like 1b [Source:ZFIN;Acc:ZDB-GENE-040910-1]
chr12	29110742	29110981	Eomesa_distinct_Ta_peak_311	239	2473.5	ENSDARG00000018303	ENSDART00000136212	pea3	ETS-domain transcription factor pea3 [Source:ZFIN;Acc:ZDB-GENE-990415-71]
chr12	12140958	12141386	Eomesa_distinct_Ta_peak_312	428	-45648	ENSDARG00000056783	ENSDART00000079336	raraa	retinoic acid receptor, alpha a [Source:ZFIN;Acc:ZDB-GENE-980526-284]
chr6	29504015	29504017	Eomesa_distinct_Ta_peak_313	2	-944	ENSDARG00000021113	ENSDART00000017424	ptmaa	prothymosin, alpha a [Source:ZFIN;Acc:ZDB-GENE-030131-7647]
chr1	43872934	43873171	Eomesa_distinct_Ta_peak_314	237
chr2	43653353	43653631	Eomesa_distinct_Ta_peak_315	278	-16792	ENSDARG00000022689	ENSDART00000037808	itgb1b.2	integrin, beta 1b.2 [Source:ZFIN;Acc:ZDB-GENE-040426-2598]
chr15	29119603	29120047	Eomesa_distinct_Ta_peak_316	444	-24852	ENSDARG00000082197	ENSDART00000117287	dre-mir-99-1	dre-mir-99-1 [Source:miRBase;Acc:MI0001956]
chr16	18383467	18384090	Eomesa_distinct_Ta_peak_317	623	-8034.5	ENSDARG00000057143	ENSDART00000022685	ngfr	nerve growth factor receptor (TNFR superfamily, member 16) [Source:ZFIN;Acc:ZDB-GENE-030131-2537]
chr12	36591967	36592423	Eomesa_distinct_Ta_peak_318	456	32502	ENSDARG00000077081	ENSDART00000110887	slc38a10	solute carrier family 38, member 10 [Source:ZFIN;Acc:ZDB-GENE-050309-21]
chr21	29490527	29490638	Eomesa_distinct_Ta_peak_319	111	5795.5	ENSDARG00000032263	ENSDART00000040443	zgc:110224	zgc:110224 [Source:ZFIN;Acc:ZDB-GENE-050417-120]
chr19	38581153	38581461	Eomesa_distinct_Ta_peak_320	308	-86137	ENSDARG00000070362	ENSDART00000103163	cx30.9	connexin 30.9 [Source:ZFIN;Acc:ZDB-GENE-050616-2]
chr20	31522510	31522882	Eomesa_distinct_Ta_peak_321	372	-53032	ENSDARG00000084267	ENSDART00000119667	5S_rRNA	5S ribosomal RNA [Source:RFAM;Acc:RF00001]
chr16	33803412	33803480	Eomesa_distinct_Ta_peak_322	68	-12466	ENSDARG00000010420	ENSDART00000049420	ndrg1l	N-myc downstream regulated gene 1, like [Source:ZFIN;Acc:ZDB-GENE-040426-1648]
chr12	14835717	14836066	Eomesa_distinct_Ta_peak_323	349	582.5	ENSDARG00000055630	ENSDART00000078021	foxh1	forkhead box H1 [Source:ZFIN;Acc:ZDB-GENE-000616-15]
chr15	26012053	26012305	Eomesa_distinct_Ta_peak_324	252	18477	ENSDARG00000061455	ENSDART00000087636	CR853282.2	Uncharacterized protein [Source:UniProtKB/TrEMBL;Acc:F1QPR1]
chr16	17221115	17221723	Eomesa_distinct_Ta_peak_325	608
chr19	44809094	44809427	Eomesa_distinct_Ta_peak_326	333	15917.5	ENSDARG00000086137	ENSDART00000121436	NOBOX	NOBOX oogenesis homeobox [Source:HGNC Symbol;Acc:22448]
chr25	35205829	35206206	Eomesa_distinct_Ta_peak_327	377	3055.5	ENSDARG00000089042	ENSDART00000125036	foxb1.2	forkhead box B1.2 [Source:ZFIN;Acc:ZDB-GENE-990616-47]
chr12	25803287	25803403	Eomesa_distinct_Ta_peak_328	116	78839	ENSDARG00000085966	ENSDART00000121366	5S_rRNA	5S ribosomal RNA [Source:RFAM;Acc:RF00001]
chr18	44119928	44120307	Eomesa_distinct_Ta_peak_329	379	-2745.5	ENSDARG00000055043	ENSDART00000077341	depdc7	DEP domain containing 7 [Source:ZFIN;Acc:ZDB-GENE-060512-176]
chr5	1192314	1192686	Eomesa_distinct_Ta_peak_330	372	-91	ENSDARG00000089382	ENSDART00000126982	zgc:158463	zgc:158463 [Source:ZFIN;Acc:ZDB-GENE-070410-9]
chr14	32338815	32339341	Eomesa_distinct_Ta_peak_331	526	1739	ENSDARG00000082778	ENSDART00000117229	dre-mir-18c	dre-mir-18c [Source:miRBase;Acc:MI0001902]
chr4	13037629	13037813	Eomesa_distinct_Ta_peak_332	184	-16	ENSDARG00000045694	ENSDART00000144127	prickle1b	prickle homolog 1 (Drosophila) b [Source:ZFIN;Acc:ZDB-GENE-030131-2152]
chr5	36648346	36648655	Eomesa_distinct_Ta_peak_333	309	32839.5	ENSDARG00000029179	ENSDART00000043341	foxd1	forkhead box D1 [Source:ZFIN;Acc:ZDB-GENE-040426-2094]
chr15	18196508	18196880	Eomesa_distinct_Ta_peak_334	372	-4533	ENSDARG00000086037	ENSDART00000125077	jam3a	junctional adhesion molecule 3a [Source:ZFIN;Acc:ZDB-GENE-070424-177]
chr16	38006943	38007133	Eomesa_distinct_Ta_peak_335	190	-8727	ENSDARG00000093819	ENSDART00000138444	si:ch211-207l22.1	si:ch211-207l22.1 [Source:ZFIN;Acc:ZDB-GENE-100922-77]
chr5	32188028	32188886	Eomesa_distinct_Ta_peak_336	858	14122	ENSDARG00000029406	ENSDART00000040328	h2afx	H2A histone family, member X [Source:ZFIN;Acc:ZDB-GENE-040426-987]
chr2	33711692	33711826	Eomesa_distinct_Ta_peak_337	134	351	ENSDARG00000055026	ENSDART00000140910	ptch2	patched 2 [Source:ZFIN;Acc:ZDB-GENE-980526-44]
chr7	14343920	14344133	Eomesa_distinct_Ta_peak_338	213	-11544.5	ENSDARG00000016774	ENSDART00000020542		pleckstrin homology domain containing, family O member 2 [Source:HGNC Symbol;Acc:30026]
chr7	10113003	10113170	Eomesa_distinct_Ta_peak_339	167	6230.5	ENSDARG00000079027	ENSDART00000104536	chsy1	chondroitin sulfate synthase 1 [Source:ZFIN;Acc:ZDB-GENE-030131-3127]
chr8	47494833	47494901	Eomesa_distinct_Ta_peak_340	68	-1429	ENSDARG00000083063	ENSDART00000118247	U1	U1 spliceosomal RNA [Source:RFAM;Acc:RF00003]
chr9	21480176	21480431	Eomesa_distinct_Ta_peak_341	255	13146.5	ENSDARG00000093224	ENSDART00000142293	si:ch211-157h7.1	si:ch211-157h7.1 [Source:ZFIN;Acc:ZDB-GENE-070912-122]
chr6	43222772	43223133	Eomesa_distinct_Ta_peak_342	361	-7316.5	ENSDARG00000074599	ENSDART00000061947	FRMD4B (2 of 2)	FERM domain containing 4B [Source:HGNC Symbol;Acc:24886]
chr4	27626108	27626747	Eomesa_distinct_Ta_peak_343	639	-37545.5	ENSDARG00000043734	ENSDART00000064219	trmu	tRNA 5-methylaminomethyl-2-thiouridylate methyltransferase [Source:ZFIN;Acc:ZDB-GENE-050522-540]
chr14	12271040	12271282	Eomesa_distinct_Ta_peak_344	242	-7705	ENSDARG00000071868	ENSDART00000106654	znf711	zinc finger protein 711 [Source:ZFIN;Acc:ZDB-GENE-081107-49]
chr9	10303860	10304151	Eomesa_distinct_Ta_peak_345	291	11278.5	ENSDARG00000010563	ENSDART00000129143	spopla	speckle-type POZ protein-like a [Source:ZFIN;Acc:ZDB-GENE-050320-3]
chr24	2403071	2403388	Eomesa_distinct_Ta_peak_346	317	-11948.5	ENSDARG00000063701	ENSDART00000093331	RREB1 (1 of 2)	ras responsive element binding protein 1 [Source:HGNC Symbol;Acc:10449]
chr3	2179136	2179249	Eomesa_distinct_Ta_peak_347	113	1448.5	ENSDARG00000087929	ENSDART00000123204	TMEM106C (2 of 2)	transmembrane protein 106C [Source:HGNC Symbol;Acc:28775]
chr21	43181541	43181767	Eomesa_distinct_Ta_peak_348	226	12113	ENSDARG00000068732	ENSDART00000099528	spry4	sprouty (Drosophila) homolog 4 [Source:ZFIN;Acc:ZDB-GENE-010803-2]
chr20	2763019	2763436	Eomesa_distinct_Ta_peak_349	417	-4437.5	ENSDARG00000040184	ENSDART00000133881	syncrip	synaptotagmin binding, cytoplasmic RNA interacting protein [Source:ZFIN;Acc:ZDB-GENE-030131-4862]
chr20	17789406	17789964	Eomesa_distinct_Ta_peak_350	558	3660	ENSDARG00000018693	ENSDART00000024627	cdh2	cadherin 2, neuronal [Source:ZFIN;Acc:ZDB-GENE-990415-171]
chr19	9103822	9104244	Eomesa_distinct_Ta_peak_351	422	-305	ENSDARG00000030326	ENSDART00000050217	efna1a	ephrin A1a [Source:ZFIN;Acc:ZDB-GENE-040426-1135]
chr12	25802926	25803256	Eomesa_distinct_Ta_peak_352	330	78585	ENSDARG00000085966	ENSDART00000121366	5S_rRNA	5S ribosomal RNA [Source:RFAM;Acc:RF00001]
chr7	23005629	23005970	Eomesa_distinct_Ta_peak_353	341	456.5	ENSDARG00000080300	ENSDART00000119007	U2	U2 spliceosomal RNA [Source:RFAM;Acc:RF00004]
chr6	30233061	30233534	Eomesa_distinct_Ta_peak_354	473	49800.5	ENSDARG00000061654	ENSDART00000088142	WWC3	WWC family member 3 [Source:HGNC Symbol;Acc:29237]
chr20	43755335	43755946	Eomesa_distinct_Ta_peak_355	611	17.5	ENSDARG00000069252	ENSDART00000122051	mixl1	Mix paired-like homeobox [Source:ZFIN;Acc:ZDB-GENE-000208-20]
Zv9_scaffold3530	1454758	1454931	Eomesa_distinct_Ta_peak_356	173	29368.5	ENSDARG00000093555	ENSDART00000140286	CT573234.2
chr7	22898925	22899400	Eomesa_distinct_Ta_peak_357	475	-34040.5	ENSDARG00000088087	ENSDART00000127719	KDM6B (1 of 2)	lysine (K)-specific demethylase 6B [Source:HGNC Symbol;Acc:29012]
chr9	38195741	38196173	Eomesa_distinct_Ta_peak_358	432	1812	ENSDARG00000025641	ENSDART00000024555	gli2a	GLI-Kruppel family member GLI2a [Source:ZFIN;Acc:ZDB-GENE-990706-8]
chr6	39009083	39009269	Eomesa_distinct_Ta_peak_359	186	-7657	ENSDARG00000070713	ENSDART00000004240	zgc:162180	zgc:162180 [Source:ZFIN;Acc:ZDB-GENE-070424-25]
chr1	49902978	49903308	Eomesa_distinct_Ta_peak_360	330	17390	ENSDARG00000052468	ENSDART00000136481	GSK3B (2 of 2)	glycogen synthase kinase 3 beta [Source:HGNC Symbol;Acc:4617]
chr3	33259928	33260375	Eomesa_distinct_Ta_peak_361	447	9467.5	ENSDARG00000034893	ENSDART00000044677	rarab	retinoic acid receptor, alpha b [Source:ZFIN;Acc:ZDB-GENE-980526-72]
chr9	50736380	50736949	Eomesa_distinct_Ta_peak_362	569	-74118.5	ENSDARG00000079741	ENSDART00000110069	CSRNP3	cysteine-serine-rich nuclear protein 3 [Source:HGNC Symbol;Acc:30729]
chr18	41487083	41487398	Eomesa_distinct_Ta_peak_363	315	-68909.5	ENSDARG00000052630	ENSDART00000084454	pvrl1b	poliovirus receptor-related 1 (herpesvirus entry mediator C) [Source:HGNC Symbol;Acc:9706]
chr17	10800934	10801110	Eomesa_distinct_Ta_peak_364	176	-68899	ENSDARG00000090807	ENSDART00000127189		KIAA0586 [Source:HGNC Symbol;Acc:19960]
chr5	25997763	25998305	Eomesa_distinct_Ta_peak_365	542	-4585	ENSDARG00000035563	ENSDART00000051553	znf703	zinc finger protein 703 [Source:ZFIN;Acc:ZDB-GENE-010717-1]
chr10	37246023	37246144	Eomesa_distinct_Ta_peak_366	121	-896.5	ENSDARG00000079772	ENSDART00000111964	hmgb1a	high-mobility group box 1a [Source:ZFIN;Acc:ZDB-GENE-030131-341]
chr20	33286854	33286956	Eomesa_distinct_Ta_peak_367	102	-46450	ENSDARG00000006837	ENSDART00000112277	mycn	v-myc myelocytomatosis viral related oncogene, neuroblastoma derived (avian) [Source:ZFIN;Acc:ZDB-GENE-020711-1]
chr8	26246124	26246211	Eomesa_distinct_Ta_peak_368	87	-28961.5	ENSDARG00000075307	ENSDART00000113492		potassium voltage-gated channel, KQT-like subfamily, member 2 [Source:HGNC Symbol;Acc:6296]
chr3	42959965	42960232	Eomesa_distinct_Ta_peak_369	267	365.5	ENSDARG00000026534	ENSDART00000033369	axin1	axin 1 [Source:ZFIN;Acc:ZDB-GENE-000403-1]
chr1	18413743	18414247	Eomesa_distinct_Ta_peak_370	504	-1800	ENSDARG00000094729	ENSDART00000148219	si:ch211-42i9.4	si:ch211-42i9.4 [Source:ZFIN;Acc:ZDB-GENE-090313-116]
chr25	36173211	36173250	Eomesa_distinct_Ta_peak_371	39	-9.5	ENSDARG00000051726	ENSDART00000128017	zgc:171759	zgc:171759 [Source:ZFIN;Acc:ZDB-GENE-071004-32]
chr7	65681482	65681561	Eomesa_distinct_Ta_peak_372	79	-3389.5	ENSDARG00000035838	ENSDART00000052005	ostc	oligosaccharyltransferase complex subunit [Source:ZFIN;Acc:ZDB-GENE-040426-1079]
chr4	29222694	29222758	Eomesa_distinct_Ta_peak_373	64	7240	ENSDARG00000094147	ENSDART00000141797		si:rp71-7l19.6 [Source:ZFIN;Acc:ZDB-GENE-110913-113]
chr17	34565658	34565986	Eomesa_distinct_Ta_peak_374	328	89871	ENSDARG00000083919	ENSDART00000119319	5S_rRNA	5S ribosomal RNA [Source:RFAM;Acc:RF00001]
chr24	20307166	20307636	Eomesa_distinct_Ta_peak_375	470	38734	ENSDARG00000038429	ENSDART00000135405	csrnp1b	cysteine-serine-rich nuclear protein 1b [Source:ZFIN;Acc:ZDB-GENE-030131-1515]
Zv9_scaffold3482	154065	154223	Eomesa_distinct_Ta_peak_376	158	5601	ENSDARG00000068975	ENSDART00000099981	CU207245.1
chr7	43740682	43741000	Eomesa_distinct_Ta_peak_377	318	-3423	ENSDARG00000010658	ENSDART00000148601	insig1	insulin induced gene 1 [Source:ZFIN;Acc:ZDB-GENE-030131-6121]
chr24	14384533	14384811	Eomesa_distinct_Ta_peak_378	278	29135	ENSDARG00000045371	ENSDART00000066720	prdm14	PR domain containing 14 [Source:ZFIN;Acc:ZDB-GENE-030131-2709]
chr25	18375214	18375346	Eomesa_distinct_Ta_peak_379	132	16901	ENSDARG00000062674	ENSDART00000133725	btbd10a	BTB (POZ) domain containing 10a [Source:ZFIN;Acc:ZDB-GENE-070410-41]
chr12	11142368	11142716	Eomesa_distinct_Ta_peak_380	348	503	ENSDARG00000024560	ENSDART00000148689	slc4a1b	solute carrier family 4, anion exchanger, member 1b [Source:ZFIN;Acc:ZDB-GENE-110215-2]
chr18	43607535	43607816	Eomesa_distinct_Ta_peak_381	281	-35006.5	ENSDARG00000017058	ENSDART00000127953	gyltl1b	glycosyltransferase-like 1b [Source:ZFIN;Acc:ZDB-GENE-050419-253]
chr8	32216900	32217009	Eomesa_distinct_Ta_peak_382	109	-231.5	ENSDARG00000019417	ENSDART00000019937	gadd45g	growth arrest and DNA-damage-inducible, gamma [Source:ZFIN;Acc:ZDB-GENE-040426-1882]
chr24	17694743	17695005	Eomesa_distinct_Ta_peak_383	262	6657	ENSDARG00000077318	ENSDART00000113284	C24H17orf96	chromosome 17 open reading frame 96 [Source:HGNC Symbol;Acc:34493]
chr4	13034909	13035043	Eomesa_distinct_Ta_peak_384	134	-2761	ENSDARG00000045694	ENSDART00000144127	prickle1b	prickle homolog 1 (Drosophila) b [Source:ZFIN;Acc:ZDB-GENE-030131-2152]
chr19	35611882	35612241	Eomesa_distinct_Ta_peak_385	359	-18173.5	ENSDARG00000013420	ENSDART00000139941	rp9	retinitis pigmentosa 9 (autosomal dominant) [Source:ZFIN;Acc:ZDB-GENE-041114-42]
chr5	68958319	68958648	Eomesa_distinct_Ta_peak_386	329	1652.5	ENSDARG00000020344	ENSDART00000019648	slc2a8	solute carrier family 2 (facilitated glucose transporter), member 8 [Source:ZFIN;Acc:ZDB-GENE-030829-25]
chr17	25692806	25692989	Eomesa_distinct_Ta_peak_387	183	-7089.5	ENSDARG00000044144	ENSDART00000122105	WAPAL (2 of 2)	wings apart-like homolog (Drosophila) [Source:HGNC Symbol;Acc:23293]
chr16	7805640	7806254	Eomesa_distinct_Ta_peak_388	614	1927	ENSDARG00000095808	ENSDART00000148778	si:ch211-195i24.1	si:ch211-195i24.1 [Source:ZFIN;Acc:ZDB-GENE-110406-3]
chr7	9911577	9912151	Eomesa_distinct_Ta_peak_389	574	-21774	ENSDARG00000090857	ENSDART00000131198	PCSK6	proprotein convertase subtilisin/kexin type 6 [Source:HGNC Symbol;Acc:8569]
chr7	27018861	27019080	Eomesa_distinct_Ta_peak_390	219	-2088.5	ENSDARG00000056722	ENSDART00000079245	cd99l2	CD99 antigen-like 2 [Source:ZFIN;Acc:ZDB-GENE-030131-1986]
chr1	10084773	10085156	Eomesa_distinct_Ta_peak_391	383	-7207.5	ENSDARG00000008487	ENSDART00000102923	dmd	dystrophin [Source:ZFIN;Acc:ZDB-GENE-010426-1]
chr8	1482927	1484167	Eomesa_distinct_Ta_peak_392	1240	23729	ENSDARG00000057223	ENSDART00000101574	efna5b	ephrin A5b [Source:ZFIN;Acc:ZDB-GENE-980526-186]
chr18	23675105	23675585	Eomesa_distinct_Ta_peak_393	480	14026	ENSDARG00000092402	ENSDART00000146490	si:ch211-208h1.1	si:ch211-208h1.1 [Source:ZFIN;Acc:ZDB-GENE-050419-107]
chr5	18923651	18923890	Eomesa_distinct_Ta_peak_394	239	21627.5	ENSDARG00000088481	ENSDART00000127587	5S_rRNA	5S ribosomal RNA [Source:RFAM;Acc:RF00001]
chr16	33819549	33819681	Eomesa_distinct_Ta_peak_395	132	3703	ENSDARG00000010420	ENSDART00000049420	ndrg1l	N-myc downstream regulated gene 1, like [Source:ZFIN;Acc:ZDB-GENE-040426-1648]
chr20	15440288	15440636	Eomesa_distinct_Ta_peak_396	348	-94370	ENSDARG00000094802	ENSDART00000141261	si:dkey-86e18.4	si:dkey-86e18.4 [Source:ZFIN;Acc:ZDB-GENE-041014-14]
chr10	43957882	43958127	Eomesa_distinct_Ta_peak_397	245	-21273.5	ENSDARG00000011190	ENSDART00000075259	fgfr1b	fibroblast growth factor receptor 1b [Source:ZFIN;Acc:ZDB-GENE-060503-14]
chr1	40910478	40911135	Eomesa_distinct_Ta_peak_398	657	-48709.5	ENSDARG00000087333	ENSDART00000135578	scoc	short coiled-coil protein [Source:ZFIN;Acc:ZDB-GENE-061013-114]
chr21	29734257	29734497	Eomesa_distinct_Ta_peak_399	240	-23226	ENSDARG00000044596	ENSDART00000100926	pgap2	post-GPI attachment to proteins 2 [Source:ZFIN;Acc:ZDB-GENE-050320-119]
chr21	37035759	37036097	Eomesa_distinct_Ta_peak_400	338	9358	ENSDARG00000080423	ENSDART00000115716	5S_rRNA	5S ribosomal RNA [Source:RFAM;Acc:RF00001]
chr19	35486227	35486586	Eomesa_distinct_Ta_peak_401	359	-45938.5	ENSDARG00000077407	ENSDART00000112004	C19H18orf21 (2 of 2)	chromosome 18 open reading frame 21 [Source:HGNC Symbol;Acc:28802]
chr20	38987728	38988257	Eomesa_distinct_Ta_peak_402	529	53006.5	ENSDARG00000029587	ENSDART00000047362	MSRA	methionine sulfoxide reductase A [Source:HGNC Symbol;Acc:7377]
chr20	23768107	23768166	Eomesa_distinct_Ta_peak_403	59	-4709.5	ENSDARG00000085753	ENSDART00000121153	5S_rRNA	5S ribosomal RNA [Source:RFAM;Acc:RF00001]
chr5	16299248	16299522	Eomesa_distinct_Ta_peak_404	274	11241	ENSDARG00000079611	ENSDART00000113037	SEMA4C	sema domain, immunoglobulin domain (Ig), transmembrane domain (TM) and short cytoplasmic domain, (semaphorin) 4C [Source:HGNC Symbol;Acc:10731]
chr11	19029551	19029901	Eomesa_distinct_Ta_peak_405	350	4957	ENSDARG00000007601	ENSDART00000040235	zmynd8	zinc finger, MYND-type containing 8 [Source:ZFIN;Acc:ZDB-GENE-041119-1]
chr23	25919182	25919550	Eomesa_distinct_Ta_peak_406	368	-13027	ENSDARG00000082988	ENSDART00000118439	BX005414.1
chr14	508741	508867	Eomesa_distinct_Ta_peak_407	126	10351	ENSDARG00000079065	ENSDART00000115093	ANKRD50 (2 of 2)	zgc:172215 [Source:ZFIN;Acc:ZDB-GENE-080204-63]
chr18	41487040	41487066	Eomesa_distinct_Ta_peak_408	26	-69097	ENSDARG00000052630	ENSDART00000084454	pvrl1b	poliovirus receptor-related 1 (herpesvirus entry mediator C) [Source:HGNC Symbol;Acc:9706]
chr10	2826118	2826530	Eomesa_distinct_Ta_peak_409	412	-153	ENSDARG00000025899	ENSDART00000030709	pnx	posterior neuron-specific homeobox [Source:ZFIN;Acc:ZDB-GENE-030328-42]
chr11	6442748	6443210	Eomesa_distinct_Ta_peak_410	462	-8968	ENSDARG00000042777	ENSDART00000062787	NDUFA11	NADH dehydrogenase (ubiquinone) 1 alpha subcomplex, 11 [Source:ZFIN;Acc:ZDB-GENE-040426-1631]
chr2	11547911	11548797	Eomesa_distinct_Ta_peak_411	886	-7124	ENSDARG00000092038	ENSDART00000147244	GREB1L (2 of 2)	growth regulation by estrogen in breast cancer-like [Source:HGNC Symbol;Acc:31042]
chr14	5826995	5827486	Eomesa_distinct_Ta_peak_412	491	4047.5	ENSDARG00000078518	ENSDART00000112402	kazald2	Kazal-type serine peptidase inhibitor domain 2 [Source:ZFIN;Acc:ZDB-GENE-070928-14]
chr10	46350214	46350721	Eomesa_distinct_Ta_peak_413	507	21763.5	ENSDARG00000042507	ENSDART00000063570	polm	polymerase (DNA directed), mu [Source:ZFIN;Acc:ZDB-GENE-040426-911]
chr19	28622949	28623321	Eomesa_distinct_Ta_peak_414	372	6804	ENSDARG00000056594	ENSDART00000130922	irx1b	iroquois homeobox protein 1, b [Source:ZFIN;Acc:ZDB-GENE-010716-1]
chr9	15034911	15035598	Eomesa_distinct_Ta_peak_415	687	70792.5	ENSDARG00000081878	ENSDART00000117827	AL627261.1
chr6	39925915	39926373	Eomesa_distinct_Ta_peak_416	458	-34143	ENSDARG00000029075	ENSDART00000103230	pfkfb4l	6-phosphofructo-2-kinase/fructose-2,6-biphosphatase 4, like [Source:ZFIN;Acc:ZDB-GENE-031031-4]
chr14	6957577	6957887	Eomesa_distinct_Ta_peak_417	310	208	ENSDARG00000040881	ENSDART00000059918	hnrnph1	heterogeneous nuclear ribonucleoprotein H1 [Source:ZFIN;Acc:ZDB-GENE-040426-1856]
chr11	25931999	25932383	Eomesa_distinct_Ta_peak_418	384	17713	ENSDARG00000018423	ENSDART00000145995	sulf2	sulfatase 2 [Source:ZFIN;Acc:ZDB-GENE-040426-759]
chr6	31789857	31790255	Eomesa_distinct_Ta_peak_419	398	4056	ENSDARG00000021032	ENSDART00000017695	foxd3	forkhead box D3 [Source:ZFIN;Acc:ZDB-GENE-980526-143]
chr13	53937087	53938517	Eomesa_distinct_Ta_peak_420	1430	-528	ENSDARG00000087377	ENSDART00000121457	LBH	limb bud and heart development homolog (mouse) [Source:HGNC Symbol;Acc:29532]
chr22	42131385	42131827	Eomesa_distinct_Ta_peak_421	442	802	ENSDARG00000017658	ENSDART00000002826	gmppb	GDP-mannose pyrophosphorylase B [Source:ZFIN;Acc:ZDB-GENE-040801-234]
chr14	32785714	32785954	Eomesa_distinct_Ta_peak_422	240	24641	ENSDARG00000039218	ENSDART00000057296	GPR101	G protein-coupled receptor 101 [Source:HGNC Symbol;Acc:14963]
chr8	27793573	27794207	Eomesa_distinct_Ta_peak_423	634	-20832	ENSDARG00000068572	ENSDART00000099214	slc16a1	solute carrier family 16 (monocarboxylic acid transporters), member 1 [Source:ZFIN;Acc:ZDB-GENE-030515-5]
chr25	35233862	35234261	Eomesa_distinct_Ta_peak_424	399	3711.5	ENSDARG00000088148	ENSDART00000128240	FOXB1 (2 of 3)	forkhead box protein B1 [Source:RefSeq peptide;Acc:NP_571360]
chr6	49033908	49034685	Eomesa_distinct_Ta_peak_425	777	-9382.5	ENSDARG00000020893	ENSDART00000146645	slc25a22	solute carrier family 25 (mitochondrial carrier: glutamate), member 22 [Source:ZFIN;Acc:ZDB-GENE-040426-2745]
chr25	35233430	35233807	Eomesa_distinct_Ta_peak_426	377	3268.5	ENSDARG00000088148	ENSDART00000128240	FOXB1 (2 of 3)	forkhead box protein B1 [Source:RefSeq peptide;Acc:NP_571360]
chr9	23713527	23713868	Eomesa_distinct_Ta_peak_427	341	-15280.5	ENSDARG00000012942	ENSDART00000145263	itgb5	integrin, beta 5 [Source:ZFIN;Acc:ZDB-GENE-030131-6022]
chr7	43076197	43076555	Eomesa_distinct_Ta_peak_428	358	17365	ENSDARG00000001999	ENSDART00000150045	adamts18	ADAM metallopeptidase with thrombospondin type 1 motif, 18 [Source:ZFIN;Acc:ZDB-GENE-070815-1]
chr7	40019208	40019577	Eomesa_distinct_Ta_peak_429	369	-11506.5	ENSDARG00000052578	ENSDART00000144397	c6ast4	six-cysteine containing astacin protease 4 [Source:ZFIN;Acc:ZDB-GENE-050626-100]
chr9	29339379	29339730	Eomesa_distinct_Ta_peak_430	351	31314.5	ENSDARG00000093420	ENSDART00000137582	CREB1 (2 of 2)	cAMP responsive element binding protein 1b [Source:ZFIN;Acc:ZDB-GENE-050417-355]
chr8	48794822	48795191	Eomesa_distinct_Ta_peak_431	369	3140.5	ENSDARG00000076857	ENSDART00000113803	her3	hairy-related 3 [Source:ZFIN;Acc:ZDB-GENE-980526-204]
chr24	13178860	13179177	Eomesa_distinct_Ta_peak_432	317	2043.5	ENSDARG00000058730	ENSDART00000146790	rdh10a	retinol dehydrogenase 10a [Source:ZFIN;Acc:ZDB-GENE-070112-2242]
Zv9_scaffold3556	31579	31937	Eomesa_distinct_Ta_peak_433	358	4268	ENSDARG00000090958	ENSDART00000130316	CU929174.1
chr8	24093106	24093322	Eomesa_distinct_Ta_peak_434	216	115	ENSDARG00000017947	ENSDART00000131632	ptk6a	PTK6 protein tyrosine kinase 6a [Source:ZFIN;Acc:ZDB-GENE-081105-117]
chr19	32114934	32115242	Eomesa_distinct_Ta_peak_435	308	-10098	ENSDARG00000035909	ENSDART00000146375	mfsd2ab	major facilitator superfamily domain containing 2ab [Source:ZFIN;Acc:ZDB-GENE-040801-89]
chr15	7037002	7037138	Eomesa_distinct_Ta_peak_436	136	-14244	ENSDARG00000075253	ENSDART00000114560	pik3cb	phosphoinositide-3-kinase, catalytic, beta polypeptide [Source:ZFIN;Acc:ZDB-GENE-030131-1904]
chr7	31568955	31568961	Eomesa_distinct_Ta_peak_437	6	-13690	ENSDARG00000076104	ENSDART00000109243	SEMA4B (2 of 2)	sema domain, immunoglobulin domain (Ig), transmembrane domain (TM) and short cytoplasmic domain, (semaphorin) 4B [Source:HGNC Symbol;Acc:10730]
chr7	29907669	29907942	Eomesa_distinct_Ta_peak_438	273	6319.5	ENSDARG00000025693	ENSDART00000028887	tmem9b	TMEM9 domain family, member B [Source:ZFIN;Acc:ZDB-GENE-030131-4656]
chr17	21107505	21107642	Eomesa_distinct_Ta_peak_439	137	-17573.5	ENSDARG00000070598	ENSDART00000103845	ENO4	enolase family member 4 [Source:HGNC Symbol;Acc:31670]
chr1	51393658	51393877	Eomesa_distinct_Ta_peak_440	219	25392.5	ENSDARG00000075043	ENSDART00000132779	GPRIN3 (1 of 2)	GPRIN family member 3 [Source:HGNC Symbol;Acc:27733]
chr1	26102086	26102258	Eomesa_distinct_Ta_peak_441	172	-23558	ENSDARG00000069989	ENSDART00000129074	bnc2	basonuclin 2 [Source:ZFIN;Acc:ZDB-GENE-030131-5784]
chr9	42724988	42725300	Eomesa_distinct_Ta_peak_442	312	-17400	ENSDARG00000009567	ENSDART00000138473	SPEG (1 of 2)	SPEG complex locus [Source:HGNC Symbol;Acc:16901]
chr7	31569117	31569128	Eomesa_distinct_Ta_peak_443	11	-13525.5	ENSDARG00000076104	ENSDART00000109243	SEMA4B (2 of 2)	sema domain, immunoglobulin domain (Ig), transmembrane domain (TM) and short cytoplasmic domain, (semaphorin) 4B [Source:HGNC Symbol;Acc:10730]
chr17	42398279	42398716	Eomesa_distinct_Ta_peak_444	437	4145.5	ENSDARG00000003411	ENSDART00000014296	foxa2	forkhead box A2 [Source:ZFIN;Acc:ZDB-GENE-980526-404]
chr23	1333342	1333423	Eomesa_distinct_Ta_peak_445	81	33018.5	ENSDARG00000095916	ENSDART00000105287	CR376840.1	utrophin [Source:ZFIN;Acc:ZDB-GENE-070228-6]
chr13	4726852	4727011	Eomesa_distinct_Ta_peak_446	159	10613.5	ENSDARG00000082808	ENSDART00000115561	CR388420.1
chr21	29490702	29490846	Eomesa_distinct_Ta_peak_447	144	5987	ENSDARG00000032263	ENSDART00000040443	zgc:110224	zgc:110224 [Source:ZFIN;Acc:ZDB-GENE-050417-120]
chr14	40159449	40159757	Eomesa_distinct_Ta_peak_448	308	-14673	ENSDARG00000007993	ENSDART00000052520	csnk1a1	casein kinase 1, alpha 1 [Source:ZFIN;Acc:ZDB-GENE-020419-19]
chr20	30827308	30827548	Eomesa_distinct_Ta_peak_449	240	-56987	ENSDARG00000042627	ENSDART00000145066	nhsl1b	NHS-like 1b [Source:ZFIN;Acc:ZDB-GENE-040910-1]
chr17	2467984	2468399	Eomesa_distinct_Ta_peak_450	415	-26209.5	ENSDARG00000075898	ENSDART00000141931	SPATA7	spermatogenesis associated 7 [Source:HGNC Symbol;Acc:20423]
chr13	18491357	18491852	Eomesa_distinct_Ta_peak_451	495	-28916.5	ENSDARG00000062593	ENSDART00000127962	stox1	storkhead box 1 [Source:ZFIN;Acc:ZDB-GENE-030925-2]
chr11	35628204	35628725	Eomesa_distinct_Ta_peak_452	521	-147.5	ENSDARG00000070360	ENSDART00000103160	C11H3orf54 (2 of 2)	induced in neural crest by AP2, 1a [Source:ZFIN;Acc:ZDB-GENE-060512-186]
chr5	48027248	48027519	Eomesa_distinct_Ta_peak_453	271	-65309.5	ENSDARG00000078680	ENSDART00000144973	vcana	versican a [Source:ZFIN;Acc:ZDB-GENE-011023-1]
chr5	31290851	31291279	Eomesa_distinct_Ta_peak_454	428	62	ENSDARG00000026048	ENSDART00000035400	tsc1a	tuberous sclerosis 1a [Source:ZFIN;Acc:ZDB-GENE-030131-9111]
chr15	26012393	26012794	Eomesa_distinct_Ta_peak_455	401	18891.5	ENSDARG00000061455	ENSDART00000087636	CR853282.2	Uncharacterized protein [Source:UniProtKB/TrEMBL;Acc:F1QPR1]
chr11	19445007	19445233	Eomesa_distinct_Ta_peak_456	226	11294	ENSDARG00000003169	ENSDART00000103969	magi1	membrane associated guanylate kinase, WW and PDZ domain containing 1 [Source:ZFIN;Acc:ZDB-GENE-030131-5110]
chr5	38291646	38291767	Eomesa_distinct_Ta_peak_457	121	-2444.5	ENSDARG00000004232	ENSDART00000139585	dlb	deltaB [Source:ZFIN;Acc:ZDB-GENE-980526-114]
chr7	31568397	31568941	Eomesa_distinct_Ta_peak_458	544	-13979	ENSDARG00000076104	ENSDART00000109243	SEMA4B (2 of 2)	sema domain, immunoglobulin domain (Ig), transmembrane domain (TM) and short cytoplasmic domain, (semaphorin) 4B [Source:HGNC Symbol;Acc:10730]
chr23	6028141	6028533	Eomesa_distinct_Ta_peak_459	392
chr1	28816392	28816619	Eomesa_distinct_Ta_peak_460	227	9132.5	ENSDARG00000028982	ENSDART00000135252	pcca	propionyl-Coenzyme A carboxylase, alpha polypeptide [Source:ZFIN;Acc:ZDB-GENE-040718-246]
Zv9_scaffold3546	31519	31690	Eomesa_distinct_Ta_peak_461	171
chr14	19661825	19662397	Eomesa_distinct_Ta_peak_462	572	-792	ENSDARG00000007628	ENSDART00000146984	dusp1	dual specificity phosphatase 1 [Source:ZFIN;Acc:ZDB-GENE-040426-2018]
chr23	3774840	3775198	Eomesa_distinct_Ta_peak_463	358	1841	ENSDARG00000028335	ENSDART00000136394	hmga1a	high mobility group AT-hook 1a [Source:ZFIN;Acc:ZDB-GENE-010502-1]
chr25	35621626	35622863	Eomesa_distinct_Ta_peak_464	1237	31157.5	ENSDARG00000045556	ENSDART00000012677	OTUD7A	OTU domain containing 7A [Source:HGNC Symbol;Acc:20718]
chr17	26741075	26741480	Eomesa_distinct_Ta_peak_465	405	-12264.5	ENSDARG00000032623	ENSDART00000045842	rcan3	regulator of calcineurin family member 3 [Source:ZFIN;Acc:ZDB-GENE-040718-445]
chr13	36938189	36938711	Eomesa_distinct_Ta_peak_466	522	3858	ENSDARG00000029818	ENSDART00000149607	srsf5a	serine/arginine-rich splicing factor 5a [Source:ZFIN;Acc:ZDB-GENE-030131-7336]
chr4	10374237	10374445	Eomesa_distinct_Ta_peak_467	208	-1533	ENSDARG00000019235	ENSDART00000051792	sema3aa	semaphorin 3aa [Source:ZFIN;Acc:ZDB-GENE-991209-3]
chr1	51431606	51431888	Eomesa_distinct_Ta_peak_468	282	1159	ENSDARG00000030703	ENSDART00000006538	otx1a	orthodenticle homolog 1a [Source:ZFIN;Acc:ZDB-GENE-980526-27]
chr11	19231611	19232028	Eomesa_distinct_Ta_peak_469	417	-7114.5	ENSDARG00000057708	ENSDART00000124369	PHTF1	putative homeodomain transcription factor 1 [Source:HGNC Symbol;Acc:8939]
chr3	40398020	40398287	Eomesa_distinct_Ta_peak_470	267	-5728.5	ENSDARG00000077052	ENSDART00000103486	TNRC18	trinucleotide repeat containing 18 [Source:HGNC Symbol;Acc:11962]
chr16	40980896	40981236	Eomesa_distinct_Ta_peak_471	340	-18078	ENSDARG00000023724	ENSDART00000031895	cdc42se1	CDC42 small effector 1 [Source:ZFIN;Acc:ZDB-GENE-030131-9260]
chr11	33234686	33234772	Eomesa_distinct_Ta_peak_472	86
chr25	32610729	32610972	Eomesa_distinct_Ta_peak_473	243	3901.5	ENSDARG00000089288	ENSDART00000125680	lamb1a	laminin, beta 1a [Source:ZFIN;Acc:ZDB-GENE-021226-1]
chr9	10884155	10884586	Eomesa_distinct_Ta_peak_474	431	15125.5	ENSDARG00000085939	ENSDART00000121339	SNORD27	Small nucleolar RNA SNORD27 [Source:RFAM;Acc:RF00086]
chr19	49295215	49295260	Eomesa_distinct_Ta_peak_475	45	-11401.5	ENSDARG00000089387	ENSDART00000120485	5S_rRNA	5S ribosomal RNA [Source:RFAM;Acc:RF00001]
chr19	42550527	42550565	Eomesa_distinct_Ta_peak_476	38	27072	ENSDARG00000078557	ENSDART00000112364	CU896645.1	Uncharacterized protein [Source:UniProtKB/TrEMBL;Acc:E7FH26]
chr13	36312821	36313209	Eomesa_distinct_Ta_peak_477	388	3648	ENSDARG00000006003	ENSDART00000147522	mycl1a	v-myc myelocytomatosis viral oncogene homolog 1, lung carcinoma derived (avian) a [Source:ZFIN;Acc:ZDB-GENE-040426-2439]
chr2	52743772	52744236	Eomesa_distinct_Ta_peak_478	464	211	ENSDARG00000094243	ENSDART00000146418	shda	Src homology 2 domain containing transforming protein D, a [Source:ZFIN;Acc:ZDB-GENE-070912-58]
chr24	37638176	37638664	Eomesa_distinct_Ta_peak_479	488	5108	ENSDARG00000079272	ENSDART00000065336	zgc:103519	zgc:103519 [Source:ZFIN;Acc:ZDB-GENE-040912-34]
chr13	22444978	22445465	Eomesa_distinct_Ta_peak_480	487	796.5	ENSDARG00000081111	ENSDART00000117778	BX649385.3
chr6	50379213	50380009	Eomesa_distinct_Ta_peak_481	796	-23492	ENSDARG00000077473	ENSDART00000115049	mych	myelocytomatosis oncogene homolog [Source:ZFIN;Acc:ZDB-GENE-030219-51]
chr22	16718689	16719120	Eomesa_distinct_Ta_peak_482	431	-862.5	ENSDARG00000009881	ENSDART00000014330	ier5	immediate early response 5 [Source:ZFIN;Acc:ZDB-GENE-030616-127]
chr7	49279969	49280414	Eomesa_distinct_Ta_peak_483	445	-39580.5	ENSDARG00000085613	ENSDART00000121013	5S_rRNA	5S ribosomal RNA [Source:RFAM;Acc:RF00001]
chr19	12703079	12703548	Eomesa_distinct_Ta_peak_484	469	2779.5	ENSDARG00000012040	ENSDART00000024193	RNF19A	ring finger protein 19A, E3 ubiquitin protein ligase [Source:HGNC Symbol;Acc:13432]
chr1	40250877	40251432	Eomesa_distinct_Ta_peak_485	555	-7232.5	ENSDARG00000024828	ENSDART00000135791	TMEM134	transmembrane protein 134 [Source:HGNC Symbol;Acc:26142]
chr18	5211823	5212045	Eomesa_distinct_Ta_peak_486	222	-11697	ENSDARG00000087357	ENSDART00000125572	CU929153.1	Uncharacterized protein [Source:UniProtKB/TrEMBL;Acc:E7F9V3]
chr13	28679913	28680198	Eomesa_distinct_Ta_peak_487	285	39156.5	ENSDARG00000029894	ENSDART00000043658	slc2a15a	solute carrier family 2 (facilitated glucose transporter), member 15a [Source:ZFIN;Acc:ZDB-GENE-060531-109]
chr20	44305201	44305792	Eomesa_distinct_Ta_peak_488	591	-138.5	ENSDARG00000009737	ENSDART00000010633	MIXL1 (2 of 2)	Mix paired-like homeobox [Source:HGNC Symbol;Acc:13363]
chr11	43146048	43146363	Eomesa_distinct_Ta_peak_489	315	42617.5	ENSDARG00000054560	ENSDART00000055706	her15.2	hairy and enhancer of split-related 15.2 [Source:ZFIN;Acc:ZDB-GENE-070627-1]
chr23	6631193	6631421	Eomesa_distinct_Ta_peak_490	228	-6068	ENSDARG00000058818	ENSDART00000121480	rbm38	RNA binding motif protein 38 [Source:ZFIN;Acc:ZDB-GENE-030131-5923]
chr18	30992121	30992205	Eomesa_distinct_Ta_peak_491	84	-1995	ENSDARG00000026072	ENSDART00000039495	pdcd5	programmed cell death 5 [Source:ZFIN;Acc:ZDB-GENE-040426-980]
chr14	6944030	6944362	Eomesa_distinct_Ta_peak_492	332	-9698	ENSDARG00000041607	ENSDART00000060990	eif4ebp3l	eukaryotic translation initiation factor 4E binding protein 3, like [Source:ZFIN;Acc:ZDB-GENE-030826-26]
chr13	32410517	32410740	Eomesa_distinct_Ta_peak_493	223	42656.5	ENSDARG00000014091	ENSDART00000020270	osr1	odd-skipped related 1 (Drosophila) [Source:ZFIN;Acc:ZDB-GENE-070321-1]
chr5	34010089	34010386	Eomesa_distinct_Ta_peak_494	297	9250.5	ENSDARG00000067984	ENSDART00000098045	gas1b	growth arrest-specific 1b [Source:ZFIN;Acc:ZDB-GENE-050302-79]
chr20	33357786	33358061	Eomesa_distinct_Ta_peak_495	275	24568.5	ENSDARG00000006837	ENSDART00000112277	mycn	v-myc myelocytomatosis viral related oncogene, neuroblastoma derived (avian) [Source:ZFIN;Acc:ZDB-GENE-020711-1]
chr17	10801124	10801210	Eomesa_distinct_Ta_peak_496	86	-68754	ENSDARG00000090807	ENSDART00000127189		KIAA0586 [Source:HGNC Symbol;Acc:19960]
chr15	38288957	38289482	Eomesa_distinct_Ta_peak_497	525	75566.5	ENSDARG00000078366	ENSDART00000141086	robo2	roundabout homolog 2 [Source:ZFIN;Acc:ZDB-GENE-001019-1]
chr5	36320779	36320853	Eomesa_distinct_Ta_peak_498	74	78865	ENSDARG00000035398	ENSDART00000051293	enc1	ectodermal-neural cortex 1 [Source:ZFIN;Acc:ZDB-GENE-060531-140]
chr2	41419471	41419685	Eomesa_distinct_Ta_peak_499	214	-67968	ENSDARG00000056490	ENSDART00000138822	SSBP4 (2 of 2)	zgc:110158 [Source:ZFIN;Acc:ZDB-GENE-050522-195]
chr9	3845006	3845407	Eomesa_distinct_Ta_peak_500	401	-33563.5	ENSDARG00000006892	ENSDART00000010378	MYO3B	myosin IIIB [Source:HGNC Symbol;Acc:15576]
chr6	57884186	57884510	Eomesa_distinct_Ta_peak_501	324	3888	ENSDARG00000086946	ENSDART00000129199	CABZ01112850.1	Uncharacterized protein [Source:UniProtKB/TrEMBL;Acc:E7FBI3]
chr3	25286992	25287464	Eomesa_distinct_Ta_peak_502	472	-10005	ENSDARG00000075720	ENSDART00000112338	il2rb	interleukin 2 receptor, beta [Source:ZFIN;Acc:ZDB-GENE-080108-2]
chr15	42607152	42607749	Eomesa_distinct_Ta_peak_503	597	299.5	ENSDARG00000087563	ENSDART00000126310	NOX4 (1 of 3)	NADPH oxidase 4 [Source:HGNC Symbol;Acc:7891]
chr5	32698477	32698887	Eomesa_distinct_Ta_peak_504	410	-4316	ENSDARG00000094380	ENSDART00000146476	zzef1	zinc finger, ZZ-type with EF hand domain 1 [Source:ZFIN;Acc:ZDB-GENE-041222-2]
chr12	29110567	29110736	Eomesa_distinct_Ta_peak_505	169	2263.5	ENSDARG00000018303	ENSDART00000136212	pea3	ETS-domain transcription factor pea3 [Source:ZFIN;Acc:ZDB-GENE-990415-71]
chr6	18107489	18107589	Eomesa_distinct_Ta_peak_506	100
chr22	35333911	35334236	Eomesa_distinct_Ta_peak_507	325	-21503.5	ENSDARG00000093171	ENSDART00000134905	zgc:65870
chr16	17220900	17221048	Eomesa_distinct_Ta_peak_508	148
chr5	51570284	51570877	Eomesa_distinct_Ta_peak_509	593	43076.5	ENSDARG00000052695	ENSDART00000051263	nr2f1a	nuclear receptor subfamily 2, group F, member 1a [Source:ZFIN;Acc:ZDB-GENE-980526-115]
chr7	54540755	54541282	Eomesa_distinct_Ta_peak_510	527	-39897.5	ENSDARG00000035750	ENSDART00000149307	ccnd1	cyclin D1 [Source:ZFIN;Acc:ZDB-GENE-980526-176]
chr25	3208975	3209010	Eomesa_distinct_Ta_peak_511	35	10474.5	ENSDARG00000028657	ENSDART00000124448	CU184832.3	methionyl aminopeptidase 2 [Source:RefSeq peptide;Acc:NP_955934]
chr2	166299	166690	Eomesa_distinct_Ta_peak_512	391	1518.5	ENSDARG00000008333	ENSDART00000004071	znfl2a	zinc finger-like gene 2a [Source:ZFIN;Acc:ZDB-GENE-030828-7]
chr10	10922997	10923215	Eomesa_distinct_Ta_peak_513	218	-3608	ENSDARG00000093711	ENSDART00000134216	EXD3 (1 of 2)
chr9	22763478	22763502	Eomesa_distinct_Ta_peak_514	24	7412	ENSDARG00000069866	ENSDART00000102021	sox1a	SRY-box containing gene 1a [Source:ZFIN;Acc:ZDB-GENE-040718-186]
chr4	17663307	17663351	Eomesa_distinct_Ta_peak_515	44	5	ENSDARG00000029018	ENSDART00000147220	cdkn1bl	cyclin-dependent kinase inhibitor 1b, like [Source:ZFIN;Acc:ZDB-GENE-040812-3]
chr1	39795952	39796323	Eomesa_distinct_Ta_peak_516	371	59698.5	ENSDARG00000085733	ENSDART00000121133	dre-mir-2197	dre-mir-2197 [Source:miRBase;Acc:MI0010857]
chr4	10650863	10651106	Eomesa_distinct_Ta_peak_517	243	5498.5	ENSDARG00000032765	ENSDART00000144452	net1	neuroepithelial cell transforming gene 1 [Source:ZFIN;Acc:ZDB-GENE-041121-18]

## Sheet: Eomesa-distinct-Tbx16_peaks
Coordinates of Eomesa ChIP-seq peaks overlapping Tbx16 but not Ta ChIP-seq peaks, their distance from the nearest transcription start site (TSS) ±100kb and description of the gene
Chromosome	Start	End	PeakID	Peak size	Distance from peak centre to TSS (bp)	Ensembl gene ID	Ensembl transcript ID	Gene name	Description
chr6	37588140	37588673	Eomesa_distinct_Tbx16_peak_1	533	16354.5	ENSDARG00000077442	ENSDART00000065122	tubgcp5	tubulin, gamma complex associated protein 5 [Source:ZFIN;Acc:ZDB-GENE-050522-344]
chr7	50740931	50741338	Eomesa_distinct_Tbx16_peak_2	407	11287.5	ENSDARG00000059751	ENSDART00000083389	ABTB2 (2 of 2)	ankyrin repeat and BTB (POZ) domain containing 2 [Source:HGNC Symbol;Acc:23842]
chr9	29382687	29382892	Eomesa_distinct_Tbx16_peak_3	205	-49589.5	ENSDARG00000043821	ENSDART00000104317	klf7l	Kruppel-like factor 7b [Source:ZFIN;Acc:ZDB-GENE-041014-171]
chr5	57922890	57923054	Eomesa_distinct_Tbx16_peak_4	164	-37	ENSDARG00000018025	ENSDART00000024207	tbx2a	T-box gene 2a [Source:ZFIN;Acc:ZDB-GENE-990917-4]
chr24	5381605	5382295	Eomesa_distinct_Tbx16_peak_5	690	64477	ENSDARG00000011821	ENSDART00000106488	plod2	procollagen-lysine, 2-oxoglutarate 5-dioxygenase 2 [Source:ZFIN;Acc:ZDB-GENE-070326-1]
chr16	25523809	25523853	Eomesa_distinct_Tbx16_peak_6	44	-10148	ENSDARG00000018787	ENSDART00000135279	efna1b	ephrin A1b [Source:ZFIN;Acc:ZDB-GENE-041007-5]
chr21	7899493	7899661	Eomesa_distinct_Tbx16_peak_7	168	-21163	ENSDARG00000037964	ENSDART00000138040	lhx2a	LIM homeobox 2a [Source:ZFIN;Acc:ZDB-GENE-091118-109]
chr19	24393251	24393697	Eomesa_distinct_Tbx16_peak_8	446	-5373	ENSDARG00000080384	ENSDART00000116796	5S_rRNA	5S ribosomal RNA [Source:RFAM;Acc:RF00001]
chr21	29902967	29903213	Eomesa_distinct_Tbx16_peak_9	246	-3867	ENSDARG00000074222	ENSDART00000111571	RAP1GAP2 (2 of 2)	RAP1 GTPase activating protein 2 [Source:HGNC Symbol;Acc:29176]
chr5	592851	593123	Eomesa_distinct_Tbx16_peak_10	272	28781	ENSDARG00000087450	ENSDART00000128214	MCC	mutated in colorectal cancers [Source:HGNC Symbol;Acc:6935]
chr13	44694663	44694938	Eomesa_distinct_Tbx16_peak_11	275	-24041.5	ENSDARG00000083654	ENSDART00000119054	5S_rRNA	5S ribosomal RNA [Source:RFAM;Acc:RF00001]
chr22	13948064	13948295	Eomesa_distinct_Tbx16_peak_12	231	-47232.5	ENSDARG00000057598	ENSDART00000080306	s100b	S100 calcium binding protein, beta (neural) [Source:ZFIN;Acc:ZDB-GENE-040718-290]
chr1	39506249	39506427	Eomesa_distinct_Tbx16_peak_13	178
chr7	22201983	22202276	Eomesa_distinct_Tbx16_peak_14	293	67782.5	ENSDARG00000042277	ENSDART00000062003	efnb3b	ephrin B3b [Source:ZFIN;Acc:ZDB-GENE-010618-3]
chr21	21276921	21277174	Eomesa_distinct_Tbx16_peak_15	253	52.5	ENSDARG00000079293	ENSDART00000142100	GDPD4 (3 of 3)	glycerophosphodiester phosphodiesterase domain containing 4 [Source:HGNC Symbol;Acc:24849]
chr2	43574981	43575216	Eomesa_distinct_Tbx16_peak_16	235	4739.5	ENSDARG00000027290	ENSDART00000098265	nrp1b	neuropilin 1b [Source:ZFIN;Acc:ZDB-GENE-040611-1]
chr18	27748999	27749280	Eomesa_distinct_Tbx16_peak_17	281	-21624.5	ENSDARG00000094425	ENSDART00000131712	si:ch211-222m18.4	si:ch211-222m18.4 [Source:ZFIN;Acc:ZDB-GENE-050419-64]
chr14	5512495	5512784	Eomesa_distinct_Tbx16_peak_18	289	-40026.5	ENSDARG00000037677	ENSDART00000054877	fgf24	fibroblast growth factor 24 [Source:ZFIN;Acc:ZDB-GENE-030708-1]
chr19	27880811	27881429	Eomesa_distinct_Tbx16_peak_19	618	259	ENSDARG00000036065	ENSDART00000103940	MGAT1 (1 of 2)	mannosyl (alpha-1,3-)-glycoprotein beta-1,2-N-acetylglucosaminyltransferase b [Source:ZFIN;Acc:ZDB-GENE-061103-589]
chr14	19632543	19632783	Eomesa_distinct_Tbx16_peak_20	240	-7473	ENSDARG00000095422	ENSDART00000136799	si:ch211-198f4.4	si:ch211-198f4.4 [Source:ZFIN;Acc:ZDB-GENE-091204-325]
chr20	6917933	6918526	Eomesa_distinct_Tbx16_peak_21	593	-4238.5	ENSDARG00000085657	ENSDART00000121057	5S_rRNA	5S ribosomal RNA [Source:RFAM;Acc:RF00001]
chr21	15015451	15015744	Eomesa_distinct_Tbx16_peak_22	293
chr9	52845751	52846139	Eomesa_distinct_Tbx16_peak_23	388	21268	ENSDARG00000090402	ENSDART00000122358	TANK (2 of 2)	TRAF family member-associated NFKB activator [Source:HGNC Symbol;Acc:11562]
Zv9_scaffold3485	21664	22048	Eomesa_distinct_Tbx16_peak_24	384	-10150	ENSDARG00000029446	ENSDART00000046776		beta-carotene 15,15'-monooxygenase 1 [Source:HGNC Symbol;Acc:13815]
chr21	3669621	3670096	Eomesa_distinct_Tbx16_peak_25	475	-19510.5	ENSDARG00000016858	ENSDART00000009740	smad7	MAD, mothers against decapentaplegic homolog 7 (Drosophila) [Source:ZFIN;Acc:ZDB-GENE-030128-3]
chr11	19169999	19170201	Eomesa_distinct_Tbx16_peak_26	202	44465	ENSDARG00000040764	ENSDART00000059732	id1	inhibitor of DNA binding 1 [Source:ZFIN;Acc:ZDB-GENE-990415-96]
chr8	13441640	13441885	Eomesa_distinct_Tbx16_peak_27	245	404.5	ENSDARG00000043571	ENSDART00000085377	zgc:103670	zgc:103670 [Source:ZFIN;Acc:ZDB-GENE-040912-111]
chr8	10942750	10943073	Eomesa_distinct_Tbx16_peak_28	323	28251.5	ENSDARG00000059120	ENSDART00000082124	pim1	pim-1 oncogene [Source:ZFIN;Acc:ZDB-GENE-061013-139]
chr1	47932147	47932587	Eomesa_distinct_Tbx16_peak_29	440	3807	ENSDARG00000069450	ENSDART00000101104	cx41.8	connexin 41.8 [Source:ZFIN;Acc:ZDB-GENE-050616-11]
chr7	19723346	19723883	Eomesa_distinct_Tbx16_peak_30	537	-36472.5	ENSDARG00000009610	ENSDART00000040534	RGS12 (2 of 2)	regulator of G-protein signaling 12 [Source:HGNC Symbol;Acc:9994]
chr23	3058013	3058143	Eomesa_distinct_Tbx16_peak_31	130	-11515	ENSDARG00000084142	ENSDART00000119542	5S_rRNA	5S ribosomal RNA [Source:RFAM;Acc:RF00001]
chr19	36011621	36011729	Eomesa_distinct_Tbx16_peak_32	108
chr9	10886849	10887079	Eomesa_distinct_Tbx16_peak_33	230	17719	ENSDARG00000085939	ENSDART00000121339	SNORD27	Small nucleolar RNA SNORD27 [Source:RFAM;Acc:RF00086]
Zv9_scaffold3471	445548	445923	Eomesa_distinct_Tbx16_peak_34	375
chr8	26620937	26621462	Eomesa_distinct_Tbx16_peak_35	525	646.5	ENSDARG00000042552	ENSDART00000062406	cacna1sb	calcium channel, voltage-dependent, L type, alpha 1S subunit, b [Source:ZFIN;Acc:ZDB-GENE-051227-1]
chr6	9374493	9374679	Eomesa_distinct_Tbx16_peak_36	186	-22080	ENSDARG00000078605	ENSDART00000111218	PTGER1 (2 of 2)	prostaglandin E receptor 1 (subtype EP1), 42kDa [Source:HGNC Symbol;Acc:9593]
chr23	19091374	19091611	Eomesa_distinct_Tbx16_peak_37	237	-7240.5	ENSDARG00000090001	ENSDART00000125229	FP015790.4	Uncharacterized protein [Source:UniProtKB/TrEMBL;Acc:E7FEB3]
chr19	49691820	49692412	Eomesa_distinct_Tbx16_peak_38	592	-28599	ENSDARG00000090288	ENSDART00000122285	CABZ01094029.1
chr19	42780228	42780558	Eomesa_distinct_Tbx16_peak_39	330
chr9	26996037	26996255	Eomesa_distinct_Tbx16_peak_40	218	-27188	ENSDARG00000062349	ENSDART00000090052	arhgap15	Rho GTPase activating protein 15 [Source:ZFIN;Acc:ZDB-GENE-070912-314]
chr13	35013092	35013301	Eomesa_distinct_Tbx16_peak_41	209	10276.5	ENSDARG00000020541	ENSDART00000025719	ism1	isthmin 1 [Source:ZFIN;Acc:ZDB-GENE-050523-3]
chr4	299360	299891	Eomesa_distinct_Tbx16_peak_42	531	-23012.5	ENSDARG00000031737	ENSDART00000049154	pthlh	parathyroid hormone-like hormone [Source:ZFIN;Acc:ZDB-GENE-050119-9]
chr17	15514990	15515271	Eomesa_distinct_Tbx16_peak_43	281	10176.5	ENSDARG00000001898	ENSDART00000124672	manea	mannosidase, endo-alpha [Source:ZFIN;Acc:ZDB-GENE-040912-87]
chr6	36403427	36403556	Eomesa_distinct_Tbx16_peak_44	129	72172.5	ENSDARG00000006514	ENSDART00000135413	her6	hairy-related 6 [Source:ZFIN;Acc:ZDB-GENE-980526-144]
chr25	37796210	37796521	Eomesa_distinct_Tbx16_peak_45	311	-75166.5	ENSDARG00000082003	ENSDART00000118097	5S_rRNA	5S ribosomal RNA [Source:RFAM;Acc:RF00001]
chr9	624734	625011	Eomesa_distinct_Tbx16_peak_46	277	-55766.5	ENSDARG00000078058	ENSDART00000115030	DIP2A	DIP2 disco-interacting protein 2 homolog A [Source:ZFIN;Acc:ZDB-GENE-091204-2]
chr3	53793842	53794312	Eomesa_distinct_Tbx16_peak_47	470	-36454	ENSDARG00000078904	ENSDART00000114343	brd4	bromodomain containing 4 [Source:ZFIN;Acc:ZDB-GENE-030131-267]
chr1	28800393	28800638	Eomesa_distinct_Tbx16_peak_48	245	-2756.5	ENSDARG00000037178	ENSDART00000054066	zic2b	zic family member 2 (odd-paired homolog, Drosophila) b [Source:ZFIN;Acc:ZDB-GENE-030219-92]
chr17	33410699	33411008	Eomesa_distinct_Tbx16_peak_49	309	-15065.5	ENSDARG00000012581	ENSDART00000025315	AL590149.1	Uncharacterized protein [Source:UniProtKB/TrEMBL;Acc:E7F8B5]
chr7	62722859	62723394	Eomesa_distinct_Tbx16_peak_50	535	30.5	ENSDARG00000052091	ENSDART00000092580	rbpjb	recombination signal binding protein for immunoglobulin kappa J region b [Source:ZFIN;Acc:ZDB-GENE-070319-1]
chr14	5512409	5512459	Eomesa_distinct_Tbx16_peak_51	50	-40232	ENSDARG00000037677	ENSDART00000054877	fgf24	fibroblast growth factor 24 [Source:ZFIN;Acc:ZDB-GENE-030708-1]
chr14	5823125	5823382	Eomesa_distinct_Tbx16_peak_52	257	60.5	ENSDARG00000078518	ENSDART00000112402	kazald2	Kazal-type serine peptidase inhibitor domain 2 [Source:ZFIN;Acc:ZDB-GENE-070928-14]
chr7	13497921	13498092	Eomesa_distinct_Tbx16_peak_53	171	-40829.5	ENSDARG00000084684	ENSDART00000120084	5S_rRNA	5S ribosomal RNA [Source:RFAM;Acc:RF00001]
Zv9_NA522	-4	289	Eomesa_distinct_Tbx16_peak_54	293
chr7	36577273	36577530	Eomesa_distinct_Tbx16_peak_55	257	-3621.5	ENSDARG00000001975	ENSDART00000025665	hsd11b2	hydroxysteroid 11-beta dehydrogenase 2 [Source:ZFIN;Acc:ZDB-GENE-030131-6030]
Zv9_NA917	187	711	Eomesa_distinct_Tbx16_peak_56	524	-13574	ENSDARG00000077748	ENSDART00000041466	SLC35E2	solute carrier family 35, member E2B [Source:HGNC Symbol;Acc:33941]
chr23	3058154	3058503	Eomesa_distinct_Tbx16_peak_57	349	-11264.5	ENSDARG00000084142	ENSDART00000119542	5S_rRNA	5S ribosomal RNA [Source:RFAM;Acc:RF00001]
chr	start	end	Eomesa_distinct_Tbx16_peak_58	0
chr3	30914923	30915429	Eomesa_distinct_Tbx16_peak_59	506	-6175	ENSDARG00000060539	ENSDART00000085327	SHANK1 (2 of 2)	SH3 and multiple ankyrin repeat domains 1 [Source:HGNC Symbol;Acc:15474]
chr11	13609693	13610189	Eomesa_distinct_Tbx16_peak_60	496	185	ENSDARG00000010789	ENSDART00000125563	HOMER3	zgc:55557 [Source:ZFIN;Acc:ZDB-GENE-040426-739]
chr14	7026961	7027218	Eomesa_distinct_Tbx16_peak_61	257	11779.5	ENSDARG00000075121	ENSDART00000149049	hbegfa	heparin-binding EGF-like growth factor a [Source:ZFIN;Acc:ZDB-GENE-080204-119]
chr4	11180072	11180094	Eomesa_distinct_Tbx16_peak_62	22	4405	ENSDARG00000006747	ENSDART00000036779	zgc:92710	zgc:92710 [Source:ZFIN;Acc:ZDB-GENE-040718-92]
chr17	27888658	27888994	Eomesa_distinct_Tbx16_peak_63	336
chr10	25167854	25168029	Eomesa_distinct_Tbx16_peak_64	175	12609.5	ENSDARG00000076121	ENSDART00000114277	SMPD1	sphingomyelin phosphodiesterase 1, acid lysosomal [Source:ZFIN;Acc:ZDB-GENE-110411-222]
chr16	42756893	42757283	Eomesa_distinct_Tbx16_peak_65	390	-41010	ENSDARG00000092136	ENSDART00000134732	si:ch211-195p4.3	centromere protein W [Source:ZFIN;Acc:ZDB-GENE-100922-200]
chr14	32952110	32952472	Eomesa_distinct_Tbx16_peak_66	362	60140	ENSDARG00000071496	ENSDART00000105760	zic6	zic family member 6 [Source:ZFIN;Acc:ZDB-GENE-061207-1]
chr19	848118	848451	Eomesa_distinct_Tbx16_peak_67	333	-5509.5	ENSDARG00000006640	ENSDART00000007206	eomesa	eomesodermin homolog a [Source:ZFIN;Acc:ZDB-GENE-001228-1]
chr8	34190671	34190726	Eomesa_distinct_Tbx16_peak_68	55	-39256.5	ENSDARG00000068365	ENSDART00000098825	lmx1b.1	LIM homeobox transcription factor 1, beta 1 [Source:ZFIN;Acc:ZDB-GENE-050114-2]
chr25	18794420	18794826	Eomesa_distinct_Tbx16_peak_69	406	-20824	ENSDARG00000070914	ENSDART00000133820	dusp6	dual specificity phosphatase 6 [Source:ZFIN;Acc:ZDB-GENE-030613-1]
chr8	53527686	53527877	Eomesa_distinct_Tbx16_peak_70	191	-43605.5	ENSDARG00000028071	ENSDART00000127875	bmp1a	bone morphogenetic protein 1a [Source:ZFIN;Acc:ZDB-GENE-060818-1]
chr6	26690811	26691252	Eomesa_distinct_Tbx16_peak_71	441	32238.5	ENSDARG00000016429	ENSDART00000013400	farp2	FERM, RhoGEF and pleckstrin domain protein 2 [Source:ZFIN;Acc:ZDB-GENE-030131-2993]
chr11	19170208	19170303	Eomesa_distinct_Tbx16_peak_72	95	44620.5	ENSDARG00000040764	ENSDART00000059732	id1	inhibitor of DNA binding 1 [Source:ZFIN;Acc:ZDB-GENE-990415-96]
chr23	41306632	41306990	Eomesa_distinct_Tbx16_peak_73	358	9643	ENSDARG00000070227	ENSDART00000109567	nhsa	Nance-Horan syndrome a (human) [Source:ZFIN;Acc:ZDB-GENE-090617-1]
chr18	43774630	43775107	Eomesa_distinct_Tbx16_peak_74	477
chr13	16856331	16856607	Eomesa_distinct_Tbx16_peak_75	276	-68515	ENSDARG00000079840	ENSDART00000139893	kcnma1a	potassium large conductance calcium-activated channel, subfamily M, alpha member 1a [Source:ZFIN;Acc:ZDB-GENE-070202-9]
chr16	39490966	39491545	Eomesa_distinct_Tbx16_peak_76	579	-17121.5	ENSDARG00000028514	ENSDART00000124900	cited3	Cbp/p300-interacting transactivator, with Glu/Asp-rich carboxy-terminal domain, 4b [Source:ZFIN;Acc:ZDB-GENE-030425-5]
chr1	59463890	59464243	Eomesa_distinct_Tbx16_peak_77	353	-5552.5	ENSDARG00000089904	ENSDART00000109528	CD97 (2 of 3)	CD97 molecule [Source:HGNC Symbol;Acc:1711]
chr5	21446673	21446775	Eomesa_distinct_Tbx16_peak_78	102	-88030	ENSDARG00000090797	ENSDART00000128886	C5H12orf34	chromosome 12 open reading frame 34 [Source:HGNC Symbol;Acc:25915]
chr13	44620350	44620527	Eomesa_distinct_Tbx16_peak_79	177	-98403.5	ENSDARG00000083654	ENSDART00000119054	5S_rRNA	5S ribosomal RNA [Source:RFAM;Acc:RF00001]
chr5	58011788	58011880	Eomesa_distinct_Tbx16_peak_80	92	88825	ENSDARG00000018025	ENSDART00000024207	tbx2a	T-box gene 2a [Source:ZFIN;Acc:ZDB-GENE-990917-4]
chr6	36403590	36403733	Eomesa_distinct_Tbx16_peak_81	143	72342.5	ENSDARG00000006514	ENSDART00000135413	her6	hairy-related 6 [Source:ZFIN;Acc:ZDB-GENE-980526-144]
chr19	42613661	42613991	Eomesa_distinct_Tbx16_peak_82	330	10872	ENSDARG00000092330	ENSDART00000137305	si:dkey-34k9.1
chr7	1704434	1704916	Eomesa_distinct_Tbx16_peak_83	482	-12648	ENSDARG00000079949	ENSDART00000110970	supt16h	suppressor of Ty 16 homolog (S. cerevisiae) [Source:ZFIN;Acc:ZDB-GENE-031118-96]
chr15	22550849	22550886	Eomesa_distinct_Tbx16_peak_84	37	-9242.5	ENSDARG00000077161	ENSDART00000110360	ccdc153	coiled-coil domain containing 153 [Source:ZFIN;Acc:ZDB-GENE-080204-16]
chr14	36955714	36955865	Eomesa_distinct_Tbx16_peak_85	151	43541.5	ENSDARG00000052769	ENSDART00000132907	glrbb	glycine receptor, beta b [Source:ZFIN;Acc:ZDB-GENE-040801-106]
chr3	23861736	23862193	Eomesa_distinct_Tbx16_peak_86	457	-4391.5	ENSDARG00000061478	ENSDART00000087726	igf2bp1	insulin-like growth factor 2 mRNA binding protein 1 [Source:ZFIN;Acc:ZDB-GENE-060929-1258]
chr23	13808138	13808435	Eomesa_distinct_Tbx16_peak_87	297	-18203.5	ENSDARG00000083796	ENSDART00000119196	5S_rRNA	5S ribosomal RNA [Source:RFAM;Acc:RF00001]
chr14	27387839	27387925	Eomesa_distinct_Tbx16_peak_88	86	1740	ENSDARG00000020417	ENSDART00000139217	emx3	empty spiracles homeobox 3 [Source:ZFIN;Acc:ZDB-GENE-990415-53]
chr1	3911340	3911629	Eomesa_distinct_Tbx16_peak_89	289	-69355.5	ENSDARG00000082581	ENSDART00000117908	5S_rRNA	5S ribosomal RNA [Source:RFAM;Acc:RF00001]
chr3	22584073	22584456	Eomesa_distinct_Tbx16_peak_90	383	4641.5	ENSDARG00000025607	ENSDART00000129447	ifnphi1	interferon phi 1 [Source:ZFIN;Acc:ZDB-GENE-030721-3]
chr4	13464706	13464959	Eomesa_distinct_Tbx16_peak_91	253	22898.5	ENSDARG00000085076	ENSDART00000120476	5S_rRNA	5S ribosomal RNA [Source:RFAM;Acc:RF00001]
chr3	35842445	35842642	Eomesa_distinct_Tbx16_peak_92	197	24075.5	ENSDARG00000090172	ENSDART00000130663	5S_rRNA	5S ribosomal RNA [Source:RFAM;Acc:RF00001]
chr18	39438509	39438944	Eomesa_distinct_Tbx16_peak_93	435	-8349.5	ENSDARG00000061570	ENSDART00000087935	DMXL2 (2 of 2)	Uncharacterized protein [Source:UniProtKB/TrEMBL;Acc:F1QNH8]
chr22	27467047	27467313	Eomesa_distinct_Tbx16_peak_94	266	-7439	ENSDARG00000055108	ENSDART00000005829	GDE1	glycerophosphodiester phosphodiesterase 1 [Source:ZFIN;Acc:ZDB-GENE-040426-881]
chr20	34397173	34397550	Eomesa_distinct_Tbx16_peak_95	377	-151.5	ENSDARG00000094010	ENSDART00000133593	SWT1	SWT1 RNA endoribonuclease homolog (S. cerevisiae) [Source:HGNC Symbol;Acc:16785]
chr17	33411114	33411170	Eomesa_distinct_Tbx16_peak_96	56	-14777	ENSDARG00000012581	ENSDART00000025315	AL590149.1	Uncharacterized protein [Source:UniProtKB/TrEMBL;Acc:E7F8B5]
chr9	34011412	34011862	Eomesa_distinct_Tbx16_peak_97	450	27	ENSDARG00000025495	ENSDART00000007630	nhlh2	nescient helix loop helix 2 [Source:ZFIN;Acc:ZDB-GENE-040426-1809]
chr25	2264432	2264564	Eomesa_distinct_Tbx16_peak_98	132	-1969	ENSDARG00000088081	ENSDART00000122571	CDKN1B (1 of 3)	cyclin-dependent kinase inhibitor 1B (p27, Kip1) [Source:HGNC Symbol;Acc:1785]
chr7	57109201	57109432	Eomesa_distinct_Tbx16_peak_99	231	58920.5	ENSDARG00000088664	ENSDART00000125848	5S_rRNA	5S ribosomal RNA [Source:RFAM;Acc:RF00001]
chr5	21446855	21446934	Eomesa_distinct_Tbx16_peak_100	79	-87859.5	ENSDARG00000090797	ENSDART00000128886	C5H12orf34	chromosome 12 open reading frame 34 [Source:HGNC Symbol;Acc:25915]
chr17	30419529	30419972	Eomesa_distinct_Tbx16_peak_101	443	-8755.5	ENSDARG00000070791	ENSDART00000076611	greb1	growth regulation by estrogen in breast cancer 1 [Source:ZFIN;Acc:ZDB-GENE-070112-332]
chr15	17006718	17007286	Eomesa_distinct_Tbx16_peak_102	568	-3602	ENSDARG00000079378	ENSDART00000113142	PHLDB1 (1 of 2)	pleckstrin homology-like domain, family B, member 1 [Source:HGNC Symbol;Acc:23697]
chr5	43522014	43522296	Eomesa_distinct_Tbx16_peak_103	282	27739	ENSDARG00000092311	ENSDART00000133592	si:dkey-65b12.10	si:dkey-65b12.10 [Source:ZFIN;Acc:ZDB-GENE-060526-324]
chr10	34370505	34370773	Eomesa_distinct_Tbx16_peak_104	268	77	ENSDARG00000023821	ENSDART00000037193	C2CD2	C2 calcium-dependent domain containing 2 [Source:HGNC Symbol;Acc:1266]
chr15	37487834	37488140	Eomesa_distinct_Tbx16_peak_105	306
chr17	35341894	35342104	Eomesa_distinct_Tbx16_peak_106	210	-63443	ENSDARG00000007169	ENSDART00000135414	itgb1bp1	integrin beta 1 binding protein 1 [Source:ZFIN;Acc:ZDB-GENE-051113-264]
chr18	29196247	29196331	Eomesa_distinct_Tbx16_peak_107	84	33551	ENSDARG00000085272	ENSDART00000120672	5S_rRNA	5S ribosomal RNA [Source:RFAM;Acc:RF00001]
chr3	55520004	55520496	Eomesa_distinct_Tbx16_peak_108	492	50662	ENSDARG00000036548	ENSDART00000053106	s1pr2	sphingosine-1-phosphate receptor 2 [Source:ZFIN;Acc:ZDB-GENE-020123-2]
chr6	25365382	25365757	Eomesa_distinct_Tbx16_peak_109	375	73419.5	ENSDARG00000086403	ENSDART00000126150	CR381537.1	Uncharacterized protein [Source:UniProtKB/TrEMBL;Acc:F1QED4]
chr13	18520774	18521065	Eomesa_distinct_Tbx16_peak_110	291	398.5	ENSDARG00000062593	ENSDART00000127962	stox1	storkhead box 1 [Source:ZFIN;Acc:ZDB-GENE-030925-2]
Zv9_NA260	662	784	Eomesa_distinct_Tbx16_peak_111	122	-289	ENSDARG00000076178	ENSDART00000108620	PGBD4 (3 of 7)	piggyBac transposable element derived 4 [Source:HGNC Symbol;Acc:19401]
chr23	27959263	27959505	Eomesa_distinct_Tbx16_peak_112	242	14993	ENSDARG00000004745	ENSDART00000134008	lmbr1l	limb region 1 like [Source:ZFIN;Acc:ZDB-GENE-030131-9906]
chr16	55009869	55010268	Eomesa_distinct_Tbx16_peak_113	399	-24004.5	ENSDARG00000062517	ENSDART00000090530	GRRP1	family with sequence similarity 110, member D [Source:HGNC Symbol;Acc:25860]
chr17	19381982	19382345	Eomesa_distinct_Tbx16_peak_114	363	16682.5	ENSDARG00000056029	ENSDART00000077809	cyp26c1	cytochrome P450, family 26, subfamily C, polypeptide 1 [Source:ZFIN;Acc:ZDB-GENE-050714-2]
chr8	53048969	53049356	Eomesa_distinct_Tbx16_peak_115	387	40542.5	ENSDARG00000088388	ENSDART00000130052	BIN3 (1 of 2)	bridging integrator 3 [Source:HGNC Symbol;Acc:1054]
chr20	15027432	15027750	Eomesa_distinct_Tbx16_peak_116	318	2922	ENSDARG00000021789	ENSDART00000039345	myoc	myocilin [Source:ZFIN;Acc:ZDB-GENE-050425-2]
chr14	27387955	27388118	Eomesa_distinct_Tbx16_peak_117	163	1894.5	ENSDARG00000020417	ENSDART00000139217	emx3	empty spiracles homeobox 3 [Source:ZFIN;Acc:ZDB-GENE-990415-53]
chr7	21947689	21947907	Eomesa_distinct_Tbx16_peak_118	218	-111	ENSDARG00000056007	ENSDART00000141719	cyb5d1	cytochrome b5 domain containing 1 [Source:ZFIN;Acc:ZDB-GENE-050417-173]
chr1	39901286	39901563	Eomesa_distinct_Tbx16_peak_119	277	25155.5	ENSDARG00000083741	ENSDART00000119141	5S_rRNA	5S ribosomal RNA [Source:RFAM;Acc:RF00001]
Zv9_scaffold3485	16132	16311	Eomesa_distinct_Tbx16_peak_120	179	8881.5	ENSDARG00000088856	ENSDART00000126235	CABZ01078654.1
chr7	31293405	31293852	Eomesa_distinct_Tbx16_peak_121	447	2324.5	ENSDARG00000033683	ENSDART00000054763	tpma	alpha-tropomyosin [Source:ZFIN;Acc:ZDB-GENE-990415-269]
chr11	2425764	2426055	Eomesa_distinct_Tbx16_peak_122	291	-8646.5	ENSDARG00000090820	ENSDART00000125272	slc2a10	solute carrier family 2 (facilitated glucose transporter), member 10 [Source:ZFIN;Acc:ZDB-GENE-080204-6]
chr8	31953060	31953352	Eomesa_distinct_Tbx16_peak_123	292	4574	ENSDARG00000068409	ENSDART00000142310	vgll4l	vestigial like 4 like [Source:ZFIN;Acc:ZDB-GENE-070112-1682]
chr6	36403758	36403973	Eomesa_distinct_Tbx16_peak_124	215	72546.5	ENSDARG00000006514	ENSDART00000135413	her6	hairy-related 6 [Source:ZFIN;Acc:ZDB-GENE-980526-144]
chr18	24850738	24851004	Eomesa_distinct_Tbx16_peak_125	266	15330	ENSDARG00000018788	ENSDART00000013082	st8sia2	ST8 alpha-N-acetyl-neuraminide alpha-2,8-sialyltransferase 2 [Source:ZFIN;Acc:ZDB-GENE-020919-4]
chr9	36352143	36352478	Eomesa_distinct_Tbx16_peak_126	335	18801.5	ENSDARG00000085160	ENSDART00000120560	5S_rRNA	5S ribosomal RNA [Source:RFAM;Acc:RF00001]
chr25	32594366	32594848	Eomesa_distinct_Tbx16_peak_127	482	-12342	ENSDARG00000089288	ENSDART00000125680	lamb1a	laminin, beta 1a [Source:ZFIN;Acc:ZDB-GENE-021226-1]
chr25	2224761	2224893	Eomesa_distinct_Tbx16_peak_128	132	1136	ENSDARG00000054271	ENSDART00000144346	cdkn1b	cyclin-dependent kinase inhibitor 1b (p27, kip1) [Source:ZFIN;Acc:ZDB-GENE-030521-13]
chr2	43306925	43306936	Eomesa_distinct_Tbx16_peak_129	11	9217.5	ENSDARG00000023217	ENSDART00000141087		cAMP responsive element modulator [Source:HGNC Symbol;Acc:2352]
chr12	38217815	38217952	Eomesa_distinct_Tbx16_peak_130	137	56558.5	ENSDARG00000084193	ENSDART00000119593	5S_rRNA	5S ribosomal RNA [Source:RFAM;Acc:RF00001]
chr11	32971042	32971202	Eomesa_distinct_Tbx16_peak_131	160	80539	ENSDARG00000085105	ENSDART00000120505	5S_rRNA	5S ribosomal RNA [Source:RFAM;Acc:RF00001]
chr2	18072	18397	Eomesa_distinct_Tbx16_peak_132	325	-998.5	ENSDARG00000088389	ENSDART00000124735	ZNF554 (1 of 2)	Uncharacterized protein [Source:UniProtKB/TrEMBL;Acc:E7FFA3]
chr23	35817104	35817385	Eomesa_distinct_Tbx16_peak_133	281	5857.5	ENSDARG00000028628	ENSDART00000047082	gdap1l1	ganglioside-induced differentiation-associated protein 1-like 1 [Source:ZFIN;Acc:ZDB-GENE-080812-2]
chr4	20680828	20681228	Eomesa_distinct_Tbx16_peak_134	400	4110	ENSDARG00000007277	ENSDART00000112035	myf5	myogenic factor 5 [Source:ZFIN;Acc:ZDB-GENE-000616-6]
chr12	30490794	30490964	Eomesa_distinct_Tbx16_peak_135	170	-2814	ENSDARG00000085964	ENSDART00000121364	5S_rRNA	5S ribosomal RNA [Source:RFAM;Acc:RF00001]
chr15	22550844	22550847	Eomesa_distinct_Tbx16_peak_136	3	-9264.5	ENSDARG00000077161	ENSDART00000110360	ccdc153	coiled-coil domain containing 153 [Source:ZFIN;Acc:ZDB-GENE-080204-16]
chr11	30880559	30880809	Eomesa_distinct_Tbx16_peak_137	250	8886	ENSDARG00000016918	ENSDART00000003712	ace2	angiotensin I converting enzyme (peptidyl-dipeptidase A) 2 [Source:ZFIN;Acc:ZDB-GENE-041114-6]
chr7	35878991	35879438	Eomesa_distinct_Tbx16_peak_138	447	27646.5	ENSDARG00000043170	ENSDART00000130731	NR1H2	nuclear receptor subfamily 1, group H, member 3 [Source:HGNC Symbol;Acc:7966]
chr12	10451391	10451572	Eomesa_distinct_Tbx16_peak_139	181	-343.5	ENSDARG00000076431	ENSDART00000109521	AL732629.1	Uncharacterized protein [Source:UniProtKB/TrEMBL;Acc:F1R9J9]
chr21	26120333	26120875	Eomesa_distinct_Tbx16_peak_140	542	72	ENSDARG00000074057	ENSDART00000065392	calm2b	calmodulin 1b [Source:ZFIN;Acc:ZDB-GENE-030804-2]
chr19	36944143	36944352	Eomesa_distinct_Tbx16_peak_141	209	-4931.5	ENSDARG00000060926	ENSDART00000148080	RNF19B	ring finger protein 19B [Source:HGNC Symbol;Acc:26886]
chr7	16077386	16077651	Eomesa_distinct_Tbx16_peak_142	265	-4758.5	ENSDARG00000030347	ENSDART00000045385	mespb	mesoderm posterior ba [Source:ZFIN;Acc:ZDB-GENE-000406-9]
chr21	38296936	38297176	Eomesa_distinct_Tbx16_peak_143	240	-502	ENSDARG00000073988	ENSDART00000123970	mntb	MAX binding protein b [Source:ZFIN;Acc:ZDB-GENE-070820-8]
chr20	39370845	39371056	Eomesa_distinct_Tbx16_peak_144	211	1352.5	ENSDARG00000014685	ENSDART00000009164	esco2	establishment of cohesion 1 homolog 2 [Source:ZFIN;Acc:ZDB-GENE-050913-156]
chr2	27237037	27237367	Eomesa_distinct_Tbx16_peak_145	330	43862	ENSDARG00000023542	ENSDART00000099165	cdh7	cadherin 7, type 2 [Source:ZFIN;Acc:ZDB-GENE-061019-3]
chr13	5150179	5150383	Eomesa_distinct_Tbx16_peak_146	204	-92173	ENSDARG00000012078	ENSDART00000140215	meis1	myeloid ecotropic viral integration 1 [Source:ZFIN;Acc:ZDB-GENE-020122-1]
chr25	29904964	29905204	Eomesa_distinct_Tbx16_peak_147	240	-41654	ENSDARG00000088383	ENSDART00000124275	cox5aa	cytochrome c oxidase subunit Vaa [Source:ZFIN;Acc:ZDB-GENE-050522-133]
chr18	44122794	44122909	Eomesa_distinct_Tbx16_peak_148	115	-11.5	ENSDARG00000055043	ENSDART00000077341	depdc7	DEP domain containing 7 [Source:ZFIN;Acc:ZDB-GENE-060512-176]
chr7	35878851	35878879	Eomesa_distinct_Tbx16_peak_149	28	27297	ENSDARG00000043170	ENSDART00000130731	NR1H2	nuclear receptor subfamily 1, group H, member 3 [Source:HGNC Symbol;Acc:7966]
chr1	25878888	25879137	Eomesa_distinct_Tbx16_peak_150	249
chr5	48089422	48089798	Eomesa_distinct_Tbx16_peak_151	376	-3083	ENSDARG00000078680	ENSDART00000144973	vcana	versican a [Source:ZFIN;Acc:ZDB-GENE-011023-1]

## Sheet: Mixl1-Smad2-Eomesa_peaks
Coordinates of common Eomesa/Smad2/Mixl1 ChIP-seq peaks, their distance from the nearest transcription start site (TSS) ±100kb and description of the gene
Chromosome	Start	End	PeakID	Peak size	Distance from peak centre to TSS (bp)	Ensembl gene ID	Ensembl transcript ID	Gene name	Description
chr1	51041738	51041873	Mixl1_Smad2_Eomesa_peak_1	135	-4116.5	ENSDARG00000014098	ENSDART00000020412	pkd2	polycystic kidney disease 2 [Source:ZFIN;Acc:ZDB-GENE-040827-4]
chr1	23730097	23730355	Mixl1_Smad2_Eomesa_peak_2	258	-45269	ENSDARG00000060994	ENSDART00000148076	fbxw7	F-box and WD repeat domain containing 7 [Source:ZFIN;Acc:ZDB-GENE-090313-79]
chr2	48090839	48091164	Mixl1_Smad2_Eomesa_peak_3	325	-7221.5	ENSDARG00000094120	ENSDART00000146060	BX548047.2	Uncharacterized protein [Source:UniProtKB/TrEMBL;Acc:E9QC76]
chr2	27629366	27629861	Mixl1_Smad2_Eomesa_peak_4	495	-3865.5	ENSDARG00000095164	ENSDART00000133294	si:ch73-176g19.2	si:ch73-176g19.2 [Source:ZFIN;Acc:ZDB-GENE-081104-246]
chr2	21411537	21411735	Mixl1_Smad2_Eomesa_peak_5	198	2061	ENSDARG00000016253	ENSDART00000145040		v-ral simian leukemia viral oncogene homolog A (ras related) [Source:HGNC Symbol;Acc:9839]
chr3	40565166	40565483	Mixl1_Smad2_Eomesa_peak_6	317	-5904.5	ENSDARG00000059680	ENSDART00000083212	fscn1	fascin homolog 1, actin-bundling protein (Strongylocentrotus purpuratus) [Source:ZFIN;Acc:ZDB-GENE-031009-1]
chr3	58759389	58759659	Mixl1_Smad2_Eomesa_peak_7	270	-3484	ENSDARG00000031126	ENSDART00000047418	NOTUM (1 of 2)	notum pectinacetylesterase homolog (Drosophila) [Source:HGNC Symbol;Acc:27106]
chr3	40564954	40565108	Mixl1_Smad2_Eomesa_peak_8	154	-6198	ENSDARG00000059680	ENSDART00000083212	fscn1	fascin homolog 1, actin-bundling protein (Strongylocentrotus purpuratus) [Source:ZFIN;Acc:ZDB-GENE-031009-1]
chr3	41903754	41904122	Mixl1_Smad2_Eomesa_peak_9	368	-12958	ENSDARG00000037879	ENSDART00000138280	lfng	lunatic fringe homolog [Source:ZFIN;Acc:ZDB-GENE-980605-16]
chr3	10766077	10766464	Mixl1_Smad2_Eomesa_peak_10	387	-45068.5	ENSDARG00000073985	ENSDART00000111833	PCTP	phosphatidylcholine transfer protein [Source:ZFIN;Acc:ZDB-GENE-081022-182]
chr5	38213323	38213552	Mixl1_Smad2_Eomesa_peak_11	229	2070.5	ENSDARG00000020178	ENSDART00000097684	nova1	neuro-oncological ventral antigen 1 [Source:ZFIN;Acc:ZDB-GENE-060526-113]
chr5	38112391	38112579	Mixl1_Smad2_Eomesa_peak_12	188	-1283	ENSDARG00000004256	ENSDART00000013590	wnt11	wingless-type MMTV integration site family, member 11 [Source:ZFIN;Acc:ZDB-GENE-990603-12]
chr5	38112143	38112382	Mixl1_Smad2_Eomesa_peak_13	239	-1505.5	ENSDARG00000004256	ENSDART00000013590	wnt11	wingless-type MMTV integration site family, member 11 [Source:ZFIN;Acc:ZDB-GENE-990603-12]
chr5	64711911	64712108	Mixl1_Smad2_Eomesa_peak_14	197	-2863.5	ENSDARG00000078004	ENSDART00000097364	drl	draculin [Source:ZFIN;Acc:ZDB-GENE-991213-3]
chr6	7168345	7168842	Mixl1_Smad2_Eomesa_peak_15	497	954.5	ENSDARG00000000943	ENSDART00000083424	dzip1	DAZ interacting protein 1 [Source:ZFIN;Acc:ZDB-GENE-040526-1]
chr6	50379440	50379930	Mixl1_Smad2_Eomesa_peak_16	490	-23418	ENSDARG00000077473	ENSDART00000115049	mych	myelocytomatosis oncogene homolog [Source:ZFIN;Acc:ZDB-GENE-030219-51]
chr7	19193490	19193847	Mixl1_Smad2_Eomesa_peak_17	357	-195.5	ENSDARG00000057328	ENSDART00000079966	cth1	cth1 [Source:ZFIN;Acc:ZDB-GENE-990806-20]
chr7	65343593	65343821	Mixl1_Smad2_Eomesa_peak_18	228	1684	ENSDARG00000041341	ENSDART00000060597	sox32	SRY-box containing gene 32 [Source:ZFIN;Acc:ZDB-GENE-011026-1]
chr7	35816606	35816884	Mixl1_Smad2_Eomesa_peak_19	278	2355	ENSDARG00000052947	ENSDART00000113480	irx3a	iroquois homeobox protein 3a [Source:ZFIN;Acc:ZDB-GENE-991119-5]
chr7	43054283	43054741	Mixl1_Smad2_Eomesa_peak_20	458	-4499	ENSDARG00000001999	ENSDART00000150045	adamts18	ADAM metallopeptidase with thrombospondin type 1 motif, 18 [Source:ZFIN;Acc:ZDB-GENE-070815-1]
chr7	25236974	25237245	Mixl1_Smad2_Eomesa_peak_21	271	-2362.5	ENSDARG00000081623	ENSDART00000118155	snoU6-53	Small nucleolar RNA U6-53/MBII-28 [Source:RFAM;Acc:RF00377]
chr8	54433594	54434016	Mixl1_Smad2_Eomesa_peak_22	422	-74909	ENSDARG00000007369	ENSDART00000148760	tcf7l1b	transcription factor 7-like 1b (T-cell specific, HMG-box) [Source:ZFIN;Acc:ZDB-GENE-991110-10]
chr8	54943926	54944319	Mixl1_Smad2_Eomesa_peak_23	393	-2373.5	ENSDARG00000023520	ENSDART00000141334	fgf17	fibroblast growth factor 17 [Source:ZFIN;Acc:ZDB-GENE-040621-1]
chr8	54036509	54036760	Mixl1_Smad2_Eomesa_peak_24	251	4918.5	ENSDARG00000007329	ENSDART00000007090	tbx16	T-box gene 16 [Source:ZFIN;Acc:ZDB-GENE-990615-5]
chr9	32317592	32317813	Mixl1_Smad2_Eomesa_peak_25	221	2233.5	ENSDARG00000015554	ENSDART00000010774	zic2a	zic family member 2 (odd-paired homolog, Drosophila), a [Source:ZFIN;Acc:ZDB-GENE-000710-4]
chr11	26164780	26165373	Mixl1_Smad2_Eomesa_peak_26	593	17872.5	ENSDARG00000076075	ENSDART00000097316	MYH7B (1 of 3)	myosin, heavy chain 7B, cardiac muscle, beta [Source:HGNC Symbol;Acc:15906]
chr11	19161075	19161379	Mixl1_Smad2_Eomesa_peak_27	304	35592	ENSDARG00000040764	ENSDART00000059732	id1	inhibitor of DNA binding 1 [Source:ZFIN;Acc:ZDB-GENE-990415-96]
chr13	54056282	54056660	Mixl1_Smad2_Eomesa_peak_28	378	-301	ENSDARG00000017164	ENSDART00000017456	vent	ventral expressed homeobox [Source:ZFIN;Acc:ZDB-GENE-010108-2]
chr13	31028500	31028825	Mixl1_Smad2_Eomesa_peak_29	325	693.5	ENSDARG00000037116	ENSDART00000053946	cxcl12a	chemokine (C-X-C motif) ligand 12a (stromal cell-derived factor 1) [Source:ZFIN;Acc:ZDB-GENE-030318-1]
chr13	28683403	28683588	Mixl1_Smad2_Eomesa_peak_30	185	-36089.5	ENSDARG00000003399	ENSDART00000144968	fgf8a	fibroblast growth factor 8a [Source:ZFIN;Acc:ZDB-GENE-990415-72]
chr13	54045508	54045803	Mixl1_Smad2_Eomesa_peak_31	295	-1300.5	ENSDARG00000014277	ENSDART00000008176	vox	ventral homeobox [Source:ZFIN;Acc:ZDB-GENE-010108-1]
chr13	14830670	14830991	Mixl1_Smad2_Eomesa_peak_32	321	-6290.5	ENSDARG00000021201	ENSDART00000011520	flh	floating head [Source:ZFIN;Acc:ZDB-GENE-990415-75]
chr14	37448563	37448899	Mixl1_Smad2_Eomesa_peak_33	336	1017	ENSDARG00000036194	ENSDART00000137652	pitx2	paired-like homeodomain transcription factor 2 [Source:ZFIN;Acc:ZDB-GENE-990714-27]
chr14	10847564	10847916	Mixl1_Smad2_Eomesa_peak_34	352	23977	ENSDARG00000020527	ENSDART00000136480	NUP62CL	nucleoporin 62kDa C-terminal like [Source:HGNC Symbol;Acc:25960]
chr15	46180269	46180592	Mixl1_Smad2_Eomesa_peak_35	323	7146.5	ENSDARG00000006110	ENSDART00000045110	chd	chordin [Source:ZFIN;Acc:ZDB-GENE-990415-33]
chr15	24903447	24903607	Mixl1_Smad2_Eomesa_peak_36	160	-3080	ENSDARG00000055479	ENSDART00000077836	MMP20 (2 of 2)	Uncharacterized protein [Source:UniProtKB/TrEMBL;Acc:E7F3C3]
chr15	27058080	27058342	Mixl1_Smad2_Eomesa_peak_37	262	-1248	ENSDARG00000014018	ENSDART00000134373	lhx1a	LIM homeobox 1a [Source:ZFIN;Acc:ZDB-GENE-980526-347]
chr16	58393380	58393467	Mixl1_Smad2_Eomesa_peak_38	87	-6227.5	ENSDARG00000044685	ENSDART00000065660	nr0b2a	nuclear receptor subfamily 0, group B, member 2a [Source:ZFIN;Acc:ZDB-GENE-080403-1]
chr17	27127681	27128210	Mixl1_Smad2_Eomesa_peak_39	529	12959.5	ENSDARG00000054823	ENSDART00000077087	id3	inhibitor of DNA binding 3 [Source:ZFIN;Acc:ZDB-GENE-020515-1]
chr18	44764113	44764408	Mixl1_Smad2_Eomesa_peak_40	295	1538.5	ENSDARG00000012788	ENSDART00000010813	foxa3	forkhead box A3 [Source:ZFIN;Acc:ZDB-GENE-980526-423]
chr18	49638886	49639258	Mixl1_Smad2_Eomesa_peak_41	372	-3178	ENSDARG00000040296	ENSDART00000058967	rap2b	RAP2B, member of RAS oncogene family [Source:ZFIN;Acc:ZDB-GENE-040426-2818]
chr18	44764558	44764806	Mixl1_Smad2_Eomesa_peak_42	248	1960	ENSDARG00000012788	ENSDART00000010813	foxa3	forkhead box A3 [Source:ZFIN;Acc:ZDB-GENE-980526-423]
chr19	30510418	30510636	Mixl1_Smad2_Eomesa_peak_43	218	-1	ENSDARG00000040216	ENSDART00000058831	tpbgl	trophoblast glycoprotein-like [Source:ZFIN;Acc:ZDB-GENE-030827-4]
chr19	43842607	43843039	Mixl1_Smad2_Eomesa_peak_44	432	-6476	ENSDARG00000054804	ENSDART00000126393	anp32e	acidic (leucine-rich) nuclear phosphoprotein 32 family, member E [Source:ZFIN;Acc:ZDB-GENE-040426-2448]
chr19	27876485	27876895	Mixl1_Smad2_Eomesa_peak_45	410	-4171	ENSDARG00000036065	ENSDART00000103940	MGAT1 (1 of 2)	mannosyl (alpha-1,3-)-glycoprotein beta-1,2-N-acetylglucosaminyltransferase b [Source:ZFIN;Acc:ZDB-GENE-061103-589]
chr19	3732714	3733229	Mixl1_Smad2_Eomesa_peak_46	515	2711.5	ENSDARG00000035694	ENSDART00000074620	stm	starmaker [Source:ZFIN;Acc:ZDB-GENE-031112-4]
chr21	11901867	11902170	Mixl1_Smad2_Eomesa_peak_47	303	9209.5	ENSDARG00000044774	ENSDART00000065817	pou5f1	POU domain, class 5, transcription factor 1 [Source:ZFIN;Acc:ZDB-GENE-980526-485]
chr21	2650881	2651122	Mixl1_Smad2_Eomesa_peak_48	241	681.5	ENSDARG00000095181	ENSDART00000147158	si:ch73-299h12.1	si:ch73-299h12.1 [Source:ZFIN;Acc:ZDB-GENE-081031-84]
chr22	4269565	4269862	Mixl1_Smad2_Eomesa_peak_49	297	-14761.5	ENSDARG00000031387	ENSDART00000042194	trh1	ceramide synthase 4a [Source:ZFIN;Acc:ZDB-GENE-020808-1]
chr23	28061600	28061776	Mixl1_Smad2_Eomesa_peak_50	176	-1727	ENSDARG00000018968	ENSDART00000131224	acvr1b	activin A receptor, type IB [Source:ZFIN;Acc:ZDB-GENE-980526-527]
chr23	6881941	6882334	Mixl1_Smad2_Eomesa_peak_51	393	4972.5	ENSDARG00000089210	ENSDART00000125393	FP102169.1	Uncharacterized protein [Source:UniProtKB/TrEMBL;Acc:F1Q8N1]
chr23	7440134	7440247	Mixl1_Smad2_Eomesa_peak_52	113	-13102.5	ENSDARG00000017821	ENSDART00000012194	gata5	GATA-binding protein 5 [Source:ZFIN;Acc:ZDB-GENE-980526-340]
chr23	3778379	3778570	Mixl1_Smad2_Eomesa_peak_53	191	5296.5	ENSDARG00000028335	ENSDART00000136394	hmga1a	high mobility group AT-hook 1a [Source:ZFIN;Acc:ZDB-GENE-010502-1]
chr23	28266627	28266852	Mixl1_Smad2_Eomesa_peak_54	225	-3617.5	ENSDARG00000010124	ENSDART00000024283	sp5l	Sp5 transcription factor-like [Source:ZFIN;Acc:ZDB-GENE-030131-2981]
chr24	20064317	20064740	Mixl1_Smad2_Eomesa_peak_55	423	-63833.5	ENSDARG00000038428	ENSDART00000137175	sulf1	sulfatase 1 [Source:ZFIN;Acc:ZDB-GENE-030131-9242]
chr25	18820487	18820783	Mixl1_Smad2_Eomesa_peak_56	296	5188	ENSDARG00000070914	ENSDART00000133820	dusp6	dual specificity phosphatase 6 [Source:ZFIN;Acc:ZDB-GENE-030613-1]
chr25	35186319	35186605	Mixl1_Smad2_Eomesa_peak_57	286	-16500	ENSDARG00000089042	ENSDART00000125036	foxb1.2	forkhead box B1.2 [Source:ZFIN;Acc:ZDB-GENE-990616-47]
chr25	11389387	11389838	Mixl1_Smad2_Eomesa_peak_58	451	6286.5	ENSDARG00000068761	ENSDART00000099572	mesp2	mesoderm posterior ab [Source:ZFIN;Acc:ZDB-GENE-090817-2]
chr25	11094656	11095056	Mixl1_Smad2_Eomesa_peak_59	400	6446	ENSDARG00000087219	ENSDART00000127872	BX572619.4	Uncharacterized protein [Source:UniProtKB/TrEMBL;Acc:F1QSD5]
Zv9_NA676	15201	15511	Mixl1_Smad2_Eomesa_peak_60	310	-2742	ENSDARG00000070402	ENSDART00000103264	CABZ01040253.1

## Sheet: Mixl1_Smad2_NOT_Eomesa_peaks
Coordinates of Mixl1 ChIP-seq peaks overlapping Smad2 but not Eomesa ChIP-seq peaks, their distance from the nearest transcription start site (TSS) ±100kb and description of the gene
Chromosome	Start	End	PeakID	Peak size	Distance from peak centre to TSS (bp)	Ensembl gene ID	Ensembl transcript ID	Gene name	Description
chr3	60737268	60737578	Mixl1_Smad2_NOT_Eomesa_peak_1	234	44039	ENSDARG00000085668	ENSDART00000121068	5S_rRNA	5S ribosomal RNA [Source:RFAM;Acc:RF00001]
chr5	3593010	3593344	Mixl1_Smad2_NOT_Eomesa_peak_2	320	7134	ENSDARG00000041065	ENSDART00000149816	hspb1	heat shock protein, alpha-crystallin-related, 1 [Source:ZFIN;Acc:ZDB-GENE-030326-4]
chr5	3595483	3595725	Mixl1_Smad2_NOT_Eomesa_peak_3	242	9561	ENSDARG00000041065	ENSDART00000149816	hspb1	heat shock protein, alpha-crystallin-related, 1 [Source:ZFIN;Acc:ZDB-GENE-030326-4]
chr6	15471684	15471953	Mixl1_Smad2_NOT_Eomesa_peak_4	32	27935.5	ENSDARG00000083798	ENSDART00000119198	5S_rRNA	5S ribosomal RNA [Source:RFAM;Acc:RF00001]
chr6	56277271	56277579	Mixl1_Smad2_NOT_Eomesa_peak_5	308
chr6	50405059	50405374	Mixl1_Smad2_NOT_Eomesa_peak_6	315	2113.5	ENSDARG00000077473	ENSDART00000115049	mych	myelocytomatosis oncogene homolog [Source:ZFIN;Acc:ZDB-GENE-030219-51]
chr7	39671546	39671676	Mixl1_Smad2_NOT_Eomesa_peak_7	130	649	ENSDARG00000008485	ENSDART00000016265	LRP3	low density lipoprotein receptor-related protein 3 [Source:HGNC Symbol;Acc:6695]
chr7	54647406	54647769	Mixl1_Smad2_NOT_Eomesa_peak_8	278	1506.5	ENSDARG00000068094	ENSDART00000110754	fgf3	fibroblast growth factor 3 [Source:ZFIN;Acc:ZDB-GENE-980526-178]
chr7	76858681	76858923	Mixl1_Smad2_NOT_Eomesa_peak_9	242	167	ENSDARG00000086555	ENSDART00000126439	zgc:154164	zgc:165555 [Source:ZFIN;Acc:ZDB-GENE-070620-17]
chr8	31962164	31962248	Mixl1_Smad2_NOT_Eomesa_peak_10	49	5895	ENSDARG00000060368	ENSDART00000084969	syn1	synapsin I [Source:ZFIN;Acc:ZDB-GENE-081105-93]
chr8	54924269	54924484	Mixl1_Smad2_NOT_Eomesa_peak_11	215	21736.5	ENSDARG00000077310	ENSDART00000131450	GPR144	G protein-coupled receptor 144 [Source:ZFIN;Acc:ZDB-GENE-081104-190]
chr11	7208024	7208680	Mixl1_Smad2_NOT_Eomesa_peak_12	620	4119	ENSDARG00000018260	ENSDART00000143942	bmp7a	bone morphogenetic protein 7a [Source:ZFIN;Acc:ZDB-GENE-000208-25]
chr17	22963981	22964112	Mixl1_Smad2_NOT_Eomesa_peak_13	131	22026.5	ENSDARG00000077864	ENSDART00000129122	rasgrp3	RAS guanyl releasing protein 3 (calcium and DAG-regulated) [Source:ZFIN;Acc:ZDB-GENE-070424-82]
chr17	19176993	19177528	Mixl1_Smad2_NOT_Eomesa_peak_14	535	2108.5	ENSDARG00000059073	ENSDART00000138315	gsc	goosecoid [Source:ZFIN;Acc:ZDB-GENE-980528-2060]
chr18	36698	38536	Mixl1_Smad2_NOT_Eomesa_peak_15	578	3509	ENSDARG00000089832	ENSDART00000127308	CABZ01056274.1	Uncharacterized protein [Source:UniProtKB/TrEMBL;Acc:F1QHI4]
chr19	40931791	40932236	Mixl1_Smad2_NOT_Eomesa_peak_16	191	79312.5	ENSDARG00000011564	ENSDART00000134873	sfpq	splicing factor proline/glutamine rich (polypyrimidine tract binding protein associated) [Source:ZFIN;Acc:ZDB-GENE-040426-2452]
chr23	19070941	19071437	Mixl1_Smad2_NOT_Eomesa_peak_17	322	1949	ENSDARG00000057403	ENSDART00000133826	si:ch211-209j10.5	si:ch211-209j10.5 [Source:ZFIN;Acc:ZDB-GENE-090313-80]
chr24	9084677	9085415	Mixl1_Smad2_NOT_Eomesa_peak_18	452	7541	ENSDARG00000059337	ENSDART00000149875	tgif1	TGFB-induced factor homeobox 1 [Source:ZFIN;Acc:ZDB-GENE-030131-475]
Zv9_scaffold3455	474305	474823	Mixl1_Smad2_NOT_Eomesa_peak_19	275	15916	ENSDARG00000085770	ENSDART00000121170	5S_rRNA	5S ribosomal RNA [Source:RFAM;Acc:RF00001]

## Sheet: Mixl1_Eomesa_NOT_Smad2_peaks
Coordinates of Mixl1 ChIP-seq peaks overlapping Eomesa but not Smad2 ChIP-seq peaks, their distance from the nearest transcription start site (TSS) ±100kb and description of the gene
Chromosome	Start	End	PeakID	Peak size	Distance from peak centre to TSS (bp)	Ensembl gene ID	Ensembl transcript ID	Gene name	Description
chr1	28839235	28839536	Mixl1_Eomesa_NOT_Smad2_peak1	301	32012.5	ENSDARG00000028982	ENSDART00000135252	pcca	propionyl-Coenzyme A carboxylase, alpha polypeptide [Source:ZFIN;Acc:ZDB-GENE-040718-246]
chr1	12190746	12191062	Mixl1_Eomesa_NOT_Smad2_peak2	316	21165	ENSDARG00000091084	ENSDART00000129553	CABZ01025931.1
chr1	8455200	8455571	Mixl1_Eomesa_NOT_Smad2_peak3	331	89198.5	ENSDARG00000037760	ENSDART00000055009	uncx4.1	Unc4.1 homeobox (C. elegans) [Source:ZFIN;Acc:ZDB-GENE-050714-1]
chr2	43653407	43653707	Mixl1_Eomesa_NOT_Smad2_peak4	224	-16727	ENSDARG00000022689	ENSDART00000037808	itgb1b.2	integrin, beta 1b.2 [Source:ZFIN;Acc:ZDB-GENE-040426-2598]
chr2	59908565	59908755	Mixl1_Eomesa_NOT_Smad2_peak5	143	-7174	ENSDARG00000089348	ENSDART00000122394	C2H19orf26 (2 of 2)	chromosome 19 open reading frame 26 [Source:HGNC Symbol;Acc:28617]
chr2	871053	871359	Mixl1_Eomesa_NOT_Smad2_peak6	306	817	ENSDARG00000091481	ENSDART00000122732	foxc1a	forkhead box C1a [Source:ZFIN;Acc:ZDB-GENE-010302-1]
chr2	11548447	11548746	Mixl1_Eomesa_NOT_Smad2_peak7	299	-6881.5	ENSDARG00000092038	ENSDART00000147244	GREB1L (2 of 2)	growth regulation by estrogen in breast cancer-like [Source:HGNC Symbol;Acc:31042]
chr2	29424307	29424589	Mixl1_Eomesa_NOT_Smad2_peak8	173	-1241	ENSDARG00000014479	ENSDART00000021987	ptf1a	pancreas specific transcription factor, 1a [Source:ZFIN;Acc:ZDB-GENE-030616-579]
chr2	60000155	60000625	Mixl1_Eomesa_NOT_Smad2_peak9	450	3139	ENSDARG00000092914	ENSDART00000142282	si:ch211-150h8.2	si:ch211-150h8.2 [Source:ZFIN;Acc:ZDB-GENE-070912-104]
chr3	62096282	62096387	Mixl1_Eomesa_NOT_Smad2_peak10	105	1223.5	ENSDARG00000093544	ENSDART00000129130	CABZ01041280.1	Uncharacterized protein [Source:UniProtKB/TrEMBL;Acc:E9QFI9]
chr3	38760945	38761044	Mixl1_Eomesa_NOT_Smad2_peak11	99	-11340.5	ENSDARG00000000567	ENSDART00000000595	ZNF281 (2 of 2)	zinc finger protein 281 [Source:HGNC Symbol;Acc:13075]
chr3	35545487	35545742	Mixl1_Eomesa_NOT_Smad2_peak12	255	-51484.5	ENSDARG00000079688	ENSDART00000113219	TNRC6A	trinucleotide repeat containing 6A [Source:HGNC Symbol;Acc:11969]
chr3	19196862	19197427	Mixl1_Eomesa_NOT_Smad2_peak13	410	6848.5	ENSDARG00000040526	ENSDART00000059310	s1pr5a	sphingosine-1-phosphate receptor 5a [Source:ZFIN;Acc:ZDB-GENE-041114-188]
chr3	62186950	62187055	Mixl1_Eomesa_NOT_Smad2_peak14	105	1929.5	ENSDARG00000091987	ENSDART00000140848	CU929205.1	Uncharacterized protein [Source:UniProtKB/TrEMBL;Acc:F1Q7W6]
chr4	24607557	24607594	Mixl1_Eomesa_NOT_Smad2_peak15	37	4929.5	ENSDARG00000031346	ENSDART00000142276	rbm17	RNA binding motif protein 17 [Source:ZFIN;Acc:ZDB-GENE-040426-817]
chr4	11836985	11837402	Mixl1_Eomesa_NOT_Smad2_peak16	417	6251.5	ENSDARG00000005897	ENSDART00000024312	dera	2-deoxyribose-5-phosphate aldolase homolog (C. elegans) [Source:ZFIN;Acc:ZDB-GENE-041010-200]
chr4	31744010	31744187	Mixl1_Eomesa_NOT_Smad2_peak17	23	-28863.5	ENSDARG00000088144	ENSDART00000122738	BX511182.1
chr4	44919791	44919978	Mixl1_Eomesa_NOT_Smad2_peak18	132	33277.5	ENSDARG00000075388	ENSDART00000108668	CR392354.1	Uncharacterized protein [Source:UniProtKB/TrEMBL;Acc:F1R9M4]
chr4	536295	536588	Mixl1_Eomesa_NOT_Smad2_peak19	293	9692.5	ENSDARG00000093437	ENSDART00000142823	SOBP (3 of 3)	sine oculis binding protein homolog (Drosophila) [Source:HGNC Symbol;Acc:29256]
chr5	29169400	29169604	Mixl1_Eomesa_NOT_Smad2_peak20	196	-524	ENSDARG00000035521	ENSDART00000051491	sfrp1a	secreted frizzled-related protein 1a [Source:ZFIN;Acc:ZDB-GENE-040310-5]
chr5	54806686	54806981	Mixl1_Eomesa_NOT_Smad2_peak21	239	-10198.5	ENSDARG00000008153	ENSDART00000143769	serinc5	serine incorporator 5 [Source:ZFIN;Acc:ZDB-GENE-040426-2918]
chr5	7581354	7581794	Mixl1_Eomesa_NOT_Smad2_peak22	232	-47035	ENSDARG00000041301	ENSDART00000060535	crybb3	crystallin, beta B3 [Source:ZFIN;Acc:ZDB-GENE-060130-2]
chr5	36648536	36648891	Mixl1_Eomesa_NOT_Smad2_peak23	119	33052.5	ENSDARG00000029179	ENSDART00000043341	foxd1	forkhead box D1 [Source:ZFIN;Acc:ZDB-GENE-040426-2094]
chr5	51570481	51570829	Mixl1_Eomesa_NOT_Smad2_peak24	348	43151	ENSDARG00000052695	ENSDART00000051263	nr2f1a	nuclear receptor subfamily 2, group F, member 1a [Source:ZFIN;Acc:ZDB-GENE-980526-115]
chr5	1192186	1192771	Mixl1_Eomesa_NOT_Smad2_peak25	372	-112.5	ENSDARG00000089382	ENSDART00000126982	zgc:158463	zgc:158463 [Source:ZFIN;Acc:ZDB-GENE-070410-9]
chr6	26691201	26691571	Mixl1_Eomesa_NOT_Smad2_peak26	65	32593	ENSDARG00000016429	ENSDART00000013400	farp2	FERM, RhoGEF and pleckstrin domain protein 2 [Source:ZFIN;Acc:ZDB-GENE-030131-2993]
chr6	49034286	49034640	Mixl1_Eomesa_NOT_Smad2_peak27	354	-9216	ENSDARG00000020893	ENSDART00000146645	slc25a22	solute carrier family 25 (mitochondrial carrier: glutamate), member 22 [Source:ZFIN;Acc:ZDB-GENE-040426-2745]
chr6	50408945	50409269	Mixl1_Eomesa_NOT_Smad2_peak28	106	6004	ENSDARG00000077473	ENSDART00000115049	mych	myelocytomatosis oncogene homolog [Source:ZFIN;Acc:ZDB-GENE-030219-51]
chr6	18081183	18081423	Mixl1_Eomesa_NOT_Smad2_peak29	240	82357	ENSDARG00000033733	ENSDART00000027806	ntn1a	netrin 1a [Source:ZFIN;Acc:ZDB-GENE-990415-169]
chr6	12832913	12833434	Mixl1_Eomesa_NOT_Smad2_peak30	499	-864.5	ENSDARG00000057633	ENSDART00000149018	cxcr4a	chemokine (C-X-C motif) receptor 4a [Source:ZFIN;Acc:ZDB-GENE-020102-1]
chr6	45850518	45850789	Mixl1_Eomesa_NOT_Smad2_peak31	132	-8492.5	ENSDARG00000060153	ENSDART00000084466	H6PD	hexose-6-phosphate dehydrogenase (glucose 1-dehydrogenase) [Source:HGNC Symbol;Acc:4795]
chr6	27693899	27694216	Mixl1_Eomesa_NOT_Smad2_peak32	257	-6175.5	ENSDARG00000061923	ENSDART00000139367	amotl2a	angiomotin like 2a [Source:ZFIN;Acc:ZDB-GENE-030131-9770]
chr7	16090029	16090088	Mixl1_Eomesa_NOT_Smad2_peak33	59	7781.5	ENSDARG00000030347	ENSDART00000045385	mespb	mesoderm posterior ba [Source:ZFIN;Acc:ZDB-GENE-000406-9]
chr7	16090139	16090434	Mixl1_Eomesa_NOT_Smad2_peak34	252	8009.5	ENSDARG00000030347	ENSDART00000045385	mespb	mesoderm posterior ba [Source:ZFIN;Acc:ZDB-GENE-000406-9]
chr7	54543658	54543986	Mixl1_Eomesa_NOT_Smad2_peak35	118	-37094	ENSDARG00000035750	ENSDART00000149307	ccnd1	cyclin D1 [Source:ZFIN;Acc:ZDB-GENE-980526-176]
chr7	50040101	50040542	Mixl1_Eomesa_NOT_Smad2_peak36	406	27491.5	ENSDARG00000059798	ENSDART00000083516	kcnq1	potassium voltage-gated channel, KQT-like subfamily, member 1 [Source:ZFIN;Acc:ZDB-GENE-061214-5]
chr8	42372357	42372665	Mixl1_Eomesa_NOT_Smad2_peak37	236	1725	ENSDARG00000002172	ENSDART00000074125	BX255919.1	Apelin receptor A [Source:UniProtKB/Swiss-Prot;Acc:Q7SZP9]
chr8	42528480	42528788	Mixl1_Eomesa_NOT_Smad2_peak38	236	1536	ENSDARG00000078356	ENSDART00000114915	aplnra	apelin receptor a [Source:ZFIN;Acc:ZDB-GENE-060929-512]
chr9	27134718	27135298	Mixl1_Eomesa_NOT_Smad2_peak39	567	15427	ENSDARG00000019223	ENSDART00000142272	arglu1a	arginine and glutamate rich 1a [Source:ZFIN;Acc:ZDB-GENE-040426-2914]
chr9	24387564	24387873	Mixl1_Eomesa_NOT_Smad2_peak40	309	-4107.5	ENSDARG00000032708	ENSDART00000046423	arl4cb	ADP-ribosylation factor-like 4Cb [Source:ZFIN;Acc:ZDB-GENE-040426-2382]
chr9	1547668	1548040	Mixl1_Eomesa_NOT_Smad2_peak41	372	53989	ENSDARG00000063732	ENSDART00000093427	pde11a	phosphodiesterase 11a [Source:ZFIN;Acc:ZDB-GENE-070912-207]
chr9	55669614	55670026	Mixl1_Eomesa_NOT_Smad2_peak42	277	3189	ENSDARG00000006467	ENSDART00000126314	pcdh8	protocadherin 8 [Source:ZFIN;Acc:ZDB-GENE-980526-242]
chr9	7507690	7508051	Mixl1_Eomesa_NOT_Smad2_peak43	361	-16433.5	ENSDARG00000042115	ENSDART00000125824	tmem198a	transmembrane protein 198a [Source:ZFIN;Acc:ZDB-GENE-070912-716]
chr9	24388633	24389165	Mixl1_Eomesa_NOT_Smad2_peak44	350	-2927	ENSDARG00000032708	ENSDART00000046423	arl4cb	ADP-ribosylation factor-like 4Cb [Source:ZFIN;Acc:ZDB-GENE-040426-2382]
chr9	55677350	55677683	Mixl1_Eomesa_NOT_Smad2_peak45	333	10885.5	ENSDARG00000006467	ENSDART00000126314	pcdh8	protocadherin 8 [Source:ZFIN;Acc:ZDB-GENE-980526-242]
chr9	13756815	13757277	Mixl1_Eomesa_NOT_Smad2_peak46	293	32285	ENSDARG00000085941	ENSDART00000121341	5S_rRNA	5S ribosomal RNA [Source:RFAM;Acc:RF00001]
chr10	27857604	27857975	Mixl1_Eomesa_NOT_Smad2_peak47	247	25254.5	ENSDARG00000056427	ENSDART00000078920	auts2	autism susceptibility candidate 2 [Source:ZFIN;Acc:ZDB-GENE-030616-571]
chr10	44033712	44033786	Mixl1_Eomesa_NOT_Smad2_peak48	74	-16438	ENSDARG00000058476	ENSDART00000081347	stc1l	stanniocalcin 1, like [Source:ZFIN;Acc:ZDB-GENE-040426-1521]
chr10	43713311	43713682	Mixl1_Eomesa_NOT_Smad2_peak49	114	-14133.5	ENSDARG00000008170	ENSDART00000140382	DBNL (2 of 2)	drebrin-like a [Source:ZFIN;Acc:ZDB-GENE-040704-42]
chr10	43974979	43975231	Mixl1_Eomesa_NOT_Smad2_peak50	119	-4173	ENSDARG00000011190	ENSDART00000075259	fgfr1b	fibroblast growth factor receptor 1b [Source:ZFIN;Acc:ZDB-GENE-060503-14]
chr10	43618986	43619542	Mixl1_Eomesa_NOT_Smad2_peak51	556	51307	ENSDARG00000038159	ENSDART00000138594	tcf7l1a	transcription factor 7-like 1a (T-cell specific, HMG-box) [Source:ZFIN;Acc:ZDB-GENE-980605-30]
chr10	37903357	37903638	Mixl1_Eomesa_NOT_Smad2_peak52	281	-8579.5	ENSDARG00000043154	ENSDART00000131474	ucp2	uncoupling protein 2 [Source:ZFIN;Acc:ZDB-GENE-990708-8]
chr10	8709766	8710347	Mixl1_Eomesa_NOT_Smad2_peak53	581	-1456.5	ENSDARG00000095081	ENSDART00000142121	si:ch1073-111a5.3	si:ch1073-111a5.3 [Source:ZFIN;Acc:ZDB-GENE-091204-135]
chr11	11699847	11700102	Mixl1_Eomesa_NOT_Smad2_peak54	164	4838.5	ENSDARG00000019365	ENSDART00000136114	zgc:110712	zgc:110712 [Source:ZFIN;Acc:ZDB-GENE-050417-50]
chr11	24989626	24989753	Mixl1_Eomesa_NOT_Smad2_peak55	48	-4693.5	ENSDARG00000016200	ENSDART00000036513	trib3	tribbles homolog 3 (Drosophila) [Source:ZFIN;Acc:ZDB-GENE-040426-2609]
chr11	24991183	24991749	Mixl1_Eomesa_NOT_Smad2_peak56	517	-2917	ENSDARG00000016200	ENSDART00000036513	trib3	tribbles homolog 3 (Drosophila) [Source:ZFIN;Acc:ZDB-GENE-040426-2609]
chr11	37609445	37609901	Mixl1_Eomesa_NOT_Smad2_peak57	377	3487	ENSDARG00000078760	ENSDART00000002055	cacna2d3	calcium channel, voltage dependent, alpha2/delta subunit 3 [Source:ZFIN;Acc:ZDB-GENE-030616-133]
chr11	26190511	26190886	Mixl1_Eomesa_NOT_Smad2_peak58	375	-455.5	ENSDARG00000056995	ENSDART00000123567	snai1a	snail homolog 1a (Drosophila) [Source:ZFIN;Acc:ZDB-GENE-990415-255]
chr12	9733339	9733601	Mixl1_Eomesa_NOT_Smad2_peak59	262	21257	ENSDARG00000033999	ENSDART00000141212	cyp26a1	cytochrome P450, subfamily XXVIA, polypeptide 1 [Source:ZFIN;Acc:ZDB-GENE-990415-44]
chr12	9699398	9699632	Mixl1_Eomesa_NOT_Smad2_peak60	234	-12698	ENSDARG00000033999	ENSDART00000141212	cyp26a1	cytochrome P450, subfamily XXVIA, polypeptide 1 [Source:ZFIN;Acc:ZDB-GENE-990415-44]
chr12	24843187	24843578	Mixl1_Eomesa_NOT_Smad2_peak61	288	-3166.5	ENSDARG00000055381	ENSDART00000077732	bambia	BMP and activin membrane-bound inhibitor (Xenopus laevis) homolog a [Source:ZFIN;Acc:ZDB-GENE-010416-1]
chr12	9767539	9767922	Mixl1_Eomesa_NOT_Smad2_peak62	374	55517.5	ENSDARG00000033999	ENSDART00000141212	cyp26a1	cytochrome P450, subfamily XXVIA, polypeptide 1 [Source:ZFIN;Acc:ZDB-GENE-990415-44]
chr12	39766073	39766189	Mixl1_Eomesa_NOT_Smad2_peak63	44
chr13	44097211	44097484	Mixl1_Eomesa_NOT_Smad2_peak64	263	67844.5	ENSDARG00000056986	ENSDART00000084321	dact2	dapper homolog 2, antagonist of beta-catenin (xenopus) [Source:ZFIN;Acc:ZDB-GENE-030131-9975]
chr13	33910416	33910834	Mixl1_Eomesa_NOT_Smad2_peak65	277	2281	ENSDARG00000007795	ENSDART00000133857	cst3	cystatin C (amyloid angiopathy and cerebral hemorrhage) [Source:ZFIN;Acc:ZDB-GENE-030131-373]
chr13	17893144	17893483	Mixl1_Eomesa_NOT_Smad2_peak66	191
chr13	2848141	2848472	Mixl1_Eomesa_NOT_Smad2_peak67	331	25419.5	ENSDARG00000035161	ENSDART00000139183	PKDCC	protein kinase domain containing, cytoplasmic homolog (mouse) [Source:HGNC Symbol;Acc:25123]
chr13	35004584	35004818	Mixl1_Eomesa_NOT_Smad2_peak68	234	1781	ENSDARG00000020541	ENSDART00000025719	ism1	isthmin 1 [Source:ZFIN;Acc:ZDB-GENE-050523-3]
chr13	51429503	51429673	Mixl1_Eomesa_NOT_Smad2_peak69	32	-9342	ENSDARG00000059917	ENSDART00000083857	CCNJ	cyclin J [Source:HGNC Symbol;Acc:23434]
chr14	31411248	31411511	Mixl1_Eomesa_NOT_Smad2_peak70	263	783.5	ENSDARG00000002707	ENSDART00000126216	her11	hairy-related 11 [Source:ZFIN;Acc:ZDB-GENE-040824-4]
chr14	31412362	31412737	Mixl1_Eomesa_NOT_Smad2_peak71	375	-96.5	ENSDARG00000008796	ENSDART00000023526	her5	hairy-related 5 [Source:ZFIN;Acc:ZDB-GENE-990415-90]
chr14	18409973	18410320	Mixl1_Eomesa_NOT_Smad2_peak72	313	-56254.5	ENSDARG00000095543	ENSDART00000140641	si:dkey-27i16.2	si:dkey-27i16.2 [Source:ZFIN;Acc:ZDB-GENE-030131-9667]
chr14	32037798	32038208	Mixl1_Eomesa_NOT_Smad2_peak73	410	17065	ENSDARG00000015472	ENSDART00000026569	gpc4	glypican 4 [Source:ZFIN;Acc:ZDB-GENE-011119-1]
chr14	32850630	32851310	Mixl1_Eomesa_NOT_Smad2_peak74	453	-35524	ENSDARG00000071497	ENSDART00000105761	zic3	zic family member 3 heterotaxy 1 (odd-paired homolog, Drosophila) [Source:ZFIN;Acc:ZDB-GENE-030708-2]
chr14	29588090	29588459	Mixl1_Eomesa_NOT_Smad2_peak75	209	45.5	ENSDARG00000034610	ENSDART00000042850	insb	preproinsulin b [Source:ZFIN;Acc:ZDB-GENE-040113-2]
chr15	37476903	37477381	Mixl1_Eomesa_NOT_Smad2_peak76	270
chr15	71513	71761	Mixl1_Eomesa_NOT_Smad2_peak77	248	283	ENSDARG00000007173	ENSDART00000002842	cyp2y3	cytochrome P450, family 2, subfamily Y, polypeptide 3 [Source:ZFIN;Acc:ZDB-GENE-050522-490]
chr15	34508129	34508293	Mixl1_Eomesa_NOT_Smad2_peak78	164	-281	ENSDARG00000030020	ENSDART00000144944	agfg1a	ArfGAP with FG repeats 1a [Source:ZFIN;Acc:ZDB-GENE-030131-5808]
chr15	40940255	40940499	Mixl1_Eomesa_NOT_Smad2_peak79	244	-21072	ENSDARG00000025920	ENSDART00000089694	TIAM1 (1 of 2)	T-cell lymphoma invasion and metastasis 1 [Source:HGNC Symbol;Acc:11805]
chr16	17165293	17165724	Mixl1_Eomesa_NOT_Smad2_peak80	198	57904.5	ENSDARG00000005762	ENSDART00000134087	col14a1	collagen, type XIV, alpha 1 [Source:ZFIN;Acc:ZDB-GENE-030131-9889]
chr16	17759334	17759897	Mixl1_Eomesa_NOT_Smad2_peak81	533	2578.5	ENSDARG00000036987	ENSDART00000018931	has2	hyaluronan synthase 2 [Source:ZFIN;Acc:ZDB-GENE-020828-1]
chr16	44280405	44280744	Mixl1_Eomesa_NOT_Smad2_peak82	258	-4602.5	ENSDARG00000076132	ENSDART00000127243	siglec15l	sialic acid binding Ig-like lectin 15, like [Source:ZFIN;Acc:ZDB-GENE-100922-281]
chr17	19381976	19382425	Mixl1_Eomesa_NOT_Smad2_peak83	363	16719.5	ENSDARG00000056029	ENSDART00000077809	cyp26c1	cytochrome P450, family 26, subfamily C, polypeptide 1 [Source:ZFIN;Acc:ZDB-GENE-050714-2]
chr17	34565740	34566095	Mixl1_Eomesa_NOT_Smad2_peak84	246	89966.5	ENSDARG00000083919	ENSDART00000119319	5S_rRNA	5S ribosomal RNA [Source:RFAM;Acc:RF00001]
chr17	10831454	10831832	Mixl1_Eomesa_NOT_Smad2_peak85	378	-38278	ENSDARG00000090807	ENSDART00000127189		KIAA0586 [Source:HGNC Symbol;Acc:19960]
chr17	36065640	36065698	Mixl1_Eomesa_NOT_Smad2_peak86	38	6900	ENSDARG00000077811	ENSDART00000110040	sox11a	SRY-box containing gene 11a [Source:ZFIN;Acc:ZDB-GENE-980526-395]
chr17	36065709	36065998	Mixl1_Eomesa_NOT_Smad2_peak87	289	7084.5	ENSDARG00000077811	ENSDART00000110040	sox11a	SRY-box containing gene 11a [Source:ZFIN;Acc:ZDB-GENE-980526-395]
chr17	10801031	10801401	Mixl1_Eomesa_NOT_Smad2_peak88	79	-68705	ENSDARG00000090807	ENSDART00000127189		KIAA0586 [Source:HGNC Symbol;Acc:19960]
chr17	32885716	32885964	Mixl1_Eomesa_NOT_Smad2_peak89	124	-14474	ENSDARG00000055123	ENSDART00000077439	KCNK2 (1 of 2)	potassium channel, subfamily K, member 2 [Source:HGNC Symbol;Acc:6277]
chr17	26741155	26741396	Mixl1_Eomesa_NOT_Smad2_peak90	241	-12266.5	ENSDARG00000032623	ENSDART00000045842	rcan3	regulator of calcineurin family member 3 [Source:ZFIN;Acc:ZDB-GENE-040718-445]
chr17	25725931	25726254	Mixl1_Eomesa_NOT_Smad2_peak91	323	19983.5	ENSDARG00000091139	ENSDART00000125890	5S_rRNA	5S ribosomal RNA [Source:RFAM;Acc:RF00001]
chr18	25989	26557	Mixl1_Eomesa_NOT_Smad2_peak92	368	-7835	ENSDARG00000089832	ENSDART00000127308	CABZ01056274.1	Uncharacterized protein [Source:UniProtKB/TrEMBL;Acc:F1QHI4]
chr18	44764494	44764520	Mixl1_Eomesa_NOT_Smad2_peak93	26	1785	ENSDARG00000012788	ENSDART00000010813	foxa3	forkhead box A3 [Source:ZFIN;Acc:ZDB-GENE-980526-423]
chr18	20005534	20005940	Mixl1_Eomesa_NOT_Smad2_peak94	240	-1781	ENSDARG00000002787	ENSDART00000100632	gro2	groucho 2 [Source:ZFIN;Acc:ZDB-GENE-990415-86]
chr18	19938693	19938904	Mixl1_Eomesa_NOT_Smad2_peak95	211	-60271.5	ENSDARG00000080093	ENSDART00000115638	5S_rRNA	5S ribosomal RNA [Source:RFAM;Acc:RF00001]
chr18	46901243	46901554	Mixl1_Eomesa_NOT_Smad2_peak96	25	38361.5	ENSDARG00000024431	ENSDART00000032184		v-ets erythroblastosis virus E26 oncogene homolog 1 (avian) [Source:HGNC Symbol;Acc:3488]
chr18	33099	34003	Mixl1_Eomesa_NOT_Smad2_peak97	368	-557	ENSDARG00000089832	ENSDART00000127308	CABZ01056274.1	Uncharacterized protein [Source:UniProtKB/TrEMBL;Acc:F1QHI4]
chr19	14874158	14874424	Mixl1_Eomesa_NOT_Smad2_peak98	266	-1953	ENSDARG00000016999	ENSDART00000142509	lin28a	lin-28 homolog A (C. elegans) [Source:ZFIN;Acc:ZDB-GENE-040426-747]
chr19	31148472	31148824	Mixl1_Eomesa_NOT_Smad2_peak99	43	15707	ENSDARG00000044980	ENSDART00000066123	KPNA6	karyopherin alpha 6 (importin alpha 7) [Source:HGNC Symbol;Acc:6399]
chr19	26498743	26498990	Mixl1_Eomesa_NOT_Smad2_peak100	247	-59422.5	ENSDARG00000062268	ENSDART00000147627	jarid2b	jumonji, AT rich interactive domain 2b [Source:ZFIN;Acc:ZDB-GENE-060503-246]
chr19	30666497	30667005	Mixl1_Eomesa_NOT_Smad2_peak101	367	30348	ENSDARG00000009905	ENSDART00000148616	ta	T, brachyury homolog a [Source:ZFIN;Acc:ZDB-GENE-980526-437]
chr20	23242897	23243260	Mixl1_Eomesa_NOT_Smad2_peak102	321	2087.5	ENSDARG00000052334	ENSDART00000128657	ociad1	OCIA domain containing 1 [Source:ZFIN;Acc:ZDB-GENE-040426-1100]
chr20	55786602	55787326	Mixl1_Eomesa_NOT_Smad2_peak103	372	-569	ENSDARG00000080925	ENSDART00000118787	5_8S_rRNA	5.8S ribosomal RNA [Source:RFAM;Acc:RF00002]
chr20	27776605	27776727	Mixl1_Eomesa_NOT_Smad2_peak104	122	-2074	ENSDARG00000061963	ENSDART00000089013	VRTN	vertebrae development homolog (pig) [Source:HGNC Symbol;Acc:20223]
chr20	17776494	17776678	Mixl1_Eomesa_NOT_Smad2_peak105	184	-9439	ENSDARG00000018693	ENSDART00000024627	cdh2	cadherin 2, neuronal [Source:ZFIN;Acc:ZDB-GENE-990415-171]
chr21	3685063	3685341	Mixl1_Eomesa_NOT_Smad2_peak106	278	-4167	ENSDARG00000016858	ENSDART00000009740	smad7	MAD, mothers against decapentaplegic homolog 7 (Drosophila) [Source:ZFIN;Acc:ZDB-GENE-030128-3]
chr21	36937048	36937401	Mixl1_Eomesa_NOT_Smad2_peak107	306	887.5	ENSDARG00000054103	ENSDART00000136569	ripply1	ripply1 [Source:ZFIN;Acc:ZDB-GENE-060113-1]
chr21	19839403	19839686	Mixl1_Eomesa_NOT_Smad2_peak108	132	883.5	ENSDARG00000057096	ENSDART00000079692	ndr1	nodal-related 1 [Source:ZFIN;Acc:ZDB-GENE-990415-256]
chr22	10143581	10143836	Mixl1_Eomesa_NOT_Smad2_peak109	255	-7298.5	ENSDARG00000086839	ENSDART00000124603	BX324216.1	Uncharacterized protein [Source:UniProtKB/TrEMBL;Acc:F1R5U7]
chr22	32390177	32390550	Mixl1_Eomesa_NOT_Smad2_peak110	269	10707.5	ENSDARG00000041022	ENSDART00000009223	pdcd4b	programmed cell death 4b [Source:ZFIN;Acc:ZDB-GENE-030131-9847]
chr23	37911204	37911492	Mixl1_Eomesa_NOT_Smad2_peak111	247	2478	ENSDARG00000002601	ENSDART00000011627	irx7	iroquois homeobox protein 7 [Source:ZFIN;Acc:ZDB-GENE-020103-1]
chr23	23063829	23064339	Mixl1_Eomesa_NOT_Smad2_peak112	503	-93629	ENSDARG00000090423	ENSDART00000126127	5S_rRNA	5S ribosomal RNA [Source:RFAM;Acc:RF00001]
chr23	6028043	6028360	Mixl1_Eomesa_NOT_Smad2_peak113	219
chr23	21753144	21753384	Mixl1_Eomesa_NOT_Smad2_peak114	134	-141	ENSDARG00000070770	ENSDART00000104209	her4.3	hairy-related 4.3 [Source:ZFIN;Acc:ZDB-GENE-081030-7]
chr23	26038904	26039307	Mixl1_Eomesa_NOT_Smad2_peak115	5	-22795.5	ENSDARG00000078574	ENSDART00000139121	SENP1	SUMO1/sentrin specific peptidase 1 [Source:HGNC Symbol;Acc:17927]
chr23	29327654	29327979	Mixl1_Eomesa_NOT_Smad2_peak116	325	81060.5	ENSDARG00000037030	ENSDART00000148257	casz1	castor zinc finger 1 [Source:ZFIN;Acc:ZDB-GENE-060130-108]
chr23	24926423	24926845	Mixl1_Eomesa_NOT_Smad2_peak117	293	-12346	ENSDARG00000079148	ENSDART00000110841	nckap5l	NCK-associated protein 5-like [Source:ZFIN;Acc:ZDB-GENE-090313-304]
chr24	20304002	20304318	Mixl1_Eomesa_NOT_Smad2_peak118	292	35493	ENSDARG00000038429	ENSDART00000135405	csrnp1b	cysteine-serine-rich nuclear protein 1b [Source:ZFIN;Acc:ZDB-GENE-030131-1515]
chr24	3744983	3745444	Mixl1_Eomesa_NOT_Smad2_peak119	316
chr25	35189145	35189313	Mixl1_Eomesa_NOT_Smad2_peak120	168	-13733	ENSDARG00000089042	ENSDART00000125036	foxb1.2	forkhead box B1.2 [Source:ZFIN;Acc:ZDB-GENE-990616-47]
chr25	32594253	32594707	Mixl1_Eomesa_NOT_Smad2_peak121	341	-12469	ENSDARG00000089288	ENSDART00000125680	lamb1a	laminin, beta 1a [Source:ZFIN;Acc:ZDB-GENE-021226-1]
Zv9_NA343	12236	13187	Mixl1_Eomesa_NOT_Smad2_peak122	79

## Sheet: Distinct_Mixl1_peaks
Coordinates of distinct Mixl1 ChIP-seq peaks (not overlapping Eomesa or Smad2), their distance from the nearest transcription start site (TSS) ±100kb and description of the gene
Chromosome	Start	End	PeakID	Peak size	Distance from peak centre to TSS (bp)	Ensembl gene ID	Ensembl transcript ID	Gene name	Description
chr1	29456690	29457015	Distinct_Mixl1_peaks_1	325	-41431.5	ENSDARG00000061661	ENSDART00000141457	igf2bp2b	insulin-like growth factor 2 mRNA binding protein 2b [Source:ZFIN;Acc:ZDB-GENE-060503-536]
chr1	26993310	26993438	Distinct_Mixl1_peaks_2	128	-20247	ENSDARG00000031632	ENSDART00000149479	chst10	carbohydrate sulfotransferase 10 [Source:ZFIN;Acc:ZDB-GENE-040808-40]
chr1	60123005	60123271	Distinct_Mixl1_peaks_3	266	54883	ENSDARG00000043471	ENSDART00000063824	EARS2	glutamyl-tRNA synthetase 2, mitochondrial (putative) [Source:HGNC Symbol;Acc:29419]
chr1	6819197	6819871	Distinct_Mixl1_peaks_4	674	-34116	ENSDARG00000087845	ENSDART00000127356	CU861653.2	interferon-induced GTP-binding protein MxB [Source:RefSeq peptide;Acc:NP_001122144]
chr1	16209978	16210210	Distinct_Mixl1_peaks_5	232	1744	ENSDARG00000092708	ENSDART00000146033	si:dkey-228c11.4	si:dkey-228c11.4 [Source:ZFIN;Acc:ZDB-GENE-061207-61]
chr1	53061628	53061825	Distinct_Mixl1_peaks_6	197	3765.5	ENSDARG00000074635	ENSDART00000051558	abca1a	ATP-binding cassette, sub-family A (ABC1), member 1A [Source:ZFIN;Acc:ZDB-GENE-031006-12]
chr1	12158838	12159194	Distinct_Mixl1_peaks_7	356	3144	ENSDARG00000089805	ENSDART00000127838	pcdh18a	protocadherin 18a [Source:ZFIN;Acc:ZDB-GENE-000607-1]
chr1	37687975	37688039	Distinct_Mixl1_peaks_8	64	7563	ENSDARG00000092284	ENSDART00000139383	si:ch211-76m11.3	si:ch211-76m11.3 [Source:ZFIN;Acc:ZDB-GENE-041210-276]
chr1	6417943	6418196	Distinct_Mixl1_peaks_9	253	-2772.5	ENSDARG00000074050	ENSDART00000131426	efnb2b	ephrin B2b [Source:ZFIN;Acc:ZDB-GENE-010618-1]
chr1	25510102	25510423	Distinct_Mixl1_peaks_10	321	-7480.5	ENSDARG00000079925	ENSDART00000109627	AL954695.2	Uncharacterized protein [Source:UniProtKB/TrEMBL;Acc:F1RBQ5]
chr1	12158305	12158751	Distinct_Mixl1_peaks_11	446	2656	ENSDARG00000089805	ENSDART00000127838	pcdh18a	protocadherin 18a [Source:ZFIN;Acc:ZDB-GENE-000607-1]
chr1	34188004	34188122	Distinct_Mixl1_peaks_12	118	56248	ENSDARG00000080355	ENSDART00000118140	CR749750.1
chr1	38381917	38381995	Distinct_Mixl1_peaks_13	78	-23869	ENSDARG00000082660	ENSDART00000117307	5S_rRNA	5S ribosomal RNA [Source:RFAM;Acc:RF00001]
chr1	4354849	4355168	Distinct_Mixl1_peaks_14	319	10356.5	ENSDARG00000030350	ENSDART00000040368	hlxb9lb	homeo box HB9 like b [Source:ZFIN;Acc:ZDB-GENE-040415-2]
chr1	10240458	10240470	Distinct_Mixl1_peaks_15	12	-47892	ENSDARG00000070239	ENSDART00000147648	CASC5	cancer susceptibility candidate 5 [Source:HGNC Symbol;Acc:24054]
chr1	23758637	23758988	Distinct_Mixl1_peaks_16	351	-16682.5	ENSDARG00000060994	ENSDART00000148076	fbxw7	F-box and WD repeat domain containing 7 [Source:ZFIN;Acc:ZDB-GENE-090313-79]
chr1	569481	569743	Distinct_Mixl1_peaks_17	262	-2968	ENSDARG00000070643	ENSDART00000129489	TMEM39A	transmembrane protein 39A [Source:HGNC Symbol;Acc:25600]
chr1	30453106	30453304	Distinct_Mixl1_peaks_18	198	23133	ENSDARG00000013690	ENSDART00000006357	RIMS1 (2 of 2)	regulating synaptic membrane exocytosis 1 [Source:HGNC Symbol;Acc:17282]
chr1	4187317	4187546	Distinct_Mixl1_peaks_19	229	16410.5	ENSDARG00000078308	ENSDART00000052423	spry2	sprouty homolog 2 [Source:ZFIN;Acc:ZDB-GENE-030131-7038]
chr1	539364	539511	Distinct_Mixl1_peaks_20	147	-5067.5	ENSDARG00000040543	ENSDART00000059335	GPA33 (1 of 2)	glycoprotein A33 (transmembrane) [Source:HGNC Symbol;Acc:4445]
chr1	6441189	6441863	Distinct_Mixl1_peaks_21	674	20684	ENSDARG00000074050	ENSDART00000131426	efnb2b	ephrin B2b [Source:ZFIN;Acc:ZDB-GENE-010618-1]
chr1	34930047	34930336	Distinct_Mixl1_peaks_22	289	89859.5	ENSDARG00000052329	ENSDART00000074160		CD200 molecule [Source:HGNC Symbol;Acc:7203]
chr1	46395882	46396101	Distinct_Mixl1_peaks_23	219	-66.5	ENSDARG00000016548	ENSDART00000144245	EIF5B	eukaryotic translation initiation factor 5B [Source:HGNC Symbol;Acc:30793]
chr1	60121039	60121612	Distinct_Mixl1_peaks_24	573	53070.5	ENSDARG00000043471	ENSDART00000063824	EARS2	glutamyl-tRNA synthetase 2, mitochondrial (putative) [Source:HGNC Symbol;Acc:29419]
chr1	60089260	60089526	Distinct_Mixl1_peaks_25	266	21138	ENSDARG00000043471	ENSDART00000063824	EARS2	glutamyl-tRNA synthetase 2, mitochondrial (putative) [Source:HGNC Symbol;Acc:29419]
chr1	23008589	23008947	Distinct_Mixl1_peaks_26	358
chr1	25506531	25506606	Distinct_Mixl1_peaks_27	75	-11174.5	ENSDARG00000079925	ENSDART00000109627	AL954695.2	Uncharacterized protein [Source:UniProtKB/TrEMBL;Acc:F1RBQ5]
chr1	51012533	51012710	Distinct_Mixl1_peaks_28	177	-22425.5	ENSDARG00000057099	ENSDART00000024984	papss1	3'-phosphoadenosine 5'-phosphosulfate synthase 1 [Source:ZFIN;Acc:ZDB-GENE-080721-5]
chr1	19692283	19692548	Distinct_Mixl1_peaks_29	265	-185.5	ENSDARG00000055874	ENSDART00000078271	cpe	carboxypeptidase E [Source:ZFIN;Acc:ZDB-GENE-090313-68]
chr1	6755835	6756081	Distinct_Mixl1_peaks_30	246	1477	ENSDARG00000015073	ENSDART00000016642	eng1b	engrailed 1b [Source:ZFIN;Acc:ZDB-GENE-980526-6]
chr1	12175827	12175932	Distinct_Mixl1_peaks_31	105	6140.5	ENSDARG00000091084	ENSDART00000129553	CABZ01025931.1
chr1	44430877	44430911	Distinct_Mixl1_peaks_32	34	-5330	ENSDARG00000089345	ENSDART00000124873	CU915778.2	Uncharacterized protein [Source:UniProtKB/TrEMBL;Acc:E7F5W1]
chr1	8533672	8533878	Distinct_Mixl1_peaks_33	206	-14427	ENSDARG00000017834	ENSDART00000131496	micall2b	mical-like 2b [Source:ZFIN;Acc:ZDB-GENE-030131-5803]
chr1	16212009	16212680	Distinct_Mixl1_peaks_34	671	3994.5	ENSDARG00000092708	ENSDART00000146033	si:dkey-228c11.4	si:dkey-228c11.4 [Source:ZFIN;Acc:ZDB-GENE-061207-61]
chr1	20444918	20445130	Distinct_Mixl1_peaks_35	212	-18106	ENSDARG00000088531	ENSDART00000116241	5S_rRNA	5S ribosomal RNA [Source:RFAM;Acc:RF00001]
chr1	41116730	41117007	Distinct_Mixl1_peaks_36	277	-3500.5	ENSDARG00000075951	ENSDART00000114414	CABZ01072534.1	Uncharacterized protein [Source:UniProtKB/TrEMBL;Acc:F1R735]
chr1	23745667	23745926	Distinct_Mixl1_peaks_37	259	-29698.5	ENSDARG00000060994	ENSDART00000148076	fbxw7	F-box and WD repeat domain containing 7 [Source:ZFIN;Acc:ZDB-GENE-090313-79]
chr1	60121982	60122372	Distinct_Mixl1_peaks_38	390	53922	ENSDARG00000043471	ENSDART00000063824	EARS2	glutamyl-tRNA synthetase 2, mitochondrial (putative) [Source:HGNC Symbol;Acc:29419]
chr1	30052332	30052595	Distinct_Mixl1_peaks_39	263	16499.5	ENSDARG00000017174	ENSDART00000008469	dlx2b	distal-less homeobox gene 2b [Source:ZFIN;Acc:ZDB-GENE-980526-18]
chr1	22917918	22918237	Distinct_Mixl1_peaks_40	319	67596.5	ENSDARG00000015266	ENSDART00000014608	mab21l2	mab-21-like 2 [Source:ZFIN;Acc:ZDB-GENE-011101-3]
chr1	47203238	47203360	Distinct_Mixl1_peaks_41	122	-447	ENSDARG00000052641	ENSDART00000074519	kpna3	karyopherin (importin) alpha 3 [Source:ZFIN;Acc:ZDB-GENE-030616-541]
chr1	16209683	16209789	Distinct_Mixl1_peaks_42	106	1386	ENSDARG00000092708	ENSDART00000146033	si:dkey-228c11.4	si:dkey-228c11.4 [Source:ZFIN;Acc:ZDB-GENE-061207-61]
chr1	8951067	8951191	Distinct_Mixl1_peaks_43	124	-10275	ENSDARG00000037652	ENSDART00000054843	C1H7orf26	chromosome 7 open reading frame 26 [Source:HGNC Symbol;Acc:21702]
chr1	22149003	22149213	Distinct_Mixl1_peaks_44	210	-3994	ENSDARG00000061451	ENSDART00000134113	n4bp2	NEDD4 binding protein 2 [Source:ZFIN;Acc:ZDB-GENE-061103-451]
chr1	30453417	30453593	Distinct_Mixl1_peaks_45	176	23433	ENSDARG00000013690	ENSDART00000006357	RIMS1 (2 of 2)	regulating synaptic membrane exocytosis 1 [Source:HGNC Symbol;Acc:17282]
chr1	25506804	25506841	Distinct_Mixl1_peaks_46	37	-10920.5	ENSDARG00000079925	ENSDART00000109627	AL954695.2	Uncharacterized protein [Source:UniProtKB/TrEMBL;Acc:F1RBQ5]
chr2	3443893	3444285	Distinct_Mixl1_peaks_47	392	-1	ENSDARG00000004525	ENSDART00000020463	C2H1orf35	chromosome 1 open reading frame 35 [Source:HGNC Symbol;Acc:19032]
chr2	14529425	14529846	Distinct_Mixl1_peaks_48	421	588.5	ENSDARG00000081482	ENSDART00000117758	U2	U2 spliceosomal RNA [Source:RFAM;Acc:RF00004]
chr2	18525401	18525633	Distinct_Mixl1_peaks_49	232	14713	ENSDARG00000095391	ENSDART00000142642	si:dkey-236a14.7	si:dkey-236a14.7 [Source:ZFIN;Acc:ZDB-GENE-070912-466]
chr2	40064164	40064245	Distinct_Mixl1_peaks_50	81	-30857.5	ENSDARG00000011600	ENSDART00000007709	epha4b	eph receptor A4b [Source:ZFIN;Acc:ZDB-GENE-030826-6]
chr2	60125033	60125308	Distinct_Mixl1_peaks_51	275	-4218.5	ENSDARG00000075355	ENSDART00000140840	ftr35	finTRIM family, member 35 [Source:ZFIN;Acc:ZDB-GENE-070912-111]
chr2	14545925	14546266	Distinct_Mixl1_peaks_52	341	552.5	ENSDARG00000081431	ENSDART00000118410	U2	U2 spliceosomal RNA [Source:RFAM;Acc:RF00004]
chr2	1970617	1970778	Distinct_Mixl1_peaks_53	161	7.5	ENSDARG00000022303	ENSDART00000148624	hig1	hypoxia induced gene 1 [Source:ZFIN;Acc:ZDB-GENE-030826-15]
chr2	22458967	22459076	Distinct_Mixl1_peaks_54	109	-2908.5	ENSDARG00000079229	ENSDART00000134664	ZNF414	zinc finger protein 414 [Source:HGNC Symbol;Acc:20630]
chr2	30986730	30987041	Distinct_Mixl1_peaks_55	311	-31455.5	ENSDARG00000027740	ENSDART00000060812	adcyap1b	adenylate cyclase activating polypeptide 1b [Source:ZFIN;Acc:ZDB-GENE-041010-89]
chr2	14480843	14481180	Distinct_Mixl1_peaks_56	337	72.5	ENSDARG00000080317	ENSDART00000117114	U2	U2 spliceosomal RNA [Source:RFAM;Acc:RF00004]
chr2	35604103	35604515	Distinct_Mixl1_peaks_57	412	2876	ENSDARG00000036279	ENSDART00000004277	lamc1	laminin, gamma 1 [Source:ZFIN;Acc:ZDB-GENE-021226-3]
chr2	37987688	37987992	Distinct_Mixl1_peaks_58	304	346	ENSDARG00000038720	ENSDART00000112834	si:ch211-14a17.7	si:ch211-14a17.7 [Source:ZFIN;Acc:ZDB-GENE-030616-590]
chr2	36326680	36327009	Distinct_Mixl1_peaks_59	329	5.5	ENSDARG00000068175	ENSDART00000098415	ing5b	inhibitor of growth family, member 5b [Source:ZFIN;Acc:ZDB-GENE-030616-462]
chr2	44740627	44740847	Distinct_Mixl1_peaks_60	220	-7911	ENSDARG00000078767	ENSDART00000141605	YEATS2	YEATS domain containing 2 [Source:HGNC Symbol;Acc:25489]
chr2	35392096	35392599	Distinct_Mixl1_peaks_61	503	-15128.5	ENSDARG00000087481	ENSDART00000122425	5S_rRNA	5S ribosomal RNA [Source:RFAM;Acc:RF00001]
chr2	18460240	18460472	Distinct_Mixl1_peaks_62	232	5334	ENSDARG00000093175	ENSDART00000133891	si:dkey-1p9.5	si:dkey-1p9.5 [Source:ZFIN;Acc:ZDB-GENE-070912-428]
chr2	29889638	29889944	Distinct_Mixl1_peaks_63	306	-3514	ENSDARG00000007320	ENSDART00000132954	rpl7	ribosomal protein L7 [Source:ZFIN;Acc:ZDB-GENE-030131-8654]
chr2	36572861	36573227	Distinct_Mixl1_peaks_64	366	23465	ENSDARG00000019596	ENSDART00000005952	NRD1 (1 of 2)	nardilysin (N-arginine dibasic convertase) [Source:HGNC Symbol;Acc:7995]
chr2	21546917	21546944	Distinct_Mixl1_peaks_65	27	-69013.5	ENSDARG00000075211	ENSDART00000121586	chd7	chromodomain helicase DNA binding protein 7 [Source:ZFIN;Acc:ZDB-GENE-070912-179]
chr2	14592145	14592441	Distinct_Mixl1_peaks_66	296	3889	ENSDARG00000078237	ENSDART00000114291	ZCCHC3	zinc finger, CCHC domain containing 3 [Source:HGNC Symbol;Acc:16230]
chr2	60298781	60299365	Distinct_Mixl1_peaks_67	584	64943	ENSDARG00000086995	ENSDART00000121996	TRIM47 (66 of 84)	Uncharacterized protein [Source:UniProtKB/TrEMBL;Acc:E7F8W0]
chr2	19817935	19818174	Distinct_Mixl1_peaks_68	239	-63857.5	ENSDARG00000089557	ENSDART00000127282	5S_rRNA	5S ribosomal RNA [Source:RFAM;Acc:RF00001]
chr2	31874263	31874549	Distinct_Mixl1_peaks_69	286	37335	ENSDARG00000094081	ENSDART00000131828	si:ch211-139k8.4	si:ch211-139k8.4 [Source:ZFIN;Acc:ZDB-GENE-070912-69]
chr2	57853977	57854229	Distinct_Mixl1_peaks_70	252	358	ENSDARG00000005915	ENSDART00000150122	tcf3	transcription factor 3 [Source:ZFIN;Acc:ZDB-GENE-990415-51]
chr2	46778275	46778544	Distinct_Mixl1_peaks_71	269
chr3	6524913	6525124	Distinct_Mixl1_peaks_72	211	1263.5	ENSDARG00000059002	ENSDART00000082000	EVPL (2 of 2)	envoplakin [Source:HGNC Symbol;Acc:3503]
chr3	36780873	36780922	Distinct_Mixl1_peaks_73	49	9578.5	ENSDARG00000074735	ENSDART00000113080	COG1	component of oligomeric golgi complex 1 [Source:ZFIN;Acc:ZDB-GENE-050302-128]
chr3	39437643	39438314	Distinct_Mixl1_peaks_74	671	-45285.5	ENSDARG00000004748	ENSDART00000013553	zgc:100868	zgc:100868 [Source:ZFIN;Acc:ZDB-GENE-040801-33]
chr3	55957448	55957500	Distinct_Mixl1_peaks_75	52	664	ENSDARG00000079078	ENSDART00000110848	hbaa1	hemoglobin alpha adult-1 [Source:ZFIN;Acc:ZDB-GENE-980526-79]
chr3	53291361	53291474	Distinct_Mixl1_peaks_76	113	-7801.5	ENSDARG00000002872	ENSDART00000004627	zgc:113210	zgc:113210 [Source:ZFIN;Acc:ZDB-GENE-050320-83]
chr3	58503127	58503159	Distinct_Mixl1_peaks_77	32	-22456	ENSDARG00000037805	ENSDART00000055088	lgals3bpa	lectin, galactoside-binding, soluble, 3 binding protein a [Source:ZFIN;Acc:ZDB-GENE-060331-57]
chr3	490025	490361	Distinct_Mixl1_peaks_78	336	8189	ENSDARG00000038361	ENSDART00000055965	gcdhl	glutaryl-Coenzyme A dehydrogenase, like [Source:ZFIN;Acc:ZDB-GENE-041010-117]
chr3	39440113	39440345	Distinct_Mixl1_peaks_79	232	-43035	ENSDARG00000004748	ENSDART00000013553	zgc:100868	zgc:100868 [Source:ZFIN;Acc:ZDB-GENE-040801-33]
chr3	31022341	31022457	Distinct_Mixl1_peaks_80	116	-13906	ENSDARG00000075461	ENSDART00000113053	suv420h2	suppressor of variegation 4-20 homolog 2 (Drosophila) [Source:ZFIN;Acc:ZDB-GENE-080523-2]
chr3	48015147	48015225	Distinct_Mixl1_peaks_81	78	-44718	ENSDARG00000032724	ENSDART00000127516	pmp22a	peripheral myelin protein 22a [Source:ZFIN;Acc:ZDB-GENE-030131-6757]
chr3	5307011	5307223	Distinct_Mixl1_peaks_82	212	-20205	ENSDARG00000059514	ENSDART00000082801	CABZ01046996.1	Uncharacterized protein [Source:UniProtKB/TrEMBL;Acc:F1QFU2]
chr3	989020	989089	Distinct_Mixl1_peaks_83	69	-451.5	ENSDARG00000077067	ENSDART00000038727	DDX47 (1 of 2)	DEAD (Asp-Glu-Ala-Asp) box polypeptide 47 [Source:HGNC Symbol;Acc:18682]
chr3	54180871	54181184	Distinct_Mixl1_peaks_84	313	-16166.5	ENSDARG00000052139	ENSDART00000073930	notch3	notch homolog 3 [Source:ZFIN;Acc:ZDB-GENE-000329-5]
chr3	56226679	56228229	Distinct_Mixl1_peaks_85	1550	47320	ENSDARG00000035706	ENSDART00000082944	DOCK6	dedicator of cytokinesis 6 [Source:HGNC Symbol;Acc:19189]
chr3	23851791	23852032	Distinct_Mixl1_peaks_86	241	-14444.5	ENSDARG00000061478	ENSDART00000087726	igf2bp1	insulin-like growth factor 2 mRNA binding protein 1 [Source:ZFIN;Acc:ZDB-GENE-060929-1258]
chr3	35539258	35539621	Distinct_Mixl1_peaks_87	363	47145.5	ENSDARG00000037919	ENSDART00000102994	rbbp6	retinoblastoma binding protein 6 [Source:ZFIN;Acc:ZDB-GENE-040930-5]
chr3	24561027	24561332	Distinct_Mixl1_peaks_88	305	-6631.5	ENSDARG00000038139	ENSDART00000055607	PDGFB (1 of 3)	platelet-derived growth factor beta polypeptide [Source:HGNC Symbol;Acc:8800]
chr3	15777381	15777512	Distinct_Mixl1_peaks_89	131	15765.5	ENSDARG00000035719	ENSDART00000136560	arl5c	ADP-ribosylation factor-like 5C [Source:ZFIN;Acc:ZDB-GENE-040426-1866]
chr3	38677727	38677933	Distinct_Mixl1_peaks_90	206	-279	ENSDARG00000015184	ENSDART00000012159	MPP3 (1 of 2)	membrane protein, palmitoylated 3 (MAGUK p55 subfamily member 3) [Source:HGNC Symbol;Acc:7221]
chr3	489732	489778	Distinct_Mixl1_peaks_91	46	7751	ENSDARG00000038361	ENSDART00000055965	gcdhl	glutaryl-Coenzyme A dehydrogenase, like [Source:ZFIN;Acc:ZDB-GENE-041010-117]
chr3	8381975	8382264	Distinct_Mixl1_peaks_92	289	-52856.5	ENSDARG00000088371	ENSDART00000124465	junbl	jun B proto-oncogene b [Source:ZFIN;Acc:ZDB-GENE-040426-2666]
chr3	56064050	56064300	Distinct_Mixl1_peaks_93	250	33394	ENSDARG00000018393	ENSDART00000022432	KANK2	KN motif and ankyrin repeat domains 2 [Source:HGNC Symbol;Acc:29300]
chr3	28695930	28696269	Distinct_Mixl1_peaks_94	339	42167.5	ENSDARG00000019191	ENSDART00000017851	2012-09-01	septin 12 [Source:HGNC Symbol;Acc:26348]
chr3	17832930	17832961	Distinct_Mixl1_peaks_95	31	6065.5	ENSDARG00000013460	ENSDART00000021634		WAP, follistatin/kazal, immunoglobulin, kunitz and netrin domain containing 2 [Source:HGNC Symbol;Acc:30916]
chr3	24993975	24994240	Distinct_Mixl1_peaks_96	265	-5818.5	ENSDARG00000075867	ENSDART00000111769	MKL1 (2 of 2)	megakaryoblastic leukemia (translocation) 1 [Source:HGNC Symbol;Acc:14334]
chr3	61099969	61100903	Distinct_Mixl1_peaks_97	934	15797	ENSDARG00000088182	ENSDART00000126411	ST6GALNAC2	ST6 (alpha-N-acetyl-neuraminyl-2,3-beta-galactosyl-1,3)-N-acetylgalactosaminide alpha-2,6-sialyltransferase 2 [Source:HGNC Symbol;Acc:10867]
chr3	39873402	39873607	Distinct_Mixl1_peaks_98	205	-6096.5	ENSDARG00000083829	ENSDART00000119229	5S_rRNA	5S ribosomal RNA [Source:RFAM;Acc:RF00001]
chr3	18681026	18681307	Distinct_Mixl1_peaks_99	281	-8566.5	ENSDARG00000082853	ENSDART00000116698	5S_rRNA	5S ribosomal RNA [Source:RFAM;Acc:RF00001]
chr3	55502453	55502773	Distinct_Mixl1_peaks_100	320	33025	ENSDARG00000036548	ENSDART00000053106	s1pr2	sphingosine-1-phosphate receptor 2 [Source:ZFIN;Acc:ZDB-GENE-020123-2]
chr3	15961340	15961554	Distinct_Mixl1_peaks_101	214	-31546	ENSDARG00000084298	ENSDART00000119698	5S_rRNA	5S ribosomal RNA [Source:RFAM;Acc:RF00001]
chr3	54175339	54175626	Distinct_Mixl1_peaks_102	287	-21711.5	ENSDARG00000052139	ENSDART00000073930	notch3	notch homolog 3 [Source:ZFIN;Acc:ZDB-GENE-000329-5]
chr3	42959646	42959916	Distinct_Mixl1_peaks_103	270	48	ENSDARG00000026534	ENSDART00000033369	axin1	axin 1 [Source:ZFIN;Acc:ZDB-GENE-000403-1]
chr3	53640649	53640978	Distinct_Mixl1_peaks_104	329	1901.5	ENSDARG00000052150	ENSDART00000104683	pbx4	pre-B-cell leukemia transcription factor 4 [Source:ZFIN;Acc:ZDB-GENE-000201-18]
chr3	4522782	4523062	Distinct_Mixl1_peaks_105	280	-23205	ENSDARG00000060655	ENSDART00000054840	BX005421.4	Uncharacterized protein [Source:UniProtKB/TrEMBL;Acc:F1RDB1]
chr3	25100707	25100906	Distinct_Mixl1_peaks_106	199	13394.5	ENSDARG00000038025	ENSDART00000055428	CBX7 (2 of 2)	chromobox homolog 7a [Source:ZFIN;Acc:ZDB-GENE-050417-400]
chr3	39656899	39656900	Distinct_Mixl1_peaks_107	1	-1869.5	ENSDARG00000008377	ENSDART00000055176	EPN2	epsin 2 [Source:HGNC Symbol;Acc:18639]
chr3	23103219	23103236	Distinct_Mixl1_peaks_108	17	-17550.5	ENSDARG00000038176	ENSDART00000055659	cyb561	cytochrome b-561 [Source:ZFIN;Acc:ZDB-GENE-070713-3]
chr3	53667293	53667828	Distinct_Mixl1_peaks_109	535	28648.5	ENSDARG00000052150	ENSDART00000104683	pbx4	pre-B-cell leukemia transcription factor 4 [Source:ZFIN;Acc:ZDB-GENE-000201-18]
chr3	61483855	61484048	Distinct_Mixl1_peaks_110	193	-26095.5	ENSDARG00000036853	ENSDART00000053505	PITPNC1	phosphatidylinositol transfer protein, cytoplasmic 1 [Source:HGNC Symbol;Acc:21045]
chr3	44767448	44767677	Distinct_Mixl1_peaks_111	229	-15719.5	ENSDARG00000085512	ENSDART00000120912	5S_rRNA	5S ribosomal RNA [Source:RFAM;Acc:RF00001]
chr3	61098479	61099147	Distinct_Mixl1_peaks_112	668	14174	ENSDARG00000088182	ENSDART00000126411	ST6GALNAC2	ST6 (alpha-N-acetyl-neuraminyl-2,3-beta-galactosyl-1,3)-N-acetylgalactosaminide alpha-2,6-sialyltransferase 2 [Source:HGNC Symbol;Acc:10867]
chr3	21013706	21014029	Distinct_Mixl1_peaks_113	323	-59361.5	ENSDARG00000038213	ENSDART00000132474	slc35b1	solute carrier family 35, member B1 [Source:ZFIN;Acc:ZDB-GENE-040912-148]
chr4	61897786	61897939	Distinct_Mixl1_peaks_114	153	-4008.5	ENSDARG00000091643	ENSDART00000123229		Uncharacterized protein [Source:UniProtKB/TrEMBL;Acc:E7F3C9]
chr4	56649903	56650074	Distinct_Mixl1_peaks_115	171	8.5	ENSDARG00000087248	ENSDART00000126376	U1	U1 spliceosomal RNA [Source:RFAM;Acc:RF00003]
chr4	40631837	40632078	Distinct_Mixl1_peaks_116	241	-18721.5	ENSDARG00000095106	ENSDART00000142421	CR356223.7	Uncharacterized protein [Source:UniProtKB/TrEMBL;Acc:F1QDK7]
chr4	1350612	1350885	Distinct_Mixl1_peaks_117	273	8553.5	ENSDARG00000063672	ENSDART00000093236	TULP3	tubby like protein 3 [Source:HGNC Symbol;Acc:12425]
chr4	27072948	27073283	Distinct_Mixl1_peaks_118	335
chr4	40527421	40528260	Distinct_Mixl1_peaks_119	839	-1884.5	ENSDARG00000090166	ENSDART00000121472	CR356223.2	Uncharacterized protein [Source:UniProtKB/TrEMBL;Acc:E7F3B7]
chr4	60547124	60547396	Distinct_Mixl1_peaks_120	272	92	ENSDARG00000068944	ENSDART00000099899	CABZ01015787.1	Uncharacterized protein [Source:UniProtKB/TrEMBL;Acc:F1QWG5]
chr4	36314602	36315023	Distinct_Mixl1_peaks_121	421	42309.5	ENSDARG00000092157	ENSDART00000144343	BX255935.1	Uncharacterized protein [Source:UniProtKB/TrEMBL;Acc:F1RAH5]
chr4	27870555	27870952	Distinct_Mixl1_peaks_122	397	64181.5	ENSDARG00000077488	ENSDART00000113296	CABZ01013139.1	si:ch73-289h5.4 [Source:ZFIN;Acc:ZDB-GENE-110913-10]
chr4	7443901	7444131	Distinct_Mixl1_peaks_123	230	-3570	ENSDARG00000093934	ENSDART00000146741	si:ch211-281k12.7	si:ch211-281k12.1 [Source:ZFIN;Acc:ZDB-GENE-041210-52]
chr4	35861811	35862373	Distinct_Mixl1_peaks_124	562	1657	ENSDARG00000076953	ENSDART00000113272	CR388416.1	Uncharacterized protein [Source:UniProtKB/TrEMBL;Acc:E7FAV2]
chr4	35862717	35862984	Distinct_Mixl1_peaks_125	267	2415.5	ENSDARG00000076953	ENSDART00000113272	CR388416.1	Uncharacterized protein [Source:UniProtKB/TrEMBL;Acc:E7FAV2]
chr4	777813	777966	Distinct_Mixl1_peaks_126	153	-11810.5	ENSDARG00000091173	ENSDART00000126812	GRIK2 (1 of 2)	glutamate receptor, ionotropic, kainate 2 [Source:HGNC Symbol;Acc:4580]
chr4	46217295	46217616	Distinct_Mixl1_peaks_127	321
chr4	7444800	7445303	Distinct_Mixl1_peaks_128	503	-2534.5	ENSDARG00000093934	ENSDART00000146741	si:ch211-281k12.7	si:ch211-281k12.1 [Source:ZFIN;Acc:ZDB-GENE-041210-52]
chr4	27893168	27893722	Distinct_Mixl1_peaks_129	554	-66438	ENSDARG00000086278	ENSDART00000126634	CABZ01050664.1	Uncharacterized protein [Source:UniProtKB/TrEMBL;Acc:F1QCD5]
chr4	14083173	14083676	Distinct_Mixl1_peaks_130	503	6691.5	ENSDARG00000000019	ENSDART00000124452	ube2h	ubiquitin-conjugating enzyme E2H (UBC8 homolog, yeast) [Source:ZFIN;Acc:ZDB-GENE-030616-67]
chr4	27879522	27880071	Distinct_Mixl1_peaks_131	549	73224.5	ENSDARG00000077488	ENSDART00000113296	CABZ01013139.1	si:ch73-289h5.4 [Source:ZFIN;Acc:ZDB-GENE-110913-10]
chr4	8070973	8071177	Distinct_Mixl1_peaks_132	204	-8383	ENSDARG00000063097	ENSDART00000047619	SCUBE1	signal peptide, CUB domain, EGF-like 1 [Source:HGNC Symbol;Acc:13441]
chr4	44266803	44267145	Distinct_Mixl1_peaks_133	342	-5195	ENSDARG00000087091	ENSDART00000123906	CR762475.3	Uncharacterized protein [Source:UniProtKB/TrEMBL;Acc:F1RCA3]
chr4	26861979	26862316	Distinct_Mixl1_peaks_134	337
chr4	50973306	50973725	Distinct_Mixl1_peaks_135	419	36548.5	ENSDARG00000088861	ENSDART00000126791	BX649479.1	si:ch211-209p16.3 [Source:ZFIN;Acc:ZDB-GENE-110913-143]
chr4	29712216	29712444	Distinct_Mixl1_peaks_136	228	-93	ENSDARG00000082782	ENSDART00000115770	U1	U1 spliceosomal RNA [Source:RFAM;Acc:RF00003]
chr4	6232506	6232733	Distinct_Mixl1_peaks_137	227	-26113.5	ENSDARG00000024874	ENSDART00000036646	dock4b	dedicator of cytokinesis 4b [Source:ZFIN;Acc:ZDB-GENE-060130-74]
chr4	7542894	7543225	Distinct_Mixl1_peaks_138	331	-4911.5	ENSDARG00000045801	ENSDART00000067322	fbxl14b	F-box and leucine-rich repeat protein 14b [Source:ZFIN;Acc:ZDB-GENE-030131-3556]
chr4	23357831	23358236	Distinct_Mixl1_peaks_139	405
chr4	36405253	36405933	Distinct_Mixl1_peaks_140	680	2813	ENSDARG00000088849	ENSDART00000129446	U1	U1 spliceosomal RNA [Source:RFAM;Acc:RF00003]
chr4	11177570	11177901	Distinct_Mixl1_peaks_141	331	2057.5	ENSDARG00000006747	ENSDART00000036779	zgc:92710	zgc:92710 [Source:ZFIN;Acc:ZDB-GENE-040718-92]
chr4	40626919	40627215	Distinct_Mixl1_peaks_142	296	-23612	ENSDARG00000095106	ENSDART00000142421	CR356223.7	Uncharacterized protein [Source:UniProtKB/TrEMBL;Acc:F1QDK7]
chr4	10646728	10647051	Distinct_Mixl1_peaks_143	323	1403.5	ENSDARG00000032765	ENSDART00000144452	net1	neuroepithelial cell transforming gene 1 [Source:ZFIN;Acc:ZDB-GENE-041121-18]
chr4	29993485	29993862	Distinct_Mixl1_peaks_144	377	62145.5	ENSDARG00000094313	ENSDART00000132133	CT027609.1	Uncharacterized protein [Source:UniProtKB/TrEMBL;Acc:F1Q8G2]
chr4	2454192	2454510	Distinct_Mixl1_peaks_145	318	1425	ENSDARG00000085074	ENSDART00000120474	5S_rRNA	5S ribosomal RNA [Source:RFAM;Acc:RF00001]
chr4	44264111	44264396	Distinct_Mixl1_peaks_146	285	-7915.5	ENSDARG00000087091	ENSDART00000123906	CR762475.3	Uncharacterized protein [Source:UniProtKB/TrEMBL;Acc:F1RCA3]
chr4	40633475	40633792	Distinct_Mixl1_peaks_147	317	-17045.5	ENSDARG00000095106	ENSDART00000142421	CR356223.7	Uncharacterized protein [Source:UniProtKB/TrEMBL;Acc:F1QDK7]
chr4	2439266	2439612	Distinct_Mixl1_peaks_148	346	-13487	ENSDARG00000085074	ENSDART00000120474	5S_rRNA	5S ribosomal RNA [Source:RFAM;Acc:RF00001]
chr4	5384759	5385119	Distinct_Mixl1_peaks_149	360	-3341	ENSDARG00000045836	ENSDART00000147665	mapk11	mitogen-activated protein kinase 11 [Source:ZFIN;Acc:ZDB-GENE-040625-75]
chr4	30149048	30149119	Distinct_Mixl1_peaks_150	71	-3974.5	ENSDARG00000094267	ENSDART00000141758		zinc finger protein 519 [Source:HGNC Symbol;Acc:30574]
chr4	10620284	10620534	Distinct_Mixl1_peaks_151	250	-10155	ENSDARG00000085101	ENSDART00000120501	5S_rRNA	5S ribosomal RNA [Source:RFAM;Acc:RF00001]
chr4	44753622	44753844	Distinct_Mixl1_peaks_152	222	-17152	ENSDARG00000091903	ENSDART00000132846	BX005245.4	si:dkey-56m15.5 [Source:ZFIN;Acc:ZDB-GENE-110913-134]
chr4	56649651	56649822	Distinct_Mixl1_peaks_153	171	159.5	ENSDARG00000090868	ENSDART00000129067	U1	U1 spliceosomal RNA [Source:RFAM;Acc:RF00003]
chr5	9499256	9499600	Distinct_Mixl1_peaks_154	344	-6353	ENSDARG00000092487	ENSDART00000135177	si:ch211-12e13.5	si:ch211-12e13.5 [Source:ZFIN;Acc:ZDB-GENE-060531-11]
chr5	48661227	48661857	Distinct_Mixl1_peaks_155	630	-14696	ENSDARG00000080296	ENSDART00000115973	5S_rRNA	5S ribosomal RNA [Source:RFAM;Acc:RF00001]
chr5	53294077	53295008	Distinct_Mixl1_peaks_156	931	4656.5	ENSDARG00000075291	ENSDART00000145440	si:rp71-36n21.1	si:rp71-36n21.1 [Source:ZFIN;Acc:ZDB-GENE-110131-1]
chr5	74205270	74205523	Distinct_Mixl1_peaks_157	253
chr5	32904507	32904529	Distinct_Mixl1_peaks_158	22	40765	ENSDARG00000060978	ENSDART00000086443	atp2a3	ATPase, Ca++ transporting, ubiquitous [Source:ZFIN;Acc:ZDB-GENE-060531-103]
chr5	10919204	10919477	Distinct_Mixl1_peaks_159	273	3923.5	ENSDARG00000078938	ENSDART00000109052	CR936408.1	uncharacterized protein LOC799523 [Source:RefSeq peptide;Acc:NP_001093534]
chr5	16904773	16905037	Distinct_Mixl1_peaks_160	264	-2431	ENSDARG00000031891	ENSDART00000040826	tbx1	T-box 1 [Source:ZFIN;Acc:ZDB-GENE-030805-5]
chr5	9521417	9521761	Distinct_Mixl1_peaks_161	344	-6088	ENSDARG00000035646	ENSDART00000132240	si:ch211-12e13.6	si:ch211-12e13.6 [Source:ZFIN;Acc:ZDB-GENE-060531-12]
chr5	29288723	29289059	Distinct_Mixl1_peaks_162	336	60897	ENSDARG00000092987	ENSDART00000136488	ZMAT4 (1 of 2)	zinc finger, matrin-type 4 [Source:HGNC Symbol;Acc:25844]
chr5	58294710	58295068	Distinct_Mixl1_peaks_163	358	-39042	ENSDARG00000021380	ENSDART00000014028	PPM1D (1 of 2)	protein phosphatase 1D magnesium-dependent, delta isoform b [Source:ZFIN;Acc:ZDB-GENE-041114-27]
chr5	55211928	55211948	Distinct_Mixl1_peaks_164	20	158	ENSDARG00000038524	ENSDART00000058470	pik3r1	phosphoinositide-3-kinase, regulatory subunit 1 (p85 alpha) [Source:ZFIN;Acc:ZDB-GENE-030131-1280]
chr5	66651859	66652142	Distinct_Mixl1_peaks_165	283	-4223.5	ENSDARG00000007430	ENSDART00000022348	PRDM12 (2 of 2)	PR domain containing 12 [Source:HGNC Symbol;Acc:13997]
chr5	37934420	37934710	Distinct_Mixl1_peaks_166	290	5714	ENSDARG00000007723	ENSDART00000011399	efnb1	ephrin B1 [Source:ZFIN;Acc:ZDB-GENE-010618-2]
chr5	64418933	64419417	Distinct_Mixl1_peaks_167	484	2762	ENSDARG00000081937	ENSDART00000118162	SNORA32	Small nucleolar RNA SNORA32 [Source:RFAM;Acc:RF00421]
chr5	29327545	29327758	Distinct_Mixl1_peaks_168	213	99657.5	ENSDARG00000092987	ENSDART00000136488	ZMAT4 (1 of 2)	zinc finger, matrin-type 4 [Source:HGNC Symbol;Acc:25844]
chr5	32073742	32073939	Distinct_Mixl1_peaks_169	197	16319.5	ENSDARG00000068096	ENSDART00000098285	ATF5 (1 of 2)	activating transcription factor 5 [Source:HGNC Symbol;Acc:790]
chr5	36615559	36615876	Distinct_Mixl1_peaks_170	317	56.5	ENSDARG00000029179	ENSDART00000043341	foxd1	forkhead box D1 [Source:ZFIN;Acc:ZDB-GENE-040426-2094]
chr5	14408987	14409333	Distinct_Mixl1_peaks_171	346	4623	ENSDARG00000005786	ENSDART00000051666	ppm1f	protein phosphatase 1F (PP2C domain containing) [Source:ZFIN;Acc:ZDB-GENE-051128-2]
chr5	4117838	4118122	Distinct_Mixl1_peaks_172	284	55886	ENSDARG00000046090	ENSDART00000100097	dhrs11a	dehydrogenase/reductase (SDR family) member 11a [Source:ZFIN;Acc:ZDB-GENE-060929-324]
chr5	55285004	55285222	Distinct_Mixl1_peaks_173	218	48767	ENSDARG00000092175	ENSDART00000142180	si:dkey-267k7.4	si:dkey-267k7.4 [Source:ZFIN;Acc:ZDB-GENE-060531-132]
chr5	1407947	1408392	Distinct_Mixl1_peaks_174	445	9072.5	ENSDARG00000086334	ENSDART00000128000	5S_rRNA	5S ribosomal RNA [Source:RFAM;Acc:RF00001]
chr5	32843309	32843507	Distinct_Mixl1_peaks_175	198	-20345	ENSDARG00000060978	ENSDART00000086443	atp2a3	ATPase, Ca++ transporting, ubiquitous [Source:ZFIN;Acc:ZDB-GENE-060531-103]
chr5	72811796	72812128	Distinct_Mixl1_peaks_176	332	-4105	ENSDARG00000076551	ENSDART00000148779	setd8b	SET domain containing (lysine methyltransferase) 8b [Source:ZFIN;Acc:ZDB-GENE-071004-17]
chr5	53681364	53681686	Distinct_Mixl1_peaks_177	322	5447	ENSDARG00000007517	ENSDART00000058398	homer1	homer homolog 1b (Drosophila) [Source:ZFIN;Acc:ZDB-GENE-040801-44]
chr5	63159885	63160218	Distinct_Mixl1_peaks_178	333	-7582.5	ENSDARG00000033121	ENSDART00000126798	RANGRF	RAN guanine nucleotide release factor [Source:HGNC Symbol;Acc:17679]
chr5	26547562	26547898	Distinct_Mixl1_peaks_179	336	-2143	ENSDARG00000020465	ENSDART00000139998	ewsr1b	Ewing sarcoma breakpoint region 1b [Source:ZFIN;Acc:ZDB-GENE-030131-1600]
chr5	32564691	32564950	Distinct_Mixl1_peaks_180	259	1456.5	ENSDARG00000061017	ENSDART00000111749	spns2	spinster homolog 2 (Drosophila) [Source:ZFIN;Acc:ZDB-GENE-030131-5843]
chr5	30088777	30088973	Distinct_Mixl1_peaks_181	196	11095	ENSDARG00000061506	ENSDART00000087763	nelfb	nasal embryonic LHRH factor b [Source:ZFIN;Acc:ZDB-GENE-080603-4]
chr5	1382093	1382363	Distinct_Mixl1_peaks_182	270	-6788	ENSDARG00000076491	ENSDART00000109446	GSC2	goosecoid homeobox 2 [Source:HGNC Symbol;Acc:4613]
chr5	55420281	55420499	Distinct_Mixl1_peaks_183	218	47473	ENSDARG00000067536	ENSDART00000097199	CD180 (1 of 2)	CD180 molecule [Source:ZFIN;Acc:ZDB-GENE-070705-323]
chr5	10910905	10911071	Distinct_Mixl1_peaks_184	166	2294	ENSDARG00000073808	ENSDART00000113448	WDR31	WD repeat domain 31 [Source:HGNC Symbol;Acc:21421]
chr5	42889892	42890199	Distinct_Mixl1_peaks_185	307	-36086.5	ENSDARG00000035253	ENSDART00000074796	npr3	natriuretic peptide receptor 3 [Source:ZFIN;Acc:ZDB-GENE-060531-91]
chr5	72719896	72720108	Distinct_Mixl1_peaks_186	212	1425	ENSDARG00000059447	ENSDART00000082624	C5H12orf65	chromosome 12 open reading frame 65 [Source:HGNC Symbol;Acc:26784]
chr5	16050003	16050309	Distinct_Mixl1_peaks_187	306	22269	ENSDARG00000062646	ENSDART00000090796	TET3	tet methylcytosine dioxygenase 3 [Source:HGNC Symbol;Acc:28313]
chr5	43721714	43721945	Distinct_Mixl1_peaks_188	231	5639.5	ENSDARG00000004455	ENSDART00000014404	p2rx5	purinergic receptor P2X, ligand-gated ion channel, 5 [Source:ZFIN;Acc:ZDB-GENE-030319-5]
chr5	53902401	53902584	Distinct_Mixl1_peaks_189	183	5591.5	ENSDARG00000018108	ENSDART00000023517	HOMER1 (3 of 3)	homer homolog 1 (Drosophila) [Source:HGNC Symbol;Acc:17512]
chr5	42725148	42725335	Distinct_Mixl1_peaks_190	187	3015.5	ENSDARG00000052851	ENSDART00000074781	golph3	golgi phosphoprotein 3 [Source:ZFIN;Acc:ZDB-GENE-041010-209]
chr5	42796734	42797035	Distinct_Mixl1_peaks_191	301	-21158.5	ENSDARG00000093616	ENSDART00000140497	si:dkey-199l1.1	si:dkey-199l1.1 [Source:ZFIN;Acc:ZDB-GENE-060531-90]
chr5	41035327	41035519	Distinct_Mixl1_peaks_192	192	-44514	ENSDARG00000060520	ENSDART00000085359	antxr2a	anthrax toxin receptor 2a [Source:ZFIN;Acc:ZDB-GENE-060526-14]
chr5	54807823	54807874	Distinct_Mixl1_peaks_193	51	-9183.5	ENSDARG00000008153	ENSDART00000143769	serinc5	serine incorporator 5 [Source:ZFIN;Acc:ZDB-GENE-040426-2918]
chr5	63160633	63160966	Distinct_Mixl1_peaks_194	333	-6834.5	ENSDARG00000033121	ENSDART00000126798	RANGRF	RAN guanine nucleotide release factor [Source:HGNC Symbol;Acc:17679]
chr5	26243793	26243842	Distinct_Mixl1_peaks_195	49	17752.5	ENSDARG00000035565	ENSDART00000143961		ATPase, H+ transporting, lysosomal V0 subunit a2 [Source:HGNC Symbol;Acc:18481]
chr5	48659493	48660072	Distinct_Mixl1_peaks_196	579	-16455.5	ENSDARG00000080296	ENSDART00000115973	5S_rRNA	5S ribosomal RNA [Source:RFAM;Acc:RF00001]
chr6	31931121	31931127	Distinct_Mixl1_peaks_197	6	-75920	ENSDARG00000044373	ENSDART00000148159	atg4c	autophagy-related 4C (yeast) [Source:ZFIN;Acc:ZDB-GENE-040625-84]
chr6	50460411	50460750	Distinct_Mixl1_peaks_198	339	57477.5	ENSDARG00000077473	ENSDART00000115049	mych	myelocytomatosis oncogene homolog [Source:ZFIN;Acc:ZDB-GENE-030219-51]
chr6	21785951	21785972	Distinct_Mixl1_peaks_199	21	76910.5	ENSDARG00000014727	ENSDART00000067560	acox1	acyl-Coenzyme A oxidase 1, palmitoyl [Source:ZFIN;Acc:ZDB-GENE-041010-219]
chr6	16699370	16699699	Distinct_Mixl1_peaks_200	329	-3359.5	ENSDARG00000078592	ENSDART00000112867	nomo	nodal modulator [Source:ZFIN;Acc:ZDB-GENE-040826-3]
chr6	53382258	53382340	Distinct_Mixl1_peaks_201	82	7752	ENSDARG00000078609	ENSDART00000112528	C6H3orf18	chromosome 3 open reading frame 18 [Source:HGNC Symbol;Acc:24837]
chr6	41097339	41097553	Distinct_Mixl1_peaks_202	214	-15367	ENSDARG00000044280	ENSDART00000126830	opn1mw1	opsin 1 (cone pigments), medium-wave-sensitive, 1 [Source:ZFIN;Acc:ZDB-GENE-990604-42]
chr6	23865989	23866336	Distinct_Mixl1_peaks_203	347	35904.5	ENSDARG00000038537	ENSDART00000038818	gga1	golgi associated, gamma adaptin ear containing, ARF binding protein 1 [Source:ZFIN;Acc:ZDB-GENE-040822-13]
chr6	17617055	17617273	Distinct_Mixl1_peaks_204	218
chr6	49353197	49353446	Distinct_Mixl1_peaks_205	249	-4703.5	ENSDARG00000002241	ENSDART00000027398	KCNA2 (2 of 2)	potassium voltage-gated channel, shaker-related subfamily, member 2 [Source:HGNC Symbol;Acc:6220]
chr6	45863953	45864293	Distinct_Mixl1_peaks_206	340	4977	ENSDARG00000060153	ENSDART00000084466	H6PD	hexose-6-phosphate dehydrogenase (glucose 1-dehydrogenase) [Source:HGNC Symbol;Acc:4795]
chr6	42240342	42240376	Distinct_Mixl1_peaks_207	34	18702	ENSDARG00000092154	ENSDART00000147340		testis expressed 264 [Source:HGNC Symbol;Acc:30247]
chr6	21023302	21023436	Distinct_Mixl1_peaks_208	134	-8864	ENSDARG00000070129	ENSDART00000139511	barhl2	BarH-like 2 [Source:ZFIN;Acc:ZDB-GENE-050913-153]
chr6	25863250	25863535	Distinct_Mixl1_peaks_209	285	48243.5	ENSDARG00000062008	ENSDART00000089121	HS2ST1 (2 of 2)	Uncharacterized protein [Source:UniProtKB/TrEMBL;Acc:F1QLG4]
chr6	43216561	43216948	Distinct_Mixl1_peaks_210	387	-13514.5	ENSDARG00000074599	ENSDART00000061947	FRMD4B (2 of 2)	FERM domain containing 4B [Source:HGNC Symbol;Acc:24886]
chr6	38557357	38557747	Distinct_Mixl1_peaks_211	390	4	ENSDARG00000061039	ENSDART00000086533	atp10a	ATPase, class V, type 10A [Source:ZFIN;Acc:ZDB-GENE-101102-1]
chr6	31881825	31882043	Distinct_Mixl1_peaks_212	218	95934	ENSDARG00000021032	ENSDART00000017695	foxd3	forkhead box D3 [Source:ZFIN;Acc:ZDB-GENE-980526-143]
chr6	7852729	7853333	Distinct_Mixl1_peaks_213	604	-3351	ENSDARG00000076872	ENSDART00000045070	MPP4 (1 of 3)	membrane protein, palmitoylated 4 (MAGUK p55 subfamily member 4) [Source:HGNC Symbol;Acc:13680]
chr6	10643269	10643658	Distinct_Mixl1_peaks_214	389	-4200.5	ENSDARG00000086572	ENSDART00000123684	BX936397.4
chr6	28848902	28848963	Distinct_Mixl1_peaks_215	61	-8294.5	ENSDARG00000061362	ENSDART00000087440	FAM69A (1 of 2)	family with sequence similarity 69, member A [Source:HGNC Symbol;Acc:32213]
chr6	52669181	52669205	Distinct_Mixl1_peaks_216	24	-7374	ENSDARG00000024669	ENSDART00000033949	C6H20orf111	chromosome 20 open reading frame 111 [Source:HGNC Symbol;Acc:16105]
chr6	21665889	21666135	Distinct_Mixl1_peaks_217	246	1959	ENSDARG00000019808	ENSDART00000130497	EVPL (1 of 2)	envoplakin [Source:HGNC Symbol;Acc:3503]
chr6	53380515	53381132	Distinct_Mixl1_peaks_218	617	6276.5	ENSDARG00000078609	ENSDART00000112528	C6H3orf18	chromosome 3 open reading frame 18 [Source:HGNC Symbol;Acc:24837]
chr6	7579965	7580036	Distinct_Mixl1_peaks_219	71	-23408.5	ENSDARG00000063062	ENSDART00000091836	ubn2	ubinuclein 2 [Source:ZFIN;Acc:ZDB-GENE-070112-612]
chr6	52621370	52621780	Distinct_Mixl1_peaks_220	410	-6721	ENSDARG00000059906	ENSDART00000083830	sdc4	syndecan 4 [Source:ZFIN;Acc:ZDB-GENE-061111-1]
chr6	13354585	13354940	Distinct_Mixl1_peaks_221	355	-3004.5	ENSDARG00000075041	ENSDART00000112883	fmnl2b	formin-like 2b [Source:ZFIN;Acc:ZDB-GENE-041111-182]
chr6	57333185	57333378	Distinct_Mixl1_peaks_222	193	-42661.5	ENSDARG00000074028	ENSDART00000108597	ZNFX1	zinc finger, NFX1-type containing 1 [Source:HGNC Symbol;Acc:29271]
chr6	47459292	47459537	Distinct_Mixl1_peaks_223	245	12575.5	ENSDARG00000086724	ENSDART00000128700	CABZ01020207.1	CD46 molecule, complement regulatory protein [Source:HGNC Symbol;Acc:6953]
chr6	319766	320004	Distinct_Mixl1_peaks_224	238	4213	ENSDARG00000023209	ENSDART00000037648	syngr1b	synaptogyrin 1b [Source:ZFIN;Acc:ZDB-GENE-090624-2]
chr6	24244	24448	Distinct_Mixl1_peaks_225	204
chr6	23093755	23094625	Distinct_Mixl1_peaks_226	870	-18948	ENSDARG00000003326	ENSDART00000017774	CACNG5 (2 of 2)	calcium channel, voltage-dependent, gamma subunit 5 [Source:HGNC Symbol;Acc:1409]
chr6	8433013	8433348	Distinct_Mixl1_peaks_227	335	-11566.5	ENSDARG00000086557	ENSDART00000125197	CCDC14	coiled-coil domain containing 14 [Source:HGNC Symbol;Acc:25766]
chr7	16722208	16722422	Distinct_Mixl1_peaks_228	214	75910	ENSDARG00000045936	ENSDART00000137235	pax6b	paired box gene 6b [Source:ZFIN;Acc:ZDB-GENE-001031-1]
chr7	3050906	3051164	Distinct_Mixl1_peaks_229	258	4868	ENSDARG00000087375	ENSDART00000129312	zgc:66473	zgc:66473 [Source:ZFIN;Acc:ZDB-GENE-030131-5708]
chr7	56297784	56298277	Distinct_Mixl1_peaks_230	493	-16905.5	ENSDARG00000086394	ENSDART00000122196	RNF166 (1 of 2)	ring finger protein 166 [Source:HGNC Symbol;Acc:28856]
chr7	11620305	11620358	Distinct_Mixl1_peaks_231	53	35805.5	ENSDARG00000058449	ENSDART00000138108	arnt2	aryl hydrocarbon receptor nuclear translocator 2 [Source:ZFIN;Acc:ZDB-GENE-001207-3]
chr7	6045592	6046132	Distinct_Mixl1_peaks_232	540	12482	ENSDARG00000081507	ENSDART00000118130	5S_rRNA	5S ribosomal RNA [Source:RFAM;Acc:RF00001]
chr7	27021158	27021468	Distinct_Mixl1_peaks_233	310	254	ENSDARG00000056722	ENSDART00000079245	cd99l2	CD99 antigen-like 2 [Source:ZFIN;Acc:ZDB-GENE-030131-1986]
chr7	39053196	39053499	Distinct_Mixl1_peaks_234	303	-32706.5	ENSDARG00000084410	ENSDART00000119810	5S_rRNA	5S ribosomal RNA [Source:RFAM;Acc:RF00001]
chr7	55957510	55957797	Distinct_Mixl1_peaks_235	287	46936.5	ENSDARG00000043246	ENSDART00000098338	znf609	zinc finger protein 609 [Source:ZFIN;Acc:ZDB-GENE-030131-5095]
chr7	76823145	76823371	Distinct_Mixl1_peaks_236	226	173	ENSDARG00000076766	ENSDART00000109720	zgc:163061	zgc:163061 [Source:ZFIN;Acc:ZDB-GENE-070410-132]
chr7	394476	394599	Distinct_Mixl1_peaks_237	123	-53256.5	ENSDARG00000090143	ENSDART00000129013	CABZ01074659.1	Uncharacterized protein [Source:UniProtKB/TrEMBL;Acc:F1QWM4]
chr7	35921462	35923098	Distinct_Mixl1_peaks_238	1636	-8880	ENSDARG00000077910	ENSDART00000058095	CABZ01009626.1	Uncharacterized protein [Source:UniProtKB/TrEMBL;Acc:F1R8R0]
chr7	69720480	69720931	Distinct_Mixl1_peaks_239	451	-32451.5	ENSDARG00000060346	ENSDART00000097973	zgc:162592	zgc:162592 [Source:ZFIN;Acc:ZDB-GENE-030131-5400]
chr7	53910589	53910885	Distinct_Mixl1_peaks_240	296	-37184	ENSDARG00000015805	ENSDART00000052039	cgnl1	cingulin-like 1 [Source:ZFIN;Acc:ZDB-GENE-071009-2]
chr7	64247930	64248300	Distinct_Mixl1_peaks_241	370	-48748	ENSDARG00000056389	ENSDART00000078816	ARAP2	ArfGAP with RhoGAP domain, ankyrin repeat and PH domain 2 [Source:HGNC Symbol;Acc:16924]
chr7	27047652	27047802	Distinct_Mixl1_peaks_242	150	6709	ENSDARG00000056725	ENSDART00000079262	hmgb3a	high-mobility group box 3a [Source:ZFIN;Acc:ZDB-GENE-050428-1]
chr7	31609197	31609400	Distinct_Mixl1_peaks_243	203	-80.5	ENSDARG00000028815	ENSDART00000099586	zgc:162945	zgc:162945 [Source:ZFIN;Acc:ZDB-GENE-030131-3975]
chr7	56940269	56940445	Distinct_Mixl1_peaks_244	176	1473	ENSDARG00000079012	ENSDART00000021009	CBFA2T3	core-binding factor, runt domain, alpha subunit 2; translocated to, 3 [Source:HGNC Symbol;Acc:1537]
chr7	39477042	39477408	Distinct_Mixl1_peaks_245	366	-2740	ENSDARG00000036074	ENSDART00000052366	cebpa	CCAAT/enhancer binding protein (C/EBP), alpha [Source:ZFIN;Acc:ZDB-GENE-020111-2]
chr7	25961629	25961904	Distinct_Mixl1_peaks_246	275	-33620.5	ENSDARG00000011462	ENSDART00000138193	otub1	OTU domain, ubiquitin aldehyde binding 1 [Source:ZFIN;Acc:ZDB-GENE-040718-204]
chr7	49747905	49748166	Distinct_Mixl1_peaks_247	261	-3013.5	ENSDARG00000059815	ENSDART00000144101	oaz2b	ornithine decarboxylase antizyme 2b [Source:ZFIN;Acc:ZDB-GENE-070313-1]
chr7	38778081	38778181	Distinct_Mixl1_peaks_248	100	8694	ENSDARG00000074319	ENSDART00000111842	sall1a	sal-like 1a (Drosophila) [Source:ZFIN;Acc:ZDB-GENE-020228-2]
chr7	33165429	33165687	Distinct_Mixl1_peaks_249	258	4	ENSDARG00000036164	ENSDART00000130429	cars	cysteinyl-tRNA synthetase [Source:ZFIN;Acc:ZDB-GENE-030328-29]
chr7	8269241	8269798	Distinct_Mixl1_peaks_250	557	21147.5	ENSDARG00000070107	ENSDART00000102620	six7	sine oculis homeobox homolog 7 [Source:ZFIN;Acc:ZDB-GENE-990825-28]
chr7	6046176	6047353	Distinct_Mixl1_peaks_251	1177	13384.5	ENSDARG00000081507	ENSDART00000118130	5S_rRNA	5S ribosomal RNA [Source:RFAM;Acc:RF00001]
chr7	64248333	64251207	Distinct_Mixl1_peaks_252	2874	-47093	ENSDARG00000056389	ENSDART00000078816	ARAP2	ArfGAP with RhoGAP domain, ankyrin repeat and PH domain 2 [Source:HGNC Symbol;Acc:16924]
chr7	64024946	64025695	Distinct_Mixl1_peaks_253	749	-78866.5	ENSDARG00000060610	ENSDART00000147785	PCDH7	protocadherin 7 [Source:HGNC Symbol;Acc:8659]
chr7	29484516	29484900	Distinct_Mixl1_peaks_254	384	127	ENSDARG00000034504	ENSDART00000139655	lmo1	LIM domain only 1 [Source:ZFIN;Acc:ZDB-GENE-021115-6]
chr7	48012649	48012924	Distinct_Mixl1_peaks_255	275	30795.5	ENSDARG00000022251	ENSDART00000034068	znf536	zinc finger protein 536 [Source:ZFIN;Acc:ZDB-GENE-030616-624]
chr7	16075492	16075694	Distinct_Mixl1_peaks_256	202	-6684	ENSDARG00000030347	ENSDART00000045385	mespb	mesoderm posterior ba [Source:ZFIN;Acc:ZDB-GENE-000406-9]
chr7	8687675	8688040	Distinct_Mixl1_peaks_257	365	71284.5	ENSDARG00000060176	ENSDART00000084503	RG9MTD3	RNA (guanine-9-) methyltransferase domain containing 3 [Source:HGNC Symbol;Acc:26454]
chr7	394710	394826	Distinct_Mixl1_peaks_258	116	-53026	ENSDARG00000090143	ENSDART00000129013	CABZ01074659.1	Uncharacterized protein [Source:UniProtKB/TrEMBL;Acc:F1QWM4]
chr7	6413742	6414282	Distinct_Mixl1_peaks_259	540	449	ENSDARG00000093835	ENSDART00000142499	si:ch211-165f21.4	si:ch211-165f21.4 [Source:ZFIN;Acc:ZDB-GENE-060503-200]
chr7	64241705	64242239	Distinct_Mixl1_peaks_260	534	-54891	ENSDARG00000056389	ENSDART00000078816	ARAP2	ArfGAP with RhoGAP domain, ankyrin repeat and PH domain 2 [Source:HGNC Symbol;Acc:16924]
chr7	6050377	6050704	Distinct_Mixl1_peaks_261	327	17160.5	ENSDARG00000081507	ENSDART00000118130	5S_rRNA	5S ribosomal RNA [Source:RFAM;Acc:RF00001]
chr7	40772876	40773174	Distinct_Mixl1_peaks_262	298	1675	ENSDARG00000086905	ENSDART00000129243	SLC24A6	solute carrier family 24 (sodium/lithium/calcium exchanger), member 6 [Source:HGNC Symbol;Acc:26175]
chr7	7293608	7293837	Distinct_Mixl1_peaks_263	229	-215.5	ENSDARG00000058479	ENSDART00000081359	zgc:110425	zgc:110425 [Source:ZFIN;Acc:ZDB-GENE-050522-103]
chr8	42373010	42373289	Distinct_Mixl1_peaks_264	279	2363.5	ENSDARG00000002172	ENSDART00000074125	BX255919.1	Apelin receptor A [Source:UniProtKB/Swiss-Prot;Acc:Q7SZP9]
chr8	36397290	36398214	Distinct_Mixl1_peaks_265	924
chr8	17107018	17107373	Distinct_Mixl1_peaks_266	355	-4695.5	ENSDARG00000076290	ENSDART00000101655	calrl2	calreticulin, like 2 [Source:ZFIN;Acc:ZDB-GENE-030131-4042]
chr8	36382565	36383131	Distinct_Mixl1_peaks_267	566	94660	ENSDARG00000055447	ENSDART00000077802	si:busm1-194e12.12	si:busm1-194e12.12 [Source:ZFIN;Acc:ZDB-GENE-030616-319]
chr8	36377614	36378827	Distinct_Mixl1_peaks_268	1213	90032.5	ENSDARG00000055447	ENSDART00000077802	si:busm1-194e12.12	si:busm1-194e12.12 [Source:ZFIN;Acc:ZDB-GENE-030616-319]
chr8	36383151	36383792	Distinct_Mixl1_peaks_269	641	95283.5	ENSDARG00000055447	ENSDART00000077802	si:busm1-194e12.12	si:busm1-194e12.12 [Source:ZFIN;Acc:ZDB-GENE-030616-319]
chr8	35938158	35938939	Distinct_Mixl1_peaks_270	781	-17787.5	ENSDARG00000093706	ENSDART00000109419	si:busm1-160c18.3	si:busm1-160c18.3 [Source:ZFIN;Acc:ZDB-GENE-030616-171]
chr8	27623199	27623356	Distinct_Mixl1_peaks_271	157	47006.5	ENSDARG00000076923	ENSDART00000148033	KAZN (3 of 3)	kazrin, periplakin interacting protein [Source:HGNC Symbol;Acc:29173]
chr8	35914500	35915326	Distinct_Mixl1_peaks_272	826	16770	ENSDARG00000077244	ENSDART00000114080	setd1bb	SET domain containing 1B, b [Source:ZFIN;Acc:ZDB-GENE-080522-1]
chr8	36379513	36380086	Distinct_Mixl1_peaks_273	573	91611.5	ENSDARG00000055447	ENSDART00000077802	si:busm1-194e12.12	si:busm1-194e12.12 [Source:ZFIN;Acc:ZDB-GENE-030616-319]
chr8	12855960	12856147	Distinct_Mixl1_peaks_274	187	-26219.5	ENSDARG00000078050	ENSDART00000147242	phf13	PHD finger protein 19 [Source:ZFIN;Acc:ZDB-GENE-081105-128]
chr8	10596658	10596854	Distinct_Mixl1_peaks_275	196	3864	ENSDARG00000058944	ENSDART00000138411	SBK2	SH3-binding domain kinase family, member 2 [Source:HGNC Symbol;Acc:34416]
chr8	45706710	45707319	Distinct_Mixl1_peaks_276	609	-51551.5	ENSDARG00000041705	ENSDART00000098138	si:busm1-228j01.6	si:busm1-228j01.6 [Source:ZFIN;Acc:ZDB-GENE-030616-396]
chr8	452720	452993	Distinct_Mixl1_peaks_277	273	1584.5	ENSDARG00000081629	ENSDART00000118468	dre-mir-7a-3	dre-mir-7a-3 [Source:miRBase;Acc:MI0001879]
chr8	26408330	26408879	Distinct_Mixl1_peaks_278	549	-14241.5	ENSDARG00000042536	ENSDART00000062375	TMEM81	transmembrane protein 81 [Source:HGNC Symbol;Acc:32349]
chr8	36388679	36389365	Distinct_Mixl1_peaks_279	686
chr8	55396599	55396763	Distinct_Mixl1_peaks_280	164	243	ENSDARG00000076218	ENSDART00000111023	b3galt4	UDP-Gal:betaGlcNAc beta 1,3-galactosyltransferase, polypeptide 4 [Source:ZFIN;Acc:ZDB-GENE-081104-482]
chr8	15622941	15623202	Distinct_Mixl1_peaks_281	261	28000.5	ENSDARG00000020131	ENSDART00000141448	fnbp1l	formin binding protein 1-like [Source:ZFIN;Acc:ZDB-GENE-040801-155]
chr8	11103689	11104086	Distinct_Mixl1_peaks_282	397	27863.5	ENSDARG00000068100	ENSDART00000098291		si:ch211-240g9.1 [Source:ZFIN;Acc:ZDB-GENE-050419-194]
chr8	35934435	35935259	Distinct_Mixl1_peaks_283	824	-21489	ENSDARG00000093706	ENSDART00000109419	si:busm1-160c18.3	si:busm1-160c18.3 [Source:ZFIN;Acc:ZDB-GENE-030616-171]
chr8	11722991	11723331	Distinct_Mixl1_peaks_284	340	-21677	ENSDARG00000016181	ENSDART00000139603	trim33	tripartite motif-containing 33 [Source:ZFIN;Acc:ZDB-GENE-030131-2773]
chr8	3239202	3239286	Distinct_Mixl1_peaks_285	84	-13076	ENSDARG00000031222	ENSDART00000033846	lhx2b	LIM homeobox 2b [Source:ZFIN;Acc:ZDB-GENE-051220-1]
chr8	29191645	29192048	Distinct_Mixl1_peaks_286	403	-247.5	ENSDARG00000003098	ENSDART00000148765	kdm5bb	lysine (K)-specific demethylase 5Bb [Source:ZFIN;Acc:ZDB-GENE-030424-1]
chr8	36424583	36424979	Distinct_Mixl1_peaks_287	396
chr8	17107476	17107782	Distinct_Mixl1_peaks_288	306	-4262	ENSDARG00000076290	ENSDART00000101655	calrl2	calreticulin, like 2 [Source:ZFIN;Acc:ZDB-GENE-030131-4042]
chr8	36394970	36396251	Distinct_Mixl1_peaks_289	1281
chr8	18068398	18068816	Distinct_Mixl1_peaks_290	418	20023	ENSDARG00000075915	ENSDART00000109367	si:ch73-70k4.1	si:ch73-70k4.1 [Source:ZFIN;Acc:ZDB-GENE-030131-3788]
chr8	20659942	20660279	Distinct_Mixl1_peaks_291	337	-16029.5	ENSDARG00000013575	ENSDART00000147634	rfx2	regulatory factor X, 2 (influences HLA class II expression) [Source:ZFIN;Acc:ZDB-GENE-050227-4]
chr8	45557303	45557726	Distinct_Mixl1_peaks_292	423
chr8	52197799	52198032	Distinct_Mixl1_peaks_293	233	178.5	ENSDARG00000006021	ENSDART00000026050	agtpbp1	ATP/GTP binding protein 1 [Source:ZFIN;Acc:ZDB-GENE-081104-267]
chr8	20010061	20010373	Distinct_Mixl1_peaks_294	312	-15792	ENSDARG00000074129	ENSDART00000111710	EDEM3	ER degradation enhancer, mannosidase alpha-like 3 [Source:HGNC Symbol;Acc:16787]
chr8	49026102	49026277	Distinct_Mixl1_peaks_295	175	-16515.5	ENSDARG00000018653	ENSDART00000021668	acot7	acyl-CoA thioesterase 7 [Source:ZFIN;Acc:ZDB-GENE-040912-42]
chr8	37375421	37375784	Distinct_Mixl1_peaks_296	363	-3604.5	ENSDARG00000091241	ENSDART00000129357	GLT1D1	glycosyltransferase 1 domain containing 1 [Source:HGNC Symbol;Acc:26483]
chr8	22410522	22411138	Distinct_Mixl1_peaks_297	616
chr8	20973890	20974021	Distinct_Mixl1_peaks_298	131	-2995.5	ENSDARG00000015164	ENSDART00000140750	mknk2b	MAP kinase-interacting serine/threonine kinase 2b [Source:ZFIN;Acc:ZDB-GENE-030829-2]
chr8	15734254	15734492	Distinct_Mixl1_peaks_299	238	-12557	ENSDARG00000016981	ENSDART00000141763	bcar3	breast cancer anti-estrogen resistance 3 [Source:ZFIN;Acc:ZDB-GENE-080513-4]
chr9	13750019	13750347	Distinct_Mixl1_peaks_300	328	25422	ENSDARG00000085941	ENSDART00000121341	5S_rRNA	5S ribosomal RNA [Source:RFAM;Acc:RF00001]
chr9	34937349	34937605	Distinct_Mixl1_peaks_301	256	-31137	ENSDARG00000095161	ENSDART00000135929	si:rp71-10g3.1	si:rp71-10g3.1 [Source:ZFIN;Acc:ZDB-GENE-070912-700]
chr9	3498861	3499029	Distinct_Mixl1_peaks_302	168	5916	ENSDARG00000095577	ENSDART00000136599	cybrd1	cytochrome b reductase 1 [Source:ZFIN;Acc:ZDB-GENE-050522-365]
chr9	28909528	28909814	Distinct_Mixl1_peaks_303	286	-37	ENSDARG00000062258	ENSDART00000089761	ARMC8	armadillo repeat containing 8 [Source:HGNC Symbol;Acc:24999]
chr9	23412370	23412552	Distinct_Mixl1_peaks_304	182	-12450	ENSDARG00000093136	ENSDART00000148059	si:ch211-213j22.1	si:ch211-213j22.1 [Source:ZFIN;Acc:ZDB-GENE-081104-174]
chr9	3351850	3352103	Distinct_Mixl1_peaks_305	253	-32572.5	ENSDARG00000013125	ENSDART00000019910	dlx1a	distal-less homeobox gene 1a [Source:ZFIN;Acc:ZDB-GENE-990415-48]
chr9	24383537	24384003	Distinct_Mixl1_peaks_306	466	-8056	ENSDARG00000032708	ENSDART00000046423	arl4cb	ADP-ribosylation factor-like 4Cb [Source:ZFIN;Acc:ZDB-GENE-040426-2382]
chr9	13750355	13750431	Distinct_Mixl1_peaks_307	76	25632	ENSDARG00000085941	ENSDART00000121341	5S_rRNA	5S ribosomal RNA [Source:RFAM;Acc:RF00001]
chr9	27066928	27067212	Distinct_Mixl1_peaks_308	284	43736	ENSDARG00000062349	ENSDART00000090052	arhgap15	Rho GTPase activating protein 15 [Source:ZFIN;Acc:ZDB-GENE-070912-314]
chr9	33561537	33562018	Distinct_Mixl1_peaks_309	481	-75944.5	ENSDARG00000061885	ENSDART00000088791	satb2	SATB homeobox 2 [Source:ZFIN;Acc:ZDB-GENE-070912-212]
chr9	24334966	24335054	Distinct_Mixl1_peaks_310	88	46092	ENSDARG00000079858	ENSDART00000113241	tmem163	transmembrane protein 163 [Source:ZFIN;Acc:ZDB-GENE-081104-429]
chr9	9668524	9669388	Distinct_Mixl1_peaks_311	864	5960	ENSDARG00000006292	ENSDART00000081859	C9H3orf15	chromosome 3 open reading frame 15 [Source:HGNC Symbol;Acc:24010]
chr9	24857237	24857590	Distinct_Mixl1_peaks_312	353	-1701.5	ENSDARG00000013025	ENSDART00000009932	ints6	integrator complex subunit 6 [Source:ZFIN;Acc:ZDB-GENE-070906-1]
chr9	32366709	32367263	Distinct_Mixl1_peaks_313	554	19354	ENSDARG00000016022	ENSDART00000137343	zic5	zic family member 5 (odd-paired homolog, Drosophila) [Source:ZFIN;Acc:ZDB-GENE-040622-1]
chr9	13723650	13723797	Distinct_Mixl1_peaks_314	147	-1037.5	ENSDARG00000085941	ENSDART00000121341	5S_rRNA	5S ribosomal RNA [Source:RFAM;Acc:RF00001]
chr9	7704962	7705043	Distinct_Mixl1_peaks_315	81	8185.5	ENSDARG00000058644	ENSDART00000136438	DNAJB2	DnaJ (Hsp40) homolog, subfamily B, member 2 [Source:HGNC Symbol;Acc:5228]
chr9	30014644	30014983	Distinct_Mixl1_peaks_316	339	-21747.5	ENSDARG00000000631	ENSDART00000000670	ptpn4a	protein tyrosine phosphatase, non-receptor type 4, a [Source:ZFIN;Acc:ZDB-GENE-030616-449]
chr9	52782824	52783267	Distinct_Mixl1_peaks_317	443	1468.5	ENSDARG00000004712	ENSDART00000125742	tbr1b	T-box, brain, 1b [Source:ZFIN;Acc:ZDB-GENE-000323-1]
chr9	13750452	13751022	Distinct_Mixl1_peaks_318	570	25976	ENSDARG00000085941	ENSDART00000121341	5S_rRNA	5S ribosomal RNA [Source:RFAM;Acc:RF00001]
chr9	41000946	41001006	Distinct_Mixl1_peaks_319	60	-28588	ENSDARG00000069111	ENSDART00000100311	IKZF2	IKAROS family zinc finger 2 (Helios) [Source:HGNC Symbol;Acc:13177]
chr10	32364370	32364597	Distinct_Mixl1_peaks_320	227	57395.5	ENSDARG00000092847	ENSDART00000132288	si:dkey-30j19.3	si:dkey-30j19.3 [Source:ZFIN;Acc:ZDB-GENE-091204-116]
chr10	7811270	7811495	Distinct_Mixl1_peaks_321	225	20112.5	ENSDARG00000030498	ENSDART00000146913	il6st	interleukin 6 signal transducer [Source:ZFIN;Acc:ZDB-GENE-080104-6]
chr10	1174966	1175195	Distinct_Mixl1_peaks_322	229	31449.5	ENSDARG00000075729	ENSDART00000114261	bmpr1bb	bone morphogenetic protein receptor, type 1bb [Source:ZFIN;Acc:ZDB-GENE-090610-1]
chr10	16804553	16805421	Distinct_Mixl1_peaks_323	868	-9695	ENSDARG00000079729	ENSDART00000130144	CABZ01085241.1	fibrillin 3 [Source:HGNC Symbol;Acc:18794]
chr10	13730649	13730944	Distinct_Mixl1_peaks_324	295	-89785.5	ENSDARG00000094468	ENSDART00000135181	si:ch211-121k24.1	si:ch211-121k24.1 [Source:ZFIN;Acc:ZDB-GENE-091204-35]
chr10	38809211	38809540	Distinct_Mixl1_peaks_325	329	-27707.5	ENSDARG00000033901	ENSDART00000141183	msi2a	musashi homolog 2a (Drosophila) [Source:ZFIN;Acc:ZDB-GENE-030826-25]
chr10	8715004	8715236	Distinct_Mixl1_peaks_326	232	3607	ENSDARG00000095081	ENSDART00000142121	si:ch1073-111a5.3	si:ch1073-111a5.3 [Source:ZFIN;Acc:ZDB-GENE-091204-135]
chr10	41197673	41197925	Distinct_Mixl1_peaks_327	252	-59527	ENSDARG00000009806	ENSDART00000003435	smfn	small fragment nuclease [Source:ZFIN;Acc:ZDB-GENE-040426-1709]
chr10	7273336	7273635	Distinct_Mixl1_peaks_328	299	-44862.5	ENSDARG00000053381	ENSDART00000075412	PPAP2A (2 of 2)	phosphatidic acid phosphatase type 2A [Source:HGNC Symbol;Acc:9228]
chr10	14838398	14838634	Distinct_Mixl1_peaks_329	236	26198	ENSDARG00000080563	ENSDART00000119016	CU138537.1
chr10	6209727	6209992	Distinct_Mixl1_peaks_330	265	18530.5	ENSDARG00000053020	ENSDART00000145495	ppp2cb	protein phosphatase 2 (formerly 2A), catalytic subunit, beta isoform [Source:ZFIN;Acc:ZDB-GENE-040426-2487]
chr10	12186120	12186425	Distinct_Mixl1_peaks_331	305	51010.5	ENSDARG00000044213	ENSDART00000148881	lpar1	lysophosphatidic acid receptor 1 [Source:ZFIN;Acc:ZDB-GENE-030616-499]
chr10	15620164	15620595	Distinct_Mixl1_peaks_332	431	-11278.5	ENSDARG00000002271	ENSDART00000139259	zfand5b	zinc finger, AN1-type domain 5b [Source:ZFIN;Acc:ZDB-GENE-040426-875]
chr10	10315834	10315977	Distinct_Mixl1_peaks_333	143	-1675.5	ENSDARG00000079049	ENSDART00000109432	CERCAM	cerebral endothelial cell adhesion molecule [Source:HGNC Symbol;Acc:23723]
chr10	46350779	46351135	Distinct_Mixl1_peaks_334	356	-21821	ENSDARG00000042502	ENSDART00000062324	h2afvl	H2A histone family, member V, like [Source:ZFIN;Acc:ZDB-GENE-050506-24]
chr10	8720492	8720495	Distinct_Mixl1_peaks_335	3	975.5	ENSDARG00000036670	ENSDART00000129643	aplnrb	apelin receptor b [Source:ZFIN;Acc:ZDB-GENE-050913-90]
chr10	22751008	22751402	Distinct_Mixl1_peaks_336	394	14203	ENSDARG00000044029	ENSDART00000146040	EFNB3 (2 of 2)	ephrin B3a [Source:ZFIN;Acc:ZDB-GENE-100316-1]
chr10	16777130	16777921	Distinct_Mixl1_peaks_337	791	-37156.5	ENSDARG00000079729	ENSDART00000130144	CABZ01085241.1	fibrillin 3 [Source:HGNC Symbol;Acc:18794]
chr11	43726655	43726941	Distinct_Mixl1_peaks_338	286	4631	ENSDARG00000038843	ENSDART00000123404	il17rd	interleukin 17 receptor D [Source:ZFIN;Acc:ZDB-GENE-020320-5]
chr11	23512600	23512865	Distinct_Mixl1_peaks_339	265	56247.5	ENSDARG00000074098	ENSDART00000111850	si:ch211-86h15.1	si:ch211-86h15.1 [Source:ZFIN;Acc:ZDB-GENE-081107-38]
chr11	42584998	42585211	Distinct_Mixl1_peaks_340	213	27965.5	ENSDARG00000034826	ENSDART00000140011	park7	parkinson disease (autosomal recessive, early onset) 7 [Source:ZFIN;Acc:ZDB-GENE-041010-5]
chr11	12729857	12730774	Distinct_Mixl1_peaks_341	917	-4456.5	ENSDARG00000089182	ENSDART00000127768	zgc:91850	zgc:91850 [Source:ZFIN;Acc:ZDB-GENE-040801-211]
chr11	5841173	5841535	Distinct_Mixl1_peaks_342	362	-10624	ENSDARG00000089646	ENSDART00000126084	BX323045.2	Uncharacterized protein [Source:UniProtKB/TrEMBL;Acc:E7F3H1]
chr11	26023319	26023459	Distinct_Mixl1_peaks_343	140	33588	ENSDARG00000002750	ENSDART00000127817	phf20a	PHD finger protein 20, a [Source:ZFIN;Acc:ZDB-GENE-070912-270]
chr11	14946516	14946676	Distinct_Mixl1_peaks_344	160	28717	ENSDARG00000078504	ENSDART00000109308	CU459081.1	Uncharacterized protein [Source:UniProtKB/TrEMBL;Acc:E7FEG8]
chr11	19433638	19433836	Distinct_Mixl1_peaks_345	198	-89	ENSDARG00000003169	ENSDART00000103969	magi1	membrane associated guanylate kinase, WW and PDZ domain containing 1 [Source:ZFIN;Acc:ZDB-GENE-030131-5110]
chr11	45908383	45908671	Distinct_Mixl1_peaks_346	288	128	ENSDARG00000018118	ENSDART00000023794	TK1 (1 of 2)	thymidine kinase 1, soluble [Source:HGNC Symbol;Acc:11830]
chr11	410800	411036	Distinct_Mixl1_peaks_347	236	-853	ENSDARG00000074906	ENSDART00000122253	znf831	zinc finger protein 831 [Source:ZFIN;Acc:ZDB-GENE-081022-210]
chr11	23491539	23491562	Distinct_Mixl1_peaks_348	23	35065.5	ENSDARG00000074098	ENSDART00000111850	si:ch211-86h15.1	si:ch211-86h15.1 [Source:ZFIN;Acc:ZDB-GENE-081107-38]
chr11	15689463	15689929	Distinct_Mixl1_peaks_349	466	30808	ENSDARG00000009724	ENSDART00000124968	rpn2	ribophorin II [Source:ZFIN;Acc:ZDB-GENE-030131-7928]
chr11	12729244	12729778	Distinct_Mixl1_peaks_350	534	-5261	ENSDARG00000089182	ENSDART00000127768	zgc:91850	zgc:91850 [Source:ZFIN;Acc:ZDB-GENE-040801-211]
chr11	26154171	26154458	Distinct_Mixl1_peaks_351	287	7110.5	ENSDARG00000076075	ENSDART00000097316	MYH7B (1 of 3)	myosin, heavy chain 7B, cardiac muscle, beta [Source:HGNC Symbol;Acc:15906]
chr11	43715254	43715470	Distinct_Mixl1_peaks_352	216	1468	ENSDARG00000054509	ENSDART00000076711	hesx1	homeo box (expressed in ES cells) 1 [Source:ZFIN;Acc:ZDB-GENE-990415-130]
chr11	286544	286775	Distinct_Mixl1_peaks_353	231	2934.5	ENSDARG00000076518	ENSDART00000109091	METTL1	methyltransferase like 1 [Source:HGNC Symbol;Acc:7030]
chr11	37244458	37244724	Distinct_Mixl1_peaks_354	266	-5655	ENSDARG00000055295	ENSDART00000077641	cyb561d1	cytochrome b-561 domain containing 1 [Source:ZFIN;Acc:ZDB-GENE-040912-157]
chr11	19101066	19101183	Distinct_Mixl1_peaks_355	117	4338.5	ENSDARG00000080597	ENSDART00000116360	5S_rRNA	5S ribosomal RNA [Source:RFAM;Acc:RF00001]
chr11	15851777	15852161	Distinct_Mixl1_peaks_356	384	9091	ENSDARG00000044925	ENSDART00000104111	CDK5RAP1	CDK5 regulatory subunit associated protein 1 [Source:HGNC Symbol;Acc:15880]
chr11	15688297	15689131	Distinct_Mixl1_peaks_357	834	29826	ENSDARG00000009724	ENSDART00000124968	rpn2	ribophorin II [Source:ZFIN;Acc:ZDB-GENE-030131-7928]
chr11	23491655	23491890	Distinct_Mixl1_peaks_358	235	35287.5	ENSDARG00000074098	ENSDART00000111850	si:ch211-86h15.1	si:ch211-86h15.1 [Source:ZFIN;Acc:ZDB-GENE-081107-38]
chr11	26117035	26117165	Distinct_Mixl1_peaks_359	130	-21702	ENSDARG00000080181	ENSDART00000118183	dre-mir-499	dre-mir-499 [Source:miRBase;Acc:MI0004766]
chr11	23129107	23129331	Distinct_Mixl1_peaks_360	224	-16115	ENSDARG00000010794	ENSDART00000006580	tfeb	transcription factor EB [Source:ZFIN;Acc:ZDB-GENE-090807-3]
chr11	46131812	46132079	Distinct_Mixl1_peaks_361	267	26772.5	ENSDARG00000030791	ENSDART00000046179	mafg2	v-maf musculoaponeurotic fibrosarcoma oncogene homolog g (avian), 2 [Source:ZFIN;Acc:ZDB-GENE-040426-2403]
chr11	6698675	6698902	Distinct_Mixl1_peaks_362	227	-35012.5	ENSDARG00000095559	ENSDART00000146661	si:dkey-246j7.1	si:dkey-246j7.1 [Source:ZFIN;Acc:ZDB-GENE-050419-230]
chr11	15689234	15689314	Distinct_Mixl1_peaks_363	80	30386	ENSDARG00000009724	ENSDART00000124968	rpn2	ribophorin II [Source:ZFIN;Acc:ZDB-GENE-030131-7928]
chr11	269397	269747	Distinct_Mixl1_peaks_364	350	-3784	ENSDARG00000024295	ENSDART00000035737	slc11a2	solute carrier family 11 (proton-coupled divalent metal ion transporters), member 2 [Source:ZFIN;Acc:ZDB-GENE-021115-1]
chr11	29511131	29511489	Distinct_Mixl1_peaks_365	358	13026	ENSDARG00000032885	ENSDART00000046159	C11H1orf158	chromosome 1 open reading frame 158 [Source:HGNC Symbol;Acc:28567]
chr11	18032653	18032996	Distinct_Mixl1_peaks_366	343
chr11	12278879	12278990	Distinct_Mixl1_peaks_367	111	-2136.5	ENSDARG00000022334	ENSDART00000041914	BX469912.1	keratin 23 (histone deacetylase inducible) [Source:HGNC Symbol;Acc:6438]
chr12	28712259	28712500	Distinct_Mixl1_peaks_368	241	-288.5	ENSDARG00000054033	ENSDART00000136415	hoxb1b	homeo box B1b [Source:ZFIN;Acc:ZDB-GENE-980526-290]
chr12	5357478	5357726	Distinct_Mixl1_peaks_369	248	9749	ENSDARG00000074229	ENSDART00000110514	PRR12 (1 of 2)	proline rich 12 [Source:HGNC Symbol;Acc:29217]
chr12	3047915	3049207	Distinct_Mixl1_peaks_370	1292	-22821	ENSDARG00000083600	ENSDART00000118458	U1	U1 spliceosomal RNA [Source:RFAM;Acc:RF00003]
chr12	28712511	28712613	Distinct_Mixl1_peaks_371	102	-106	ENSDARG00000054033	ENSDART00000136415	hoxb1b	homeo box B1b [Source:ZFIN;Acc:ZDB-GENE-980526-290]
chr12	24845813	24846184	Distinct_Mixl1_peaks_372	371	-550.5	ENSDARG00000055381	ENSDART00000077732	bambia	BMP and activin membrane-bound inhibitor (Xenopus laevis) homolog a [Source:ZFIN;Acc:ZDB-GENE-010416-1]
chr12	17082075	17082853	Distinct_Mixl1_peaks_373	778	-73513	ENSDARG00000062672	ENSDART00000090881	CR456623.1	Uncharacterized protein [Source:UniProtKB/TrEMBL;Acc:E7F7K0]
chr12	3045500	3046686	Distinct_Mixl1_peaks_374	1186	-25289	ENSDARG00000083600	ENSDART00000118458	U1	U1 spliceosomal RNA [Source:RFAM;Acc:RF00003]
chr12	9663682	9664250	Distinct_Mixl1_peaks_375	568	-48247	ENSDARG00000033999	ENSDART00000141212	cyp26a1	cytochrome P450, subfamily XXVIA, polypeptide 1 [Source:ZFIN;Acc:ZDB-GENE-990415-44]
chr12	34330895	34331009	Distinct_Mixl1_peaks_376	114	-25114	ENSDARG00000079003	ENSDART00000111612	nog3	noggin 3 [Source:ZFIN;Acc:ZDB-GENE-990714-8]
chr12	34051946	34052060	Distinct_Mixl1_peaks_377	114	-25112	ENSDARG00000053528	ENSDART00000075568	NOG (2 of 3)	noggin [Source:HGNC Symbol;Acc:7866]
chr12	7147558	7148007	Distinct_Mixl1_peaks_378	449	-1554.5	ENSDARG00000045219	ENSDART00000122271	dkk1b	dickkopf 1b [Source:ZFIN;Acc:ZDB-GENE-990708-5]
chr12	10251564	10252034	Distinct_Mixl1_peaks_379	470	-2396	ENSDARG00000031293	ENSDART00000135871	DNAJC9	DnaJ (Hsp40) homolog, subfamily C, member 9 [Source:ZFIN;Acc:ZDB-GENE-040718-130]
chr12	21855922	21856216	Distinct_Mixl1_peaks_380	294	-2862	ENSDARG00000089747	ENSDART00000126374	FP565451.1	Uncharacterized protein [Source:UniProtKB/TrEMBL;Acc:F1QJ53]
chr12	19686577	19686793	Distinct_Mixl1_peaks_381	216	-2696	ENSDARG00000045157	ENSDART00000057918	si:ch211-147h1.4	si:ch211-147h1.4 [Source:ZFIN;Acc:ZDB-GENE-040724-228]
chr12	17605383	17605595	Distinct_Mixl1_peaks_382	212	-11889	ENSDARG00000089287	ENSDART00000124334	HTR7 (2 of 2)	5-hydroxytryptamine (serotonin) receptor 7, adenylate cyclase-coupled [Source:HGNC Symbol;Acc:5302]
chr12	21980011	21980303	Distinct_Mixl1_peaks_383	292	107	ENSDARG00000052518	ENSDART00000074384	STX4	syntaxin 4 [Source:HGNC Symbol;Acc:11439]
chr12	26960173	26960441	Distinct_Mixl1_peaks_384	268	28	ENSDARG00000011496	ENSDART00000011662	ppm1bb	protein phosphatase, Mg2+/Mn2+ dependent, 1Bb [Source:ZFIN;Acc:ZDB-GENE-041114-185]
chr12	33418024	33418394	Distinct_Mixl1_peaks_385	370	1610	ENSDARG00000057481	ENSDART00000080166	RNF157	ring finger protein 157 [Source:HGNC Symbol;Acc:29402]
chr12	17081611	17082013	Distinct_Mixl1_peaks_386	402	-74165	ENSDARG00000062672	ENSDART00000090881	CR456623.1	Uncharacterized protein [Source:UniProtKB/TrEMBL;Acc:E7F7K0]
chr12	25812301	25812526	Distinct_Mixl1_peaks_387	225	87907.5	ENSDARG00000085966	ENSDART00000121366	5S_rRNA	5S ribosomal RNA [Source:RFAM;Acc:RF00001]
chr12	33016057	33016405	Distinct_Mixl1_peaks_388	348	77510	ENSDARG00000045065	ENSDART00000138251	vti1a	vesicle transport through interaction with t-SNAREs homolog 1A (yeast) [Source:ZFIN;Acc:ZDB-GENE-050809-135]
chr12	50419754	50419912	Distinct_Mixl1_peaks_389	158	3932	ENSDARG00000087733	ENSDART00000128258	PARG	poly (ADP-ribose) glycohydrolase [Source:HGNC Symbol;Acc:8605]
chr12	33772110	33772475	Distinct_Mixl1_peaks_390	365	7020.5	ENSDARG00000076997	ENSDART00000111615	STXBP4	syntaxin binding protein 4 [Source:HGNC Symbol;Acc:19694]
chr12	48914385	48914715	Distinct_Mixl1_peaks_391	330	-13449	ENSDARG00000084796	ENSDART00000120196	5S_rRNA	5S ribosomal RNA [Source:RFAM;Acc:RF00001]
chr12	14832084	14832666	Distinct_Mixl1_peaks_392	582	-2934	ENSDARG00000055630	ENSDART00000078021	foxh1	forkhead box H1 [Source:ZFIN;Acc:ZDB-GENE-000616-15]
chr12	36353766	36353955	Distinct_Mixl1_peaks_393	189	-16543.5	ENSDARG00000010018	ENSDART00000123988		QKI, KH domain containing, RNA binding [Source:HGNC Symbol;Acc:21100]
chr12	6034515	6034762	Distinct_Mixl1_peaks_394	247	11903.5	ENSDARG00000054528	ENSDART00000110641		Uncharacterized protein [Source:UniProtKB/TrEMBL;Acc:E7F581]
chr12	28552574	28552842	Distinct_Mixl1_peaks_395	268	-5889	ENSDARG00000084675	ENSDART00000120075	5S_rRNA	5S ribosomal RNA [Source:RFAM;Acc:RF00001]
chr13	47027266	47027534	Distinct_Mixl1_peaks_396	268	65021	ENSDARG00000058115	ENSDART00000148671	fgfr2	fibroblast growth factor receptor 2 [Source:ZFIN;Acc:ZDB-GENE-030323-1]
chr13	34146318	34146674	Distinct_Mixl1_peaks_397	356
chr13	34055220	34055528	Distinct_Mixl1_peaks_398	308	11275	ENSDARG00000076895	ENSDART00000112985	flrt3	fibronectin leucine rich transmembrane 3 [Source:ZFIN;Acc:ZDB-GENE-030131-1988]
chr13	7048076	7048387	Distinct_Mixl1_peaks_399	311	48423.5	ENSDARG00000075119	ENSDART00000111625	NINL	ninein-like [Source:HGNC Symbol;Acc:29163]
chr13	50717004	50717225	Distinct_Mixl1_peaks_400	221	-7940.5	ENSDARG00000023627	ENSDART00000097845	ggps1	geranylgeranyl diphosphate synthase 1 [Source:ZFIN;Acc:ZDB-GENE-030131-8742]
chr13	44084783	44085120	Distinct_Mixl1_peaks_401	337	55448.5	ENSDARG00000056986	ENSDART00000084321	dact2	dapper homolog 2, antagonist of beta-catenin (xenopus) [Source:ZFIN;Acc:ZDB-GENE-030131-9975]
chr13	874201	874480	Distinct_Mixl1_peaks_402	279	2544.5	ENSDARG00000074919	ENSDART00000114655	BFSP1	beaded filament structural protein 1, filensin [Source:HGNC Symbol;Acc:1040]
chr13	28729429	28729700	Distinct_Mixl1_peaks_403	271	-6900.5	ENSDARG00000033551	ENSDART00000043117	fbxw4	F-box and WD-40 domain protein 4 [Source:ZFIN;Acc:ZDB-GENE-000516-1]
chr13	53738506	53739179	Distinct_Mixl1_peaks_404	673	45537.5	ENSDARG00000090314	ENSDART00000128615	SHISA8 (2 of 2)	shisa homolog 8 (Xenopus laevis) [Source:HGNC Symbol;Acc:18351]
chr13	26353509	26353700	Distinct_Mixl1_peaks_405	191
chr13	26259103	26259461	Distinct_Mixl1_peaks_406	358
chr13	54054158	54054616	Distinct_Mixl1_peaks_407	458	-2385	ENSDARG00000017164	ENSDART00000017456	vent	ventral expressed homeobox [Source:ZFIN;Acc:ZDB-GENE-010108-2]
chr13	33540935	33541260	Distinct_Mixl1_peaks_408	325	169.5	ENSDARG00000078333	ENSDART00000144848	tmem234	transmembrane protein 234 [Source:ZFIN;Acc:ZDB-GENE-090313-326]
chr13	46922190	46922235	Distinct_Mixl1_peaks_409	45	-40166.5	ENSDARG00000058115	ENSDART00000148671	fgfr2	fibroblast growth factor receptor 2 [Source:ZFIN;Acc:ZDB-GENE-030323-1]
chr13	32176795	32177037	Distinct_Mixl1_peaks_410	242	14802	ENSDARG00000017696	ENSDART00000026726	diexf	digestive organ expansion factor homolog [Source:ZFIN;Acc:ZDB-GENE-021217-2]
chr13	53737748	53738420	Distinct_Mixl1_peaks_411	672	44779	ENSDARG00000090314	ENSDART00000128615	SHISA8 (2 of 2)	shisa homolog 8 (Xenopus laevis) [Source:HGNC Symbol;Acc:18351]
chr13	19375363	19375754	Distinct_Mixl1_peaks_412	391	7966.5	ENSDARG00000039701	ENSDART00000058036	emx2	empty spiracles homeobox 2 [Source:ZFIN;Acc:ZDB-GENE-990415-54]
chr13	3552878	3553185	Distinct_Mixl1_peaks_413	307	23716.5	ENSDARG00000058804	ENSDART00000081747	CU019624.1	Uncharacterized protein [Source:UniProtKB/TrEMBL;Acc:F1R9L3]
chr13	7047729	7048036	Distinct_Mixl1_peaks_414	307	48074.5	ENSDARG00000075119	ENSDART00000111625	NINL	ninein-like [Source:HGNC Symbol;Acc:29163]
chr13	45632874	45633129	Distinct_Mixl1_peaks_415	255	-8970.5	ENSDARG00000052856	ENSDART00000074787	khdrbs1a	KH domain containing, RNA binding, signal transduction associated 1a [Source:ZFIN;Acc:ZDB-GENE-000210-25]
chr13	2486125	2486214	Distinct_Mixl1_peaks_416	89	22347.5	ENSDARG00000088034	ENSDART00000124322	5S_rRNA	5S ribosomal RNA [Source:RFAM;Acc:RF00001]
chr13	22260188	22260388	Distinct_Mixl1_peaks_417	200	-3014	ENSDARG00000085824	ENSDART00000121224	5S_rRNA	5S ribosomal RNA [Source:RFAM;Acc:RF00001]
chr13	25974709	25975006	Distinct_Mixl1_peaks_418	297	5819.5	ENSDARG00000061375	ENSDART00000147420	sgpl1	sphingosine-1-phosphate lyase 1 [Source:ZFIN;Acc:ZDB-GENE-070410-24]
chr13	32434723	32435011	Distinct_Mixl1_peaks_419	288	66895	ENSDARG00000014091	ENSDART00000020270	osr1	odd-skipped related 1 (Drosophila) [Source:ZFIN;Acc:ZDB-GENE-070321-1]
chr13	44103387	44103593	Distinct_Mixl1_peaks_420	206	73987	ENSDARG00000056986	ENSDART00000084321	dact2	dapper homolog 2, antagonist of beta-catenin (xenopus) [Source:ZFIN;Acc:ZDB-GENE-030131-9975]
chr13	25153958	25154322	Distinct_Mixl1_peaks_421	364	23943	ENSDARG00000055429	ENSDART00000148191	KAT6B	K(lysine) acetyltransferase 6B [Source:HGNC Symbol;Acc:17582]
chr13	20631925	20632508	Distinct_Mixl1_peaks_422	583	7663.5	ENSDARG00000039936	ENSDART00000058415	GFRA1 (2 of 3)	GDNF family receptor alpha 1 [Source:HGNC Symbol;Acc:4243]
chr13	15655831	15656120	Distinct_Mixl1_peaks_423	289	-2749.5	ENSDARG00000008480	ENSDART00000130832	trmt61a	tRNA methyltransferase 61 homolog A (S. cerevisiae) [Source:ZFIN;Acc:ZDB-GENE-040718-5]
chr13	25773037	25773354	Distinct_Mixl1_peaks_424	317	-119.5	ENSDARG00000061413	ENSDART00000087553	sec23ip	SEC23 interacting protein [Source:ZFIN;Acc:ZDB-GENE-030131-5259]
chr13	3069465	3069784	Distinct_Mixl1_peaks_425	319	35009.5	ENSDARG00000031278	ENSDART00000042875	CU570981.1	Uncharacterized protein [Source:UniProtKB/TrEMBL;Acc:F1RD98]
chr13	9577039	9577215	Distinct_Mixl1_peaks_426	176	-3134	ENSDARG00000089850	ENSDART00000125593	CABZ01067711.1	Uncharacterized protein [Source:UniProtKB/TrEMBL;Acc:F1QW57]
chr13	34145125	34145772	Distinct_Mixl1_peaks_427	647
chr13	9863378	9863634	Distinct_Mixl1_peaks_428	256	36927	ENSDARG00000058008	ENSDART00000080808	six3a	sine oculis homeobox homolog 3a [Source:ZFIN;Acc:ZDB-GENE-990415-127]
chr13	4088107	4088486	Distinct_Mixl1_peaks_429	379	-7317.5	ENSDARG00000039806	ENSDART00000058215	tb	T, brachyury homolog b [Source:ZFIN;Acc:ZDB-GENE-081028-48]
chr13	32445989	32446338	Distinct_Mixl1_peaks_430	349	78191.5	ENSDARG00000014091	ENSDART00000020270	osr1	odd-skipped related 1 (Drosophila) [Source:ZFIN;Acc:ZDB-GENE-070321-1]
chr13	53919735	53920041	Distinct_Mixl1_peaks_431	306	-18442	ENSDARG00000087377	ENSDART00000121457	LBH	limb bud and heart development homolog (mouse) [Source:HGNC Symbol;Acc:29532]
chr13	51172562	51172801	Distinct_Mixl1_peaks_432	239	-2994.5	ENSDARG00000052396	ENSDART00000074230	pkz	protein kinase containing Z-DNA binding domains [Source:ZFIN;Acc:ZDB-GENE-050301-2]
chr13	31290775	31290882	Distinct_Mixl1_peaks_433	107	-3250.5	ENSDARG00000075225	ENSDART00000110560	si:ch211-223a10.1	si:ch211-223a10.1 [Source:ZFIN;Acc:ZDB-GENE-090313-86]
chr13	17271253	17271258	Distinct_Mixl1_peaks_434	5
chr13	5237158	5237327	Distinct_Mixl1_peaks_435	169	-5211.5	ENSDARG00000012078	ENSDART00000140215	meis1	myeloid ecotropic viral integration 1 [Source:ZFIN;Acc:ZDB-GENE-020122-1]
chr14	7107570	7107826	Distinct_Mixl1_peaks_436	256	-1895	ENSDARG00000078572	ENSDART00000108796	STOX2 (2 of 2)	storkhead box 2 [Source:HGNC Symbol;Acc:25450]
chr14	3408665	3408906	Distinct_Mixl1_peaks_437	241	4944.5	ENSDARG00000087811	ENSDART00000130960	cdx1a	caudal type homeo box transcription factor 1 a [Source:ZFIN;Acc:ZDB-GENE-050510-1]
chr14	18371163	18371457	Distinct_Mixl1_peaks_438	294	-95091	ENSDARG00000095543	ENSDART00000140641	si:dkey-27i16.2	si:dkey-27i16.2 [Source:ZFIN;Acc:ZDB-GENE-030131-9667]
chr14	31417370	31417607	Distinct_Mixl1_peaks_439	237	4842.5	ENSDARG00000008796	ENSDART00000023526	her5	hairy-related 5 [Source:ZFIN;Acc:ZDB-GENE-990415-90]
chr14	32774200	32774289	Distinct_Mixl1_peaks_440	89	13051.5	ENSDARG00000039218	ENSDART00000057296	GPR101	G protein-coupled receptor 101 [Source:HGNC Symbol;Acc:14963]
chr14	37444413	37444721	Distinct_Mixl1_peaks_441	308	-3147	ENSDARG00000036194	ENSDART00000137652	pitx2	paired-like homeodomain transcription factor 2 [Source:ZFIN;Acc:ZDB-GENE-990714-27]
chr14	5392268	5392580	Distinct_Mixl1_peaks_442	312	453	ENSDARG00000025131	ENSDART00000031508	lbx2	ladybird homeobox homolog 2 (Drosophila) [Source:ZFIN;Acc:ZDB-GENE-001206-2]
chr14	34985275	34985531	Distinct_Mixl1_peaks_443	256	1450	ENSDARG00000036385	ENSDART00000123637	foxa	forkhead box A sequence [Source:ZFIN;Acc:ZDB-GENE-990415-76]
chr14	10873625	10873941	Distinct_Mixl1_peaks_444	316	-3357	ENSDARG00000084075	ENSDART00000119475	5S_rRNA	5S ribosomal RNA [Source:RFAM;Acc:RF00001]
chr14	35130436	35130649	Distinct_Mixl1_peaks_445	213	-474.5	ENSDARG00000036375	ENSDART00000123607	cyfip2	cytoplasmic FMR1 interacting protein 2 [Source:ZFIN;Acc:ZDB-GENE-080724-2]
chr14	35063186	35063442	Distinct_Mixl1_peaks_446	256	-1451	ENSDARG00000087094	ENSDART00000125254	foxa	forkhead box A sequence [Source:ZFIN;Acc:ZDB-GENE-990415-76]
chr14	32458967	32459125	Distinct_Mixl1_peaks_447	158	22650	ENSDARG00000017931	ENSDART00000146587	ddx26b	DEAD/H (Asp-Glu-Ala-Asp/His) box polypeptide 26B [Source:ZFIN;Acc:ZDB-GENE-040426-1150]
chr14	22809420	22809589	Distinct_Mixl1_peaks_448	169	-22755.5	ENSDARG00000057007	ENSDART00000144367	ctbp1	C-terminal binding protein 1 [Source:ZFIN;Acc:ZDB-GENE-010130-1]
chr14	15018591	15018888	Distinct_Mixl1_peaks_449	297	-10753.5	ENSDARG00000037495	ENSDART00000054598	rtn4rl2b	reticulon 4 receptor-like 2b [Source:ZFIN;Acc:ZDB-GENE-040310-2]
chr14	38353248	38353694	Distinct_Mixl1_peaks_450	446
chr14	31983666	31983897	Distinct_Mixl1_peaks_451	231	26072.5	ENSDARG00000012025	ENSDART00000002250	hs6st2	heparan sulfate 6-O-sulfotransferase 2 [Source:ZFIN;Acc:ZDB-GENE-030909-14]
chr14	21110038	21110795	Distinct_Mixl1_peaks_452	757	-47529.5	ENSDARG00000037433	ENSDART00000123434	fmr1	fragile X mental retardation 1 [Source:ZFIN;Acc:ZDB-GENE-020731-6]
chr14	48090581	48090927	Distinct_Mixl1_peaks_453	346	-54172	ENSDARG00000075467	ENSDART00000110191	SHISA3	shisa homolog 3 (Xenopus laevis) [Source:ZFIN;Acc:ZDB-GENE-070112-2022]
chr14	36194044	36194154	Distinct_Mixl1_peaks_454	110	64187	ENSDARG00000002609	ENSDART00000004550	RNF145 (1 of 2)	ring finger protein 145 [Source:HGNC Symbol;Acc:20853]
chr14	28929256	28929621	Distinct_Mixl1_peaks_455	365
chr14	33587592	33587636	Distinct_Mixl1_peaks_456	44	-31734	ENSDARG00000001442	ENSDART00000044884	inppl1b	inositol polyphosphate phosphatase-like 1b [Source:ZFIN;Acc:ZDB-GENE-030616-75]
chr14	18739196	18739467	Distinct_Mixl1_peaks_457	271	2274.5	ENSDARG00000082186	ENSDART00000116246	SNORA74	Small nucleolar RNA SNORA74 [Source:RFAM;Acc:RF00090]
chr14	33713983	33714307	Distinct_Mixl1_peaks_458	324	5851	ENSDARG00000055040	ENSDART00000077336	nkrf	NF-kappa B repressing factor [Source:ZFIN;Acc:ZDB-GENE-030616-73]
chr14	41600342	41600709	Distinct_Mixl1_peaks_459	367	44312.5	ENSDARG00000084594	ENSDART00000119994	5S_rRNA	5S ribosomal RNA [Source:RFAM;Acc:RF00001]
chr14	29586201	29586397	Distinct_Mixl1_peaks_460	196	-1930	ENSDARG00000034610	ENSDART00000042850	insb	preproinsulin b [Source:ZFIN;Acc:ZDB-GENE-040113-2]
chr14	31631555	31631841	Distinct_Mixl1_peaks_461	286	-3146	ENSDARG00000061548	ENSDART00000087897	si:ch211-145o7.3	si:ch211-145o7.3 [Source:ZFIN;Acc:ZDB-GENE-061207-6]
chr14	22016703	22016933	Distinct_Mixl1_peaks_462	230	11018	ENSDARG00000007864	ENSDART00000106196	CR774199.1	Uncharacterized protein [Source:UniProtKB/TrEMBL;Acc:F1R4Q7]
chr14	48259170	48259290	Distinct_Mixl1_peaks_463	120	13029	ENSDARG00000026137	ENSDART00000034606	SFXN5 (1 of 2)	sideroflexin 5b [Source:ZFIN;Acc:ZDB-GENE-050706-107]
chr14	40342906	40343103	Distinct_Mixl1_peaks_464	197	486.5	ENSDARG00000036162	ENSDART00000144599	hnrnpa0	heterogeneous nuclear ribonucleoprotein A0 [Source:ZFIN;Acc:ZDB-GENE-030131-6154]
chr14	18451598	18451875	Distinct_Mixl1_peaks_465	277	-14664.5	ENSDARG00000095543	ENSDART00000140641	si:dkey-27i16.2	si:dkey-27i16.2 [Source:ZFIN;Acc:ZDB-GENE-030131-9667]
chr14	26865158	26865349	Distinct_Mixl1_peaks_466	191	38072.5	ENSDARG00000012019	ENSDART00000005499	glra1	glycine receptor, alpha 1 [Source:ZFIN;Acc:ZDB-GENE-991117-1]
chr14	18741443	18741765	Distinct_Mixl1_peaks_467	322	-3296	ENSDARG00000004926	ENSDART00000134745	slbp	stem-loop binding protein [Source:ZFIN;Acc:ZDB-GENE-030131-9686]
chr14	53566114	53566283	Distinct_Mixl1_peaks_468	169	-2256.5	ENSDARG00000073788	ENSDART00000137901	C14H4orf14	nitric oxide associated 1 [Source:ZFIN;Acc:ZDB-GENE-080220-18]
chr14	25506516	25506759	Distinct_Mixl1_peaks_469	243	-55909.5	ENSDARG00000081745	ENSDART00000116220	dre-mir-218a-1	dre-mir-218a-1 [Source:miRBase;Acc:MI0002051]
chr15	36849046	36849285	Distinct_Mixl1_peaks_470	239	-3861.5	ENSDARG00000068657	ENSDART00000099392	irgq2	immunity-related GTPase family, q2 [Source:ZFIN;Acc:ZDB-GENE-051212-7]
chr15	15210915	15211094	Distinct_Mixl1_peaks_471	179	6855.5	ENSDARG00000016543	ENSDART00000043104	rnmtl1a	RNA methyltransferase like 1a [Source:ZFIN;Acc:ZDB-GENE-050417-184]
chr15	13760528	13760724	Distinct_Mixl1_peaks_472	196	49492	ENSDARG00000024043	ENSDART00000121845	numbl	numb homolog (Drosophila)-like [Source:ZFIN;Acc:ZDB-GENE-051113-340]
chr15	14077948	14078270	Distinct_Mixl1_peaks_473	322	6953	ENSDARG00000040725	ENSDART00000059660	zgc:114130	zgc:114130 [Source:ZFIN;Acc:ZDB-GENE-050913-48]
chr15	33579958	33580183	Distinct_Mixl1_peaks_474	225	4280.5	ENSDARG00000090583	ENSDART00000120669	5S_rRNA	5S ribosomal RNA [Source:RFAM;Acc:RF00001]
chr15	18855233	18855447	Distinct_Mixl1_peaks_475	214	4838	ENSDARG00000023814	ENSDART00000054416	dyrk1ab	dual-specificity tyrosine-(Y)-phosphorylation regulated kinase 1A, b [Source:ZFIN;Acc:ZDB-GENE-030131-5677]
chr15	16323780	16323823	Distinct_Mixl1_peaks_476	43	-16431.5	ENSDARG00000090716	ENSDART00000143796	cltcb	clathrin, heavy polypeptide b (Hc) [Source:ZFIN;Acc:ZDB-GENE-050227-12]
chr15	12315980	12316027	Distinct_Mixl1_peaks_477	47	-513.5	ENSDARG00000057056	ENSDART00000079653	CR848025.1	prolactin-releasing peptide receptor-like protein 4 [Source:RefSeq peptide;Acc:NP_001108620]
chr15	33884105	33884283	Distinct_Mixl1_peaks_478	178	-2881	ENSDARG00000005948	ENSDART00000003674	ankmy2a	ankyrin repeat and MYND domain containing 2a [Source:ZFIN;Acc:ZDB-GENE-030131-6321]
chr15	28700880	28701281	Distinct_Mixl1_peaks_479	401	-2033.5	ENSDARG00000040815	ENSDART00000059826	tsku	tsukushi small leucine rich proteoglycan homolog (Xenopus laevis) [Source:ZFIN;Acc:ZDB-GENE-030131-4683]
chr15	42383673	42383976	Distinct_Mixl1_peaks_480	303	267.5	ENSDARG00000018806	ENSDART00000022838	ctsc	cathepsin C [Source:ZFIN;Acc:ZDB-GENE-030619-9]
chr15	24013791	24014035	Distinct_Mixl1_peaks_481	244	-15950	ENSDARG00000069314	ENSDART00000100756	tmem199	transmembrane protein 199 [Source:ZFIN;Acc:ZDB-GENE-050522-150]
chr15	26621293	26621587	Distinct_Mixl1_peaks_482	294	-55543	ENSDARG00000090764	ENSDART00000079294	bcas3	breast carcinoma amplified sequence 3 [Source:ZFIN;Acc:ZDB-GENE-040426-1257]
chr15	10542217	10542517	Distinct_Mixl1_peaks_483	300	80026	ENSDARG00000037884	ENSDART00000055220	rab30	RAB30, member RAS oncogene family [Source:ZFIN;Acc:ZDB-GENE-040718-250]
chr15	24015433	24015697	Distinct_Mixl1_peaks_484	264	-14298	ENSDARG00000069314	ENSDART00000100756	tmem199	transmembrane protein 199 [Source:ZFIN;Acc:ZDB-GENE-050522-150]
chr15	29008380	29008457	Distinct_Mixl1_peaks_485	77	-10981.5	ENSDARG00000085093	ENSDART00000120493	5S_rRNA	5S ribosomal RNA [Source:RFAM;Acc:RF00001]
chr15	26198372	26198444	Distinct_Mixl1_peaks_486	72	18690	ENSDARG00000055255	ENSDART00000077582	BX571984.2	wu:fk08b02 [Source:ZFIN;Acc:ZDB-GENE-030131-9216]
chr15	34329232	34329516	Distinct_Mixl1_peaks_487	284	-9888	ENSDARG00000015822	ENSDART00000086954	sesn3	sestrin 3 [Source:ZFIN;Acc:ZDB-GENE-040426-2924]
chr15	890159	890165	Distinct_Mixl1_peaks_488	6	-391	ENSDARG00000095708	ENSDART00000137870	BX000999.8	Uncharacterized protein [Source:UniProtKB/TrEMBL;Acc:F1QF16]
chr15	15759814	15760034	Distinct_Mixl1_peaks_489	220	39016	ENSDARG00000088898	ENSDART00000126185	CALN1	Uncharacterized protein [Source:UniProtKB/TrEMBL;Acc:E7FDQ8]
chr15	23118558	23118991	Distinct_Mixl1_peaks_490	433	-3134.5	ENSDARG00000084048	ENSDART00000119448	5S_rRNA	5S ribosomal RNA [Source:RFAM;Acc:RF00001]
chr15	15907872	15908032	Distinct_Mixl1_peaks_491	160	2737	ENSDARG00000017261	ENSDART00000049196	gdpd1	glycerophosphodiester phosphodiesterase domain containing 1 [Source:ZFIN;Acc:ZDB-GENE-040822-22]
chr15	1106444	1106705	Distinct_Mixl1_peaks_492	261	-9202.5	ENSDARG00000069945	ENSDART00000102224	P2RY12	purinergic receptor P2Y, G-protein coupled, 12 [Source:HGNC Symbol;Acc:18124]
chr15	46389514	46389815	Distinct_Mixl1_peaks_493	301	-7325.5	ENSDARG00000088463	ENSDART00000128224	CLPB	ClpB caseinolytic peptidase B homolog (E. coli) [Source:HGNC Symbol;Acc:30664]
chr15	30126136	30126229	Distinct_Mixl1_peaks_494	93	12123.5	ENSDARG00000032614	ENSDART00000142827	msi2b	musashi homolog 2b (Drosophila) [Source:ZFIN;Acc:ZDB-GENE-040426-1268]
chr15	44876517	44876764	Distinct_Mixl1_peaks_495	247	-4822.5	ENSDARG00000057408	ENSDART00000080072	CABZ01067232.1	Uncharacterized protein [Source:UniProtKB/TrEMBL;Acc:E7EXQ2]
chr15	23092017	23092070	Distinct_Mixl1_peaks_496	53	15875.5	ENSDARG00000010487	ENSDART00000011447	sae1	SUMO1 activating enzyme subunit 1 [Source:ZFIN;Acc:ZDB-GENE-040625-21]
chr16	6390739	6390760	Distinct_Mixl1_peaks_497	21	210.5	ENSDARG00000006773	ENSDART00000012053	elovl4a	elongation of very long chain fatty acids (FEN1/Elo2, SUR4/Elo3, yeast)-like 4a [Source:ZFIN;Acc:ZDB-GENE-040426-1767]
chr16	46855238	46855551	Distinct_Mixl1_peaks_498	313	-42694.5	ENSDARG00000040123	ENSDART00000102414	zfpm2a	zinc finger protein, multitype 2a [Source:ZFIN;Acc:ZDB-GENE-060130-4]
chr16	49774070	49774721	Distinct_Mixl1_peaks_499	651	19567.5	ENSDARG00000089399	ENSDART00000122584	tmem176l.2	transmembrane protein 176l.2 [Source:ZFIN;Acc:ZDB-GENE-080829-12]
chr16	46046982	46047327	Distinct_Mixl1_peaks_500	345	-27489.5	ENSDARG00000060532	ENSDART00000085376	ADAM22	ADAM metallopeptidase domain 22 [Source:HGNC Symbol;Acc:201]
chr16	11176751	11177522	Distinct_Mixl1_peaks_501	771	-6490.5	ENSDARG00000078045	ENSDART00000112343	TAF2 (2 of 2)	TAF2 RNA polymerase II, TATA box binding protein (TBP)-associated factor, 150kDa [Source:HGNC Symbol;Acc:11536]
chr16	27969775	27969863	Distinct_Mixl1_peaks_502	88	-8793	ENSDARG00000087832	ENSDART00000130641	bcl3	B-cell CLL/lymphoma 3 [Source:ZFIN;Acc:ZDB-GENE-061013-1]
chr16	57163554	57164030	Distinct_Mixl1_peaks_503	476	29239	ENSDARG00000059806	ENSDART00000083513	SACM1L (1 of 2)	zgc:158642 [Source:ZFIN;Acc:ZDB-GENE-070112-542]
chr16	27545374	27545517	Distinct_Mixl1_peaks_504	143	9775.5	ENSDARG00000074623	ENSDART00000114528	wdr67	WD repeat domain 67 [Source:ZFIN;Acc:ZDB-GENE-061218-4]
chr16	39253058	39253300	Distinct_Mixl1_peaks_505	242	3018	ENSDARG00000087777	ENSDART00000076232	CTPS (3 of 3)	CTP synthase b [Source:ZFIN;Acc:ZDB-GENE-040801-160]
chr16	32929354	32929602	Distinct_Mixl1_peaks_506	248	18742	ENSDARG00000040186	ENSDART00000099525	C16H18orf19 (2 of 2)	family with sequence similarity 210, member A [Source:HGNC Symbol;Acc:28346]
chr16	1062117	1062329	Distinct_Mixl1_peaks_507	212	-62387	ENSDARG00000074646	ENSDART00000092657	ADAMTS16	ADAM metallopeptidase with thrombospondin type 1 motif, 16 [Source:HGNC Symbol;Acc:17108]
chr16	23100142	23100412	Distinct_Mixl1_peaks_508	270	-22168	ENSDARG00000040474	ENSDART00000059239	snx10b	sorting nexin 10b [Source:ZFIN;Acc:ZDB-GENE-070628-1]
chr16	7431080	7431214	Distinct_Mixl1_peaks_509	134	-14689	ENSDARG00000014571	ENSDART00000148379	ctnnb1	catenin (cadherin-associated protein), beta 1 [Source:ZFIN;Acc:ZDB-GENE-980526-362]
chr16	44152931	44153229	Distinct_Mixl1_peaks_510	298	-3712	ENSDARG00000095413	ENSDART00000133573	cmtm6
chr16	21440219	21440458	Distinct_Mixl1_peaks_511	239	-53728.5	ENSDARG00000056666	ENSDART00000139357	sp8b	sp8 transcription factor b [Source:ZFIN;Acc:ZDB-GENE-030131-3654]
chr16	26453619	26453915	Distinct_Mixl1_peaks_512	296	19222	ENSDARG00000030602	ENSDART00000136205	rps19	ribosomal protein S19 [Source:ZFIN;Acc:ZDB-GENE-040426-1716]
chr16	25482133	25482442	Distinct_Mixl1_peaks_513	309	-51691.5	ENSDARG00000018787	ENSDART00000135279	efna1b	ephrin A1b [Source:ZFIN;Acc:ZDB-GENE-041007-5]
chr16	51147320	51147581	Distinct_Mixl1_peaks_514	261	1473.5	ENSDARG00000077905	ENSDART00000149002	CSMD3 (4 of 4)	CUB and Sushi multiple domains 3 [Source:HGNC Symbol;Acc:19291]
chr16	49775223	49776515	Distinct_Mixl1_peaks_515	1292	21041	ENSDARG00000089399	ENSDART00000122584	tmem176l.2	transmembrane protein 176l.2 [Source:ZFIN;Acc:ZDB-GENE-080829-12]
chr16	14237797	14237892	Distinct_Mixl1_peaks_516	95	-871.5	ENSDARG00000037861	ENSDART00000019941	CU694256.1	Uncharacterized protein [Source:UniProtKB/TrEMBL;Acc:F1R1M7]
chr16	28258261	28258516	Distinct_Mixl1_peaks_517	255	547.5	ENSDARG00000073742	ENSDART00000114673	si:ch73-103b2.3	si:ch73-103b2.3 [Source:ZFIN;Acc:ZDB-GENE-110408-10]
chr16	29745434	29745744	Distinct_Mixl1_peaks_518	310	-25674	ENSDARG00000055885	ENSDART00000147737	tex10	testis expressed 10 [Source:ZFIN;Acc:ZDB-GENE-040426-2827]
chr16	29454479	29454691	Distinct_Mixl1_peaks_519	212	1162	ENSDARG00000076568	ENSDART00000146936	sec61b	Sec61 beta subunit [Source:ZFIN;Acc:ZDB-GENE-040718-260]
chr16	11041654	11042668	Distinct_Mixl1_peaks_520	1014	-6567	ENSDARG00000038423	ENSDART00000056072	taf2	TAF2 RNA polymerase II, TATA box binding protein (TBP)-associated factor, 150kDa [Source:HGNC Symbol;Acc:11536]
chr16	35740956	35741176	Distinct_Mixl1_peaks_521	220	84254	ENSDARG00000089830	ENSDART00000125290	5S_rRNA	5S ribosomal RNA [Source:RFAM;Acc:RF00001]
chr16	35004680	35005096	Distinct_Mixl1_peaks_522	416	17598	ENSDARG00000085723	ENSDART00000121123	5S_rRNA	5S ribosomal RNA [Source:RFAM;Acc:RF00001]
chr16	26230387	26230735	Distinct_Mixl1_peaks_523	348	6491	ENSDARG00000092155	ENSDART00000142869	apoc2	apolipoprotein C-II [Source:ZFIN;Acc:ZDB-GENE-030131-2168]
chr16	6477409	6477619	Distinct_Mixl1_peaks_524	210	5344	ENSDARG00000088571	ENSDART00000130374	si:ch211-151o1.2	si:ch211-151o1.2 [Source:ZFIN;Acc:ZDB-GENE-100922-93]
chr16	43904103	43904168	Distinct_Mixl1_peaks_525	65	66043.5	ENSDARG00000087564	ENSDART00000128963	NEK11	NIMA (never in mitosis gene a)- related kinase 11 [Source:HGNC Symbol;Acc:18593]
chr16	7822957	7823194	Distinct_Mixl1_peaks_526	237	19055.5	ENSDARG00000095808	ENSDART00000148778	si:ch211-195i24.1	si:ch211-195i24.1 [Source:ZFIN;Acc:ZDB-GENE-110406-3]
chr16	49772807	49773836	Distinct_Mixl1_peaks_527	1029	18493.5	ENSDARG00000089399	ENSDART00000122584	tmem176l.2	transmembrane protein 176l.2 [Source:ZFIN;Acc:ZDB-GENE-080829-12]
chr16	41797177	41797381	Distinct_Mixl1_peaks_528	204	-873	ENSDARG00000053479	ENSDART00000075517	gdf6a	growth differentiation factor 6a [Source:ZFIN;Acc:ZDB-GENE-980526-373]
chr16	23694479	23695065	Distinct_Mixl1_peaks_529	586	16849	ENSDARG00000078523	ENSDART00000115011	DDR1	discoidin domain receptor tyrosine kinase 1 [Source:HGNC Symbol;Acc:2730]
chr16	57401436	57401644	Distinct_Mixl1_peaks_530	208	-41153	ENSDARG00000041464	ENSDART00000060789	fzd1	frizzled homolog 1 [Source:ZFIN;Acc:ZDB-GENE-990415-219]
chr16	5212592	5212768	Distinct_Mixl1_peaks_531	176	21288	ENSDARG00000013478	ENSDART00000018686	rrp15	ribosomal RNA processing 15 homolog (S. cerevisiae) [Source:ZFIN;Acc:ZDB-GENE-030131-5261]
chr16	43967230	43967251	Distinct_Mixl1_peaks_532	21
chr16	31789405	31789791	Distinct_Mixl1_peaks_533	386	-1055	ENSDARG00000095888	ENSDART00000149491	si:dkey-30o16.8	si:dkey-30o16.8 [Source:ZFIN;Acc:ZDB-GENE-110411-138]
chr16	40739443	40739584	Distinct_Mixl1_peaks_534	141	6393.5	ENSDARG00000077499	ENSDART00000114266	plekho1b	pleckstrin homology domain containing, family O member 1b [Source:ZFIN;Acc:ZDB-GENE-100609-2]
chr17	43884319	43884635	Distinct_Mixl1_peaks_535	316	284	ENSDARG00000077805	ENSDART00000114523	JMJD1C (2 of 2)	jumonji domain containing 1C [Source:HGNC Symbol;Acc:12313]
chr17	36720784	36721018	Distinct_Mixl1_peaks_536	234	24367	ENSDARG00000013266	ENSDART00000025019	colec11	collectin sub-family member 11 [Source:ZFIN;Acc:ZDB-GENE-041114-11]
chr17	34178906	34179202	Distinct_Mixl1_peaks_537	296	-93461	ENSDARG00000089076	ENSDART00000127692	GPHN (2 of 2)	gephyrin [Source:HGNC Symbol;Acc:15465]
chr17	24232059	24232384	Distinct_Mixl1_peaks_538	325	-3956.5	ENSDARG00000074590	ENSDART00000112665	WDPCP	WD repeat containing planar cell polarity effector [Source:HGNC Symbol;Acc:28027]
chr17	44900401	44900783	Distinct_Mixl1_peaks_539	382	-13527	ENSDARG00000076767	ENSDART00000114220	PGF	Uncharacterized protein [Source:UniProtKB/TrEMBL;Acc:F1Q7V5]
chr17	24147509	24147906	Distinct_Mixl1_peaks_540	397	797.5	ENSDARG00000094992	ENSDART00000064083	otx1b	orthodenticle homolog 1b [Source:ZFIN;Acc:ZDB-GENE-980526-400]
chr17	38078369	38078556	Distinct_Mixl1_peaks_541	187	-21761.5	ENSDARG00000053835	ENSDART00000075941	plekhh1	pleckstrin homology domain containing, family H (with MyTH4 domain) member 1 [Source:ZFIN;Acc:ZDB-GENE-061219-1]
chr17	51579700	51579895	Distinct_Mixl1_peaks_542	195	-66715.5	ENSDARG00000016775	ENSDART00000123746	AQR	aquarius homolog (mouse) [Source:ZFIN;Acc:ZDB-GENE-040426-1189]
chr17	45420571	45420802	Distinct_Mixl1_peaks_543	231	-5665.5	ENSDARG00000074556	ENSDART00000109532	GANC	glucosidase, alpha; neutral C [Source:HGNC Symbol;Acc:4139]
chr17	53393850	53394109	Distinct_Mixl1_peaks_544	259	-21925.5	ENSDARG00000090922	ENSDART00000112525	ANGEL1 (2 of 2)	angel homolog 1 (Drosophila) [Source:HGNC Symbol;Acc:19961]
chr17	9794429	9794631	Distinct_Mixl1_peaks_545	202	-7169	ENSDARG00000032553	ENSDART00000150063	egln3	egl nine homolog 3 (C. elegans) [Source:ZFIN;Acc:ZDB-GENE-040426-2541]
chr17	27706605	27706638	Distinct_Mixl1_peaks_546	33	7418.5	ENSDARG00000087556	ENSDART00000129392	PACRG (1 of 2)	PARK2 co-regulated [Source:HGNC Symbol;Acc:19152]
chr17	39939695	39940006	Distinct_Mixl1_peaks_547	311	246.5	ENSDARG00000070627	ENSDART00000128096	BX908806.2	Uncharacterized protein [Source:UniProtKB/TrEMBL;Acc:F1QWT3]
chr17	1151356	1151372	Distinct_Mixl1_peaks_548	16	15411	ENSDARG00000080667	ENSDART00000117145	5S_rRNA	5S ribosomal RNA [Source:RFAM;Acc:RF00001]
chr17	40400918	40401212	Distinct_Mixl1_peaks_549	294	11563	ENSDARG00000060459	ENSDART00000085218	LRFN2 (2 of 2)	leucine rich repeat and fibronectin type III domain containing 2 [Source:HGNC Symbol;Acc:21226]
chr17	10073132	10073404	Distinct_Mixl1_peaks_550	272	-26443	ENSDARG00000005356	ENSDART00000081659	tyro3	TYRO3 protein tyrosine kinase [Source:ZFIN;Acc:ZDB-GENE-990714-13]
chr17	37391493	37391765	Distinct_Mixl1_peaks_551	272	-3879	ENSDARG00000060594	ENSDART00000128879	hadhab	hydroxyacyl-Coenzyme A dehydrogenase/3-ketoacyl-Coenzyme A thiolase/enoyl-Coenzyme A hydratase, alpha subunit b [Source:ZFIN;Acc:ZDB-GENE-041111-204]
chr17	49672200	49672574	Distinct_Mixl1_peaks_552	374	-3008	ENSDARG00000070652	ENSDART00000083238	BX927369.2	Uncharacterized protein [Source:UniProtKB/TrEMBL;Acc:E7F4A8]
chr17	23892768	23893142	Distinct_Mixl1_peaks_553	374	680	ENSDARG00000091902	ENSDART00000132755	b3gnt2b	UDP-GlcNAc:betaGal beta-1,3-N-acetylglucosaminyltransferase 2b [Source:ZFIN;Acc:ZDB-GENE-050913-158]
chr17	48554032	48554282	Distinct_Mixl1_peaks_554	250	-43061	ENSDARG00000001937	ENSDART00000019804	CABZ01043017.1	Uncharacterized protein [Source:UniProtKB/TrEMBL;Acc:F1QYH9]
chr17	27505695	27505728	Distinct_Mixl1_peaks_555	33	-25123.5	ENSDARG00000089277	ENSDART00000129825	5S_rRNA	5S ribosomal RNA [Source:RFAM;Acc:RF00001]
chr17	49672640	49673017	Distinct_Mixl1_peaks_556	377	-2566.5	ENSDARG00000070652	ENSDART00000083238	BX927369.2	Uncharacterized protein [Source:UniProtKB/TrEMBL;Acc:E7F4A8]
chr17	35309999	35310211	Distinct_Mixl1_peaks_557	212	45951	ENSDARG00000010181	ENSDART00000026152	asap2a	ArfGAP with SH3 domain, ankyrin repeat and PH domain 2a [Source:ZFIN;Acc:ZDB-GENE-041210-256]
chr17	44121973	44122238	Distinct_Mixl1_peaks_558	265	37747.5	ENSDARG00000081051	ENSDART00000115620	BX511267.1
chr17	24111566	24112392	Distinct_Mixl1_peaks_559	826	-34931	ENSDARG00000094992	ENSDART00000064083	otx1b	orthodenticle homolog 1b [Source:ZFIN;Acc:ZDB-GENE-980526-400]
chr17	10153671	10154026	Distinct_Mixl1_peaks_560	355	-16377.5	ENSDARG00000071262	ENSDART00000105266	mipol1	mirror-image polydactyly 1 [Source:ZFIN;Acc:ZDB-GENE-030131-41]
chr17	52668433	52668658	Distinct_Mixl1_peaks_561	225	18796.5	ENSDARG00000087273	ENSDART00000124303	IFT43	intraflagellar transport 43 homolog (Chlamydomonas) [Source:HGNC Symbol;Acc:29669]
chr17	38421516	38421744	Distinct_Mixl1_peaks_562	228	-993	ENSDARG00000020332	ENSDART00000005296	nkx2.9	NK2 transcription factor related, locus 9 (Drosophila) [Source:ZFIN;Acc:ZDB-GENE-030131-4340]
chr17	21628929	21629331	Distinct_Mixl1_peaks_563	402	6002	ENSDARG00000070955	ENSDART00000104612	hmx3	homeo box (H6 family) 3 [Source:ZFIN;Acc:ZDB-GENE-001020-1]
chr17	21575862	21576134	Distinct_Mixl1_peaks_564	272	-38169	ENSDARG00000070954	ENSDART00000127254	hmx2	H6 family homeobox 2 [Source:ZFIN;Acc:ZDB-GENE-080506-2]
chr17	44147081	44147248	Distinct_Mixl1_peaks_565	167	-15362.5	ENSDARG00000076362	ENSDART00000113427	C17H14orf101	chromosome 14 open reading frame 101 [Source:HGNC Symbol;Acc:20185]
chr17	39946854	39947165	Distinct_Mixl1_peaks_566	311	246.5	ENSDARG00000092339	ENSDART00000131733	BX908806.3	Uncharacterized protein [Source:UniProtKB/TrEMBL;Acc:F1R660]
chr17	52044923	52045171	Distinct_Mixl1_peaks_567	248	47766	ENSDARG00000006212	ENSDART00000047089	MYT1L (2 of 2)	myelin transcription factor 1-like [Source:HGNC Symbol;Acc:7623]
chr17	36717109	36717343	Distinct_Mixl1_peaks_568	234	20692	ENSDARG00000013266	ENSDART00000025019	colec11	collectin sub-family member 11 [Source:ZFIN;Acc:ZDB-GENE-041114-11]
chr17	28071951	28072164	Distinct_Mixl1_peaks_569	213	-36710.5	ENSDARG00000075556	ENSDART00000110280	LUZP1	leucine zipper protein 1 [Source:HGNC Symbol;Acc:14985]
chr17	38436800	38437067	Distinct_Mixl1_peaks_570	267	7007.5	ENSDARG00000019835	ENSDART00000017493	nkx2.1b	NK2 homeobox 1b [Source:ZFIN;Acc:ZDB-GENE-010404-1]
chr18	29481	31424	Distinct_Mixl1_peaks_571	1943	-3655.5	ENSDARG00000089832	ENSDART00000127308	CABZ01056274.1	Uncharacterized protein [Source:UniProtKB/TrEMBL;Acc:F1QHI4]
chr18	47744829	47745043	Distinct_Mixl1_peaks_572	214	27631	ENSDARG00000061010	ENSDART00000086541	LRRC68 (2 of 2)	protein phosphatase 1, regulatory subunit 37 [Source:HGNC Symbol;Acc:27607]
chr18	39800381	39800652	Distinct_Mixl1_peaks_573	271	-39394.5	ENSDARG00000068274	ENSDART00000128495	si:ch211-203b8.6	ankyrin repeat domain 65 [Source:HGNC Symbol;Acc:42950]
chr18	44760849	44760965	Distinct_Mixl1_peaks_574	116	-1815	ENSDARG00000012788	ENSDART00000010813	foxa3	forkhead box A3 [Source:ZFIN;Acc:ZDB-GENE-980526-423]
chr18	44738621	44738874	Distinct_Mixl1_peaks_575	253	-23974.5	ENSDARG00000012788	ENSDART00000010813	foxa3	forkhead box A3 [Source:ZFIN;Acc:ZDB-GENE-980526-423]
chr18	28253	29369	Distinct_Mixl1_peaks_576	1116	-5297	ENSDARG00000089832	ENSDART00000127308	CABZ01056274.1	Uncharacterized protein [Source:UniProtKB/TrEMBL;Acc:F1QHI4]
chr18	35255922	35256218	Distinct_Mixl1_peaks_577	296	-839	ENSDARG00000055746	ENSDART00000059289	si:ch211-238g23.1	si:ch211-238g23.1 [Source:ZFIN;Acc:ZDB-GENE-050420-173]
chr18	41303264	41303301	Distinct_Mixl1_peaks_578	37
chr18	44612469	44612474	Distinct_Mixl1_peaks_579	5	1240.5	ENSDARG00000094522	ENSDART00000141278	si:ch211-14c7.2	si:ch211-14c7.2 [Source:ZFIN;Acc:ZDB-GENE-060503-856]
chr18	16690403	16690522	Distinct_Mixl1_peaks_580	119	424.5	ENSDARG00000057210	ENSDART00000079817	has3	hyaluronan synthase 3 [Source:ZFIN;Acc:ZDB-GENE-021118-1]
chr18	20000816	20001129	Distinct_Mixl1_peaks_581	313	1902.5	ENSDARG00000080093	ENSDART00000115638	5S_rRNA	5S ribosomal RNA [Source:RFAM;Acc:RF00001]
chr18	23942226	23942483	Distinct_Mixl1_peaks_582	257
chr18	37594195	37594208	Distinct_Mixl1_peaks_583	13	-29349.5	ENSDARG00000032103	ENSDART00000029549	mapk6	mitogen-activated protein kinase 6 [Source:ZFIN;Acc:ZDB-GENE-050420-7]
chr18	35643473	35643781	Distinct_Mixl1_peaks_584	308	-3072	ENSDARG00000090404	ENSDART00000126080	5S_rRNA	5S ribosomal RNA [Source:RFAM;Acc:RF00001]
chr18	22383468	22383761	Distinct_Mixl1_peaks_585	293	-3355.5	ENSDARG00000056525	ENSDART00000128965	bcar1	breast cancer anti-estrogen resistance 1 [Source:ZFIN;Acc:ZDB-GENE-030131-2774]
chr18	22379525	22379703	Distinct_Mixl1_peaks_586	178	-7356	ENSDARG00000056525	ENSDART00000128965	bcar1	breast cancer anti-estrogen resistance 1 [Source:ZFIN;Acc:ZDB-GENE-030131-2774]
chr18	19453316	19453579	Distinct_Mixl1_peaks_587	263	24461.5	ENSDARG00000031763	ENSDART00000100569	smad6b	SMAD family member 6b [Source:ZFIN;Acc:ZDB-GENE-050419-198]
chr18	24966003	24966143	Distinct_Mixl1_peaks_588	140	5148	ENSDARG00000018726	ENSDART00000013363	slco3a1	solute carrier organic anion transporter family, member 3A1 [Source:ZFIN;Acc:ZDB-GENE-030131-8662]
chr18	48161169	48161262	Distinct_Mixl1_peaks_589	93	-11560.5	ENSDARG00000040503	ENSDART00000098419	CABZ01070258.1	Uncharacterized protein [Source:UniProtKB/TrEMBL;Acc:E7F3S4]
chr18	19951319	19951644	Distinct_Mixl1_peaks_590	325	-47588.5	ENSDARG00000080093	ENSDART00000115638	5S_rRNA	5S ribosomal RNA [Source:RFAM;Acc:RF00001]
chr18	17882698	17882965	Distinct_Mixl1_peaks_591	267	-27835.5	ENSDARG00000085123	ENSDART00000120523	5S_rRNA	5S ribosomal RNA [Source:RFAM;Acc:RF00001]
chr18	321609	321909	Distinct_Mixl1_peaks_592	300	-2414	ENSDARG00000092774	ENSDART00000147430	tarsl2	threonyl-tRNA synthetase-like 2 [Source:ZFIN;Acc:ZDB-GENE-081104-490]
chr18	23070757	23071030	Distinct_Mixl1_peaks_593	273	21044.5	ENSDARG00000031756	ENSDART00000019290	mef2a	myocyte enhancer factor 2a [Source:ZFIN;Acc:ZDB-GENE-990415-163]
chr18	20009572	20009993	Distinct_Mixl1_peaks_594	421	2264.5	ENSDARG00000002787	ENSDART00000100632	gro2	groucho 2 [Source:ZFIN;Acc:ZDB-GENE-990415-86]
chr18	35366	36579	Distinct_Mixl1_peaks_595	1213	1864.5	ENSDARG00000089832	ENSDART00000127308	CABZ01056274.1	Uncharacterized protein [Source:UniProtKB/TrEMBL;Acc:F1QHI4]
chr18	20000586	20000680	Distinct_Mixl1_peaks_596	94	1563	ENSDARG00000080093	ENSDART00000115638	5S_rRNA	5S ribosomal RNA [Source:RFAM;Acc:RF00001]
chr18	29894073	29894353	Distinct_Mixl1_peaks_597	280	-5509	ENSDARG00000068601	ENSDART00000099285	ATMIN	ATM interactor [Source:HGNC Symbol;Acc:29034]
chr18	44760554	44760815	Distinct_Mixl1_peaks_598	261	-2037.5	ENSDARG00000012788	ENSDART00000010813	foxa3	forkhead box A3 [Source:ZFIN;Acc:ZDB-GENE-980526-423]
chr18	14235185	14235377	Distinct_Mixl1_peaks_599	192	-3585	ENSDARG00000019195	ENSDART00000141874	C18H16orf7	chromosome 16 open reading frame 7 [Source:HGNC Symbol;Acc:13526]
chr18	39601337	39601527	Distinct_Mixl1_peaks_600	190	10134	ENSDARG00000061397	ENSDART00000087566	TRIP12	thyroid hormone receptor interactor 12 [Source:HGNC Symbol;Acc:12306]
chr18	5540429	5540467	Distinct_Mixl1_peaks_601	38	-5499	ENSDARG00000093091	ENSDART00000137037	IQSEC3 (2 of 2)	IQ motif and Sec7 domain 3 [Source:HGNC Symbol;Acc:29193]
chr18	12489625	12489816	Distinct_Mixl1_peaks_602	191	-71664.5	ENSDARG00000087650	ENSDART00000122384	GAN	gigaxonin [Source:HGNC Symbol;Acc:4137]
chr18	44190278	44191238	Distinct_Mixl1_peaks_603	960	-266	ENSDARG00000088080	ENSDART00000130313	CU896647.2	Uncharacterized protein [Source:UniProtKB/TrEMBL;Acc:E7F833]
chr18	17053348	17053943	Distinct_Mixl1_peaks_604	595	-4824.5	ENSDARG00000041572	ENSDART00000060949	zfpm1	zinc finger protein, multitype 1 [Source:ZFIN;Acc:ZDB-GENE-050419-238]
chr18	32323878	32324198	Distinct_Mixl1_peaks_605	320	34015	ENSDARG00000079253	ENSDART00000147463	plch1	phospholipase C, eta 1 [Source:ZFIN;Acc:ZDB-GENE-060503-398]
chr18	44179960	44180920	Distinct_Mixl1_peaks_606	960	2645	ENSDARG00000054952	ENSDART00000077232	im:7159182	im:7159182 [Source:ZFIN;Acc:ZDB-GENE-050809-71]
chr19	26459655	26459791	Distinct_Mixl1_peaks_607	136	-98566	ENSDARG00000062268	ENSDART00000147627	jarid2b	jumonji, AT rich interactive domain 2b [Source:ZFIN;Acc:ZDB-GENE-060503-246]
chr19	33934827	33935121	Distinct_Mixl1_peaks_608	294	5636	ENSDARG00000055798	ENSDART00000078197	heyl	hairy/enhancer-of-split related with YRPW motif-like [Source:ZFIN;Acc:ZDB-GENE-030131-7074]
chr19	45284715	45285151	Distinct_Mixl1_peaks_609	436	-3128	ENSDARG00000020850	ENSDART00000129362	zgc:109885	eukaryotic translation elongation factor 1 alpha 1, like 1 [Source:ZFIN;Acc:ZDB-GENE-990415-52]
chr19	25369616	25370015	Distinct_Mixl1_peaks_610	399	1305.5	ENSDARG00000016623	ENSDART00000010580	si:ch211-195b13.1	si:ch211-195b13.1 [Source:ZFIN;Acc:ZDB-GENE-030131-7626]
chr19	26459574	26459599	Distinct_Mixl1_peaks_611	25	-98702.5	ENSDARG00000062268	ENSDART00000147627	jarid2b	jumonji, AT rich interactive domain 2b [Source:ZFIN;Acc:ZDB-GENE-060503-246]
chr19	33281036	33281376	Distinct_Mixl1_peaks_612	340	-5779	ENSDARG00000061718	ENSDART00000088358	znf704	zinc finger protein 704 [Source:ZFIN;Acc:ZDB-GENE-060503-775]
chr19	6822405	6822685	Distinct_Mixl1_peaks_613	280	7285	ENSDARG00000063417	ENSDART00000092656	erf	Ets2 repressor factor [Source:ZFIN;Acc:ZDB-GENE-010724-17]
chr19	23769223	23769451	Distinct_Mixl1_peaks_614	228	-13541	ENSDARG00000070774	ENSDART00000134567	irgf1	immunity-related GTPase family, f1 [Source:ZFIN;Acc:ZDB-GENE-051212-5]
chr19	32535150	32535424	Distinct_Mixl1_peaks_615	274	-51961	ENSDARG00000033182	ENSDART00000040810	arl4ab	ADP-ribosylation factor-like 4ab [Source:ZFIN;Acc:ZDB-GENE-030219-167]
chr19	15269705	15270025	Distinct_Mixl1_peaks_616	320	-17580	ENSDARG00000035990	ENSDART00000052250	CITED4 (2 of 2)	Cbp/p300-interacting transactivator, with Glu/Asp-rich carboxy-terminal domain, 4a [Source:ZFIN;Acc:ZDB-GENE-030131-7661]
chr19	48286952	48287276	Distinct_Mixl1_peaks_617	324	638	ENSDARG00000057629	ENSDART00000080344	slc30a8	solute carrier family 30 (zinc transporter), member 8 [Source:ZFIN;Acc:ZDB-GENE-060315-10]
chr19	49829734	49829931	Distinct_Mixl1_peaks_618	197	-3081.5	ENSDARG00000090028	ENSDART00000126266	btr30	bloodthirsty-related gene family, member 30 [Source:ZFIN;Acc:ZDB-GENE-040426-1407]
chr19	28649463	28649791	Distinct_Mixl1_peaks_619	328	33296	ENSDARG00000056594	ENSDART00000130922	irx1b	iroquois homeobox protein 1, b [Source:ZFIN;Acc:ZDB-GENE-010716-1]
chr19	30490717	30490961	Distinct_Mixl1_peaks_620	244	-19689	ENSDARG00000040216	ENSDART00000058831	tpbgl	trophoblast glycoprotein-like [Source:ZFIN;Acc:ZDB-GENE-030827-4]
chr19	18330594	18330705	Distinct_Mixl1_peaks_621	111	-894.5	ENSDARG00000009175	ENSDART00000144752	vps52	vacuolar protein sorting 52 (yeast) [Source:ZFIN;Acc:ZDB-GENE-010430-2]
chr19	48668742	48668992	Distinct_Mixl1_peaks_622	250	103	ENSDARG00000069973	ENSDART00000142397	SAMD12	si:ch211-121h11.2 [Source:ZFIN;Acc:ZDB-GENE-060503-192]
chr19	10953312	10953573	Distinct_Mixl1_peaks_623	261	80.5	ENSDARG00000058578	ENSDART00000136653	ccdc106	coiled-coil domain containing 106 [Source:ZFIN;Acc:ZDB-GENE-050306-6]
chr19	44232597	44232857	Distinct_Mixl1_peaks_624	260	20800	ENSDARG00000018010	ENSDART00000010104	crtap	cartilage associated protein [Source:ZFIN;Acc:ZDB-GENE-040426-2619]
chr19	20683079	20683145	Distinct_Mixl1_peaks_625	66	-454	ENSDARG00000010266	ENSDART00000133633	igf2bp3	insulin-like growth factor 2 mRNA binding protein 3 [Source:ZFIN;Acc:ZDB-GENE-000308-1]
chr19	38477510	38477661	Distinct_Mixl1_peaks_626	151	23457.5	ENSDARG00000063873	ENSDART00000093574	si:ch211-174h4.1	si:ch211-174h4.1 [Source:ZFIN;Acc:ZDB-GENE-060503-767]
chr19	27446517	27446741	Distinct_Mixl1_peaks_627	224	-3179	ENSDARG00000070658	ENSDART00000103955	zbtb12.2	zinc finger and BTB domain containing 12, tandem duplicate 2 [Source:ZFIN;Acc:ZDB-GENE-060503-27]
chr19	24404545	24404912	Distinct_Mixl1_peaks_628	367	-32.5	ENSDARG00000062382	ENSDART00000090200	snapin	SNAP-associated protein [Source:ZFIN;Acc:ZDB-GENE-060503-343]
chr19	43813642	43813854	Distinct_Mixl1_peaks_629	212	1665	ENSDARG00000070141	ENSDART00000102695	si:ch211-191i18.2	si:ch211-191i18.2 [Source:ZFIN;Acc:ZDB-GENE-060503-769]
chr19	33281388	33281762	Distinct_Mixl1_peaks_630	374	-5410	ENSDARG00000061718	ENSDART00000088358	znf704	zinc finger protein 704 [Source:ZFIN;Acc:ZDB-GENE-060503-775]
chr19	19305499	19305887	Distinct_Mixl1_peaks_631	388	-21564	ENSDARG00000005628	ENSDART00000144662	evx1	even-skipped homeobox 1 [Source:ZFIN;Acc:ZDB-GENE-980526-364]
chr19	38317364	38318321	Distinct_Mixl1_peaks_632	957	89391.5	ENSDARG00000088624	ENSDART00000126905	5S_rRNA	5S ribosomal RNA [Source:RFAM;Acc:RF00001]
chr19	47872316	47872450	Distinct_Mixl1_peaks_633	134	-30711	ENSDARG00000020323	ENSDART00000144294	NUP153	nucleoporin 153kDa [Source:HGNC Symbol;Acc:8062]
chr19	30987310	30987661	Distinct_Mixl1_peaks_634	351	-43124.5	ENSDARG00000082530	ENSDART00000117629	5S_rRNA	5S ribosomal RNA [Source:RFAM;Acc:RF00001]
chr19	13067095	13067259	Distinct_Mixl1_peaks_635	164	7788	ENSDARG00000094880	ENSDART00000132988	si:dkey-263o22.5
chr20	33357386	33357762	Distinct_Mixl1_peaks_636	376	24219	ENSDARG00000006837	ENSDART00000112277	mycn	v-myc myelocytomatosis viral related oncogene, neuroblastoma derived (avian) [Source:ZFIN;Acc:ZDB-GENE-020711-1]
chr20	53734260	53734602	Distinct_Mixl1_peaks_637	342	16016	ENSDARG00000041226	ENSDART00000060432	cdc40	cell division cycle 40 homolog (S. cerevisiae) [Source:ZFIN;Acc:ZDB-GENE-050116-3]
chr20	11221587	11221751	Distinct_Mixl1_peaks_638	164	-66660	ENSDARG00000079355	ENSDART00000112385	FLRT2	fibronectin leucine rich transmembrane protein 2 [Source:HGNC Symbol;Acc:3761]
chr20	47559317	47559539	Distinct_Mixl1_peaks_639	222	-296	ENSDARG00000091552	ENSDART00000125244	U1	U1 spliceosomal RNA [Source:RFAM;Acc:RF00003]
chr20	54864434	54864505	Distinct_Mixl1_peaks_640	71	-17185.5	ENSDARG00000088869	ENSDART00000121422	CABZ01118775.1	Uncharacterized protein [Source:UniProtKB/TrEMBL;Acc:E7FCK2]
chr20	4716400	4716853	Distinct_Mixl1_peaks_641	453	-62902.5	ENSDARG00000009585	ENSDART00000124899	papolb	poly(A) polymerase beta (testis specific) [Source:ZFIN;Acc:ZDB-GENE-030131-3507]
chr20	20342081	20342354	Distinct_Mixl1_peaks_642	273	-133.5	ENSDARG00000015474	ENSDART00000009356	ppp2r5ea	protein phosphatase 2, regulatory subunit B', epsilon isoform a [Source:ZFIN;Acc:ZDB-GENE-030904-7]
chr20	18375947	18376223	Distinct_Mixl1_peaks_643	276	4457	ENSDARG00000086825	ENSDART00000123559	CU861664.1	zinc finger protein 521 [Source:HGNC Symbol;Acc:24605]
chr20	20478408	20478600	Distinct_Mixl1_peaks_644	192	-3685	ENSDARG00000043243	ENSDART00000063483	prkchb	protein kinase C, eta, b [Source:ZFIN;Acc:ZDB-GENE-041001-104]
chr20	10190109	10190293	Distinct_Mixl1_peaks_645	184	29216	ENSDARG00000057911	ENSDART00000080664	zgc:86709	zgc:86709 [Source:ZFIN;Acc:ZDB-GENE-040625-35]
chr20	42242724	42242948	Distinct_Mixl1_peaks_646	224	7867	ENSDARG00000053003	ENSDART00000074959	slc35f1	solute carrier family 35, member F1 [Source:ZFIN;Acc:ZDB-GENE-060503-463]
chr20	52179824	52180008	Distinct_Mixl1_peaks_647	184	8029	ENSDARG00000052471	ENSDART00000074330	taf1a	TATA box binding protein (TBP)-associated factor, RNA polymerase I, A [Source:ZFIN;Acc:ZDB-GENE-041014-272]
chr20	30069494	30069777	Distinct_Mixl1_peaks_648	283	8401.5	ENSDARG00000095743	ENSDART00000141068	sox11b	SRY-box containing gene 11b [Source:ZFIN;Acc:ZDB-GENE-980526-466]
chr20	31741026	31741339	Distinct_Mixl1_peaks_649	313	-6977.5	ENSDARG00000092900	ENSDART00000139791	si:ch211-279m15.1	si:ch211-279m15.1 [Source:ZFIN;Acc:ZDB-GENE-030219-29]
chr20	28329826	28330160	Distinct_Mixl1_peaks_650	334	33494	ENSDARG00000070426	ENSDART00000103330	chac1	ChaC, cation transport regulator-like 1 [Source:ZFIN;Acc:ZDB-GENE-030131-1957]
chr20	43808229	43808501	Distinct_Mixl1_peaks_651	272	1127	ENSDARG00000069245	ENSDART00000100609	matn3a	matrilin 3a [Source:ZFIN;Acc:ZDB-GENE-040822-21]
chr20	24409116	24409214	Distinct_Mixl1_peaks_652	98	-75371	ENSDARG00000093707	ENSDART00000134706	si:dkey-273g18.1	si:dkey-273g18.1 [Source:ZFIN;Acc:ZDB-GENE-060503-256]
chr20	34774146	34774482	Distinct_Mixl1_peaks_653	336	-339	ENSDARG00000024195	ENSDART00000034332	znf395b	zinc finger protein 395b [Source:ZFIN;Acc:ZDB-GENE-041001-193]
chr20	15091128	15091288	Distinct_Mixl1_peaks_654	160	-737	ENSDARG00000043518	ENSDART00000125887	si:dkey-239i20.2	si:dkey-239i20.2 [Source:ZFIN;Acc:ZDB-GENE-041001-98]
chr20	26958740	26959036	Distinct_Mixl1_peaks_655	296	-410	ENSDARG00000093972	ENSDART00000134346	ftr79	finTRIM family, member 79 [Source:ZFIN;Acc:ZDB-GENE-060126-4]
chr20	26965828	26966159	Distinct_Mixl1_peaks_656	331	-900.5	ENSDARG00000055436	ENSDART00000139756	ftr78	finTRIM family, member 78 [Source:ZFIN;Acc:ZDB-GENE-041001-120]
chr21	36521777	36522085	Distinct_Mixl1_peaks_657	308	1775	ENSDARG00000069105	ENSDART00000100286	fgfr4	fibroblast growth factor receptor 4 [Source:ZFIN;Acc:ZDB-GENE-980526-488]
chr21	36935928	36936192	Distinct_Mixl1_peaks_658	264	-277	ENSDARG00000054103	ENSDART00000136569	ripply1	ripply1 [Source:ZFIN;Acc:ZDB-GENE-060113-1]
chr21	25243812	25244193	Distinct_Mixl1_peaks_659	381	61737.5	ENSDARG00000025567	ENSDART00000128987	nf2b	neurofibromin 2b (merlin) [Source:ZFIN;Acc:ZDB-GENE-040622-3]
chr21	20476041	20476492	Distinct_Mixl1_peaks_660	451	-5635.5	ENSDARG00000094913	ENSDART00000132490	or133-2	odorant receptor, family H, subfamily 133, member 2 [Source:ZFIN;Acc:ZDB-GENE-070806-35]
chr21	29779934	29780046	Distinct_Mixl1_peaks_661	112	11	ENSDARG00000087001	ENSDART00000129707	5S_rRNA	5S ribosomal RNA [Source:RFAM;Acc:RF00001]
chr21	18950800	18951481	Distinct_Mixl1_peaks_662	681	2722.5	ENSDARG00000044688	ENSDART00000065664	dusp4	dual specificity phosphatase 4 [Source:ZFIN;Acc:ZDB-GENE-040426-709]
chr21	19396216	19396461	Distinct_Mixl1_peaks_663	245	19068.5	ENSDARG00000089790	ENSDART00000126005	efna5a	ephrin A5a [Source:ZFIN;Acc:ZDB-GENE-001128-1]
chr21	23600606	23600864	Distinct_Mixl1_peaks_664	258	70745	ENSDARG00000031075	ENSDART00000111169	cadm1a	cell adhesion molecule 1a [Source:ZFIN;Acc:ZDB-GENE-080505-2]
chr21	17804680	17805187	Distinct_Mixl1_peaks_665	507	-3288.5	ENSDARG00000009386	ENSDART00000144086	MPP4 (2 of 3)	membrane protein, palmitoylated 4 (MAGUK p55 subfamily member 4) [Source:HGNC Symbol;Acc:13680]
chr21	36448426	36448512	Distinct_Mixl1_peaks_666	86	31863	ENSDARG00000060695	ENSDART00000148956	znf346	zinc finger protein 346 [Source:ZFIN;Acc:ZDB-GENE-070209-152]
chr21	31259878	31260075	Distinct_Mixl1_peaks_667	197	5623.5	ENSDARG00000073704	ENSDART00000131591	si:dkeyp-72g9.4	si:dkeyp-72g9.4 [Source:ZFIN;Acc:ZDB-GENE-031204-23]
chr21	26085392	26085721	Distinct_Mixl1_peaks_668	329	110.5	ENSDARG00000037008	ENSDART00000053791	bscl2	Bernardinelli-Seip congenital lipodystrophy 2 (seipin) [Source:ZFIN;Acc:ZDB-GENE-051113-140]
chr21	19048416	19048674	Distinct_Mixl1_peaks_669	258	-16394	ENSDARG00000001906	ENSDART00000025860	HTR4 (2 of 2)	si:dkey-247m21.3 [Source:ZFIN;Acc:ZDB-GENE-091204-249]
chr21	17944324	17944806	Distinct_Mixl1_peaks_670	482	-17905	ENSDARG00000085776	ENSDART00000121176	5S_rRNA	5S ribosomal RNA [Source:RFAM;Acc:RF00001]
chr21	5088891	5088904	Distinct_Mixl1_peaks_671	13	30040.5	ENSDARG00000044841	ENSDART00000122949	NOTCH1 (2 of 2)	notch 1 [Source:HGNC Symbol;Acc:7881]
chr21	23966947	23967183	Distinct_Mixl1_peaks_672	236	56566	ENSDARG00000074184	ENSDART00000132533	ARHGAP32 (1 of 2)	si:dkey-269g4.4 [Source:ZFIN;Acc:ZDB-GENE-091204-147]
chr21	16114543	16114763	Distinct_Mixl1_peaks_673	220	-114	ENSDARG00000011459	ENSDART00000109961	gsna	gelsolin a [Source:ZFIN;Acc:ZDB-GENE-030131-9653]
chr21	26003760	26003765	Distinct_Mixl1_peaks_674	5	-10591.5	ENSDARG00000069266	ENSDART00000100658	esrra	estrogen-related receptor alpha [Source:ZFIN;Acc:ZDB-GENE-990415-68]
chr21	36651274	36651563	Distinct_Mixl1_peaks_675	289	-62694.5	ENSDARG00000060705	ENSDART00000085822	nsd1b	nuclear receptor binding SET domain protein 1b [Source:ZFIN;Acc:ZDB-GENE-080519-2]
chr21	9340593	9340663	Distinct_Mixl1_peaks_676	70	7331	ENSDARG00000080166	ENSDART00000116415	BX248399.1
chr21	18974172	18974409	Distinct_Mixl1_peaks_677	237	25872.5	ENSDARG00000044688	ENSDART00000065664	dusp4	dual specificity phosphatase 4 [Source:ZFIN;Acc:ZDB-GENE-040426-709]
chr21	32405910	32406077	Distinct_Mixl1_peaks_678	167	19329.5	ENSDARG00000036629	ENSDART00000053208	rps14	ribosomal protein S14 [Source:ZFIN;Acc:ZDB-GENE-030131-8631]
chr21	3636906	3637311	Distinct_Mixl1_peaks_679	405	-52260.5	ENSDARG00000016858	ENSDART00000009740	smad7	MAD, mothers against decapentaplegic homolog 7 (Drosophila) [Source:ZFIN;Acc:ZDB-GENE-030128-3]
chr21	32581102	32581419	Distinct_Mixl1_peaks_680	317	-24463.5	ENSDARG00000093099	ENSDART00000140630	si:ch211-119c24.1	si:ch211-119c24.1 [Source:ZFIN;Acc:ZDB-GENE-091120-7]
chr21	24468101	24468355	Distinct_Mixl1_peaks_681	254	3287	ENSDARG00000056248	ENSDART00000101147	wu:fb15e04	wu:fb15e04 [Source:ZFIN;Acc:ZDB-GENE-030131-8568]
chr21	38710024	38710301	Distinct_Mixl1_peaks_682	277	-44525.5	ENSDARG00000002585	ENSDART00000005305		PITPNM family member 3 [Source:HGNC Symbol;Acc:21043]
chr21	42421029	42421432	Distinct_Mixl1_peaks_683	403	-71.5	ENSDARG00000021377	ENSDART00000031308	sh3pxd2b	SH3 and PX domains 2B [Source:ZFIN;Acc:ZDB-GENE-060810-52]
chr21	18951632	18952087	Distinct_Mixl1_peaks_684	455	3441.5	ENSDARG00000044688	ENSDART00000065664	dusp4	dual specificity phosphatase 4 [Source:ZFIN;Acc:ZDB-GENE-040426-709]
chr22	10648482	10648771	Distinct_Mixl1_peaks_685	289	-703.5	ENSDARG00000003446	ENSDART00000131217	ippk	inositol 1,3,4,5,6-pentakisphosphate 2-kinase [Source:ZFIN;Acc:ZDB-GENE-050327-41]
chr22	15511531	15511793	Distinct_Mixl1_peaks_686	262	-19388	ENSDARG00000062712	ENSDART00000090975	si:dkey-236e20.7	si:dkey-236e20.7 [Source:ZFIN;Acc:ZDB-GENE-060503-911]
chr22	542991	543117	Distinct_Mixl1_peaks_687	126	-1680	ENSDARG00000000229	ENSDART00000037069	usp49	ubiquitin specific peptidase 49 [Source:ZFIN;Acc:ZDB-GENE-050208-484]
chr22	19109026	19109145	Distinct_Mixl1_peaks_688	119	-1210.5	ENSDARG00000025670	ENSDART00000144402	FSTL3	follistatin-like 3 (secreted glycoprotein) [Source:HGNC Symbol;Acc:3973]
chr22	20651782	20652123	Distinct_Mixl1_peaks_689	341	-5206.5	ENSDARG00000052383	ENSDART00000130136	TCF3 (1 of 2)	transcription factor 3 (E2A immunoglobulin enhancer binding factors E12/E47) [Source:HGNC Symbol;Acc:11633]
chr22	25616853	25617525	Distinct_Mixl1_peaks_690	672	3815	ENSDARG00000092702	ENSDART00000143114	si:dkeyp-20e4.8	si:dkeyp-20e4.8 [Source:ZFIN;Acc:ZDB-GENE-050208-356]
chr22	23320062	23320536	Distinct_Mixl1_peaks_691	474	3506	ENSDARG00000095957	ENSDART00000148902	si:ch211-87n12.1	si:ch211-87n12.1 [Source:ZFIN;Acc:ZDB-GENE-110411-64]
chr22	805269	805424	Distinct_Mixl1_peaks_692	155	7749.5	ENSDARG00000071555	ENSDART00000122722	zgc:153675	zgc:153675 [Source:ZFIN;Acc:ZDB-GENE-061013-567]
chr22	17289932	17290217	Distinct_Mixl1_peaks_693	285	15721.5	ENSDARG00000062420	ENSDART00000138382	nfia	nuclear factor I/A [Source:ZFIN;Acc:ZDB-GENE-050208-501]
chr22	1545	1621	Distinct_Mixl1_peaks_694	76	-3183	ENSDARG00000089609	ENSDART00000131195	CABZ01094378.1	ciliary rootlet coiled-coil, rootletin [Source:HGNC Symbol;Acc:21299]
chr22	40337038	40337280	Distinct_Mixl1_peaks_695	242	1475	ENSDARG00000070913	ENSDART00000104493	sox2	SRY-box containing gene 2 [Source:ZFIN;Acc:ZDB-GENE-030909-1]
chr22	35108725	35109016	Distinct_Mixl1_peaks_696	291	22618.5	ENSDARG00000095970	ENSDART00000149271	si:ch73-167f18.4	si:ch73-167f18.4 [Source:ZFIN;Acc:ZDB-GENE-110411-172]
chr22	635126	635271	Distinct_Mixl1_peaks_697	145	-2073.5	ENSDARG00000077982	ENSDART00000150211	elf3	E74-like factor 3 (ets domain transcription factor, epithelial-specific ) [Source:ZFIN;Acc:ZDB-GENE-030131-8760]
chr22	20758098	20758460	Distinct_Mixl1_peaks_698	362	10421	ENSDARG00000071394	ENSDART00000136744	foxq2	forkhead box Q2 [Source:ZFIN;Acc:ZDB-GENE-050208-663]
chr22	309692	309989	Distinct_Mixl1_peaks_699	297	7737.5	ENSDARG00000093467	ENSDART00000135295	CABZ01079178.1	Uncharacterized protein [Source:UniProtKB/TrEMBL;Acc:F1QAQ4]
chr22	15501202	15501560	Distinct_Mixl1_peaks_700	358	11820	ENSDARG00000032516	ENSDART00000045682	RRP36	ribosomal RNA processing 36 homolog (S. cerevisiae) [Source:HGNC Symbol;Acc:21374]
chr22	18702212	18702444	Distinct_Mixl1_peaks_701	232	307	ENSDARG00000013687	ENSDART00000132684	CILP2	cartilage intermediate layer protein 2 [Source:HGNC Symbol;Acc:24213]
chr22	3280274	3280694	Distinct_Mixl1_peaks_702	420	-1901	ENSDARG00000091387	ENSDART00000125779	wu:fi13g07	wu:fi13g07 [Source:ZFIN;Acc:ZDB-GENE-030131-5694]
chr22	16747603	16747901	Distinct_Mixl1_peaks_703	298	-9795	ENSDARG00000019930	ENSDART00000083063	tal1	T-cell acute lymphocytic leukemia 1 [Source:ZFIN;Acc:ZDB-GENE-980526-501]
chr22	12585982	12586291	Distinct_Mixl1_peaks_704	309	25168.5	ENSDARG00000076799	ENSDART00000108609	rnd3a	Rho family GTPase 3a [Source:ZFIN;Acc:ZDB-GENE-010319-40]
chr22	22680698	22680864	Distinct_Mixl1_peaks_705	166	14342	ENSDARG00000010531	ENSDART00000129975	scamp4	secretory carrier membrane protein 4 [Source:ZFIN;Acc:ZDB-GENE-050913-40]
chr22	16185753	16185785	Distinct_Mixl1_peaks_706	32	-2634	ENSDARG00000042690	ENSDART00000062633	s1pr1	sphingosine-1-phosphate receptor 1 [Source:ZFIN;Acc:ZDB-GENE-001228-2]
chr22	17329057	17329367	Distinct_Mixl1_peaks_707	310	-13410	ENSDARG00000062402	ENSDART00000090217	frem1b	Fras1 related extracellular matrix 1b [Source:ZFIN;Acc:ZDB-GENE-050208-783]
chr22	41849953	41850928	Distinct_Mixl1_peaks_708	975	-296.5	ENSDARG00000095905	ENSDART00000149535	si:ch211-262h13.6	si:ch211-262h13.6 [Source:ZFIN;Acc:ZDB-GENE-110411-76]
chr22	17219870	17220039	Distinct_Mixl1_peaks_709	169	-11087.5	ENSDARG00000094599	ENSDART00000147750	si:ch211-242l1.1	si:ch211-242l1.1 [Source:ZFIN;Acc:ZDB-GENE-050208-394]
chr22	27346029	27346351	Distinct_Mixl1_peaks_710	322	-2903	ENSDARG00000075510	ENSDART00000098919		EPM2A (laforin) interacting protein 1 [Source:HGNC Symbol;Acc:19735]
chr22	19767704	19769510	Distinct_Mixl1_peaks_711	1806	-3561	ENSDARG00000071389	ENSDART00000105511	si:dkey-78l4.6	granzyme M (lymphocyte met-ase 1) [Source:HGNC Symbol;Acc:4712]
chr23	12351874	12352262	Distinct_Mixl1_peaks_712	388	-56	ENSDARG00000058243	ENSDART00000131256	phactr3a	phosphatase and actin regulator 3a [Source:ZFIN;Acc:ZDB-GENE-080220-4]
chr23	16199295	16199648	Distinct_Mixl1_peaks_713	353	44109.5	ENSDARG00000093398	ENSDART00000140812	si:dkey-103a3.4	si:dkey-103a3.4 [Source:ZFIN;Acc:ZDB-GENE-090312-177]
chr23	38962800	38963130	Distinct_Mixl1_peaks_714	330	52186	ENSDARG00000061147	ENSDART00000086879	ZFP64	zinc finger protein 64 homolog (mouse) [Source:HGNC Symbol;Acc:15940]
chr23	27817014	27817290	Distinct_Mixl1_peaks_715	276	-3777	ENSDARG00000084441	ENSDART00000119841	5S_rRNA	5S ribosomal RNA [Source:RFAM;Acc:RF00001]
chr23	16210886	16211178	Distinct_Mixl1_peaks_716	292	55670	ENSDARG00000093398	ENSDART00000140812	si:dkey-103a3.4	si:dkey-103a3.4 [Source:ZFIN;Acc:ZDB-GENE-090312-177]
chr23	33746849	33747183	Distinct_Mixl1_peaks_717	334	-4706	ENSDARG00000082556	ENSDART00000117239	5S_rRNA	5S ribosomal RNA [Source:RFAM;Acc:RF00001]
chr23	32053888	32054213	Distinct_Mixl1_peaks_718	325	-20.5	ENSDARG00000053666	ENSDART00000075726	cmyb	transcription factor cmyb [Source:ZFIN;Acc:ZDB-GENE-991110-14]
chr23	16388028	16388180	Distinct_Mixl1_peaks_719	152	-50111	ENSDARG00000095240	ENSDART00000143371	si:ch211-13o20.2	si:ch211-13o20.2 [Source:ZFIN;Acc:ZDB-GENE-090312-36]
chr23	37773443	37773757	Distinct_Mixl1_peaks_720	314	-69959	ENSDARG00000088187	ENSDART00000140485	si:ch211-231h20.4	si:ch211-231h20.4 [Source:ZFIN;Acc:ZDB-GENE-090313-96]
chr23	23604739	23605152	Distinct_Mixl1_peaks_721	413	54077.5	ENSDARG00000094005	ENSDART00000131353	si:dkey-98j1.5	si:dkey-98j1.5 [Source:ZFIN;Acc:ZDB-GENE-090313-358]
chr23	18159705	18159857	Distinct_Mixl1_peaks_722	152	7813	ENSDARG00000093193	ENSDART00000145200	chia.6	chitinase, acidic.6 [Source:ZFIN;Acc:ZDB-GENE-030131-1140]
chr23	16388265	16388406	Distinct_Mixl1_peaks_723	141	-49879.5	ENSDARG00000095240	ENSDART00000143371	si:ch211-13o20.2	si:ch211-13o20.2 [Source:ZFIN;Acc:ZDB-GENE-090312-36]
chr23	43181088	43181476	Distinct_Mixl1_peaks_724	388	-226	ENSDARG00000023840	ENSDART00000102328	pfkfb2	6-phosphofructo-2-kinase/fructose-2,6-biphosphatase 2 [Source:ZFIN;Acc:ZDB-GENE-040426-966]
chr23	46126299	46126519	Distinct_Mixl1_peaks_725	220	-2369	ENSDARG00000095825	ENSDART00000149263	si:ch73-67c22.3	si:ch73-67c22.3 [Source:ZFIN;Acc:ZDB-GENE-110411-92]
chr23	30152440	30152780	Distinct_Mixl1_peaks_726	340	5884	ENSDARG00000095919	ENSDART00000150174	DVL1 (2 of 3)	dishevelled, dsh homolog 1 (Drosophila) [Source:HGNC Symbol;Acc:3084]
chr23	35970098	35970189	Distinct_Mixl1_peaks_727	91	69.5	ENSDARG00000034117	ENSDART00000049551	rarga	retinoic acid receptor gamma a [Source:ZFIN;Acc:ZDB-GENE-980526-531]
chr23	9169633	9169770	Distinct_Mixl1_peaks_728	137	-4318.5	ENSDARG00000063089	ENSDART00000144533	C23H20orf160	chromosome 20 open reading frame 160 [Source:HGNC Symbol;Acc:16153]
chr23	37770852	37771302	Distinct_Mixl1_peaks_729	450	-72482	ENSDARG00000088187	ENSDART00000140485	si:ch211-231h20.4	si:ch211-231h20.4 [Source:ZFIN;Acc:ZDB-GENE-090313-96]
chr23	16208587	16208944	Distinct_Mixl1_peaks_730	357	53403.5	ENSDARG00000093398	ENSDART00000140812	si:dkey-103a3.4	si:dkey-103a3.4 [Source:ZFIN;Acc:ZDB-GENE-090312-177]
chr23	23314210	23314449	Distinct_Mixl1_peaks_731	239	63510.5	ENSDARG00000094655	ENSDART00000139729	si:dkey-24d19.3	si:dkey-24d19.3 [Source:ZFIN;Acc:ZDB-GENE-030131-3503]
chr23	39024215	39024362	Distinct_Mixl1_peaks_732	147	-21813.5	ENSDARG00000044485	ENSDART00000065331	sall4	sal-like 4 (Drosophila) [Source:ZFIN;Acc:ZDB-GENE-060328-2]
chr23	27218567	27218899	Distinct_Mixl1_peaks_733	332	-1078	ENSDARG00000004218	ENSDART00000109712	rnd1l	Rho family GTPase 1 like [Source:ZFIN;Acc:ZDB-GENE-060315-7]
chr23	45564143	45564190	Distinct_Mixl1_peaks_734	47	4623.5	ENSDARG00000054218	ENSDART00000076381	GLTPD2 (2 of 2)	glycolipid transfer protein domain containing 2 [Source:HGNC Symbol;Acc:33756]
chr23	7451814	7452073	Distinct_Mixl1_peaks_735	259	-1349.5	ENSDARG00000017821	ENSDART00000012194	gata5	GATA-binding protein 5 [Source:ZFIN;Acc:ZDB-GENE-980526-340]
chr23	6028005	6028025	Distinct_Mixl1_peaks_736	20
chr23	39004098	39004297	Distinct_Mixl1_peaks_737	199	-41904.5	ENSDARG00000044485	ENSDART00000065331	sall4	sal-like 4 (Drosophila) [Source:ZFIN;Acc:ZDB-GENE-060328-2]
chr23	1333626	1333913	Distinct_Mixl1_peaks_738	287	33405.5	ENSDARG00000095916	ENSDART00000105287	CR376840.1	utrophin [Source:ZFIN;Acc:ZDB-GENE-070228-6]
chr23	3530919	3531044	Distinct_Mixl1_peaks_739	125	4116.5	ENSDARG00000063250	ENSDART00000092258	spata2	spermatogenesis associated 2 [Source:ZFIN;Acc:ZDB-GENE-070822-5]
chr23	10973353	10973695	Distinct_Mixl1_peaks_740	342	35301	ENSDARG00000073757	ENSDART00000142533	PDZRN3 (2 of 2)	PDZ domain containing ring finger 3 [Source:HGNC Symbol;Acc:17704]
chr23	38368565	38368891	Distinct_Mixl1_peaks_741	326	23077	ENSDARG00000088123	ENSDART00000129593	ZNF217	zinc finger protein 217 [Source:HGNC Symbol;Acc:13009]
chr23	23524417	23524779	Distinct_Mixl1_peaks_742	362	-19533	ENSDARG00000087844	ENSDART00000145027	plekhn1	pleckstrin homology domain containing, family N member 1 [Source:ZFIN;Acc:ZDB-GENE-090313-357]
chr23	36947262	36947732	Distinct_Mixl1_peaks_743	470	-6196	ENSDARG00000063594	ENSDART00000134061	HIPK1 (1 of 2)	homeodomain interacting protein kinase 1 [Source:HGNC Symbol;Acc:19006]
chr23	32670391	32670509	Distinct_Mixl1_peaks_744	118	39351	ENSDARG00000026806	ENSDART00000140461	taf8	TAF8 RNA polymerase II, TATA box binding protein (TBP)-associated factor [Source:ZFIN;Acc:ZDB-GENE-040426-1013]
chr24	8070852	8071211	Distinct_Mixl1_peaks_745	359	258.5	ENSDARG00000009342	ENSDART00000002394	txndc5	thioredoxin domain containing 5 [Source:ZFIN;Acc:ZDB-GENE-040426-1951]
chr24	4530140	4530466	Distinct_Mixl1_peaks_746	326	2347	ENSDARG00000045444	ENSDART00000066835	fzd8a	frizzled homolog 8a [Source:ZFIN;Acc:ZDB-GENE-000328-3]
chr24	5920598	5920852	Distinct_Mixl1_peaks_747	254	-3676	ENSDARG00000061203	ENSDART00000087034	trpc1	transient receptor potential cation channel, subfamily C, member 1 [Source:ZFIN;Acc:ZDB-GENE-070830-1]
chr24	43455170	43455415	Distinct_Mixl1_peaks_748	245	4915.5	ENSDARG00000056043	ENSDART00000078414	LAMA1	laminin, alpha 1 [Source:HGNC Symbol;Acc:6481]
chr24	28131850	28132141	Distinct_Mixl1_peaks_749	291	5396.5	ENSDARG00000057249	ENSDART00000134339	zmynd11	zinc finger, MYND domain containing 11 [Source:ZFIN;Acc:ZDB-GENE-050522-301]
chr24	15046063	15046319	Distinct_Mixl1_peaks_750	256	10227	ENSDARG00000045391	ENSDART00000028410	cd226	CD226 molecule [Source:ZFIN;Acc:ZDB-GENE-070112-1322]
chr24	38691671	38691950	Distinct_Mixl1_peaks_751	279	-43700.5	ENSDARG00000061372	ENSDART00000087438	cog7	component of oligomeric golgi complex 7 [Source:ZFIN;Acc:ZDB-GENE-061013-463]
chr24	13776847	13777146	Distinct_Mixl1_peaks_752	299	-59261.5	ENSDARG00000014259	ENSDART00000142058	eya1	eyes absent homolog 1 [Source:ZFIN;Acc:ZDB-GENE-990712-18]
chr24	12501932	12502540	Distinct_Mixl1_peaks_753	608	-89304	ENSDARG00000005220	ENSDART00000015517	pdcd6	programmed cell death 6 [Source:ZFIN;Acc:ZDB-GENE-040426-1307]
chr24	31915175	31915492	Distinct_Mixl1_peaks_754	317	2093.5	ENSDARG00000090114	ENSDART00000123561	5S_rRNA	5S ribosomal RNA [Source:RFAM;Acc:RF00001]
chr24	17453847	17454152	Distinct_Mixl1_peaks_755	305	66.5	ENSDARG00000045398	ENSDART00000149974	mtrr	5-methyltetrahydrofolate-homocysteine methyltransferase reductase [Source:ZFIN;Acc:ZDB-GENE-101115-3]
chr24	40781030	40781376	Distinct_Mixl1_peaks_756	346	216	ENSDARG00000070957	ENSDART00000061540	im:7160594	im:7160594 [Source:ZFIN;Acc:ZDB-GENE-080917-43]
chr24	11426659	11426964	Distinct_Mixl1_peaks_757	305	32006.5	ENSDARG00000092528	ENSDART00000147722	si:ch211-281g2.2	si:ch211-281g2.2 [Source:ZFIN;Acc:ZDB-GENE-091116-43]
chr24	31747007	31747324	Distinct_Mixl1_peaks_758	317	-3423.5	ENSDARG00000086853	ENSDART00000124978	DPYD (3 of 5)	dihydropyrimidine dehydrogenase [Source:HGNC Symbol;Acc:3012]
chr24	35614989	35615408	Distinct_Mixl1_peaks_759	419	-64694.5	ENSDARG00000087822	ENSDART00000128690		wu:fj34h05 [Source:ZFIN;Acc:ZDB-GENE-030131-7799]
chr24	21540588	21540840	Distinct_Mixl1_peaks_760	252	5060	ENSDARG00000063344	ENSDART00000092497	FAM162B	family with sequence similarity 162, member B [Source:HGNC Symbol;Acc:21549]
chr24	27587401	27587654	Distinct_Mixl1_peaks_761	253	-29851.5	ENSDARG00000062023	ENSDART00000147788	fndc3bb	fibronectin type III domain containing 3Bb [Source:ZFIN;Acc:ZDB-GENE-070510-2]
chr24	5190364	5190671	Distinct_Mixl1_peaks_762	307	-98000.5	ENSDARG00000077468	ENSDART00000112607	wu:fe36b12	wu:fe36b12 [Source:ZFIN;Acc:ZDB-GENE-030131-5048]
chr24	3247980	3248236	Distinct_Mixl1_peaks_763	256	-8134	ENSDARG00000095346	ENSDART00000144913	si:ch211-152c8.4	si:ch211-152c8.4 [Source:ZFIN;Acc:ZDB-GENE-091204-235]
chr24	17746736	17746992	Distinct_Mixl1_peaks_764	256	-11876	ENSDARG00000045401	ENSDART00000149879	mllt10	myeloid/lymphoid or mixed-lineage leukemia (trithorax homolog, Drosophila); translocated to, 10 [Source:ZFIN;Acc:ZDB-GENE-041114-176]
chr24	16180879	16181332	Distinct_Mixl1_peaks_765	453	-63815.5	ENSDARG00000074106	ENSDART00000110916	BX323882.2	Uncharacterized protein [Source:UniProtKB/TrEMBL;Acc:F1RDP1]
chr24	25338664	25338704	Distinct_Mixl1_peaks_766	40	3195	ENSDARG00000045304	ENSDART00000130077	mtfr1	mitochondrial fission regulator 1 [Source:ZFIN;Acc:ZDB-GENE-041212-86]
chr24	13174193	13174423	Distinct_Mixl1_peaks_767	230	-2667	ENSDARG00000058730	ENSDART00000146790	rdh10a	retinol dehydrogenase 10a [Source:ZFIN;Acc:ZDB-GENE-070112-2242]
chr24	4535452	4535776	Distinct_Mixl1_peaks_768	324	7658	ENSDARG00000045444	ENSDART00000066835	fzd8a	frizzled homolog 8a [Source:ZFIN;Acc:ZDB-GENE-000328-3]
chr24	36679164	36679493	Distinct_Mixl1_peaks_769	329	907.5	ENSDARG00000053152	ENSDART00000075142	pcmtd1	protein-L-isoaspartate (D-aspartate) O-methyltransferase domain containing 1 [Source:ZFIN;Acc:ZDB-GENE-030131-5387]
chr24	21540572	21540572	Distinct_Mixl1_peaks_770	0	4918	ENSDARG00000063344	ENSDART00000092497	FAM162B	family with sequence similarity 162, member B [Source:HGNC Symbol;Acc:21549]
chr25	15173120	15173413	Distinct_Mixl1_peaks_771	293	-28198.5	ENSDARG00000084915	ENSDART00000120315	5S_rRNA	5S ribosomal RNA [Source:RFAM;Acc:RF00001]
chr25	31190249	31190543	Distinct_Mixl1_peaks_772	294	-20427	ENSDARG00000015709	ENSDART00000140389	hsd17b12a	hydroxysteroid (17-beta) dehydrogenase 12a [Source:ZFIN;Acc:ZDB-GENE-030131-5628]
chr25	28552736	28553483	Distinct_Mixl1_peaks_773	747	20548.5	ENSDARG00000089227	ENSDART00000123590	C25HXorf38 (2 of 2)	chromosome X open reading frame 38 [Source:HGNC Symbol;Acc:28589]
chr25	17007074	17007419	Distinct_Mixl1_peaks_774	345	3860.5	ENSDARG00000078310	ENSDART00000110426	CECR2	cat eye syndrome chromosome region, candidate 2 [Source:HGNC Symbol;Acc:1840]
chr25	2247967	2247997	Distinct_Mixl1_peaks_775	30	-18485	ENSDARG00000088081	ENSDART00000122571	CDKN1B (1 of 3)	cyclin-dependent kinase inhibitor 1B (p27, Kip1) [Source:HGNC Symbol;Acc:1785]
chr25	38458847	38459079	Distinct_Mixl1_peaks_776	232	2838	ENSDARG00000070216	ENSDART00000023162	FANCA	Fanconi anemia, complementation group A [Source:HGNC Symbol;Acc:3582]
chr25	30000348	30000630	Distinct_Mixl1_peaks_777	282	180	ENSDARG00000070473	ENSDART00000067066	parp6b	poly (ADP-ribose) polymerase family, member 6b [Source:ZFIN;Acc:ZDB-GENE-080219-1]
chr25	6210162	6210817	Distinct_Mixl1_peaks_778	655	-21732.5	ENSDARG00000045932	ENSDART00000104755	CPEB1 (3 of 3)	zgc:194449 [Source:ZFIN;Acc:ZDB-GENE-080723-42]
chr25	30664534	30664698	Distinct_Mixl1_peaks_779	164	12268	ENSDARG00000055129	ENSDART00000077445	PIM3	pim-3 oncogene [Source:HGNC Symbol;Acc:19310]
chr25	12691877	12692198	Distinct_Mixl1_peaks_780	321	-50505.5	ENSDARG00000092412	ENSDART00000141938	CT030719.2	Uncharacterized protein [Source:UniProtKB/TrEMBL;Acc:F1QWK6]
chr25	23060982	23061377	Distinct_Mixl1_peaks_781	395	15828.5	ENSDARG00000002347	ENSDART00000073566	cyp11a1	cytochrome P450, subfamily XIA, polypeptide 1 [Source:ZFIN;Acc:ZDB-GENE-010306-1]
chr25	38293569	38293699	Distinct_Mixl1_peaks_782	130	3198	ENSDARG00000074928	ENSDART00000086733		Uncharacterized protein [Source:UniProtKB/TrEMBL;Acc:F1R367]
chr25	30110993	30111275	Distinct_Mixl1_peaks_783	282	180	ENSDARG00000092276	ENSDART00000146765	PARP6 (3 of 4)	poly (ADP-ribose) polymerase family, member 6 [Source:HGNC Symbol;Acc:26921]
chr25	23753629	23753806	Distinct_Mixl1_peaks_784	177	-3240.5	ENSDARG00000085170	ENSDART00000120570	5S_rRNA	5S ribosomal RNA [Source:RFAM;Acc:RF00001]
chr25	28544331	28545071	Distinct_Mixl1_peaks_785	740	12140	ENSDARG00000089227	ENSDART00000123590	C25HXorf38 (2 of 2)	chromosome X open reading frame 38 [Source:HGNC Symbol;Acc:28589]
chr25	38458486	38458719	Distinct_Mixl1_peaks_786	233	2477.5	ENSDARG00000070216	ENSDART00000023162	FANCA	Fanconi anemia, complementation group A [Source:HGNC Symbol;Acc:3582]
chr25	38293060	38293535	Distinct_Mixl1_peaks_787	475	2861.5	ENSDARG00000074928	ENSDART00000086733		Uncharacterized protein [Source:UniProtKB/TrEMBL;Acc:F1R367]
chr25	23716469	23716689	Distinct_Mixl1_peaks_788	220	-40379	ENSDARG00000085170	ENSDART00000120570	5S_rRNA	5S ribosomal RNA [Source:RFAM;Acc:RF00001]
chr25	28553995	28554164	Distinct_Mixl1_peaks_789	169	21518.5	ENSDARG00000089227	ENSDART00000123590	C25HXorf38 (2 of 2)	chromosome X open reading frame 38 [Source:HGNC Symbol;Acc:28589]
Zv9_NA100	13787	14567	Distinct_Mixl1_peaks_790	780
Zv9_NA100	6816	7498	Distinct_Mixl1_peaks_791	682
Zv9_NA100	12630	12927	Distinct_Mixl1_peaks_792	297
Zv9_NA100	12336	12585	Distinct_Mixl1_peaks_793	249
Zv9_NA100	5286	5744	Distinct_Mixl1_peaks_794	458
Zv9_NA108	33	909	Distinct_Mixl1_peaks_795	876
Zv9_NA114	10599	11166	Distinct_Mixl1_peaks_796	567
Zv9_NA114	3215	4140	Distinct_Mixl1_peaks_797	925
Zv9_NA151	19462	19762	Distinct_Mixl1_peaks_798	300
Zv9_NA151	23398	23970	Distinct_Mixl1_peaks_799	572
Zv9_NA151	26153	27258	Distinct_Mixl1_peaks_800	1105
Zv9_NA187	8690	8996	Distinct_Mixl1_peaks_801	306
Zv9_NA19	13861	14065	Distinct_Mixl1_peaks_802	204
Zv9_NA205	6882	8901	Distinct_Mixl1_peaks_803	2019	555.5	ENSDARG00000082180	ENSDART00000117255	5_8S_rRNA	5.8S ribosomal RNA [Source:RFAM;Acc:RF00002]
Zv9_NA219	96353	96785	Distinct_Mixl1_peaks_804	432
Zv9_NA219	50419	50954	Distinct_Mixl1_peaks_805	535
Zv9_NA219	82885	83686	Distinct_Mixl1_peaks_806	801
Zv9_NA219	49889	50333	Distinct_Mixl1_peaks_807	444
Zv9_NA244	21158	21731	Distinct_Mixl1_peaks_808	573
Zv9_NA250	16667	17913	Distinct_Mixl1_peaks_809	1246	11432	ENSDARG00000091021	ENSDART00000124805	CABZ01001466.1	Uncharacterized protein [Source:UniProtKB/TrEMBL;Acc:H0WEW6]
Zv9_NA285	534	1621	Distinct_Mixl1_peaks_810	1087
Zv9_NA285	13798	14162	Distinct_Mixl1_peaks_811	364
Zv9_NA292	3096	3475	Distinct_Mixl1_peaks_812	379
Zv9_NA296	385	1065	Distinct_Mixl1_peaks_813	680	-7142	ENSDARG00000091798	ENSDART00000121976	CABZ01024854.1
Zv9_NA300	3111	3425	Distinct_Mixl1_peaks_814	314
Zv9_NA301	6018	6555	Distinct_Mixl1_peaks_815	537
Zv9_NA301	2468	3098	Distinct_Mixl1_peaks_816	630
Zv9_NA319	1166	1555	Distinct_Mixl1_peaks_817	389
Zv9_NA319	9178	10705	Distinct_Mixl1_peaks_818	1527
Zv9_NA319	1675	2824	Distinct_Mixl1_peaks_819	1149
Zv9_NA319	276	1059	Distinct_Mixl1_peaks_820	783
Zv9_NA33	37190	37852	Distinct_Mixl1_peaks_821	662
Zv9_NA33	41000	42212	Distinct_Mixl1_peaks_822	1212
Zv9_NA343	33344	34435	Distinct_Mixl1_peaks_823	1091
Zv9_NA343	2789	3396	Distinct_Mixl1_peaks_824	607
Zv9_NA343	9162	11166	Distinct_Mixl1_peaks_825	2004
Zv9_NA343	22830	23655	Distinct_Mixl1_peaks_826	825
Zv9_NA343	20258	20643	Distinct_Mixl1_peaks_827	385
Zv9_NA349	2493	3420	Distinct_Mixl1_peaks_828	927
Zv9_NA349	6224	6733	Distinct_Mixl1_peaks_829	509
Zv9_NA349	19782	21259	Distinct_Mixl1_peaks_830	1477
Zv9_NA377	11455	12131	Distinct_Mixl1_peaks_831	676
Zv9_NA378	405	494	Distinct_Mixl1_peaks_832	89
Zv9_NA386	11584	12297	Distinct_Mixl1_peaks_833	713
Zv9_NA386	4470	5088	Distinct_Mixl1_peaks_834	618
Zv9_NA395	34898	35010	Distinct_Mixl1_peaks_835	112	323	ENSDARG00000090204	ENSDART00000128337	CABZ01087282.2
Zv9_NA396	14093	14720	Distinct_Mixl1_peaks_836	627
Zv9_NA396	1914	3183	Distinct_Mixl1_peaks_837	1269
Zv9_NA408	1003	1279	Distinct_Mixl1_peaks_838	276
Zv9_NA416	16052	16419	Distinct_Mixl1_peaks_839	367
Zv9_NA416	5502	6627	Distinct_Mixl1_peaks_840	1125
Zv9_NA421	5575	5860	Distinct_Mixl1_peaks_841	285
Zv9_NA425	3511	5980	Distinct_Mixl1_peaks_842	2469
Zv9_NA425	9280	9832	Distinct_Mixl1_peaks_843	552
Zv9_NA425	10344	10991	Distinct_Mixl1_peaks_844	647
Zv9_NA443	7517	8035	Distinct_Mixl1_peaks_845	518
Zv9_NA444	13195	13739	Distinct_Mixl1_peaks_846	544
Zv9_NA444	20566	20711	Distinct_Mixl1_peaks_847	145
Zv9_NA444	11784	12389	Distinct_Mixl1_peaks_848	605
Zv9_NA458	17383	17614	Distinct_Mixl1_peaks_849	231
Zv9_NA475	2870	3817	Distinct_Mixl1_peaks_850	947
Zv9_NA507	9025	9518	Distinct_Mixl1_peaks_851	493
Zv9_NA507	6322	6786	Distinct_Mixl1_peaks_852	464
Zv9_NA515	637	895	Distinct_Mixl1_peaks_853	258
Zv9_NA519	12612	13598	Distinct_Mixl1_peaks_854	986
Zv9_NA543	7301	8416	Distinct_Mixl1_peaks_855	1115
Zv9_NA552	1495	1514	Distinct_Mixl1_peaks_856	19
Zv9_NA552	866	1395	Distinct_Mixl1_peaks_857	529
Zv9_NA557	1510	1942	Distinct_Mixl1_peaks_858	432
Zv9_NA560	971	1652	Distinct_Mixl1_peaks_859	681
Zv9_NA61	5527	6117	Distinct_Mixl1_peaks_860	590
Zv9_NA621	69590	70147	Distinct_Mixl1_peaks_861	557
Zv9_NA621	28751	30231	Distinct_Mixl1_peaks_862	1480
Zv9_NA621	30305	31548	Distinct_Mixl1_peaks_863	1243
Zv9_NA621	21334	22610	Distinct_Mixl1_peaks_864	1276
Zv9_NA621	36766	37867	Distinct_Mixl1_peaks_865	1101
Zv9_NA621	68419	68973	Distinct_Mixl1_peaks_866	554
Zv9_NA622	3193	5629	Distinct_Mixl1_peaks_867	2436
Zv9_NA623	29044	29390	Distinct_Mixl1_peaks_868	346
Zv9_NA623	5236	5823	Distinct_Mixl1_peaks_869	587
Zv9_NA640	55810	56345	Distinct_Mixl1_peaks_870	535
Zv9_NA640	32801	33932	Distinct_Mixl1_peaks_871	1131
Zv9_NA640	47467	50990	Distinct_Mixl1_peaks_872	3523
Zv9_NA641	4093	4417	Distinct_Mixl1_peaks_873	324
Zv9_NA687	1754	2593	Distinct_Mixl1_peaks_874	839
Zv9_NA687	2685	3120	Distinct_Mixl1_peaks_875	435
Zv9_NA695	49013	49829	Distinct_Mixl1_peaks_876	816	36919	ENSDARG00000083840	ENSDART00000119240	5S_rRNA	5S ribosomal RNA [Source:RFAM;Acc:RF00001]
Zv9_NA695	9244	9593	Distinct_Mixl1_peaks_877	349	-3083.5	ENSDARG00000083840	ENSDART00000119240	5S_rRNA	5S ribosomal RNA [Source:RFAM;Acc:RF00001]
Zv9_NA721	41256	41995	Distinct_Mixl1_peaks_878	739
Zv9_NA726	9950	11201	Distinct_Mixl1_peaks_879	1251
Zv9_NA726	11979	12348	Distinct_Mixl1_peaks_880	369
Zv9_NA74	8268	8948	Distinct_Mixl1_peaks_881	680
Zv9_NA744	1713	2624	Distinct_Mixl1_peaks_882	911
Zv9_NA753	4091	4976	Distinct_Mixl1_peaks_883	885
Zv9_NA814	10012	10358	Distinct_Mixl1_peaks_884	346
Zv9_NA840	8344	9571	Distinct_Mixl1_peaks_885	1227
Zv9_NA845	49898	50217	Distinct_Mixl1_peaks_886	319
Zv9_NA845	13270	14275	Distinct_Mixl1_peaks_887	1005
Zv9_NA845	53898	54756	Distinct_Mixl1_peaks_888	858
Zv9_NA845	56168	56414	Distinct_Mixl1_peaks_889	246
Zv9_NA845	38571	39129	Distinct_Mixl1_peaks_890	558
Zv9_NA889	5676	6510	Distinct_Mixl1_peaks_891	834	407	ENSDARG00000088564	ENSDART00000123811	CABZ01045617.1
Zv9_NA889	10331	11202	Distinct_Mixl1_peaks_892	871	-28.5	ENSDARG00000091047	ENSDART00000128152	zgc:194878
Zv9_scaffold3455	502218	502616	Distinct_Mixl1_peaks_893	398	11937	ENSDARG00000085770	ENSDART00000121170	5S_rRNA	5S ribosomal RNA [Source:RFAM;Acc:RF00001]
Zv9_scaffold3455	469344	469680	Distinct_Mixl1_peaks_894	336	-20968	ENSDARG00000085770	ENSDART00000121170	5S_rRNA	5S ribosomal RNA [Source:RFAM;Acc:RF00001]
Zv9_scaffold3472	81320	81436	Distinct_Mixl1_peaks_895	116	68632	ENSDARG00000087036	ENSDART00000126803	BX511020.1
Zv9_scaffold3472	81161	81265	Distinct_Mixl1_peaks_896	104	68467	ENSDARG00000087036	ENSDART00000126803	BX511020.1
Zv9_scaffold3494	14086	14648	Distinct_Mixl1_peaks_897	562	-90825	ENSDARG00000086297	ENSDART00000128168	CR792415.1
Zv9_scaffold3515	116084	116430	Distinct_Mixl1_peaks_898	346
Zv9_scaffold3517	24255	24437	Distinct_Mixl1_peaks_899	182	14388	ENSDARG00000088279	ENSDART00000128408	BX537144.1
Zv9_scaffold3524	33568	34079	Distinct_Mixl1_peaks_900	511
Zv9_scaffold3539	29216	29366	Distinct_Mixl1_peaks_901	150	-17665	ENSDARG00000014310	ENSDART00000021786	arl1	ADP-ribosylation factor-like 1 [Source:ZFIN;Acc:ZDB-GENE-040718-175]
Zv9_scaffold3540	176847	177384	Distinct_Mixl1_peaks_902	537	2873.5	ENSDARG00000035831	ENSDART00000077947	gata6	GATA-binding protein 6 [Source:ZFIN;Acc:ZDB-GENE-000622-1]
