# Supplementary material for: In Vivo Regulation of the Zebrafish Endoderm Progenitor Niche by T-Box Transcription Factors
Source: Cell Rep. 2017 Jun 27;19(13):2782–95. doi: 10.1016/j.celrep.2017.06.011 (PMC5494305; doi:10.1016/j.celrep.2017.06.011)
Supplement: Data S4. Microarray Data Analysis of Wild-Type versus ta;tbx16 Double Morphants at 90% Epiboly, Related to Figure 4 [file mmc5.xlsx]

## Sheet: 90pc-array-ENSDARG.txt
geneID	Name	ProbeID	M	A	t	P.Value	B
ENSDARG00000053656	LYPLA2	A_15_P227261	5.12336	9.66489	34.627	1.95e-14	19.321
ENSDARG00000074050	efnb2b	A_15_P120289	4.89819	10.0273	30.3337	1.11e-13	18.4969
ENSDARG00000003783	EFNB2 (2 of 3)	A_15_P120289	4.89819	10.0273	30.3337	1.11e-13	18.4969
ENSDARG00000016484	dkc1	A_15_P152891	6.19256	11.3215	27.1641	4.73e-13	17.7197
ENSDARG00000083826	SNORA56	A_15_P152891	6.19256	11.3215	27.1641	4.73e-13	17.7197
ENSDARG00000006939	tbx6l	A_15_P168831	3.65848	9.70424	18.3322	7.8e-11	14.3284
ENSDARG00000055186	ccr9a	A_15_P120653	3.02502	6.30891	17.8558	1.09e-10	14.0709
ENSDARG00000030465	C18H12orf23	A_15_P132816	3.62596	9.07402	17.8051	1.13e-10	14.043
ENSDARG00000058818	rbm38	A_15_P109970	3.6721	10.5627	17.5155	1.4e-10	13.8808
ENSDARG00000018765	pknox1.1	A_15_P105994	3.56598	8.64227	16.6928	2.59e-10	13.3984
ENSDARG00000078080	pknox1.1	A_15_P105994	3.56598	8.64227	16.6928	2.59e-10	13.3984
ENSDARG00000042535	actc1a	A_15_P110054	2.88004	7.51838	15.491	6.68e-10	12.6306
ENSDARG00000076126	hm:zewp0073	A_15_P110054	2.88004	7.51838	15.491	6.68e-10	12.6306
ENSDARG00000037002	zgc:152968	A_15_P139631	3.18388	7.85841	13.487	3.81e-09	11.1585
ENSDARG00000020219	dld	A_15_P285481	1.96238	7.35167	12.002	1.61e-08	9.88312
ENSDARG00000017078	mespaa	A_15_P116279	2.59919	7.33387	11.9402	1.72e-08	9.82615
ENSDARG00000006939	tbx6l	A_15_P107499	2.97835	8.71956	11.6738	2.26e-08	9.57677
ENSDARG00000095268	si:dkey-261h17.1	A_15_P105874	3.72008	7.00868	11.664	2.29e-08	9.56751
ENSDARG00000053493	aldh1a2	A_15_P103706	2.63192	8.91754	11.4377	2.9e-08	9.35051
ENSDARG00000010300	traf3ip1	A_15_P108699	2.25725	7.60798	11.0389	4.47e-08	8.95663
ENSDARG00000006467	pcdh8	A_15_P148636	3.1771	8.17348	10.549	7.71e-08	8.4518
ENSDARG00000006526	fn1b	A_15_P199871	2.3325	6.71926	10.4951	8.2e-08	8.39478
ENSDARG00000058549	smyd1b	A_15_P105544	2.91108	6.79824	10.4135	9e-08	8.30793
ENSDARG00000069382	mxtx1	A_15_P197581	2.88448	8.86328	9.72198	2.04e-07	7.54338
ENSDARG00000007221	pbk	A_15_P109818	1.81737	8.40596	9.12605	4.26e-07	6.84167
ENSDARG00000011072	DDX11	A_15_P487825	1.93163	7.73663	9.12178	4.29e-07	6.83649
ENSDARG00000054980	ebna1bp2	A_15_P134804	2.04389	10.8724	9.10244	4.39e-07	6.813
ENSDARG00000012942	itgb5	A_15_P131366	1.4378	8.88651	8.69153	7.48e-07	6.30333
ENSDARG00000011582	sox5	A_15_P150011	1.4317	7.25667	8.48813	9.8e-07	6.04324
ENSDARG00000075984	CABZ01061914.1	A_15_P177786	1.61528	7.35594	8.15993	1.53e-06	5.6123
ENSDARG00000010640	SLC12A2 (5 of 5)	A_15_P155211	1.98981	8.26962	8.05393	1.77e-06	5.47009
ENSDARG00000032619	tob1a	A_15_P112693	1.41173	11.088	8.02057	1.86e-06	5.42502
ENSDARG00000068213	fzd10	A_15_P114057	1.40988	7.56255	7.97718	1.97e-06	5.36618
ENSDARG00000040732	elavl2	A_15_P102913	1.21159	6.98844	7.92086	2.13e-06	5.28942
ENSDARG00000011785	tbx6	A_15_P149331	1.64919	6.81015	7.89734	2.21e-06	5.25725
ENSDARG00000019614	phf16	A_15_P211041	2.40407	7.82699	7.38611	4.61e-06	4.53886
ENSDARG00000091481	foxc1a	A_15_P114985	1.88716	7.73784	7.38599	4.61e-06	4.5387
ENSDARG00000052910	wnt8a	A_15_P161216	1.93958	9.5151	7.32654	5.03e-06	4.45277
ENSDARG00000078507	wnt8a	A_15_P161216	1.93958	9.5151	7.32654	5.03e-06	4.45277
ENSDARG00000044213	lpar1	A_15_P119288	2.07249	8.07194	7.24208	5.7e-06	4.32983
ENSDARG00000003779	ctnnd2b	A_15_P457970	1.52547	6.75981	7.22002	5.89e-06	4.29756
ENSDARG00000042272	tmem231	A_15_P113486	1.52362	7.22694	7.20086	6.06e-06	4.26946
ENSDARG00000007221	pbk	A_15_P115589	1.11908	9.62711	7.10851	6.96e-06	4.13333
ENSDARG00000025131	lbx2	A_15_P172876	1.40129	6.25129	7.02926	7.85e-06	4.0155
ENSDARG00000032353	tiprl	A_15_P117511	3.41915	9.51699	6.9572	8.76e-06	3.9076
ENSDARG00000093734	si:ch211-209a2.2	A_15_P147526	1.51459	6.89156	6.95472	8.79e-06	3.90386
ENSDARG00000070426	chac1	A_15_P114147	1.38039	7.22034	6.83301	1.06e-05	3.71982
ENSDARG00000012942	itgb5	A_15_P161756	1.2274	8.36703	6.80693	1.1e-05	3.68011
ENSDARG00000038123	myl9a	A_15_P153741	1.44282	8.84136	6.70577	1.29e-05	3.52508
ENSDARG00000004363	lhfp	A_15_P120888	1.32544	7.36228	6.64922	1.41e-05	3.43778
ENSDARG00000054980	ebna1bp2	A_15_P367265	1.84526	10.1139	6.62683	1.46e-05	3.40308
ENSDARG00000089266	EFEMP2 (3 of 3)	A_15_P104153	1.12217	9.4744	6.51063	1.76e-05	3.22178
ENSDARG00000020811	crygm4	A_15_P104153	1.12217	9.4744	6.51063	1.76e-05	3.22178
ENSDARG00000045074	arl4d	A_15_P116054	1.07861	9.11364	6.48584	1.83e-05	3.18284
ENSDARG00000018898	zfand5a	A_15_P114302	1.00422	8.83858	6.46087	1.9e-05	3.14355
ENSDARG00000004695	six4a	A_15_P103700	1.71023	7.10387	6.36444	2.22e-05	2.99086
ENSDARG00000010853	cmtm6	A_15_P271381	1.32742	9.02572	6.34603	2.28e-05	2.96156
ENSDARG00000019473	kirrel3l	A_15_P140491	0.891875	8.54518	5.75903	6.02e-05	2.00069
ENSDARG00000063194	lin54	A_15_P106375	0.95482	8.94631	5.6858	6.81e-05	1.87724
ENSDARG00000003098	kdm5bb	A_15_P108771	1.2524	9.8556	5.67715	6.92e-05	1.86262
ENSDARG00000079823	MRPS36	A_15_P111641	0.826128	9.21814	5.64968	7.25e-05	1.81608
ENSDARG00000029263	hoxb3a	A_15_P150441	1.02167	6.79849	5.64277	7.33e-05	1.80435
ENSDARG00000039443	zgc:110353	A_15_P207696	1.11023	7.45438	5.64207	7.34e-05	1.80316
ENSDARG00000016350	cap1	A_15_P120137	1.52485	8.49457	5.63357	7.45e-05	1.78872
ENSDARG00000020219	dld	A_15_P273486	1.53222	6.59773	5.59789	7.92e-05	1.72803
ENSDARG00000018492	znf503	A_15_P196126	1.32243	8.97459	5.58115	8.15e-05	1.69948
ENSDARG00000068213	fzd10	A_15_P100893	1.40914	7.07683	5.5433	8.7e-05	1.6348
ENSDARG00000045914	si:ch211-51e12.7	A_15_P103004	1.21035	11.7103	5.47559	9.77e-05	1.51859
ENSDARG00000033589	EPHB3 (1 of 2)	A_15_P190236	1.62502	7.52385	5.46315	9.99e-05	1.49716
ENSDARG00000076810	ptprfa	A_15_P120972	2.7871	9.12982	5.4011	0.000111241	1.38996
ENSDARG00000053131	irak3	A_15_P159176	1.0916	7.43575	5.37343	0.000116735	1.342
ENSDARG00000092960	notch2	A_15_P131476	0.906316	8.45595	5.36435	0.000118601	1.32622
ENSDARG00000043130	NOTCH2 (1 of 2)	A_15_P131476	0.906316	8.45595	5.36435	0.000118601	1.32622
ENSDARG00000030020	agfg1a	A_15_P205696	1.24334	6.69553	5.35617	0.000120306	1.31202
ENSDARG00000014722	her1	A_15_P102932	2.05597	8.26804	5.32512	0.000127021	1.25798
ENSDARG00000071439	C22H1orf53	A_15_P172146	0.846676	6.72407	5.28937	0.00013524	1.19559
ENSDARG00000006526	fn1b	A_15_P120995	1.32431	9.4804	5.26671	0.000140735	1.15596
ENSDARG00000038205	her2	A_15_P117410	1.65466	6.65046	5.24152	0.000147117	1.11183
ENSDARG00000017568	HNRNPAB (2 of 2)	A_15_P118595	1.11027	11.6657	5.22247	0.000152147	1.07837
ENSDARG00000020913	ddx56	A_15_P101899	0.922121	10.5747	5.1959	0.000159461	1.03165
ENSDARG00000012325	GEN1	A_15_P120313	0.831934	7.48825	5.19492	0.000159736	1.02993
ENSDARG00000037145	slc8a4b	A_15_P144926	1.02803	8.44555	5.17206	0.000166335	0.989645
ENSDARG00000036626	SEMA6B (2 of 2)	A_15_P191921	0.937443	6.63996	5.11579	0.000183813	0.890207
ENSDARG00000020913	ddx56	A_15_P102374	0.885978	8.68145	5.08102	0.000195561	0.828549
ENSDARG00000044982	dhrs3a	A_15_P169241	0.866969	5.78534	5.04716	0.000207755	0.768349
ENSDARG00000005541	wif1	A_15_P104490	0.809121	6.07177	5.03815	0.000211133	0.752297
ENSDARG00000054562	her15.1	A_15_P113787	1.42664	7.4232	5.03591	0.00021198	0.748314
ENSDARG00000054560	her15.2	A_15_P113787	1.42664	7.4232	5.03591	0.00021198	0.748314
ENSDARG00000037116	cxcl12a	A_15_P141671	1.10247	8.28946	5.00591	0.00022369	0.694802
ENSDARG00000043126	blf	A_15_P208836	1.68638	7.71042	4.93931	0.000252156	0.575594
ENSDARG00000002795	meis3	A_15_P279181	1.28307	7.12421	4.93538	0.00025395	0.568537
ENSDARG00000037593	prickle2	A_15_P121432	0.835035	8.418	4.9166	0.000262701	0.534825
ENSDARG00000087157	cant1b	A_15_P112172	0.889314	8.53024	4.90276	0.000269354	0.509937
ENSDARG00000016398	CANT1 (3 of 3)	A_15_P112172	0.889314	8.53024	4.90276	0.000269354	0.509937
ENSDARG00000045694	prickle1b	A_15_P416485	0.904872	8.38743	4.87349	0.000284006	0.457231
ENSDARG00000070603	HSPA12A	A_15_P203301	1.30199	7.54335	4.86521	0.000288296	0.442311
ENSDARG00000010085	p4ha2	A_15_P140051	0.740348	9.85363	4.84934	0.000296712	0.413682
ENSDARG00000078992	WNK1 (2 of 3)	A_15_P402980	0.817624	10.1295	4.84918	0.0002968	0.413385
ENSDARG00000044182	stau1	A_15_P174576	0.771204	8.79189	4.84163	0.000300898	0.399742
ENSDARG00000016470	anxa5b	A_15_P112292	1.07975	9.57922	4.82296	0.000311276	0.366004
ENSDARG00000017841	cand1	A_15_P196556	0.769712	10.7649	4.80756	0.000320117	0.33814
ENSDARG00000039675	dact1	A_15_P106779	0.867845	8.54617	4.80376	0.000322337	0.331265
ENSDARG00000020201	cdc73	A_15_P436750	0.884117	9.72252	4.80148	0.000323678	0.327133
ENSDARG00000007034	hnrpkl	A_15_P120667	0.906276	7.50649	4.80114	0.000323882	0.326507
ENSDARG00000068755	exosc8	A_15_P113043	0.832061	8.30513	4.79582	0.00032703	0.316883
ENSDARG00000060065	UBAP2 (2 of 2)	A_15_P164266	1.01481	9.28041	4.78917	0.000331016	0.304832
ENSDARG00000018898	zfand5a	A_15_P100399	0.94563	11.5287	4.77464	0.000339905	0.27847
ENSDARG00000002787	gro2	A_15_P117251	0.878467	10.7137	4.7739	0.000340364	0.277127
ENSDARG00000007277	myf5	A_15_P151411	1.32817	6.88338	4.75917	0.000349639	0.250384
ENSDARG00000044431	ppig	A_15_P102031	0.820091	9.19708	4.75916	0.000349643	0.250371
ENSDARG00000037116	cxcl12a	A_15_P132626	0.792769	11.2317	4.72741	0.000370536	0.19264
ENSDARG00000016470	anxa5b	A_15_P132641	0.869875	9.70943	4.72393	0.000372904	0.186305
ENSDARG00000043328	FIP1L1 (2 of 2)	A_15_P192176	0.953867	6.92982	4.65944	0.000419722	0.0686783
ENSDARG00000068587	rabggtb	A_15_P196551	0.862428	10.2322	4.65301	0.000424717	0.0569154
ENSDARG00000078026	zcchc24	A_15_P170246	0.783189	6.03007	4.65153	0.000425872	0.0542144
ENSDARG00000011683	prtfdc1	A_15_P196056	0.907934	8.7093	4.62176	0.000449868	-0.000287733
ENSDARG00000070084	phf10	A_15_P208696	0.746128	9.16753	4.58589	0.000480636	-0.0660595
ENSDARG00000020134	sipa1l1	A_15_P150856	1.02215	8.13081	4.52924	0.000533759	-0.170257
ENSDARG00000038423	TAF2 (1 of 2)	A_15_P134366	1.19596	9.55215	4.47225	0.000593344	-0.275412
ENSDARG00000078045	TAF2 (2 of 2)	A_15_P134366	1.19596	9.55215	4.47225	0.000593344	-0.275412
ENSDARG00000062983	FBXO18	A_15_P153856	0.810872	9.32607	4.43426	0.000636841	-0.345685
ENSDARG00000053127	helb	A_15_P159171	0.860964	8.20558	4.42975	0.000642222	-0.354042
ENSDARG00000026185	ccdc94	A_15_P114233	0.986491	8.81869	4.42843	0.000643804	-0.356487
ENSDARG00000019335	hes6	A_15_P192606	1.26955	10.1978	4.39831	0.000681037	-0.412319
ENSDARG00000076799	rnd3a	A_15_P108947	0.703262	9.35966	4.38376	0.000699823	-0.439336
ENSDARG00000062998	pglyrp2	A_15_P175241	1.03938	6.29826	4.34013	0.000759401	-0.520442
ENSDARG00000074515	GRIK2 (1 of 2)	A_15_P400835	1.08306	7.7833	4.29446	0.000827377	-0.605516
ENSDARG00000070084	phf10	A_15_P104683	0.802108	7.93617	4.28015	0.000849952	-0.632222
ENSDARG00000077126	snrnp70	A_15_P187596	0.710977	12.4396	4.2255	0.000942119	-0.734329
ENSDARG00000014091	osr1	A_15_P208366	0.832391	7.26317	4.19828	0.000991818	-0.785295
ENSDARG00000042892	paip1	A_15_P104747	0.610507	7.69532	4.19594	0.000996213	-0.789677
ENSDARG00000013533	hoxb4a	A_15_P113899	0.894293	6.40458	4.18949	0.00100843	-0.801763
ENSDARG00000042899	si:ch211-163l21.8	A_15_P189431	0.806271	7.29251	4.17003	0.00104624	-0.838236
ENSDARG00000039483	si:dkey-51a16.9	A_15_P197416	0.926438	6.46791	4.16774	0.00105078	-0.842533
ENSDARG00000068567	shha	A_15_P113895	0.975591	7.49517	4.15877	0.00106878	-0.859363
ENSDARG00000044216	fto	A_15_P144336	1.04409	6.82702	4.14478	0.00109749	-0.885622
ENSDARG00000016302	upf1	A_15_P114866	0.65478	11.7644	4.11914	0.00115215	-0.933772
ENSDARG00000059484	HIP1R (1 of 2)	A_15_P259271	0.615458	9.63778	4.08361	0.00123257	-1.00059
ENSDARG00000077840	meis2b	A_15_P191931	0.873239	7.90236	4.05769	0.00129486	-1.04939
ENSDARG00000034610	insb	A_15_P169556	0.978553	9.01102	4.05208	0.00130875	-1.05995
ENSDARG00000036065	mgat1b	A_15_P182386	0.685833	8.55078	4.04708	0.00132126	-1.06937
ENSDARG00000062089	uggt2	A_15_P178171	0.66283	9.04396	4.02495	0.00137816	-1.11108
ENSDARG00000058679	zgc:114104	A_15_P140391	0.693718	7.87673	3.99133	0.00146944	-1.17452
ENSDARG00000055100	cxcl12b	A_15_P111273	1.3131	8.24678	3.99052	0.0014717	-1.17604
ENSDARG00000093546	ms4a17a.2	A_15_P173896	0.734782	6.53006	3.98376	0.00149083	-1.18881
ENSDARG00000004930	lmo7a	A_15_P101999	0.865794	6.86897	3.97773	0.00150811	-1.2002
ENSDARG00000010124	sp5l	A_15_P163876	0.771688	9.37148	3.9736	0.00152005	-1.208
ENSDARG00000054454	epha4a	A_15_P198976	0.795765	8.80198	3.91851	0.00168896	-1.31214
ENSDARG00000068567	shha	A_15_P144631	0.908036	7.59951	3.88873	0.00178812	-1.36849
ENSDARG00000036121	pcdh10b	A_15_P109099	0.948217	8.59959	3.87075	0.00185086	-1.40254
ENSDARG00000078308	spry2	A_15_P111138	0.679786	9.53602	3.86685	0.00186476	-1.40993
ENSDARG00000035768	pltp	A_15_P110076	0.6354	6.25743	3.84876	0.00193063	-1.44419
ENSDARG00000045694	prickle1b	A_15_P139481	0.9329	8.77385	3.82191	0.00203283	-1.49509
ENSDARG00000068965	nrip1a	A_15_P130756	0.693764	6.91849	3.81951	0.00204223	-1.49964
ENSDARG00000016864	farsb	A_15_P110378	0.701291	9.67469	3.81488	0.00206049	-1.50842
ENSDARG00000054213	hectd1	A_15_P284061	0.628478	11.5588	3.80618	0.00209529	-1.52493
ENSDARG00000076001	PIP5K1C (2 of 2)	A_15_P408860	0.766182	5.99035	3.79931	0.00212315	-1.53796
ENSDARG00000062577	ARHGAP35 (1 of 2)	A_15_P165232	0.855074	7.0128	3.79608	0.00213637	-1.54408
ENSDARG00000069326	mus81	A_15_P174606	0.568838	10.0779	3.7899	0.00216192	-1.5558
ENSDARG00000026476	tia1l	A_15_P117998	0.71872	10.4597	3.77231	0.00223639	-1.58919
ENSDARG00000054906	ier5l	A_15_P146596	0.615003	9.40095	3.74841	0.00234176	-1.63456
ENSDARG00000037665	fnta	A_15_P163161	0.937992	8.82463	3.74836	0.00234201	-1.63467
ENSDARG00000027112	ephb4b	A_15_P121395	0.640113	9.22292	3.74158	0.0023728	-1.64753
ENSDARG00000055100	cxcl12b	A_15_P195581	1.10913	9.46616	3.74141	0.00237359	-1.64786
ENSDARG00000004830	flot2a	A_15_P146986	0.71363	8.43941	3.71482	0.00249845	-1.69835
ENSDARG00000068148	arrdc1a	A_15_P152801	0.603738	8.6719	3.70642	0.00253929	-1.71431
ENSDARG00000067984	gas1b	A_15_P161736	0.689189	8.48067	3.68882	0.00262706	-1.74776
ENSDARG00000025641	gli2a	A_15_P201846	0.640236	7.11562	3.68338	0.00265478	-1.75809
ENSDARG00000044431	ppig	A_15_P133996	1.89891	9.40931	3.66805	0.00273457	-1.78723
ENSDARG00000019699	baz1a	A_15_P202551	0.643165	7.56802	3.64311	0.00286962	-1.83464
ENSDARG00000087798	pdyn	A_15_P101719	0.790407	6.48243	3.64251	0.00287295	-1.83578
ENSDARG00000079395	PDYN (1 of 2)	A_15_P101719	0.790407	6.48243	3.64251	0.00287295	-1.83578
ENSDARG00000056403	wacb	A_15_P206086	0.904656	7.46251	3.63884	0.00289344	-1.84276
ENSDARG00000043126	blf	A_15_P347590	1.48032	8.12677	3.62323	0.00298211	-1.87244
ENSDARG00000057890	TTC31	A_15_P197176	0.811569	10.909	3.62301	0.00298335	-1.87285
ENSDARG00000091610	MRPS16	A_15_P105896	0.715548	7.16042	3.61828	0.0030108	-1.88185
ENSDARG00000062632	duox	A_15_P136996	1.48609	8.27524	3.61569	0.0030259	-1.88677
ENSDARG00000016187	cxxc1l	A_15_P108489	0.845288	9.37249	3.60146	0.00311043	-1.91384
ENSDARG00000033957	mettl19	A_15_P118414	0.72368	7.68129	3.5971	0.00313679	-1.92213
ENSDARG00000060397	hhip	A_15_P119973	0.801171	5.97833	3.59546	0.00314678	-1.92525
ENSDARG00000042737	slc52a3	A_15_P153021	3.31982	6.58744	3.59527	0.00314794	-1.92561
ENSDARG00000057586	SALL3 (2 of 2)	A_15_P194856	0.663326	7.52754	3.58567	0.00320697	-1.94386
ENSDARG00000070340	hoxc5a	A_15_P130906	0.658052	6.95645	3.58187	0.00323067	-1.95109
ENSDARG00000094316	si:rp71-80o10.4	A_15_P246971	0.666482	6.5265	3.56967	0.00330793	-1.9743
ENSDARG00000077840	meis2b	A_15_P170586	0.589835	6.68661	3.54445	0.00347358	-2.02225
ENSDARG00000070339	hoxc3a	A_15_P100907	0.938229	6.79159	3.54339	0.00348075	-2.02428
ENSDARG00000009958	cbl	A_15_P364875	0.588853	9.20372	3.52605	0.00359969	-2.05724
ENSDARG00000019920	lft1	A_15_P101370	1.01121	6.95358	3.51285	0.00369308	-2.08236
ENSDARG00000016181	trim33	A_15_P119562	0.741532	9.34073	3.49803	0.00380076	-2.11053
ENSDARG00000078770	si:ch73-21k16.5	A_15_P262011	0.880953	14.0616	3.48411	0.00390485	-2.13701
ENSDARG00000003165	nr2f6b	A_15_P104878	0.607586	9.95167	3.48294	0.0039137	-2.13923
ENSDARG00000031855	mst1	A_15_P169711	0.588314	8.36921	3.47438	0.00397931	-2.15552
ENSDARG00000070914	dusp6	A_15_P105344	0.49651	12.1843	3.46522	0.00405066	-2.17292
ENSDARG00000011683	prtfdc1	A_15_P417285	0.594733	10.3691	3.4652	0.00405084	-2.17297
ENSDARG00000031495	seta	A_15_P102849	0.55378	11.7957	3.44385	0.00422229	-2.21356
ENSDARG00000014634	mbtps1	A_15_P177321	0.539577	10.1811	3.44196	0.00423782	-2.21715
ENSDARG00000062991	abi1b	A_15_P120595	1.20827	8.90819	3.43726	0.0042767	-2.22609
ENSDARG00000032079	acsl3a	A_15_P205456	0.685384	7.43746	3.43398	0.004304	-2.23232
ENSDARG00000010779	tlk2	A_15_P105174	0.527968	10.594	3.42687	0.00436389	-2.24584
ENSDARG00000001244	srrm1	A_15_P195766	0.577043	12.839	3.41437	0.00447113	-2.26959
ENSDARG00000063026	mlc1	A_15_P168111	0.766313	6.65892	3.40897	0.0045183	-2.27986
ENSDARG00000006553	rras	A_15_P115368	0.699658	9.33012	3.40452	0.00455756	-2.28832
ENSDARG00000043296	irf6	A_15_P103063	0.612906	8.45169	3.40037	0.00459445	-2.2962
ENSDARG00000042409	RALGDS (2 of 3)	A_15_P189681	0.60382	6.25113	3.40013	0.00459656	-2.29665
ENSDARG00000040657	wipi1	A_15_P142901	0.737673	7.51729	3.39434	0.00464856	-2.30765
ENSDARG00000043680	YLPM1	A_15_P113046	0.579222	8.42844	3.39407	0.00465106	-2.30817
ENSDARG00000016864	farsb	A_15_P116793	0.562783	8.41164	3.39224	0.00466757	-2.31164
ENSDARG00000017841	cand1	A_15_P237011	0.521054	8.68045	3.38246	0.00475718	-2.33022
ENSDARG00000030004	ERO1LB	A_15_P107770	0.550546	6.76065	3.35605	0.00500783	-2.38039
ENSDARG00000008174	hoxb1a	A_15_P104039	0.758592	6.60867	3.34594	0.00510717	-2.39957
ENSDARG00000011186	zfpl1	A_15_P433630	0.613766	7.48317	3.33228	0.00524468	-2.42551
ENSDARG00000079967	PRKD3	A_15_P371985	0.681524	6.32562	3.32979	0.00527019	-2.43024
ENSDARG00000022995	clic4	A_15_P120455	0.649032	8.29916	3.32108	0.00536017	-2.44676
ENSDARG00000020656	prkg1a	A_15_P151231	0.532978	7.46482	3.31726	0.00540014	-2.45401
ENSDARG00000009738	cacnb4a	A_15_P201866	0.660314	7.6191	3.31291	0.00544602	-2.46226
ENSDARG00000005002	brf1b	A_15_P210921	0.487364	7.41025	3.29907	0.00559467	-2.48853
ENSDARG00000071250	TMEM79 (2 of 2)	A_15_P181596	0.621148	14.251	3.29559	0.00563267	-2.49513
ENSDARG00000004692	obfc2aa	A_15_P193171	0.587134	10.1021	3.29407	0.00564935	-2.49801
ENSDARG00000036251	smarcc1b	A_15_P182166	0.641774	9.04276	3.29065	0.00568709	-2.5045
ENSDARG00000053087	MTHFR	A_15_P189956	0.69918	7.0083	3.28853	0.00571057	-2.50852
ENSDARG00000043757	PTBP3	A_15_P495577	1.62264	8.60843	3.27883	0.00581937	-2.52691
ENSDARG00000023645	ccbl1	A_15_P443370	0.60975	6.97167	3.23672	0.00631618	-2.60669
ENSDARG00000001873	phgdh	A_15_P116610	0.917732	7.58379	3.23436	0.00634522	-2.61116
ENSDARG00000027391	ccnd3	A_15_P100728	0.563337	7.55782	3.22425	0.00647134	-2.63031
ENSDARG00000055120	ctsba	A_15_P113084	0.851977	13.6248	3.22075	0.00651557	-2.63693
ENSDARG00000010124	sp5l	A_15_P212471	0.700331	12.3228	3.21934	0.00653343	-2.6396
ENSDARG00000052910	wnt8a	A_15_P102355	0.604722	9.0389	3.21616	0.00657397	-2.64561
ENSDARG00000078507	wnt8a	A_15_P102355	0.604722	9.0389	3.21616	0.00657397	-2.64561
ENSDARG00000038423	TAF2 (1 of 2)	A_15_P116303	0.627927	7.33566	3.19954	0.00679014	-2.67707
ENSDARG00000034643	fhl3	A_15_P109676	0.630289	7.52107	3.18263	0.00701717	-2.70903
ENSDARG00000041022	pdcd4b	A_15_P121218	0.914351	8.34141	3.18037	0.00704807	-2.7133
ENSDARG00000020544	rem1	A_15_P115950	0.723969	8.04106	3.17682	0.00709698	-2.72002
ENSDARG00000012039	ttc26	A_15_P109263	0.595807	7.24369	3.16341	0.00728464	-2.74537
ENSDARG00000088178	CR548630.2	A_15_P118738	0.939681	10.4373	3.16142	0.0073128	-2.74911
ENSDARG00000078492	SWI5	A_15_P492892	0.474946	8.73409	3.15658	0.0073821	-2.75827
ENSDARG00000036212	tbc1d5	A_15_P105666	0.852135	9.83992	3.12358	0.00787143	-2.82054
ENSDARG00000018404	krt18	A_15_P108350	0.518536	15.0241	3.12219	0.00789286	-2.82317
ENSDARG00000005320	nipsnap1	A_15_P162411	0.932923	8.39593	3.1216	0.00790187	-2.82428
ENSDARG00000011219	akt2	A_15_P206271	0.51838	8.31924	3.11087	0.00806855	-2.84451
ENSDARG00000039215	arrb2a	A_15_P345110	0.483892	10.5796	3.1097	0.00808683	-2.8467
ENSDARG00000020076	BRDT	A_15_P115076	0.650823	7.3889	3.10775	0.00811761	-2.85039
ENSDARG00000055100	cxcl12b	A_15_P103892	0.864392	9.00077	3.10445	0.00816994	-2.85661
ENSDARG00000023759	zgc:73226	A_15_P100272	0.449805	6.63466	3.10146	0.00821748	-2.86224
ENSDARG00000069099	tmco1	A_15_P100927	0.636581	10.8967	3.08518	0.00848179	-2.8929
ENSDARG00000018693	cdh2	A_15_P170211	0.638119	12.1077	3.05154	0.00905511	-2.95619
ENSDARG00000059073	gsc	A_15_P118248	0.675806	10.1123	3.0486	0.00910701	-2.96172
ENSDARG00000060113	znf395a	A_15_P141651	0.746727	9.73294	3.02829	0.00947367	-2.99987
ENSDARG00000060510	cul4b	A_15_P191071	0.520022	8.76989	3.01866	0.00965255	-3.01794
ENSDARG00000060362	nadkb	A_15_P108733	0.438704	8.64282	3.01356	0.00974874	-3.02752
ENSDARG00000010085	p4ha2	A_15_P132671	0.644316	9.02491	3.01048	0.00980729	-3.0333
ENSDARG00000069763	etv5a	A_15_P104215	0.466951	10.8586	3.00117	0.00998608	-3.05074
ENSDARG00000025826	gna12	A_15_P187886	0.563637	6.14269	2.99957	0.0100172	-3.05375
ENSDARG00000016830	rimkla	A_15_P529342	0.920323	7.88795	2.99563	0.0100942	-3.06113
ENSDARG00000040299	ndr2	A_15_P116468	0.443056	9.63523	2.99253	0.0101552	-3.06695
ENSDARG00000046019	snai1b	A_15_P175426	0.61568	6.69038	2.98988	0.0102076	-3.07191
ENSDARG00000062502	CU571162.1	A_15_P261226	0.651589	6.84893	2.98902	0.0102247	-3.07353
ENSDARG00000054033	hoxb1b	A_15_P130871	1.37022	8.08242	2.97943	0.0104168	-3.09149
ENSDARG00000057173	zgc:123282	A_15_P110119	0.604	6.51936	2.97257	0.0105564	-3.10432
ENSDARG00000059006	otud5a	A_15_P116198	0.581416	8.62169	2.97129	0.0105827	-3.10671
ENSDARG00000054213	hectd1	A_15_P171886	0.594805	8.27539	2.95433	0.0109369	-3.13844
ENSDARG00000032862	ugt5g1	A_15_P378335	0.619163	7.67358	2.95285	0.0109682	-3.1412
ENSDARG00000059259	pabpc4	A_15_P114751	0.47969	9.13478	2.94705	0.0110923	-3.15203
ENSDARG00000094516	es1	A_15_P402700	0.615766	7.56574	2.94435	0.0111506	-3.15708
ENSDARG00000042530	nup205	A_15_P111650	0.666937	10.7249	2.9416	0.0112102	-3.16222
ENSDARG00000061923	amotl2a	A_15_P111248	0.658638	9.40671	2.93906	0.0112656	-3.16696
ENSDARG00000008395	snupn	A_15_P121143	0.660008	8.20193	2.93618	0.0113287	-3.17234
ENSDARG00000036251	smarcc1b	A_15_P535572	0.557662	7.21257	2.92985	0.0114687	-3.18416
ENSDARG00000005606	paxip1	A_15_P170631	0.580624	9.55559	2.92362	0.011608	-3.19578
ENSDARG00000043010	camk2d1	A_15_P116977	0.497726	6.55907	2.91909	0.0117105	-3.20423
ENSDARG00000070717	slc25a18	A_15_P105325	0.392056	7.54066	2.91903	0.0117119	-3.20435
ENSDARG00000062968	sbf1	A_15_P171036	0.877343	9.65997	2.89692	0.0122248	-3.24555
ENSDARG00000071697	zgc:66433	A_15_P170931	0.757888	9.27322	2.89519	0.0122658	-3.24878
ENSDARG00000075062	ptpn22	A_15_P569267	0.615451	7.20445	2.88971	0.0123966	-3.25897
ENSDARG00000055276	rel	A_15_P150281	0.453294	8.00838	2.88909	0.0124116	-3.26013
ENSDARG00000036212	tbc1d5	A_15_P182206	0.681542	8.92408	2.88242	0.0125731	-3.27255
ENSDARG00000017354	epha2	A_15_P148331	0.52192	10.8661	2.87289	0.0128072	-3.29026
ENSDARG00000044841	NOTCH1 (2 of 2)	A_15_P111547	0.548409	12.8183	2.87021	0.0128738	-3.29523
ENSDARG00000019339	uxt	A_15_P148966	0.488047	7.50377	2.86938	0.0128946	-3.29679
ENSDARG00000019856	atp1a1b	A_15_P113218	0.431863	6.20818	2.86513	0.0130012	-3.30469
ENSDARG00000079478	fam125bb	A_15_P297321	0.697405	13.6975	2.8641	0.013027	-3.30659
ENSDARG00000012130	TGM1 (1 of 6)	A_15_P199506	0.54454	6.73521	2.86023	0.013125	-3.31378
ENSDARG00000068401	yap1	A_15_P104218	0.432904	11.9814	2.856	0.013233	-3.32164
ENSDARG00000013729	srsf6a	A_15_P121392	1.11593	12.3315	2.85114	0.013358	-3.33066
ENSDARG00000042905	rpl10a	A_15_P118463	0.577044	7.88509	2.84926	0.0134065	-3.33414
ENSDARG00000044265	cdc37l1	A_15_P157561	0.609954	6.71596	2.84502	0.0135172	-3.34202
ENSDARG00000088043	WDR7 (2 of 2)	A_15_P307351	0.419315	7.36255	2.83811	0.0136991	-3.35483
ENSDARG00000009461	hoxa9a	A_15_P110495	0.601919	6.14213	2.83293	0.013837	-3.36443
ENSDARG00000087059	FAM213A (2 of 2)	A_15_P141546	0.666819	11.9803	2.82463	0.0140607	-3.37979
ENSDARG00000011408	lsm14ab	A_15_P255601	0.59678	8.41047	2.81924	0.0142082	-3.38979
ENSDARG00000029830	myf6	A_15_P142331	0.728854	6.51689	2.81901	0.0142144	-3.39021
ENSDARG00000005327	ftr66	A_15_P199106	0.506618	6.78967	2.81782	0.014247	-3.3924
ENSDARG00000033088	UBL3 (1 of 2)	A_15_P120029	0.772922	9.25717	2.81321	0.0143747	-3.40094
ENSDARG00000006911	wnt8b	A_15_P194991	0.561818	5.73099	2.80768	0.0145289	-3.41116
ENSDARG00000052728	sltm	A_15_P196267	0.428275	10.916	2.80125	0.0147106	-3.42305
ENSDARG00000075625	lrig1	A_15_P134301	0.498957	6.06935	2.79897	0.0147757	-3.42727
ENSDARG00000004256	wnt11	A_15_P211371	0.629026	8.47961	2.79594	0.0148625	-3.43287
ENSDARG00000090537	BX000534.4	A_15_P246631	0.65887	7.27466	2.79019	0.0150282	-3.44348
ENSDARG00000035634	rfc5	A_15_P382130	0.477115	9.85913	2.78929	0.0150546	-3.44515
ENSDARG00000015887	b2ml	A_15_P548047	0.529486	7.88013	2.78904	0.0150616	-3.4456
ENSDARG00000092553	slc25a5	A_15_P419665	0.669736	15.0875	2.7879	0.015095	-3.44772
ENSDARG00000023055	slc25a43	A_15_P419665	0.669736	15.0875	2.7879	0.015095	-3.44772
ENSDARG00000020541	ism1	A_15_P117694	0.427236	10.5414	2.78602	0.0151497	-3.45117
ENSDARG00000022309	dspa	A_15_P134291	0.479843	10.5514	2.78275	0.0152457	-3.45722
ENSDARG00000055540	pfkfb4	A_15_P148791	0.531739	7.93139	2.78019	0.0153213	-3.46194
ENSDARG00000053480	aqp9b	A_15_P144491	0.560161	6.49694	2.77812	0.0153826	-3.46576
ENSDARG00000075639	si:ch211-89o9.6	A_15_P579437	0.461682	8.80198	2.7705	0.0156104	-3.4798
ENSDARG00000052138	slc1a2a	A_15_P144801	0.477991	6.94126	2.77044	0.0156123	-3.47992
ENSDARG00000045074	arl4d	A_15_P149186	0.514673	8.15222	2.76943	0.0156428	-3.48179
ENSDARG00000060397	hhip	A_15_P118583	0.650382	8.25808	2.76436	0.0157966	-3.49113
ENSDARG00000027403	zgpat	A_15_P109848	0.404355	9.19207	2.75464	0.0160956	-3.50903
ENSDARG00000089428	rab12	A_15_P149126	0.836438	7.58872	2.75371	0.0161244	-3.51074
ENSDARG00000015869	SLC22A16	A_15_P196471	0.509796	5.82538	2.74339	0.0164483	-3.52971
ENSDARG00000022996	setx	A_15_P238536	0.54397	9.20034	2.74286	0.0164651	-3.53069
ENSDARG00000020984	slc16a10	A_15_P208226	0.594858	10.6088	2.73815	0.0166153	-3.53935
ENSDARG00000055679	MTO1	A_15_P171296	0.610445	6.1428	2.73748	0.0166367	-3.54058
ENSDARG00000044341	CHST7	A_15_P185731	0.508981	6.34215	2.73392	0.0167511	-3.54711
ENSDARG00000020169	fahd2a	A_15_P174981	0.742955	8.28785	2.72974	0.0168866	-3.5548
ENSDARG00000052875	tusc2a	A_15_P159841	0.522477	6.68773	2.72468	0.0170518	-3.56407
ENSDARG00000052928	zgc:172028	A_15_P574792	0.491995	8.25228	2.72072	0.0171823	-3.57134
ENSDARG00000039264	igfbp5a	A_15_P186546	0.419615	5.93961	2.71926	0.017231	-3.57403
ENSDARG00000014244	rbmx	A_15_P113666	0.382322	13.108	2.71546	0.0173573	-3.58099
ENSDARG00000042824	nfe2l2	A_15_P193726	0.522472	6.73405	2.71489	0.0173765	-3.58205
ENSDARG00000086627	CABZ01003826.2	A_15_P515122	0.735755	7.40432	2.71395	0.0174079	-3.58377
ENSDARG00000061207	TTC7B	A_15_P152146	0.648567	9.38418	2.71323	0.0174321	-3.58509
ENSDARG00000068732	spry4	A_15_P195911	0.416726	8.30976	2.713	0.0174398	-3.58551
ENSDARG00000011262	traip	A_15_P376650	0.519983	8.61134	2.70697	0.0176432	-3.59655
ENSDARG00000042631	glrx2	A_15_P101071	0.458553	6.59131	2.70422	0.0177368	-3.60159
ENSDARG00000076799	rnd3a	A_15_P133306	0.463447	7.94489	2.7019	0.0178162	-3.60584
ENSDARG00000037000	fkbp11	A_15_P213041	0.547646	10.12	2.69855	0.0179315	-3.61198
ENSDARG00000062909	furina	A_15_P161716	0.639677	8.50734	2.69361	0.0181027	-3.62102
ENSDARG00000069283	ercc8	A_15_P103380	0.389859	7.59763	2.69249	0.0181415	-3.62306
ENSDARG00000090664	C17orf104	A_15_P245236	0.644092	6.34249	2.69023	0.0182208	-3.62721
ENSDARG00000021140	pabpc1b	A_15_P113198	0.483218	8.23796	2.6862	0.0183624	-3.63457
ENSDARG00000007549	pdxdc1	A_15_P115866	0.479416	8.08395	2.68281	0.0184824	-3.64077
ENSDARG00000039452	hk1	A_15_P120167	0.576148	7.20645	2.682	0.0185113	-3.64225
ENSDARG00000039650	itm2cb	A_15_P103275	0.585963	6.87458	2.68137	0.0185337	-3.6434
ENSDARG00000037961	rcn3	A_15_P100216	0.413974	5.99903	2.68001	0.018582	-3.64587
ENSDARG00000071872	zdhhc15b	A_15_P142301	0.412503	6.64951	2.66828	0.0190057	-3.6673
ENSDARG00000008886	msxb	A_15_P219651	0.558156	7.97591	2.66747	0.0190352	-3.66877
ENSDARG00000035821	si:ch211-173p18.3	A_15_P418090	0.613683	9.2223	2.65869	0.0193587	-3.68478
ENSDARG00000004754	hspa4a	A_15_P195596	0.4526	9.98568	2.65665	0.0194347	-3.6885
ENSDARG00000004372	FMNL3	A_15_P101947	0.578728	6.55268	2.65244	0.0195926	-3.69618
ENSDARG00000086746	PRODH (2 of 3)	A_15_P600272	0.815431	11.901	2.65201	0.0196087	-3.69696
ENSDARG00000011672	si:ch211-106g4.2	A_15_P189591	0.410905	5.83302	2.65016	0.0196784	-3.70033
ENSDARG00000094977	si:ch211-156j22.4	A_15_P593357	0.483074	10.0313	2.64439	0.0198974	-3.71083
ENSDARG00000012381	zgc:63663	A_15_P112162	0.598808	6.10356	2.63497	0.0202602	-3.72797
ENSDARG00000056338	C23H1orf144	A_15_P141256	0.428905	10.5203	2.63491	0.0202625	-3.72808
ENSDARG00000092924	si:ch211-146l10.5	A_15_P113690	0.557359	9.10978	2.63418	0.0202909	-3.72941
ENSDARG00000091512	NFRKB	A_15_P119578	0.444616	8.22538	2.63212	0.0203711	-3.73315
ENSDARG00000056029	cyp26c1	A_15_P133336	0.589797	6.08667	2.63196	0.0203771	-3.73343
ENSDARG00000039914	gapdhs	A_15_P110249	0.470639	10.7093	2.63135	0.020401	-3.73454
ENSDARG00000010571	ezh2	A_15_P131181	0.408459	10.5107	2.62979	0.0204622	-3.73738
ENSDARG00000040923	crabp2a	A_15_P111365	0.565469	7.06788	2.62799	0.0205328	-3.74064
ENSDARG00000021483	cdc14b	A_15_P110469	0.495822	7.99342	2.62704	0.0205705	-3.74238
ENSDARG00000040216	tpbgl	A_15_P113702	0.910883	9.61035	2.62677	0.020581	-3.74287
ENSDARG00000030092	tram2	A_15_P103941	0.568923	7.43216	2.6181	0.0209257	-3.75861
ENSDARG00000030347	mespba	A_15_P108949	0.455913	7.57344	2.61521	0.0210419	-3.76385
ENSDARG00000042055	FAM129A (2 of 2)	A_15_P184236	0.409137	5.86083	2.61381	0.0210985	-3.7664
ENSDARG00000042688	bora	A_15_P273421	0.388805	7.48978	2.61023	0.0212434	-3.77288
ENSDARG00000014277	vox	A_15_P152216	0.425146	11.4305	2.60547	0.0214377	-3.7815
ENSDARG00000058287	zgc:91844	A_15_P100038	0.396819	6.84866	2.60508	0.021454	-3.78221
ENSDARG00000070427	s100v1	A_15_P204281	0.614132	7.24718	2.60408	0.0214948	-3.78402
ENSDARG00000020953	dnajb6b	A_15_P324036	0.751853	8.00063	2.60065	0.0216366	-3.79024
ENSDARG00000002336	dlc	A_15_P117438	0.666037	6.80724	2.59648	0.02181	-3.79779
ENSDARG00000000423	si:ch73-314g15.3	A_15_P152251	0.434024	5.98423	2.59579	0.0218385	-3.79903
ENSDARG00000014439	dgkza	A_15_P144266	0.503343	6.88403	2.591	0.0220395	-3.80769
ENSDARG00000087469	F2R (7 of 7)	A_15_P544687	0.475658	7.59427	2.5869	0.022213	-3.81511
ENSDARG00000053484	syne2b	A_15_P433780	0.559975	6.36834	2.5807	0.0224778	-3.82631
ENSDARG00000060041	LIG1	A_15_P199281	0.456499	11.2939	2.57942	0.022533	-3.82863
ENSDARG00000013853	lmo4a	A_15_P121017	1.20738	11.2571	2.57837	0.0225782	-3.83052
ENSDARG00000020235	sept9a	A_15_P100725	0.482088	7.58935	2.56696	0.0230758	-3.85112
ENSDARG00000086795	TTF2	A_15_P436325	0.377374	8.81418	2.56529	0.0231496	-3.85413
ENSDARG00000043854	ppil4	A_15_P191556	0.467457	10.3454	2.56313	0.0232452	-3.85803
ENSDARG00000059596	clip2	A_15_P147481	0.37765	7.70933	2.56304	0.023249	-3.85818
ENSDARG00000028148	pax2a	A_15_P197631	0.809832	6.07277	2.56143	0.0233206	-3.86108
ENSDARG00000058822	wnt3a	A_15_P117723	0.701096	8.03611	2.55489	0.0236133	-3.87286
ENSDARG00000042899	si:ch211-163l21.8	A_15_P189436	0.519801	6.48598	2.55337	0.0236819	-3.87559
ENSDARG00000060252	mogs	A_15_P346245	0.500003	7.68269	2.54726	0.0239598	-3.8866
ENSDARG00000058148	DNAJC7 (1 of 2)	A_15_P305901	0.468173	8.78799	2.54614	0.0240108	-3.8886
ENSDARG00000091245	dnajc7	A_15_P305901	0.468173	8.78799	2.54614	0.0240108	-3.8886
ENSDARG00000062363	phex	A_15_P119527	0.680597	6.49573	2.54494	0.0240658	-3.89076
ENSDARG00000035899	lingo1b	A_15_P111015	0.641572	6.71194	2.54259	0.0241738	-3.89499
ENSDARG00000053774	ALPP	A_15_P196306	0.596998	6.25765	2.52942	0.0247882	-3.91864
ENSDARG00000039684	sirt5	A_15_P119663	0.376216	8.97877	2.52908	0.0248045	-3.91926
ENSDARG00000030602	rps19	A_15_P194716	0.432639	13.8467	2.52754	0.0248771	-3.92202
ENSDARG00000060750	BTBD2 (1 of 2)	A_15_P199491	0.645397	6.88067	2.52325	0.0250814	-3.92972
ENSDARG00000029995	tnni2b.2	A_15_P104996	0.660086	6.93694	2.51885	0.0252924	-3.93761
ENSDARG00000009212	ppia	A_15_P117522	0.459148	15.0115	2.5146	0.0254977	-3.94522
ENSDARG00000061963	VRTN	A_15_P162176	0.463159	12.1691	2.51455	0.0255	-3.9453
ENSDARG00000021794	hmmr	A_15_P112215	0.449537	8.13265	2.51191	0.0256283	-3.95002
ENSDARG00000069122	si:ch211-216l23.2	A_15_P205896	0.597754	11.0215	2.5077	0.0258346	-3.95757
ENSDARG00000062338	zeb2a	A_15_P201546	0.737828	7.54082	2.50701	0.0258686	-3.95881
ENSDARG00000052170	uap1	A_15_P365415	0.372622	9.09782	2.49962	0.0262347	-3.97202
ENSDARG00000011876	ednraa	A_15_P103241	0.944616	10.8128	2.49037	0.0266994	-3.98853
ENSDARG00000055043	depdc7	A_15_P140771	0.492846	9.48393	2.48655	0.026894	-3.99535
ENSDARG00000017036	CR392006.1	A_15_P211161	0.472301	6.1075	2.48381	0.0270344	-4.00024
ENSDARG00000061177	mov10b.1	A_15_P471390	0.590936	6.4468	2.48109	0.0271742	-4.00509
ENSDARG00000012125	CNGA1 (1 of 2)	A_15_P104995	0.438038	8.25183	2.48102	0.0271779	-4.00522
ENSDARG00000036121	pcdh10b	A_15_P195426	0.693434	6.31185	2.48041	0.0272093	-4.0063
ENSDARG00000008840	hmbsa	A_15_P100482	0.582035	6.84204	2.48022	0.0272191	-4.00664
ENSDARG00000032116	cnot7	A_15_P105150	0.414302	8.30135	2.47983	0.0272392	-4.00733
ENSDARG00000007320	rpl7	A_15_P121422	0.53967	14.0747	2.47875	0.0272951	-4.00926
ENSDARG00000007204	wu:fb54a03	A_15_P178811	0.395276	9.66094	2.47713	0.0273791	-4.01214
ENSDARG00000020114	slc20a1a	A_15_P106522	0.526706	5.758	2.47622	0.0274268	-4.01377
ENSDARG00000058267	glmna	A_15_P100012	0.467923	8.5726	2.47219	0.0276371	-4.02095
ENSDARG00000016474	galcb	A_15_P210186	0.545437	7.25787	2.47061	0.02772	-4.02376
ENSDARG00000056012	eve1	A_15_P100102	0.679469	10.3521	2.47056	0.0277227	-4.02385
ENSDARG00000077082	AGTRAP	A_15_P112714	0.650475	6.5435	2.46665	0.0279289	-4.0308
ENSDARG00000034427	hn1l	A_15_P598272	0.532229	10.8543	2.46271	0.0281382	-4.03781
ENSDARG00000020884	gli2b	A_15_P149661	0.624727	7.02182	2.46166	0.0281942	-4.03967
ENSDARG00000089608	ppp1cbl	A_15_P112038	0.597985	11.5646	2.45907	0.0283333	-4.04429
ENSDARG00000058421	lgi1b	A_15_P166221	0.530141	5.84124	2.45831	0.0283742	-4.04564
ENSDARG00000093182	eif2ak1	A_15_P173906	0.792013	7.93974	2.45586	0.0285058	-4.04998
ENSDARG00000042368	kif26aa	A_15_P192361	0.423425	5.97631	2.45559	0.0285206	-4.05046
ENSDARG00000094813	si:ch211-255f4.7	A_15_P137336	0.45072	8.37012	2.45353	0.028632	-4.05412
ENSDARG00000057286	SWAP70 (1 of 2)	A_15_P112133	0.408993	7.68248	2.45323	0.0286486	-4.05466
ENSDARG00000025299	tspan9a	A_15_P167716	0.629308	7.5892	2.44359	0.0291761	-4.07175
ENSDARG00000008433	unc45b	A_15_P113265	0.590798	8.22768	2.44234	0.0292453	-4.07397
ENSDARG00000015392	dhx15	A_15_P145396	0.443135	12.1153	2.43245	0.0297978	-4.0915
ENSDARG00000032116	cnot7	A_15_P110707	0.525209	6.7641	2.42993	0.0299401	-4.09595
ENSDARG00000019815	fn1	A_15_P105143	0.610825	9.78705	2.42902	0.0299917	-4.09757
ENSDARG00000067838	zgc:162967	A_15_P193481	0.561426	10.2506	2.42876	0.0300062	-4.09802
ENSDARG00000005462	KIF4A	A_15_P119466	0.451821	9.27064	2.42709	0.0301008	-4.10097
ENSDARG00000077477	aatkb	A_15_P268076	0.740181	7.80542	2.42409	0.0302723	-4.10628
ENSDARG00000061549	foxo1b	A_15_P164001	0.477068	6.67092	2.42198	0.0303932	-4.11001
ENSDARG00000038843	il17rd	A_15_P134701	0.394635	9.92294	2.42116	0.0304401	-4.11145
ENSDARG00000000394	matr3l1.2	A_15_P190731	0.368295	9.71026	2.41762	0.0306448	-4.11772
ENSDARG00000014680	ZNF710 (2 of 2)	A_15_P113927	0.446819	6.05664	2.41745	0.0306547	-4.11802
ENSDARG00000006389	smad2	A_15_P119732	0.694905	9.7908	2.41686	0.0306887	-4.11905
ENSDARG00000036385	foxa	A_15_P110007	0.537593	9.31297	2.41607	0.0307346	-4.12045
ENSDARG00000087094	foxa	A_15_P110007	0.537593	9.31297	2.41607	0.0307346	-4.12045
ENSDARG00000056186	eif5a2	A_15_P496157	0.454468	10.3146	2.41569	0.0307562	-4.12111
ENSDARG00000070929	sox14	A_15_P205346	0.545629	6.0199	2.41544	0.030771	-4.12156
ENSDARG00000074597	lzts2a	A_15_P268511	0.728019	7.3229	2.41363	0.0308762	-4.12475
ENSDARG00000070775	cyp2x9	A_15_P192721	0.416888	5.84899	2.41023	0.0310751	-4.13075
ENSDARG00000054823	id3	A_15_P107181	0.578836	8.90448	2.40971	0.0311055	-4.13166
ENSDARG00000067964	slc6a5	A_15_P207051	0.481583	6.93654	2.4064	0.0313008	-4.13751
ENSDARG00000089302	HNRNPA0 (1 of 3)	A_15_P190701	0.4527	14.392	2.4052	0.0313716	-4.13962
ENSDARG00000074623	wdr67	A_15_P102423	0.398302	9.41514	2.40498	0.0313843	-4.14
ENSDARG00000059657	mks1	A_15_P415685	0.657102	6.42159	2.40346	0.0314748	-4.14269
ENSDARG00000036055	thap11	A_15_P118719	0.490456	9.46024	2.40241	0.0315372	-4.14454
ENSDARG00000010316	qars	A_15_P205351	0.417154	9.11408	2.40063	0.031643	-4.14766
ENSDARG00000051965	btr01	A_15_P188676	0.596476	6.64368	2.39713	0.0318529	-4.15384
ENSDARG00000015971	rapgef1b	A_15_P194731	0.456489	7.39447	2.39628	0.0319038	-4.15533
ENSDARG00000076318	atp6v1ab	A_15_P100334	0.504848	8.7673	2.39544	0.0319547	-4.15682
ENSDARG00000056511	arr3a	A_15_P104664	0.742187	5.74535	2.39465	0.032002	-4.1582
ENSDARG00000054433	yipf6	A_15_P101396	0.787547	8.53765	2.39419	0.03203	-4.15901
ENSDARG00000040157	glt8d1	A_15_P109253	0.503774	8.27951	2.39162	0.0321851	-4.16352
ENSDARG00000014731	cacybp	A_15_P143361	0.420435	9.8626	2.39099	0.0322234	-4.16463
ENSDARG00000002128	cwf19l1	A_15_P119144	0.402811	10.9554	2.38919	0.0323331	-4.1678
ENSDARG00000013379	ppp6r3	A_15_P142211	0.340021	8.05513	2.38742	0.032441	-4.17091
ENSDARG00000062650	rif1	A_15_P172906	0.442326	11.1659	2.38681	0.0324785	-4.17199
ENSDARG00000094695	si:dkey-204f11.64	A_15_P119406	0.471238	5.83659	2.38597	0.0325298	-4.17346
ENSDARG00000031720	clstn1	A_15_P207381	0.385691	10.9406	2.38582	0.0325389	-4.17372
ENSDARG00000092310	si:ch211-199g17.2	A_15_P182906	0.462626	7.54121	2.38466	0.0326101	-4.17576
ENSDARG00000074245	spen	A_15_P183566	0.535328	6.97676	2.38283	0.032723	-4.17898
ENSDARG00000020730	smpd4	A_15_P242301	0.436957	9.24315	2.38038	0.0328742	-4.18328
ENSDARG00000036628	cd74b	A_15_P112425	0.471558	5.88083	2.37801	0.0330209	-4.18743
ENSDARG00000055094	zgc:85932	A_15_P148166	0.445706	6.79014	2.37753	0.0330507	-4.18827
ENSDARG00000056318	kansl2	A_15_P333784	0.428001	9.2269	2.37717	0.0330731	-4.1889
ENSDARG00000070122	stk11ip	A_15_P211091	0.463507	7.30886	2.37489	0.0332158	-4.19292
ENSDARG00000003789	dennd5b	A_15_P108273	0.444702	11.0526	2.3723	0.0333779	-4.19745
ENSDARG00000039458	LHX4	A_15_P189061	0.436292	7.52113	2.37101	0.0334586	-4.1997
ENSDARG00000063417	erf	A_15_P194846	0.50907	9.01551	2.3693	0.0335666	-4.20271
ENSDARG00000000966	ncor2	A_15_P121391	0.43573	7.96292	2.36746	0.0336832	-4.20594
ENSDARG00000090703	pdgfra	A_15_P149986	0.645198	6.26842	2.36685	0.0337215	-4.20699
ENSDARG00000076571	sp5	A_15_P201176	0.622994	10.3629	2.36623	0.0337612	-4.20809
ENSDARG00000035958	tnni2b.1	A_15_P102358	0.47948	6.52205	2.36518	0.0338277	-4.20992
ENSDARG00000007099	cx43.4	A_15_P131511	0.577719	14.5897	2.36391	0.0339086	-4.21215
ENSDARG00000023701	zfyve9a	A_15_P198516	0.48677	6.40946	2.36137	0.0340711	-4.2166
ENSDARG00000038938	ssfa2	A_15_P202001	0.444641	7.29975	2.35687	0.0343604	-4.22447
ENSDARG00000006124	kdm5c	A_15_P189811	0.412752	10.6318	2.35094	0.0347454	-4.23484
ENSDARG00000002217	SCOC	A_15_P210881	0.528292	13.0302	2.35087	0.0347499	-4.23495
ENSDARG00000018178	pgm2	A_15_P421865	0.556827	5.81327	2.35071	0.0347603	-4.23523
ENSDARG00000035823	si:ch211-173p18.1	A_15_P176362	0.742769	7.53052	2.35047	0.034776	-4.23565
ENSDARG00000035150	si:dkey-261j4.4	A_15_P117854	0.516159	8.30504	2.34956	0.0348356	-4.23725
ENSDARG00000035151	si:dkey-261j4.3	A_15_P117854	0.516159	8.30504	2.34956	0.0348356	-4.23725
ENSDARG00000078004	drl	A_15_P117854	0.516159	8.30504	2.34956	0.0348356	-4.23725
ENSDARG00000037423	C14H8orf40	A_15_P391560	0.670877	12.6056	2.34677	0.0350184	-4.24211
ENSDARG00000059123	plcd1a	A_15_P156506	0.54304	7.98992	2.34427	0.0351828	-4.24647
ENSDARG00000043334	ccdc6a	A_15_P109327	0.447585	9.93607	2.34426	0.0351834	-4.24648
ENSDARG00000052856	khdrbs1a	A_15_P162151	1.29682	14.9817	2.34235	0.0353097	-4.24982
ENSDARG00000022418	faf1	A_15_P151421	0.611936	8.49283	2.34188	0.0353415	-4.25065
ENSDARG00000028957	maff	A_15_P496457	0.759405	10.3427	2.33938	0.0355075	-4.25501
ENSDARG00000077165	KCNJ3 (2 of 2)	A_15_P155871	0.596217	8.03916	2.33762	0.0356245	-4.25806
ENSDARG00000034273	sid4	A_15_P101129	0.690566	8.13886	2.33506	0.0357964	-4.26254
ENSDARG00000086839	BX324216.1	A_15_P118028	0.521296	10.0373	2.32885	0.0362155	-4.27335
ENSDARG00000030871	siah1	A_15_P116348	0.443455	10.2381	2.32568	0.0364312	-4.27886
ENSDARG00000075564	FAM13A	A_15_P188316	0.589733	7.6813	2.32296	0.0366175	-4.2836
ENSDARG00000004830	flot2a	A_15_P103407	0.634079	8.16516	2.32245	0.036652	-4.28447
ENSDARG00000094416	zgc:112265	A_15_P194736	0.59708	6.59161	2.31624	0.0370807	-4.29526
ENSDARG00000058260	zgc:174160	A_15_P156811	0.346081	9.78185	2.31606	0.0370935	-4.29558
ENSDARG00000021201	flh	A_15_P107309	0.423722	10.7258	2.31566	0.0371208	-4.29626
ENSDARG00000037997	tubb5	A_15_P110957	0.409679	11.1649	2.31472	0.0371862	-4.2979
ENSDARG00000056651	gfra4	A_15_P197331	0.380656	6.0517	2.31351	0.0372707	-4.3
ENSDARG00000060168	fam160b1	A_15_P164621	0.364918	11.0877	2.31139	0.0374188	-4.30368
ENSDARG00000010296	CR457459.1	A_15_P166271	0.541987	6.71022	2.31056	0.0374769	-4.30512
ENSDARG00000077900	BX000473.3	A_15_P112452	0.504338	6.22474	2.31012	0.0375077	-4.30588
ENSDARG00000029931	atp13a	A_15_P112652	0.449642	6.99896	2.31	0.0375165	-4.3061
ENSDARG00000037017	ube4b	A_15_P107992	0.502455	10.5029	2.30604	0.0377948	-4.31295
ENSDARG00000067979	gtf3c5	A_15_P237946	0.563393	9.23747	2.30604	0.0377954	-4.31296
ENSDARG00000031336	si:ch211-284e13.2	A_15_P176866	0.425525	9.48713	2.30476	0.0378859	-4.31518
ENSDARG00000061994	acacb	A_15_P145951	0.476111	9.11998	2.30384	0.0379506	-4.31676
ENSDARG00000069122	si:ch211-216l23.2	A_15_P240921	0.820723	10.4829	2.29964	0.0382497	-4.32403
ENSDARG00000045150	csnk1e	A_15_P104180	0.432804	6.43513	2.29672	0.038459	-4.32909
ENSDARG00000003035	hspa9	A_15_P537617	0.374208	11.1347	2.29459	0.0386123	-4.33277
ENSDARG00000023591	nrbf2	A_15_P111661	0.392646	10.1719	2.29328	0.0387074	-4.33505
ENSDARG00000037589	C23H20orf11 (2 of 2)	A_15_P243766	0.584042	9.85381	2.28821	0.0390754	-4.34381
ENSDARG00000035256	eef2l2	A_15_P100328	0.447166	5.71229	2.2882	0.0390758	-4.34382
ENSDARG00000035771	MEPCE (2 of 2)	A_15_P164736	0.483945	10.8656	2.28767	0.0391146	-4.34474
ENSDARG00000020608	sgut1	A_15_P141426	0.701162	9.89642	2.28486	0.0393204	-4.34959
ENSDARG00000091401	wu:fb33b12	A_15_P154536	0.326286	11.3965	2.27648	0.0399399	-4.36405
ENSDARG00000056559	ccz1	A_15_P206986	0.376318	7.33083	2.27608	0.0399693	-4.36473
ENSDARG00000038024	flr	A_15_P187431	0.383821	7.68046	2.27376	0.0401427	-4.36873
ENSDARG00000004874	SPATA6L	A_15_P113177	0.603499	7.13436	2.27334	0.0401745	-4.36946
ENSDARG00000033266	olfcs2	A_15_P193281	0.489426	6.09062	2.27279	0.0402152	-4.3704
ENSDARG00000070474	arid3b	A_15_P136926	0.351704	11.4746	2.27217	0.0402621	-4.37148
ENSDARG00000062472	sin3b	A_15_P189051	0.392233	10.1852	2.2693	0.0404775	-4.37641
ENSDARG00000041921	hsbp1	A_15_P210011	0.474732	8.79232	2.26915	0.0404887	-4.37666
ENSDARG00000045843	apex1	A_15_P120190	0.540074	10.6265	2.26756	0.0406095	-4.37942
ENSDARG00000030110	myod1	A_15_P120913	0.437569	6.21418	2.26725	0.0406328	-4.37995
ENSDARG00000021225	prkci	A_15_P173096	0.489328	9.48282	2.26714	0.0406409	-4.38013
ENSDARG00000093469	znf653	A_15_P500697	0.531726	8.51556	2.2595	0.041223	-4.39326
ENSDARG00000044852	wbp2	A_15_P175886	0.493865	8.6997	2.25505	0.0415661	-4.40091
ENSDARG00000006621	pspc1	A_15_P114239	0.429553	9.10548	2.25443	0.0416138	-4.40197
ENSDARG00000027620	bcdo2l	A_15_P104170	0.679065	8.62676	2.24634	0.0422441	-4.41584
ENSDARG00000037910	FILIP1L (1 of 2)	A_15_P259161	0.414918	9.06042	2.24349	0.0424691	-4.42074
ENSDARG00000004280	seh1l	A_15_P114759	0.466715	8.06783	2.24177	0.0426044	-4.42367
ENSDARG00000024416	twistnb	A_15_P114278	0.34904	10.4514	2.2405	0.0427054	-4.42585
ENSDARG00000090797	C5H12orf34	A_15_P145971	0.460688	9.3355	2.23912	0.0428148	-4.42821
ENSDARG00000016187	cxxc1l	A_15_P178981	0.438071	8.44959	2.23869	0.0428492	-4.42895
ENSDARG00000044671	WFIKKN1	A_15_P105506	0.376667	6.43484	2.23572	0.0430864	-4.43404
ENSDARG00000071020	si:dkey-42l16.1	A_15_P139211	0.35653	5.78767	2.23485	0.043156	-4.43552
ENSDARG00000041736	hsdl1	A_15_P105555	0.417913	6.92642	2.23473	0.0431655	-4.43573
ENSDARG00000054879	six3b	A_15_P141971	0.627887	7.77603	2.23248	0.0433462	-4.43957
ENSDARG00000074588	METTL18	A_15_P108689	0.457856	6.85398	2.22999	0.0435467	-4.44382
ENSDARG00000075062	ptpn22	A_15_P239401	0.385892	6.48717	2.22949	0.0435872	-4.44468
ENSDARG00000052910	wnt8a	A_15_P103561	0.608741	11.0277	2.22819	0.0436926	-4.4469
ENSDARG00000078507	wnt8a	A_15_P103561	0.608741	11.0277	2.22819	0.0436926	-4.4469
ENSDARG00000059276	hoxd4a	A_15_P130961	0.477886	7.89303	2.22793	0.0437132	-4.44734
ENSDARG00000052900	zgc:153642	A_15_P205701	0.357107	5.75479	2.22471	0.043975	-4.45283
ENSDARG00000028842	trim24	A_15_P160086	0.597652	7.7244	2.22381	0.0440483	-4.45437
ENSDARG00000045843	apex1	A_15_P158856	0.483973	10.8724	2.22202	0.044195	-4.45743
ENSDARG00000042703	parp6a	A_15_P120952	0.406199	6.17703	2.21924	0.0444233	-4.46217
ENSDARG00000061207	TTC7B	A_15_P111789	0.377788	7.88411	2.21887	0.0444537	-4.4628
ENSDARG00000025699	mbd1	A_15_P119594	0.438603	9.95064	2.21785	0.0445377	-4.46453
ENSDARG00000022418	faf1	A_15_P102877	0.478587	8.51976	2.21715	0.0445958	-4.46573
ENSDARG00000058218	fam151a	A_15_P208421	0.581607	7.39216	2.21595	0.0446947	-4.46777
ENSDARG00000033184	prkar2aa	A_15_P531777	0.394197	8.75033	2.21475	0.0447942	-4.46981
ENSDARG00000089574	CABZ01074435.1	A_15_P192491	0.403437	5.72021	2.21466	0.0448017	-4.46997
ENSDARG00000004574	gtf3c2	A_15_P142931	0.383761	7.37331	2.21428	0.0448337	-4.47063
ENSDARG00000079103	zgc:154054	A_15_P495077	0.601407	5.99245	2.21021	0.0451722	-4.47754
ENSDARG00000087780	TIAM2 (2 of 2)	A_15_P135536	0.470852	6.10359	2.20777	0.0453771	-4.4817
ENSDARG00000020332	nkx2.9	A_15_P113135	0.424545	6.77435	2.20749	0.0454004	-4.48217
ENSDARG00000038964	traf4b	A_15_P100535	0.402791	5.92901	2.20538	0.0455782	-4.48576
ENSDARG00000031876	pard6ga	A_15_P204441	0.521506	5.68099	2.20404	0.0456915	-4.48804
ENSDARG00000027807	fynrk	A_15_P191466	0.414853	9.45521	2.20142	0.0459135	-4.4925
ENSDARG00000087963	ZFP37 (55 of 55)	A_15_P241701	0.474098	8.59832	2.20085	0.0459613	-4.49345
ENSDARG00000059646	nt5dc2	A_15_P195826	0.483611	9.07255	2.19756	0.0462419	-4.49904
ENSDARG00000007257	rab5ab	A_15_P366940	0.394523	8.98369	2.19665	0.0463202	-4.50059
ENSDARG00000039459	QSOX1	A_15_P189066	0.556953	8.8202	2.19467	0.0464896	-4.50394
ENSDARG00000021046	RHBDD1	A_15_P141016	0.463647	7.25982	2.19378	0.0465665	-4.50546
ENSDARG00000078722	clip1a	A_15_P147671	0.398609	7.73774	2.1929	0.0466419	-4.50695
ENSDARG00000052947	irx3a	A_15_P147886	0.393768	6.63957	2.19269	0.0466602	-4.5073
ENSDARG00000092979	pias2	A_15_P130301	0.326344	10.6385	2.19228	0.046695	-4.50799
ENSDARG00000004274	zgc:112496	A_15_P175216	0.493047	7.54343	2.18975	0.0469143	-4.51229
ENSDARG00000092394	dcun1d4	A_15_P152936	0.369896	5.48279	2.18768	0.0470936	-4.51579
ENSDARG00000035389	FCHO2	A_15_P143501	0.412113	7.1263	2.18697	0.0471555	-4.51699
ENSDARG00000090807	KIAA0586	A_15_P134966	0.699843	6.99072	2.18687	0.0471639	-4.51716
ENSDARG00000003399	fgf8a	A_15_P131691	0.591626	9.10979	2.1849	0.0473359	-4.52049
ENSDARG00000013434	hira	A_15_P145706	0.554805	7.96908	2.18334	0.0474721	-4.52313
ENSDARG00000067690	hint2	A_15_P117705	0.424329	8.58808	2.18292	0.0475096	-4.52385
ENSDARG00000058525	iqcb1	A_15_P111193	0.411334	8.06312	2.18265	0.0475327	-4.5243
ENSDARG00000069953	kcnq5b	A_15_P200481	0.374442	6.01337	2.17779	0.0479607	-4.53251
ENSDARG00000063370	sgk2a	A_15_P183176	0.463968	6.77801	2.17751	0.0479858	-4.53299
ENSDARG00000016454	esr2a	A_15_P192221	0.373471	7.40674	2.1765	0.0480756	-4.53471
ENSDARG00000008333	znfl2a	A_15_P109056	0.367987	12.165	2.17445	0.0482575	-4.53817
ENSDARG00000076417	FNIP1	A_15_P486975	0.579401	7.0025	2.17305	0.0483816	-4.54052
ENSDARG00000017602	ccng2	A_15_P114029	0.349418	7.31724	2.17303	0.0483836	-4.54056
ENSDARG00000062266	edc4	A_15_P196366	0.487596	8.41085	2.16987	0.0486661	-4.54589
ENSDARG00000076651	CABZ01068600.1	A_15_P178246	0.588049	8.88556	2.1696	0.0486905	-4.54635
ENSDARG00000059304	chchd2	A_15_P114321	0.467329	10.9337	2.16748	0.0488811	-4.54992
ENSDARG00000012718	wee2	A_15_P287071	0.356833	11.558	2.16622	0.048995	-4.55206
ENSDARG00000060008	HHIPL2	A_15_P240746	0.381714	7.91664	2.16594	0.0490199	-4.55252
ENSDARG00000021140	pabpc1b	A_15_P164401	0.398408	8.93002	2.16443	0.0491564	-4.55507
ENSDARG00000068965	nrip1a	A_15_P570962	0.504864	7.74454	2.16215	0.049363	-4.5589
ENSDARG00000060526	bmp3	A_15_P146621	0.487843	6.15566	2.1612	0.0494493	-4.5605
ENSDARG00000058302	SH3BGRL	A_15_P108034	0.455245	9.4327	2.15952	0.0496024	-4.56333
ENSDARG00000008034	skib	A_15_P111860	0.407013	6.26662	2.15315	0.0501872	-4.57405
ENSDARG00000010478	hsp90a.1	A_15_P131436	0.562032	6.81697	2.15311	0.0501913	-4.57412
ENSDARG00000053387	si:ch211-276k2.2	A_15_P139281	0.419909	5.94545	2.15204	0.0502901	-4.57592
ENSDARG00000051921	slc30a5	A_15_P284671	0.435448	7.95861	2.14809	0.050656	-4.58255
ENSDARG00000027658	irf10	A_15_P183121	0.404607	7.77851	2.14801	0.0506642	-4.58269
ENSDARG00000059707	ZNF423	A_15_P149576	0.391029	7.37013	2.14455	0.0509872	-4.5885
ENSDARG00000095732	znf423	A_15_P149576	0.391029	7.37013	2.14455	0.0509872	-4.5885
ENSDARG00000014105	apba1a	A_15_P147211	0.509671	7.49243	2.14312	0.0511209	-4.59089
ENSDARG00000052535	ubxn10	A_15_P148711	0.463283	7.93429	2.13901	0.0515086	-4.59779
ENSDARG00000077297	nbr1	A_15_P561687	0.321122	8.40416	2.13471	0.0519163	-4.60499
ENSDARG00000044144	WAPAL (2 of 2)	A_15_P202281	0.600897	8.44365	2.1342	0.0519645	-4.60583
ENSDARG00000034763	ccnf	A_15_P102680	0.404891	11.8063	2.13299	0.0520802	-4.60786
ENSDARG00000055618	acta1b	A_15_P117428	0.482309	5.81125	2.13165	0.0522086	-4.61011
ENSDARG00000005595	ADGB	A_15_P300401	0.342397	6.53079	2.13087	0.0522836	-4.61142
ENSDARG00000069245	matn3a	A_15_P139811	0.470558	6.05666	2.12909	0.052454	-4.61439
ENSDARG00000053449	pyya	A_15_P114090	0.400087	6.31892	2.12869	0.0524928	-4.61506
ENSDARG00000042507	polm	A_15_P193956	0.42112	13.5244	2.1276	0.0525972	-4.61687
ENSDARG00000041430	bmp2b	A_15_P171526	0.305488	10.7125	2.12691	0.0526644	-4.61804
ENSDARG00000070489	FP085428.1	A_15_P147991	0.683371	7.82338	2.12467	0.0528805	-4.62177
ENSDARG00000068587	rabggtb	A_15_P108278	0.448394	8.76636	2.12292	0.0530502	-4.62469
ENSDARG00000024546	cpla2	A_15_P149971	0.355203	5.70651	2.12195	0.0531447	-4.62631
ENSDARG00000029601	fut10	A_15_P168746	0.565249	8.8165	2.12099	0.0532383	-4.62792
ENSDARG00000017121	mafba	A_15_P195901	0.533536	7.711	2.11996	0.0533387	-4.62963
ENSDARG00000013422	slc8a1a	A_15_P142821	0.309614	5.67868	2.11842	0.0534896	-4.63221
ENSDARG00000032746	tnfsf10l3	A_15_P162066	0.395301	5.90195	2.11841	0.05349	-4.63221
ENSDARG00000090854	lsm11	A_15_P103835	0.382717	7.20678	2.11704	0.0536247	-4.63451
ENSDARG00000053025	LSM11 (1 of 2)	A_15_P103835	0.382717	7.20678	2.11704	0.0536247	-4.63451
ENSDARG00000042617	aqp11	A_15_P167421	0.413441	7.398	2.11532	0.0537941	-4.63738
ENSDARG00000059001	pim2	A_15_P111360	0.355377	8.58716	2.11355	0.0539684	-4.64032
ENSDARG00000051851	ctu2	A_15_P272661	0.357373	7.4759	2.11005	0.0543148	-4.64615
ENSDARG00000061762	trim108	A_15_P205406	0.41421	5.87586	2.1077	0.0545494	-4.65007
ENSDARG00000002791	atp1a1	A_15_P153956	0.616513	12.8931	2.10589	0.0547296	-4.65307
ENSDARG00000036082	tph1b	A_15_P100495	0.419453	8.31075	2.10459	0.0548598	-4.65523
ENSDARG00000016345	NCOA5	A_15_P119794	0.291574	11.9952	2.10404	0.0549147	-4.65614
ENSDARG00000056145	si:dkey-159a18.1	A_15_P159486	0.465033	6.17086	2.10102	0.0552193	-4.66117
ENSDARG00000022682	add1	A_15_P143246	0.602441	11.0453	2.0944	0.0558905	-4.67216
ENSDARG00000015224	cd2apl	A_15_P119802	0.31339	9.86087	2.09417	0.0559136	-4.67253
ENSDARG00000036987	has2	A_15_P114018	0.592048	8.67574	2.09364	0.0559683	-4.67342
ENSDARG00000056550	C5H22orf25	A_15_P141186	0.427055	6.74385	2.09093	0.0562452	-4.67791
ENSDARG00000010385	sept4a	A_15_P193296	0.41221	5.76205	2.0899	0.0563513	-4.67962
ENSDARG00000007745	uqcrfs1	A_15_P118344	0.447274	8.85192	2.08907	0.0564368	-4.681
ENSDARG00000077402	UQCRFS1 (2 of 2)	A_15_P118344	0.447274	8.85192	2.08907	0.0564368	-4.681
ENSDARG00000044479	EIF2A	A_15_P175906	0.348831	9.44832	2.08875	0.0564695	-4.68152
ENSDARG00000035719	arl5c	A_15_P120937	0.380677	10.9861	2.08255	0.0571116	-4.69179
ENSDARG00000053992	SFI1	A_15_P450800	0.291059	8.65391	2.07804	0.057583	-4.69925
ENSDARG00000023520	fgf17	A_15_P134111	0.574629	6.99595	2.0778	0.0576082	-4.69964
ENSDARG00000014674	acsl3b	A_15_P596562	0.544321	6.51726	2.07673	0.0577205	-4.70141
ENSDARG00000059939	dab1a	A_15_P414100	0.44565	6.28779	2.07667	0.057726	-4.7015
ENSDARG00000043006	gnav1	A_15_P265766	0.744545	7.27625	2.07342	0.0580687	-4.70687
ENSDARG00000039697	KIAA1598	A_15_P202986	0.423743	9.78357	2.07167	0.0582541	-4.70976
ENSDARG00000056666	sp8b	A_15_P104390	0.711165	9.81974	2.06935	0.0585011	-4.71359
ENSDARG00000003973	CHORDC1 (2 of 2)	A_15_P172516	0.391137	7.40185	2.06887	0.058552	-4.71438
ENSDARG00000088881	si:dkeyp-69b9.3	A_15_P119426	0.420769	10.0654	2.06785	0.0586602	-4.71605
ENSDARG00000036194	pitx2	A_15_P169936	0.591406	7.9671	2.06448	0.0590209	-4.72161
ENSDARG00000079751	MEGF8	A_15_P265126	0.396746	9.97083	2.06429	0.0590416	-4.72192
ENSDARG00000057513	mdm4	A_15_P101506	0.426332	6.56502	2.06172	0.0593173	-4.72614
ENSDARG00000062472	sin3b	A_15_P118791	0.418948	9.13113	2.06136	0.0593568	-4.72675
ENSDARG00000012044	polr3gla	A_15_P108082	0.434925	12.8854	2.0599	0.0595141	-4.72914
ENSDARG00000028148	pax2a	A_15_P149016	0.774494	6.24915	2.05861	0.0596541	-4.73127
ENSDARG00000069370	si:ch211-140l13.3	A_15_P184671	0.378948	5.87217	2.0558	0.0599591	-4.73589
ENSDARG00000062968	sbf1	A_15_P104118	0.403131	6.92743	2.05477	0.0600713	-4.73758
ENSDARG00000035970	ptprn2	A_15_P144661	0.408674	6.1928	2.05402	0.0601532	-4.73881
ENSDARG00000031720	clstn1	A_15_P111698	0.505194	9.74165	2.05396	0.0601598	-4.73891
ENSDARG00000052244	zgc:158564	A_15_P196401	0.349031	9.92487	2.05199	0.0603753	-4.74215
ENSDARG00000062003	MYO5B (1 of 2)	A_15_P107657	0.549047	9.18779	2.05173	0.0604038	-4.74257
ENSDARG00000093553	myo5b	A_15_P107657	0.549047	9.18779	2.05173	0.0604038	-4.74257
ENSDARG00000056414	usp1	A_15_P185576	0.384143	7.42213	2.05166	0.0604115	-4.74269
ENSDARG00000055548	NPAT	A_15_P465230	0.369573	9.39589	2.05078	0.0605083	-4.74414
ENSDARG00000010946	cbsb	A_15_P112576	0.402674	12.6056	2.05047	0.0605424	-4.74465
ENSDARG00000006124	kdm5c	A_15_P342675	0.404456	10.617	2.04941	0.0606589	-4.74638
ENSDARG00000020080	ek1	A_15_P205211	0.338354	5.73938	2.04693	0.0609317	-4.75044
ENSDARG00000005645	robo3	A_15_P130586	0.36634	8.80684	2.0465	0.06098	-4.75116
ENSDARG00000013056	itpk1	A_15_P515427	0.357644	7.87974	2.04608	0.061026	-4.75184
ENSDARG00000033345	CNTLN	A_15_P200456	0.44396	7.80867	2.04383	0.0612748	-4.75552
ENSDARG00000016154	zfp36l1a	A_15_P227546	0.402508	8.96093	2.04159	0.061525	-4.7592
ENSDARG00000059657	mks1	A_15_P114919	0.421369	5.73686	2.04022	0.061677	-4.76143
ENSDARG00000089923	LRRN3 (1 of 2)	A_15_P145251	0.396984	7.02378	2.03925	0.061786	-4.76303
ENSDARG00000075370	P2RY2 (3 of 3)	A_15_P546687	0.480426	7.03057	2.03749	0.0619836	-4.76591
ENSDARG00000054208	phkg2	A_15_P102397	0.397531	6.40651	2.03462	0.0623061	-4.7706
ENSDARG00000087761	or122-1	A_15_P164989	0.4035	5.9188	2.03182	0.0626224	-4.77517
ENSDARG00000037677	fgf24	A_15_P103671	0.455111	8.05445	2.03151	0.0626577	-4.77568
ENSDARG00000014059	cldn5b	A_15_P101599	0.377605	7.22605	2.03124	0.0626888	-4.77612
ENSDARG00000018459	msrb2	A_15_P100974	0.471581	7.43541	2.03118	0.0626958	-4.77623
ENSDARG00000006112	myof	A_15_P166331	0.406618	7.38491	2.03015	0.0628125	-4.7779
ENSDARG00000017738	aclya	A_15_P187141	0.304682	7.14744	2.02907	0.0629348	-4.77966
ENSDARG00000058830	ZDHHC3 (1 of 2)	A_15_P152051	0.682099	8.59496	2.02841	0.0630103	-4.78074
ENSDARG00000040668	lrtomt	A_15_P208116	0.526866	9.40428	2.02625	0.063257	-4.78427
ENSDARG00000029894	slc2a15a	A_15_P197366	0.427182	6.40423	2.0259	0.0632966	-4.78483
ENSDARG00000021483	cdc14b	A_15_P496262	0.398602	10.7557	2.02468	0.063437	-4.78683
ENSDARG00000029944	PARPBP	A_15_P148556	0.335547	8.29351	2.0243	0.0634798	-4.78744
ENSDARG00000019564	asap2b	A_15_P173506	0.402397	6.98094	2.02336	0.0635886	-4.78898
ENSDARG00000020001	rad23aa	A_15_P119208	0.381525	8.70781	2.02285	0.0636468	-4.78981
ENSDARG00000054213	hectd1	A_15_P177981	0.528326	11.015	2.02157	0.0637944	-4.7919
ENSDARG00000008447	fkbp4	A_15_P114408	0.314595	9.72354	2.01742	0.0642749	-4.79866
ENSDARG00000035890	fuca1	A_15_P118699	0.595274	12.4748	2.01671	0.0643566	-4.7998
ENSDARG00000000906	skap2	A_15_P116507	0.440325	6.83256	2.01367	0.0647107	-4.80475
ENSDARG00000015966	yaf2	A_15_P159211	0.33406	7.92197	2.01222	0.0648802	-4.8071
ENSDARG00000031246	hbegfb	A_15_P108460	0.966907	5.91927	2.01147	0.0649687	-4.80833
ENSDARG00000074280	STARD4	A_15_P367040	0.411059	6.15573	2.01128	0.0649902	-4.80863
ENSDARG00000062487	si:dkey-6n6.1	A_15_P189046	0.347379	6.92932	2.01048	0.0650846	-4.80994
ENSDARG00000026476	tia1l	A_15_P143186	0.418638	12.565	2.00815	0.0653581	-4.81371
ENSDARG00000043973	znf292b	A_15_P177346	0.362506	8.39251	2.00702	0.0654917	-4.81555
ENSDARG00000001971	cthrc1b	A_15_P196716	0.468117	5.77925	2.00683	0.0655145	-4.81586
ENSDARG00000013708	usp9	A_15_P169156	0.362659	10.0751	2.00682	0.0655156	-4.81588
ENSDARG00000055373	sema3fb	A_15_P103408	0.533936	7.01142	2.00611	0.0655997	-4.81703
ENSDARG00000013472	nedd1	A_15_P120861	0.327044	7.19311	2.00491	0.065742	-4.81898
ENSDARG00000090654	FP236810.3	A_15_P118443	0.376675	8.40593	2.00386	0.0658665	-4.82069
ENSDARG00000039384	gak	A_15_P118443	0.376675	8.40593	2.00386	0.0658665	-4.82069
ENSDARG00000016429	farp2	A_15_P185596	0.302421	11.3521	2.00343	0.0659172	-4.82138
ENSDARG00000068965	nrip1a	A_15_P245821	0.440778	6.50405	2.00343	0.0659176	-4.82138
ENSDARG00000033099	kif7	A_15_P143351	0.397097	8.86578	2.00267	0.0660074	-4.82261
ENSDARG00000011055	fbxo9	A_15_P196906	0.359878	9.32952	2.00256	0.06602	-4.82278
ENSDARG00000054438	fzd2	A_15_P112836	0.303513	6.5032	2.00221	0.0660626	-4.82336
ENSDARG00000021973	st13	A_15_P117042	0.299903	8.50662	2.00192	0.0660966	-4.82382
ENSDARG00000017500	rock2a	A_15_P120945	0.366584	6.65826	1.99951	0.0663846	-4.82773
ENSDARG00000087866	FP015789.1	A_15_P149701	0.541981	11.1805	1.99864	0.0664882	-4.82914
ENSDARG00000009472	med19b	A_15_P113592	0.400274	5.92182	1.9958	0.066829	-4.83373
ENSDARG00000043542	znf259	A_15_P157996	0.367744	8.15462	1.99387	0.0670617	-4.83686
ENSDARG00000038754	plk3	A_15_P115082	0.411245	10.0963	1.99258	0.0672175	-4.83894
ENSDARG00000062699	nkain4	A_15_P288811	0.465127	6.61889	1.99209	0.0672769	-4.83974
ENSDARG00000013207	zeb1	A_15_P102522	0.685651	6.84954	1.99078	0.0674352	-4.84185
ENSDARG00000060340	si:dkey-157l19.2	A_15_P246356	0.366467	9.05965	1.98923	0.0676236	-4.84435
ENSDARG00000011298	atf7a	A_15_P208301	0.712141	12.3671	1.98903	0.0676481	-4.84468
ENSDARG00000017235	eif5a	A_15_P293156	0.319283	13.5487	1.98799	0.0677746	-4.84636
ENSDARG00000086294	si:busm1-228j01.3	A_15_P491062	0.39751	7.71084	1.98726	0.0678641	-4.84754
ENSDARG00000029150	hsp90ab1	A_15_P131441	0.315635	14.405	1.98533	0.0680996	-4.85065
ENSDARG00000035677	bmp8a	A_15_P205051	0.404295	6.72625	1.98497	0.0681435	-4.85123
ENSDARG00000014378	SLC12A4	A_15_P176846	0.350746	6.21585	1.98488	0.0681544	-4.85137
ENSDARG00000056501	AL773596.2	A_15_P202966	0.448	5.64387	1.98444	0.0682093	-4.8521
ENSDARG00000013025	ints6	A_15_P104497	0.3502	6.34329	1.98429	0.068227	-4.85233
ENSDARG00000017985	C1H4orf33	A_15_P107946	0.471	8.27222	1.9814	0.0685821	-4.85699
ENSDARG00000094984	si:ch211-197g15.8	A_15_P138500	0.352844	6.15339	1.98018	0.068733	-4.85896
ENSDARG00000053010	LPCAT2	A_15_P104132	0.3326	7.19594	1.97902	0.0688761	-4.86083
ENSDARG00000093984	si:ch211-227e10.2	A_15_P159936	0.391428	6.73616	1.97845	0.0689468	-4.86175
ENSDARG00000005350	dip2ba	A_15_P106378	0.36208	7.57168	1.97803	0.0689982	-4.86242
ENSDARG00000062811	p2ry10	A_15_P152286	0.37471	7.49081	1.9758	0.0692752	-4.86601
ENSDARG00000039316	rraga	A_15_P140106	0.373608	7.43262	1.97506	0.0693676	-4.86721
ENSDARG00000070485	CORT	A_15_P186051	0.479509	9.73	1.97488	0.06939	-4.8675
ENSDARG00000074447	dapk3	A_15_P104881	0.374014	5.84571	1.97379	0.0695252	-4.86924
ENSDARG00000007891	meox1	A_15_P105497	0.527613	9.02433	1.97378	0.0695269	-4.86926
ENSDARG00000037018	gab1	A_15_P115642	0.404386	7.5842	1.97165	0.0697933	-4.87269
ENSDARG00000011196	dnajc11	A_15_P162966	0.430571	9.90026	1.97068	0.0699143	-4.87424
ENSDARG00000013795	hps4	A_15_P106634	0.333912	5.9792	1.96833	0.0702095	-4.87802
ENSDARG00000013346	fam208ab	A_15_P273776	0.314751	8.04793	1.96819	0.0702271	-4.87824
ENSDARG00000063614	SKOR2	A_15_P194516	0.542746	8.43007	1.96801	0.0702504	-4.87854
ENSDARG00000058551	popdc3	A_15_P203736	0.327707	5.78668	1.96772	0.0702865	-4.879
ENSDARG00000068208	DEF8 (1 of 2)	A_15_P168696	0.30555	5.85268	1.96727	0.0703436	-4.87973
ENSDARG00000054290	acin1a	A_15_P106809	0.337698	11.4316	1.96643	0.0704488	-4.88107
ENSDARG00000057975	plcd4a	A_15_P138011	0.51133	7.77426	1.96385	0.0707752	-4.88521
ENSDARG00000024047	tmem38a	A_15_P208371	0.405694	5.99041	1.96041	0.0712137	-4.89074
ENSDARG00000004018	CHST13	A_15_P183876	0.413077	5.85196	1.95961	0.0713153	-4.89201
ENSDARG00000035655	RAD21 (1 of 3)	A_15_P169704	0.308659	6.99468	1.95908	0.0713835	-4.89287
ENSDARG00000070434	rhov	A_15_P192331	0.337189	10.6274	1.95867	0.0714353	-4.89352
ENSDARG00000035821	si:ch211-173p18.3	A_15_P148526	0.377193	7.15312	1.9579	0.0715342	-4.89476
ENSDARG00000030269	grtp1b	A_15_P114487	0.400708	6.68814	1.95735	0.0716045	-4.89564
ENSDARG00000031098	timm50	A_15_P173991	0.444065	8.55957	1.95435	0.0719896	-4.90043
ENSDARG00000074158	KIF16B	A_15_P154946	0.344518	6.95456	1.95358	0.072089	-4.90167
ENSDARG00000090496	THSD7A (2 of 2)	A_15_P196591	0.463931	6.89265	1.95334	0.0721196	-4.90205
ENSDARG00000055479	CR848664.1	A_15_P165436	0.576685	6.93327	1.95129	0.0723848	-4.90533
ENSDARG00000005612	aph1b	A_15_P171436	0.346034	10.2218	1.95074	0.0724563	-4.90621
ENSDARG00000017047	slc27a4	A_15_P365295	0.373255	9.62586	1.94994	0.0725603	-4.90749
ENSDARG00000088229	CR383671.1	A_15_P165931	0.416387	5.44549	1.94828	0.0727756	-4.91014
ENSDARG00000089633	BX942821.2	A_15_P165931	0.416387	5.44549	1.94828	0.0727756	-4.91014
ENSDARG00000003813	srp54	A_15_P205496	0.307504	12.2957	1.94816	0.0727903	-4.91032
ENSDARG00000037356	PAM16	A_15_P211176	0.335398	12.727	1.94716	0.0729209	-4.91192
ENSDARG00000061013	ankfy1	A_15_P502112	0.582811	9.98795	1.94706	0.0729344	-4.91209
ENSDARG00000042111	INPP5B	A_15_P203356	0.349778	8.58071	1.94627	0.0730373	-4.91335
ENSDARG00000039806	ntlb	A_15_P196951	0.445207	7.53866	1.94609	0.073061	-4.91364
ENSDARG00000031777	pparaa	A_15_P159421	0.340941	6.19832	1.94449	0.0732703	-4.9162
ENSDARG00000014966	CCDC82	A_15_P163251	0.334351	9.0444	1.94322	0.0734363	-4.91822
ENSDARG00000074146	zgc:113452	A_15_P149886	0.453125	6.36146	1.94289	0.0734793	-4.91874
ENSDARG00000024488	top2a	A_15_P174396	0.400237	9.76142	1.94225	0.0735628	-4.91976
ENSDARG00000054259	nat10	A_15_P104400	0.372565	10.5635	1.94162	0.0736461	-4.92077
ENSDARG00000017036	CR392006.1	A_15_P113526	0.437187	6.2987	1.94074	0.0737625	-4.92218
ENSDARG00000062400	LRRN2	A_15_P160496	0.380196	6.77978	1.93721	0.074228	-4.92779
ENSDARG00000041110	dnajc3	A_15_P113962	0.587879	6.71621	1.93572	0.0744261	-4.93017
ENSDARG00000041104	RERG	A_15_P160021	0.464214	6.28426	1.93359	0.0747087	-4.93355
ENSDARG00000090668	SETDB2	A_15_P173501	0.407797	12.1501	1.93345	0.0747272	-4.93377
ENSDARG00000057934	cep72	A_15_P155231	0.327607	6.16318	1.93299	0.0747892	-4.93451
ENSDARG00000076718	prkra	A_15_P172256	0.306967	6.93908	1.93201	0.0749201	-4.93607
ENSDARG00000036893	f13a1	A_15_P100712	0.33959	8.14201	1.93068	0.0750968	-4.93817
ENSDARG00000004958	si:dkey-18h19.2	A_15_P118770	0.392621	6.75007	1.92902	0.0753201	-4.94082
ENSDARG00000012642	si:ch211-266d19.4	A_15_P599602	0.393355	6.2667	1.92686	0.0756107	-4.94426
ENSDARG00000059963	polk	A_15_P299556	0.341939	7.93545	1.92669	0.0756335	-4.94452
ENSDARG00000011219	akt2	A_15_P101103	0.434079	10.1324	1.92646	0.0756646	-4.94489
ENSDARG00000025421	TDRD3	A_15_P149456	0.422875	7.01749	1.92605	0.0757194	-4.94554
ENSDARG00000009175	vps52	A_15_P115648	0.336912	9.38	1.92372	0.0760337	-4.94923
ENSDARG00000054224	IPO11	A_15_P105961	0.381653	5.93907	1.92363	0.0760469	-4.94938
ENSDARG00000079512	fam193b	A_15_P178511	0.289614	8.47944	1.92357	0.0760542	-4.94947
ENSDARG00000045823	CU041386.1	A_15_P136466	0.422864	7.66455	1.92349	0.0760651	-4.9496
ENSDARG00000069013	prdx4	A_15_P398265	0.326779	8.45006	1.92321	0.0761039	-4.95005
ENSDARG00000039459	QSOX1	A_15_P107760	0.407599	6.69349	1.92245	0.0762066	-4.95125
ENSDARG00000045758	efcab4bb	A_15_P159111	0.360176	6.36747	1.92165	0.0763153	-4.95252
ENSDARG00000018383	frzb	A_15_P103729	0.523851	10.4976	1.92051	0.0764691	-4.95431
ENSDARG00000060395	si:dkey-127k13.1	A_15_P112970	0.331045	6.58511	1.92039	0.0764855	-4.95451
ENSDARG00000021688	mxa	A_15_P160626	0.319971	7.38832	1.91992	0.0765503	-4.95526
ENSDARG00000093124	scpp8	A_15_P401295	0.349498	5.65856	1.91789	0.0768267	-4.95847
ENSDARG00000093597	oip5	A_15_P111535	0.38001	6.73183	1.91764	0.0768609	-4.95886
ENSDARG00000035468	slc25a25b	A_15_P146426	0.399632	7.68943	1.91675	0.0769828	-4.96028
ENSDARG00000021135	DHRS4	A_15_P162061	0.350741	6.30437	1.91571	0.0771258	-4.96193
ENSDARG00000078227	cspg4	A_15_P593937	0.31128	6.84711	1.91499	0.0772235	-4.96305
ENSDARG00000028816	tmed3	A_15_P397605	0.396236	7.21149	1.9138	0.0773871	-4.96494
ENSDARG00000031434	rcor1	A_15_P103692	0.289747	10.7668	1.91371	0.0774005	-4.96509
ENSDARG00000038428	sulf1	A_15_P132746	0.339106	7.86211	1.91292	0.0775085	-4.96633
ENSDARG00000071419	asb10	A_15_P445005	0.363708	5.57531	1.91202	0.0776321	-4.96775
ENSDARG00000069471	zgc:136614	A_15_P207180	0.37385	6.21483	1.91122	0.0777428	-4.96902
ENSDARG00000015515	mc4r	A_15_P111922	0.424704	6.54113	1.91077	0.077806	-4.96974
ENSDARG00000055238	kif17	A_15_P180096	0.355057	5.64237	1.91046	0.0778478	-4.97022
ENSDARG00000054213	hectd1	A_15_P178791	0.630381	11.2835	1.91031	0.0778691	-4.97046
ENSDARG00000012776	SMARCA1	A_15_P153726	0.39584	5.86792	1.90888	0.0780669	-4.97272
ENSDARG00000004794	ccdc146	A_15_P161311	0.427142	7.10146	1.90846	0.078125	-4.97338
ENSDARG00000057128	hadhaa	A_15_P135551	0.378712	7.59859	1.90617	0.0784441	-4.977
ENSDARG00000011594	smarcb1b	A_15_P105928	0.357802	10.1935	1.90484	0.0786293	-4.9791
ENSDARG00000058206	sb:cb252	A_15_P103105	0.772182	7.49832	1.90348	0.0788192	-4.98125
ENSDARG00000041402	zc3h14	A_15_P120768	0.353282	9.29476	1.90216	0.0790031	-4.98332
ENSDARG00000011023	pdlim3a	A_15_P101018	0.368277	5.79638	1.90162	0.0790792	-4.98417
ENSDARG00000032005	ccdc65	A_15_P118186	0.299431	6.88375	1.90019	0.0792796	-4.98642
ENSDARG00000040615	ILKAP	A_15_P165926	0.331304	8.64366	1.89841	0.0795313	-4.98923
ENSDARG00000073743	slc25a37	A_15_P120935	0.405456	6.6493	1.89784	0.0796118	-4.99013
ENSDARG00000045542	C4H7orf59	A_15_P112690	0.324189	9.94808	1.89701	0.0797289	-4.99144
ENSDARG00000035598	coro1ca	A_15_P146021	0.347695	9.57865	1.89665	0.0797793	-4.992
ENSDARG00000036967	smox	A_15_P103831	0.376231	8.24927	1.89598	0.0798734	-4.99305
ENSDARG00000037030	casz1	A_15_P120437	0.350034	5.99596	1.89593	0.0798818	-4.99314
ENSDARG00000017799	tgm1	A_15_P135466	0.531522	7.14592	1.89518	0.0799877	-4.99432
ENSDARG00000021855	arnt	A_15_P203711	0.511672	7.34878	1.89335	0.0802477	-4.9972
ENSDARG00000054451	loxl1	A_15_P173026	0.336676	6.02815	1.89307	0.080287	-4.99763
ENSDARG00000041345	sox17	A_15_P117820	0.515286	6.5648	1.89117	0.080557	-5.00061
ENSDARG00000069408	FUT7 (1 of 2)	A_15_P444130	0.413135	5.76996	1.88932	0.0808219	-5.00352
ENSDARG00000063292	zgc:153440	A_15_P107714	0.320241	8.3678	1.88717	0.0811302	-5.0069
ENSDARG00000002909	tjp3	A_15_P209121	0.717674	7.68705	1.88703	0.0811505	-5.00712
ENSDARG00000001559	CSMD2	A_15_P182886	0.270397	5.68704	1.88632	0.0812521	-5.00823
ENSDARG00000071684	rx1	A_15_P131651	0.369654	6.66104	1.88563	0.0813516	-5.00932
ENSDARG00000067982	gpr107	A_15_P146491	0.381722	10.008	1.88528	0.0814016	-5.00986
ENSDARG00000078760	cacna2d3	A_15_P180071	0.428731	6.62668	1.88508	0.0814306	-5.01018
ENSDARG00000078954	rxrba	A_15_P193211	0.294853	9.93637	1.88443	0.0815247	-5.0112
ENSDARG00000086033	tspan5	A_15_P193721	0.287236	5.56	1.88389	0.0816014	-5.01203
ENSDARG00000008796	her5	A_15_P169956	0.289252	6.21257	1.88135	0.0819686	-5.01601
ENSDARG00000044142	acss1	A_15_P202289	0.378138	8.96907	1.87878	0.0823429	-5.02005
ENSDARG00000004460	pppde1	A_15_P194546	0.316158	8.09177	1.87818	0.0824302	-5.02099
ENSDARG00000045639	elavl4	A_15_P119510	0.313795	5.78005	1.87722	0.08257	-5.02249
ENSDARG00000059139	WFIKKN2 (2 of 2)	A_15_P167216	0.342381	5.99896	1.87632	0.0827005	-5.02389
ENSDARG00000059674	lrp12	A_15_P182476	0.344136	8.81448	1.87481	0.0829219	-5.02626
ENSDARG00000059707	ZNF423	A_15_P411440	0.421408	7.56028	1.87004	0.0836233	-5.03371
ENSDARG00000067832	zgc:136336	A_15_P148291	0.36103	6.78344	1.86999	0.0836305	-5.03379
ENSDARG00000061143	tapt1b	A_15_P402835	0.355327	7.2897	1.86696	0.0840779	-5.03851
ENSDARG00000071212	lepre1	A_15_P134241	0.486791	10.1478	1.86445	0.0844509	-5.04242
ENSDARG00000042784	gdf7	A_15_P203116	0.330634	6.09811	1.86433	0.0844696	-5.04261
ENSDARG00000007655	crybb1l3	A_15_P112758	0.431626	5.75375	1.86406	0.0845096	-5.04303
ENSDARG00000018693	cdh2	A_15_P132271	0.384622	11.8649	1.86283	0.0846927	-5.04495
ENSDARG00000059900	tbc1d9	A_15_P188436	0.468342	9.84181	1.86192	0.0848292	-5.04637
ENSDARG00000087554	cdk1	A_15_P306636	0.308421	10.3166	1.86156	0.0848829	-5.04693
ENSDARG00000024116	vamp8	A_15_P116783	0.348529	7.53487	1.86125	0.0849295	-5.04741
ENSDARG00000007009	hoxa11b	A_15_P130836	0.340207	11.7763	1.86095	0.0849737	-5.04787
ENSDARG00000062780	AIFM3	A_15_P145581	0.315548	5.89378	1.85998	0.0851191	-5.04939
ENSDARG00000007496	ufl1	A_15_P206026	0.3901	7.98658	1.85971	0.085159	-5.0498
ENSDARG00000027109	zfr	A_15_P111510	0.473716	9.84853	1.85817	0.0853907	-5.0522
ENSDARG00000068916	PPP1R35	A_15_P140181	0.384998	9.49768	1.85785	0.0854392	-5.0527
ENSDARG00000055679	MTO1	A_15_P120848	0.404205	6.5032	1.85722	0.085533	-5.05367
ENSDARG00000007561	CDH23	A_15_P174466	0.362441	8.8531	1.85499	0.0858696	-5.05714
ENSDARG00000032083	dpysl2b	A_15_P140096	0.480403	6.72238	1.85369	0.0860664	-5.05916
ENSDARG00000030967	si:ch211-51a6.2	A_15_P197571	0.329909	5.84054	1.85142	0.0864102	-5.06268
ENSDARG00000046085	CLDND1 (1 of 2)	A_15_P100606	0.32332	7.17994	1.84979	0.0866583	-5.06521
ENSDARG00000027316	TCP11L2	A_15_P107412	0.348087	7.47473	1.84913	0.0867598	-5.06624
ENSDARG00000079886	FAM105B (1 of 2)	A_15_P103251	0.369597	6.38071	1.849	0.0867795	-5.06644
ENSDARG00000060397	hhip	A_15_P174806	0.289055	6.99686	1.84758	0.0869969	-5.06865
ENSDARG00000079302	and2	A_15_P102754	0.321002	6.03369	1.84652	0.0871581	-5.07028
ENSDARG00000077766	EIF4G1 (3 of 3)	A_15_P116750	0.351504	10.7761	1.84642	0.0871738	-5.07044
ENSDARG00000091885	grnas	A_15_P154256	0.517359	6.854	1.84636	0.0871827	-5.07053
ENSDARG00000079067	MMS19	A_15_P432380	0.517198	8.04851	1.84621	0.0872061	-5.07077
ENSDARG00000036279	lamc1	A_15_P133951	0.432998	8.15934	1.84487	0.0874107	-5.07283
ENSDARG00000058458	cyp2k16	A_15_P110920	0.514423	6.11893	1.84451	0.0874675	-5.07341
ENSDARG00000069326	mus81	A_15_P105794	0.418883	8.67025	1.84411	0.0875285	-5.07402
ENSDARG00000062330	si:ch211-233a24.2	A_15_P197106	0.405889	9.19198	1.84393	0.0875564	-5.0743
ENSDARG00000028475	lin9	A_15_P104231	0.289492	8.38546	1.84267	0.0877496	-5.07624
ENSDARG00000069253	LIN9 (2 of 2)	A_15_P104231	0.289492	8.38546	1.84267	0.0877496	-5.07624
ENSDARG00000070155	tuba8l3	A_15_P210071	0.338838	6.84882	1.83898	0.0883195	-5.08195
ENSDARG00000071216	si:ch211-133n4.9	A_15_P181626	0.388744	5.45314	1.83872	0.0883596	-5.08235
ENSDARG00000074967	TMEM87A	A_15_P101859	0.314885	8.81325	1.8366	0.0886891	-5.08563
ENSDARG00000012403	C8H9orf102	A_15_P189646	0.305515	6.64816	1.83606	0.0887729	-5.08646
ENSDARG00000053950	lin37	A_15_P341850	0.440891	7.59547	1.83573	0.0888254	-5.08698
ENSDARG00000020541	ism1	A_15_P112122	0.353003	9.11773	1.83523	0.0889037	-5.08775
ENSDARG00000062601	piwil2	A_15_P205586	0.491642	8.53046	1.83471	0.0889839	-5.08855
ENSDARG00000041433	si:dkey-7c18.24	A_15_P184831	0.332799	5.89477	1.8347	0.088985	-5.08856
ENSDARG00000059722	UBAC1	A_15_P147251	0.430239	7.43284	1.83466	0.0889921	-5.08863
ENSDARG00000011571	calcrlb	A_15_P185471	0.464284	6.07789	1.83452	0.0890138	-5.08884
ENSDARG00000029443	zgc:92242	A_15_P210796	0.626265	7.69034	1.83447	0.0890216	-5.08892
ENSDARG00000071871	GLOD5	A_15_P210801	0.416086	6.16268	1.83325	0.089212	-5.0908
ENSDARG00000034668	celf3a	A_15_P117011	0.315756	5.96019	1.83276	0.0892882	-5.09155
ENSDARG00000010169	myd88	A_15_P109880	0.311358	6.95048	1.83203	0.0894023	-5.09268
ENSDARG00000071009	KIF20B	A_15_P109552	0.337022	7.73824	1.83123	0.0895291	-5.09393
ENSDARG00000011170	NDRG2	A_15_P365905	0.379106	6.63169	1.83088	0.0895837	-5.09446
ENSDARG00000011821	plod2	A_15_P342315	0.400105	5.82357	1.83087	0.0895852	-5.09448
ENSDARG00000057890	TTC31	A_15_P279206	0.446928	11.4247	1.83024	0.0896836	-5.09544
ENSDARG00000079783	BX294110.1	A_15_P231866	0.299962	8.65218	1.82893	0.08989	-5.09747
ENSDARG00000076755	AP5S1	A_15_P412970	0.371074	6.71836	1.82716	0.0901689	-5.10019
ENSDARG00000020427	NCEH1 (3 of 3)	A_15_P285796	0.36835	8.53802	1.8271	0.0901779	-5.10028
ENSDARG00000053484	syne2b	A_15_P449315	0.419268	6.11057	1.82357	0.0907375	-5.10572
ENSDARG00000062277	PPP2R2C (2 of 2)	A_15_P190621	0.258677	5.88818	1.82331	0.0907789	-5.10612
ENSDARG00000015793	creb3l1	A_15_P110357	0.345893	6.43243	1.82309	0.0908132	-5.10645
ENSDARG00000078784	mga	A_15_P336225	0.482023	8.30953	1.82144	0.0910769	-5.109
ENSDARG00000069677	nicn1	A_15_P148296	0.301272	6.74344	1.82129	0.0911008	-5.10923
ENSDARG00000044241	dram2b	A_15_P137843	0.285569	7.35067	1.82116	0.0911202	-5.10942
ENSDARG00000087622	S1PR3	A_15_P135061	0.39911	7.26195	1.82086	0.091168	-5.10988
ENSDARG00000038199	cda	A_15_P366715	0.318412	6.79823	1.81964	0.0913632	-5.11176
ENSDARG00000007769	zgc:153723	A_15_P162186	0.347342	5.62432	1.8196	0.0913695	-5.11182
ENSDARG00000003813	srp54	A_15_P109058	0.348096	10.3573	1.81926	0.0914233	-5.11233
ENSDARG00000044513	tpst1l	A_15_P207786	0.52155	7.33134	1.81717	0.0917591	-5.11555
ENSDARG00000015623	cecr1b	A_15_P117594	0.466177	7.75313	1.81649	0.0918683	-5.1166
ENSDARG00000030694	atp6v1e1b	A_15_P117594	0.466177	7.75313	1.81649	0.0918683	-5.1166
ENSDARG00000020284	si:ch211-278j3.3	A_15_P192161	0.410563	6.43008	1.81498	0.0921109	-5.11891
ENSDARG00000015998	wdhd1	A_15_P194096	0.292933	9.59961	1.81462	0.0921677	-5.11946
ENSDARG00000040864	si:dkey-286j15.1	A_15_P139191	0.499242	10.1275	1.81242	0.0925228	-5.12283
ENSDARG00000060102	KANK1	A_15_P104971	0.346878	6.42324	1.81204	0.0925841	-5.12341
ENSDARG00000034700	vegfab	A_15_P147821	0.26985	12.8773	1.81016	0.0928889	-5.1263
ENSDARG00000056888	DNAH8	A_15_P157236	0.546109	6.25701	1.80995	0.0929229	-5.12662
ENSDARG00000009754	ZC3H11A	A_15_P160521	0.313624	10.6482	1.8097	0.0929645	-5.12701
ENSDARG00000056831	gng2	A_15_P114858	0.353405	7.84655	1.80918	0.0930484	-5.1278
ENSDARG00000070003	gng2	A_15_P114858	0.353405	7.84655	1.80918	0.0930484	-5.1278
ENSDARG00000067548	fgf10b	A_15_P169511	0.37918	6.91405	1.80622	0.0935305	-5.13233
ENSDARG00000013813	FAM219A (2 of 2)	A_15_P120839	0.393858	6.46009	1.8055	0.0936472	-5.13343
ENSDARG00000042548	tpd52l1	A_15_P184606	0.370057	6.63711	1.80333	0.0940022	-5.13674
ENSDARG00000041345	sox17	A_15_P142481	0.361451	6.20057	1.80291	0.0940706	-5.13738
ENSDARG00000056381	zgc:85910	A_15_P109080	0.313851	7.38811	1.80075	0.094426	-5.14068
ENSDARG00000061259	SOST	A_15_P166846	0.411593	8.03584	1.8001	0.0945337	-5.14168
ENSDARG00000023952	FAM167A	A_15_P108611	0.530826	6.69275	1.80008	0.0945367	-5.14171
ENSDARG00000063677	CCNY	A_15_P118804	0.42196	8.47682	1.79904	0.0947082	-5.1433
ENSDARG00000038191	smtla	A_15_P169191	0.487924	10.0156	1.79893	0.0947253	-5.14346
ENSDARG00000004647	spice1	A_15_P172431	0.332731	7.48766	1.79739	0.0949806	-5.14581
ENSDARG00000018787	efna1b	A_15_P365765	0.368298	8.60661	1.79708	0.095032	-5.14629
ENSDARG00000038574	scg2b	A_15_P109849	0.305355	6.41944	1.79557	0.095282	-5.14859
ENSDARG00000052949	BX548047.1	A_15_P291636	0.500852	6.77367	1.7944	0.0954765	-5.15037
ENSDARG00000029668	crim1	A_15_P101546	0.37885	8.10379	1.79349	0.0956281	-5.15176
ENSDARG00000016775	aqr	A_15_P203441	0.287451	8.98629	1.79279	0.0957446	-5.15283
ENSDARG00000040024	gpd1l	A_15_P119994	0.405607	10.9889	1.79113	0.0960209	-5.15535
ENSDARG00000045355	tceb1a	A_15_P109355	0.549031	9.69003	1.79074	0.0960864	-5.15594
ENSDARG00000095417	or125-4	A_15_P180631	0.351626	5.52349	1.79057	0.0961137	-5.15619
ENSDARG00000071212	lepre1	A_15_P283861	0.305818	8.79415	1.79027	0.0961648	-5.15666
ENSDARG00000092561	si:ch211-207c6.4	A_15_P320381	0.417796	5.96105	1.78832	0.0964918	-5.15963
ENSDARG00000078188	fam160a2	A_15_P491577	0.422332	6.75149	1.78801	0.0965432	-5.16009
ENSDARG00000018904	cstf3	A_15_P109117	0.366986	10.0532	1.78565	0.0969408	-5.16369
ENSDARG00000093759	GPR31	A_15_P184666	0.366572	5.8563	1.78487	0.0970712	-5.16486
ENSDARG00000091163	ndufa4l2	A_15_P491262	0.635061	7.45383	1.78471	0.0970985	-5.16511
ENSDARG00000013250	tars	A_15_P215286	0.451914	10.0996	1.78302	0.0973847	-5.16768
ENSDARG00000009471	nid2b	A_15_P191961	0.538907	6.60853	1.78111	0.0977082	-5.17058
ENSDARG00000090656	ch1073-321c8.1	A_15_P287171	0.507312	8.06231	1.78089	0.097744	-5.1709
ENSDARG00000021909	VSTM2A (1 of 2)	A_15_P140256	0.509965	10.6479	1.77806	0.0982262	-5.17519
ENSDARG00000068710	nid1a	A_15_P596817	0.464722	6.16971	1.7779	0.0982536	-5.17544
ENSDARG00000060127	ADAMTS3	A_15_P279636	0.328963	5.74705	1.77709	0.0983923	-5.17667
ENSDARG00000034165	lingo1a	A_15_P136256	0.393743	7.12833	1.77602	0.0985741	-5.17828
ENSDARG00000004665	hspa5	A_15_P130346	0.40501	9.4273	1.77407	0.0989075	-5.18123
ENSDARG00000055255	wu:fk08b02	A_15_P165636	0.30994	5.92053	1.7737	0.098972	-5.1818
ENSDARG00000071648	zgc:113298	A_15_P142291	0.424313	10.107	1.77144	0.099361	-5.18522
ENSDARG00000018006	vrk1	A_15_P107976	0.277173	8.59116	1.77132	0.0993816	-5.1854
ENSDARG00000091657	CT573256.1	A_15_P107976	0.277173	8.59116	1.77132	0.0993816	-5.1854
ENSDARG00000058280	SPAG17	A_15_P188991	0.279744	6.64505	1.77086	0.0994608	-5.18609
ENSDARG00000019815	fn1	A_15_P131771	0.536693	7.78113	1.76934	0.0997216	-5.18838
ENSDARG00000063097	SCUBE1	A_15_P159311	0.265141	6.50967	1.76923	0.0997414	-5.18855
ENSDARG00000095748	taar18j	A_15_P236516	0.525283	8.94101	1.76913	0.0997588	-5.1887
ENSDARG00000045515	kin	A_15_P102758	0.319317	8.78757	1.76724	0.100085	-5.19155
ENSDARG00000059163	irbp	A_15_P282056	0.696472	6.20904	1.7663	0.100248	-5.19297
ENSDARG00000002507	itga10	A_15_P300871	0.451629	6.89402	1.76599	0.100303	-5.19345
ENSDARG00000077205	zgc:153116	A_15_P148466	0.545167	10.586	1.76575	0.100345	-5.19381
ENSDARG00000041358	lgi3	A_15_P193511	0.291545	5.77231	1.76565	0.100362	-5.19396
ENSDARG00000086104	SLCO5A1 (2 of 2)	A_15_P320566	0.383934	6.47228	1.7644	0.100578	-5.19584
ENSDARG00000077698	rsad1	A_15_P118948	0.526174	5.97409	1.76428	0.1006	-5.19602
ENSDARG00000052094	notch1b	A_15_P131531	0.375941	6.4621	1.76385	0.100675	-5.19667
ENSDARG00000063375	pter	A_15_P117266	0.576889	7.55735	1.7632	0.100787	-5.19764
ENSDARG00000017591	fat1	A_15_P153126	0.470526	7.71476	1.76246	0.100917	-5.19876
ENSDARG00000021377	sh3pxd2b	A_15_P155931	0.401646	8.00773	1.76207	0.100985	-5.19935
ENSDARG00000074340	serf2	A_15_P178766	0.333624	11.3799	1.76139	0.101104	-5.20037
ENSDARG00000007641	msxe	A_15_P111551	0.629507	8.91167	1.76037	0.101283	-5.20192
ENSDARG00000093026	CCDC74A	A_15_P116560	0.483953	6.76752	1.76029	0.101296	-5.20203
ENSDARG00000014953	CNIH3	A_15_P184176	0.310862	6.36698	1.76011	0.101329	-5.20231
ENSDARG00000003035	hspa9	A_15_P106319	0.300901	11.8398	1.7601	0.10133	-5.20232
ENSDARG00000040346	ephb4a	A_15_P119449	0.380296	9.05133	1.75995	0.101357	-5.20255
ENSDARG00000044462	qk	A_15_P117361	0.286891	10.821	1.75958	0.101421	-5.2031
ENSDARG00000029729	clybl	A_15_P201706	0.371993	6.2758	1.7594	0.101452	-5.20337
ENSDARG00000007421	ftcd	A_15_P118514	0.409945	7.78999	1.75876	0.101564	-5.20433
ENSDARG00000002510	dmbx1b	A_15_P102769	0.275652	5.87374	1.75871	0.101574	-5.20442
ENSDARG00000043904	PNRC1	A_15_P162196	0.439176	6.93387	1.75574	0.102097	-5.20888
ENSDARG00000005675	sec61al2	A_15_P172601	0.42641	11.9847	1.75506	0.102217	-5.2099
ENSDARG00000021305	slc30a2	A_15_P163086	0.482207	7.44077	1.75474	0.102273	-5.21038
ENSDARG00000052215	btr02	A_15_P152456	0.311446	7.21438	1.75382	0.102435	-5.21176
ENSDARG00000030025	AL928870.1	A_15_P165678	0.306593	5.7642	1.75367	0.102461	-5.21198
ENSDARG00000039882	ap3s2	A_15_P115456	0.31912	8.60857	1.75346	0.102499	-5.2123
ENSDARG00000036878	SH3BGRL2	A_15_P101733	0.35817	7.23787	1.7525	0.102669	-5.21374
ENSDARG00000043209	nsun5	A_15_P195481	0.331778	10.3847	1.75012	0.103093	-5.21732
ENSDARG00000053091	BDP1 (2 of 2)	A_15_P111582	0.535781	7.68897	1.74999	0.103115	-5.21752
ENSDARG00000005774	pl10	A_15_P103246	0.440499	11.0841	1.7497	0.103166	-5.21794
ENSDARG00000044484	cdc23	A_15_P115577	0.357614	8.12416	1.74951	0.103201	-5.21823
ENSDARG00000006621	pspc1	A_15_P142321	0.348873	8.9885	1.74933	0.103233	-5.21851
ENSDARG00000093078	plscr3a	A_15_P145901	0.421778	7.1603	1.74814	0.103444	-5.22028
ENSDARG00000036888	C25HXorf38 (1 of 2)	A_15_P163421	0.29549	6.9875	1.74758	0.103545	-5.22113
ENSDARG00000057331	KCNK7	A_15_P143906	0.425377	6.39012	1.74549	0.103918	-5.22425
ENSDARG00000086620	GCKR	A_15_P240121	0.384987	7.16539	1.74195	0.104554	-5.22956
ENSDARG00000054414	spata17	A_15_P116803	0.390919	6.45562	1.7419	0.104564	-5.22963
ENSDARG00000091576	TMEM216	A_15_P106056	0.283983	9.84831	1.74143	0.104648	-5.23033
ENSDARG00000007461	SRGAP1 (1 of 2)	A_15_P167516	0.382421	6.53276	1.74075	0.10477	-5.23135
ENSDARG00000029556	KANSL3	A_15_P170881	0.262838	10.7807	1.73973	0.104955	-5.23288
ENSDARG00000009170	ctr9	A_15_P176206	0.366943	10.2919	1.7397	0.104961	-5.23293
ENSDARG00000014403	lnpep	A_15_P102843	0.292887	8.1375	1.73832	0.10521	-5.23498
ENSDARG00000056480	cpvl	A_15_P401115	0.294251	10.2122	1.7376	0.10534	-5.23606
ENSDARG00000012030	dnaaf1	A_15_P172526	0.334519	6.18155	1.73681	0.105485	-5.23725
ENSDARG00000005941	yes1	A_15_P110140	0.322111	10.2334	1.73586	0.105656	-5.23866
ENSDARG00000076009	im:7155904	A_15_P542622	0.278523	8.9562	1.73524	0.105769	-5.23958
ENSDARG00000055291	rab18a	A_15_P115341	0.395337	7.48391	1.73456	0.105893	-5.24059
ENSDARG00000031845	mboat2a	A_15_P203001	0.429087	8.02808	1.73447	0.105909	-5.24073
ENSDARG00000011640	syt5b	A_15_P194601	0.438018	6.34159	1.73431	0.10594	-5.24098
ENSDARG00000019949	hsp47	A_15_P106877	0.532245	9.69693	1.73293	0.106191	-5.24303
ENSDARG00000039863	OSMR (2 of 3)	A_15_P180721	0.320256	5.44669	1.73262	0.106247	-5.24349
ENSDARG00000019834	C10orf137	A_15_P563877	0.647239	9.14552	1.73147	0.106458	-5.24521
ENSDARG00000006192	gatad2a	A_15_P163776	0.269489	11.5052	1.73004	0.10672	-5.24734
ENSDARG00000061044	si:dkey-72l14.3	A_15_P206961	0.429879	11.4954	1.72839	0.107023	-5.24979
ENSDARG00000026764	ahsg	A_15_P115476	0.312579	6.59176	1.72778	0.107136	-5.25071
ENSDARG00000052167	shcbp1	A_15_P151376	0.346437	7.90758	1.72746	0.107195	-5.25118
ENSDARG00000008098	BX000534.2	A_15_P166391	0.333802	7.2561	1.7256	0.107537	-5.25394
ENSDARG00000035330	taf1	A_15_P151506	0.303354	10.2623	1.72553	0.10755	-5.25405
ENSDARG00000028148	pax2a	A_15_P106076	0.362014	5.81885	1.72345	0.107934	-5.25714
ENSDARG00000052975	ubqln4	A_15_P114094	0.373564	10.427	1.72298	0.108022	-5.25785
ENSDARG00000007856	RTN4RL1 (1 of 2)	A_15_P158066	0.318088	7.02367	1.72188	0.108227	-5.25948
ENSDARG00000000804	rassf6	A_15_P170966	0.349667	6.18069	1.72039	0.108502	-5.26168
ENSDARG00000059919	C3H16orf58	A_15_P119342	0.326018	6.86073	1.71975	0.108621	-5.26263
ENSDARG00000034013	rgmd	A_15_P175331	0.303948	6.81687	1.7194	0.108687	-5.26315
ENSDARG00000060627	HIP1R (2 of 2)	A_15_P236711	0.317835	9.39419	1.7192	0.108725	-5.26346
ENSDARG00000071581	si:ch211-222k6.1	A_15_P137796	0.389352	11.0744	1.71919	0.108727	-5.26347
ENSDARG00000074807	tbrg4	A_15_P439380	0.44014	5.94732	1.71881	0.108797	-5.26403
ENSDARG00000021979	mical3a	A_15_P112922	0.430512	8.85219	1.71852	0.108852	-5.26447
ENSDARG00000023656	he1a	A_15_P175968	0.494929	6.2327	1.7167	0.109191	-5.26715
ENSDARG00000019122	he1b	A_15_P175968	0.494929	6.2327	1.7167	0.109191	-5.26715
ENSDARG00000063704	gpr1	A_15_P201091	0.562491	6.79185	1.71609	0.109305	-5.26806
ENSDARG00000029445	EIF1B	A_15_P156981	0.628006	10.0728	1.71528	0.109459	-5.26927
ENSDARG00000091678	ints12	A_15_P104797	0.33554	9.01989	1.71485	0.109539	-5.2699
ENSDARG00000089644	ints12	A_15_P104797	0.33554	9.01989	1.71485	0.109539	-5.2699
ENSDARG00000038985	CDY1	A_15_P198651	0.442523	8.04091	1.71425	0.109651	-5.27079
ENSDARG00000051874	stra6	A_15_P116045	0.326119	6.48427	1.71419	0.109663	-5.27088
ENSDARG00000014849	pih1d2	A_15_P103477	0.461236	7.26681	1.71374	0.109747	-5.27154
ENSDARG00000013443	atp6v1ba	A_15_P141301	0.296092	9.18342	1.71303	0.10988	-5.2726
ENSDARG00000070203	si:dkey-13e3.1	A_15_P159036	0.320889	5.93853	1.711	0.110264	-5.27561
ENSDARG00000053104	fam102ba	A_15_P205776	0.28544	5.81422	1.71052	0.110355	-5.27632
ENSDARG00000035944	sync	A_15_P182561	0.401444	5.99459	1.71028	0.110399	-5.27666
ENSDARG00000029135	taf6	A_15_P176536	0.377306	6.35726	1.70916	0.110612	-5.27833
ENSDARG00000062506	zc3h18	A_15_P108197	0.26013	12.0708	1.70831	0.110771	-5.27957
ENSDARG00000011376	zgc:77816	A_15_P110796	0.35433	7.40231	1.70772	0.110884	-5.28045
ENSDARG00000022744	PIGB	A_15_P104402	0.381202	8.15132	1.70769	0.11089	-5.2805
ENSDARG00000040178	zgc:92647	A_15_P195291	0.290001	6.04288	1.70533	0.111339	-5.28399
ENSDARG00000014287	eno2	A_15_P161121	0.732305	9.0612	1.70516	0.11137	-5.28423
ENSDARG00000062674	btbd10a	A_15_P103633	0.321444	8.54851	1.70463	0.111472	-5.28501
ENSDARG00000021556	ubl3	A_15_P105703	0.348497	8.55876	1.70279	0.111823	-5.28773
ENSDARG00000002831	col4a4	A_15_P165801	0.360236	13.1757	1.70085	0.112195	-5.29059
ENSDARG00000019103	KDM4A (2 of 2)	A_15_P107615	0.28982	9.1775	1.70027	0.112305	-5.29144
ENSDARG00000041546	gypc	A_15_P108216	0.29598	5.66521	1.6986	0.112626	-5.2939
ENSDARG00000011515	ORAI1 (2 of 2)	A_15_P190136	0.323593	7.52728	1.69713	0.11291	-5.29607
ENSDARG00000089426	nop10	A_15_P163461	0.282416	13.0461	1.69561	0.113203	-5.2983
ENSDARG00000027734	srsf5b	A_15_P493617	0.459731	6.25443	1.69278	0.113751	-5.30246
ENSDARG00000032264	mybl2	A_15_P150336	0.313444	10.646	1.69216	0.113871	-5.30337
ENSDARG00000035126	brd3b	A_15_P101852	0.339561	10.2722	1.69152	0.113996	-5.30431
ENSDARG00000070400	CR854824.1	A_15_P186256	0.249433	6.04548	1.69112	0.114074	-5.3049
ENSDARG00000068444	CU207276.2	A_15_P186256	0.249433	6.04548	1.69112	0.114074	-5.3049
ENSDARG00000014428	ppp2r5d	A_15_P120803	0.281852	8.89572	1.69103	0.114091	-5.30503
ENSDARG00000006124	kdm5c	A_15_P100335	0.323333	10.6731	1.68926	0.114436	-5.30763
ENSDARG00000035573	zgc:86811	A_15_P112669	0.295158	7.33476	1.68924	0.114439	-5.30766
ENSDARG00000060395	si:dkey-127k13.1	A_15_P199121	0.401717	6.95298	1.68724	0.11483	-5.31059
ENSDARG00000015156	fbln2	A_15_P179841	0.425711	6.48383	1.68512	0.115246	-5.3137
ENSDARG00000021688	mxa	A_15_P107751	0.2908	7.63427	1.68244	0.115773	-5.31762
ENSDARG00000008785	dldh	A_15_P333069	0.364844	9.9217	1.6813	0.115997	-5.31929
ENSDARG00000019507	mcm5	A_15_P110803	0.277475	10.1524	1.68109	0.11604	-5.31961
ENSDARG00000018907	kat6a	A_15_P113591	0.295294	10.8984	1.68101	0.116054	-5.31971
ENSDARG00000045580	lum	A_15_P100433	0.316611	5.52321	1.67908	0.116437	-5.32254
ENSDARG00000041005	or102-1	A_15_P113535	0.26902	5.60501	1.67729	0.116792	-5.32515
ENSDARG00000067630	zgc:154075	A_15_P140266	0.443392	6.73366	1.67494	0.117258	-5.32858
ENSDARG00000095705	C4H22orf40	A_15_P106862	0.422193	7.80416	1.67477	0.117293	-5.32883
ENSDARG00000004472	atat1	A_15_P114698	0.351357	8.47082	1.67334	0.117578	-5.33091
ENSDARG00000091273	IFITM5	A_15_P105664	0.284939	5.67784	1.67325	0.117597	-5.33105
ENSDARG00000070256	suz12a	A_15_P106104	0.311409	8.78198	1.67219	0.117809	-5.3326
ENSDARG00000077126	snrnp70	A_15_P110488	0.336744	11.7773	1.67134	0.117979	-5.33383
ENSDARG00000079781	SLITRK4	A_15_P190586	0.413328	6.1408	1.67118	0.11801	-5.33406
ENSDARG00000038360	THG1L	A_15_P117439	0.306669	7.64535	1.67111	0.118024	-5.33416
ENSDARG00000094836	CR936975.5	A_15_P187636	0.399473	6.89046	1.67067	0.118114	-5.33482
ENSDARG00000045147	TMEM184B (1 of 3)	A_15_P152911	0.400022	6.81376	1.67066	0.118115	-5.33482
ENSDARG00000028327	gmfb	A_15_P212076	0.339116	8.39096	1.67056	0.118135	-5.33497
ENSDARG00000006394	mre11a	A_15_P172801	0.35336	8.18012	1.66829	0.118592	-5.33828
ENSDARG00000061688	arvcfb	A_15_P146166	0.51293	7.36604	1.66684	0.118884	-5.34039
ENSDARG00000052417	im:6904045	A_15_P188026	0.330177	6.05739	1.66548	0.119157	-5.34236
ENSDARG00000013443	atp6v1ba	A_15_P101412	0.261872	10.5316	1.6648	0.119295	-5.34335
ENSDARG00000005394	dnmt8	A_15_P100859	0.319881	7.25896	1.66477	0.119302	-5.3434
ENSDARG00000006308	ptpn18	A_15_P441410	0.415501	6.59988	1.66347	0.119565	-5.34528
ENSDARG00000054272	caprin1b	A_15_P210021	0.319331	12.1655	1.66204	0.119855	-5.34736
ENSDARG00000002506	C7H16orf87	A_15_P161186	0.39173	9.5353	1.66108	0.120051	-5.34876
ENSDARG00000017141	pla2g4a	A_15_P184266	0.379717	6.60436	1.66035	0.120199	-5.34981
ENSDARG00000058593	sri	A_15_P210256	0.371384	9.36262	1.65997	0.120276	-5.35037
ENSDARG00000044326	BX950188.1	A_15_P222111	0.340947	5.71763	1.65905	0.120464	-5.3517
ENSDARG00000010160	rps15a	A_15_P113581	0.497068	7.9412	1.65844	0.120587	-5.35258
ENSDARG00000071586	tgfbi	A_15_P119930	0.268942	6.65783	1.65832	0.120613	-5.35276
ENSDARG00000079110	cluap1	A_15_P153171	0.286804	8.58425	1.65782	0.120715	-5.35348
ENSDARG00000026090	C12H17orf48	A_15_P176456	0.468998	11.8076	1.65773	0.120733	-5.35361
ENSDARG00000033889	spty2d1	A_15_P136821	0.301335	8.94191	1.65748	0.120784	-5.35397
ENSDARG00000045541	gcc1	A_15_P206886	0.288231	8.23771	1.65746	0.120788	-5.354
ENSDARG00000045506	GRAMD4 (2 of 2)	A_15_P136476	0.528595	6.51951	1.65573	0.121143	-5.35651
ENSDARG00000033364	zgc:158387	A_15_P376210	0.26125	8.80907	1.65527	0.121238	-5.35718
ENSDARG00000089004	IL17RD (2 of 2)	A_15_P517522	0.314067	7.21546	1.65477	0.121339	-5.3579
ENSDARG00000063668	OXSM	A_15_P178476	0.310797	6.8892	1.6542	0.121457	-5.35873
ENSDARG00000016429	farp2	A_15_P422995	0.356478	10.2743	1.65399	0.1215	-5.35904
ENSDARG00000062999	CX3CR1 (2 of 3)	A_15_P203746	0.306481	6.27726	1.65355	0.12159	-5.35967
ENSDARG00000014745	epd	A_15_P106129	0.266559	5.60446	1.65342	0.121616	-5.35985
ENSDARG00000059572	NAGK	A_15_P144941	0.315935	7.55289	1.65093	0.12213	-5.36346
ENSDARG00000020028	cps1	A_15_P201901	0.365064	5.72036	1.65071	0.122175	-5.36377
ENSDARG00000039578	pa2g4a	A_15_P148806	0.307121	9.55813	1.64989	0.122345	-5.36496
ENSDARG00000031836	VPS37C	A_15_P112323	0.674824	8.12418	1.6497	0.122384	-5.36523
ENSDARG00000042548	tpd52l1	A_15_P114565	0.342861	6.57384	1.6497	0.122385	-5.36524
ENSDARG00000093712	CABZ01021530.1	A_15_P188391	0.445929	6.17704	1.64881	0.122569	-5.36652
ENSDARG00000070791	greb1	A_15_P150196	0.593103	7.60415	1.64844	0.122646	-5.36706
ENSDARG00000014531	atg4a	A_15_P151481	0.243885	9.55956	1.64683	0.12298	-5.36938
ENSDARG00000032856	ccdc120	A_15_P169081	0.409609	11.0827	1.64583	0.123188	-5.37083
ENSDARG00000054378	pcbp3	A_15_P205071	0.326075	7.06964	1.64513	0.123334	-5.37184
ENSDARG00000043271	morc3b	A_15_P308616	0.60938	7.16332	1.64463	0.123437	-5.37255
ENSDARG00000053467	gtpbp1	A_15_P529377	0.253046	8.25421	1.6437	0.12363	-5.37389
ENSDARG00000069375	zgc:162608	A_15_P176481	0.299959	6.28839	1.64355	0.123662	-5.37411
ENSDARG00000094977	si:ch211-156j22.4	A_15_P110923	0.312643	8.22975	1.64331	0.123712	-5.37445
ENSDARG00000019191	2012-09-01	A_15_P112715	0.487763	11.6853	1.64261	0.123858	-5.37546
ENSDARG00000071062	hps5	A_15_P319801	0.374858	8.52526	1.6387	0.124679	-5.3811
ENSDARG00000056605	WBP2	A_15_P171231	0.278534	6.45309	1.63859	0.124702	-5.38126
ENSDARG00000005377	CLDN10 (1 of 2)	A_15_P107328	0.490642	10.9636	1.63796	0.124833	-5.38215
ENSDARG00000074996	TBRG1	A_15_P115311	0.284879	9.0942	1.63747	0.124937	-5.38286
ENSDARG00000076228	kif2c	A_15_P579597	0.238623	7.39873	1.63727	0.12498	-5.38315
ENSDARG00000036427	slc3a2	A_15_P168901	0.464529	9.56541	1.63715	0.125004	-5.38332
ENSDARG00000030448	sppl2	A_15_P193316	0.321237	7.29632	1.6366	0.125121	-5.38411
ENSDARG00000045815	mcm10	A_15_P134641	0.318734	7.0798	1.63634	0.125175	-5.38449
ENSDARG00000033950	lamb2l	A_15_P183456	0.4394	9.9707	1.63457	0.12555	-5.38704
ENSDARG00000079015	brca2	A_15_P531737	0.386771	7.55446	1.63453	0.125557	-5.38708
ENSDARG00000056594	irx1b	A_15_P598767	0.333497	7.76925	1.63288	0.125907	-5.38946
ENSDARG00000033733	ntn1a	A_15_P496287	0.254949	6.01492	1.63203	0.126088	-5.39068
ENSDARG00000015536	sox6	A_15_P144101	0.25378	5.52942	1.6316	0.126178	-5.39129
ENSDARG00000075988	olfch1	A_15_P290176	0.340841	6.40946	1.63126	0.126251	-5.39178
ENSDARG00000057025	chrna2b	A_15_P192171	0.286155	5.63815	1.6281	0.126924	-5.39631
ENSDARG00000052658	PPTC7 (1 of 2)	A_15_P167176	0.358804	8.14762	1.62755	0.127041	-5.39709
ENSDARG00000089534	CU693369.1	A_15_P500987	0.433935	5.65398	1.62732	0.12709	-5.39742
ENSDARG00000063538	KALRN (2 of 2)	A_15_P107718	0.273145	11.5972	1.62444	0.127708	-5.40155
ENSDARG00000070116	nit1	A_15_P109170	0.419278	5.87691	1.62343	0.127925	-5.403
ENSDARG00000092903	C18H15orf48	A_15_P568527	0.328303	6.27451	1.62236	0.128155	-5.40452
ENSDARG00000021573	slc16a7	A_15_P141241	0.417186	7.4679	1.62228	0.128173	-5.40464
ENSDARG00000063079	eif2c3b	A_15_P182081	0.260415	7.55555	1.6218	0.128275	-5.40532
ENSDARG00000075617	wu:fu71h07	A_15_P153701	0.545791	7.70118	1.621	0.128448	-5.40646
ENSDARG00000057021	vps36	A_15_P109394	0.355916	10.7086	1.62088	0.128474	-5.40664
ENSDARG00000057986	ints8	A_15_P149096	0.38111	6.74025	1.62066	0.128521	-5.40695
ENSDARG00000071618	RNH1 (11 of 22)	A_15_P446915	0.408846	5.94334	1.62014	0.128633	-5.40769
ENSDARG00000094794	si:ch211-171b20.3	A_15_P399790	0.272103	5.71566	1.6189	0.128901	-5.40946
ENSDARG00000013441	hey2	A_15_P152741	0.315969	5.84556	1.61866	0.128954	-5.4098
ENSDARG00000058348	scinlb	A_15_P108395	0.385921	8.71746	1.61646	0.129432	-5.41295
ENSDARG00000092758	si:dkey-86e18.2	A_15_P168756	0.40566	6.01816	1.61546	0.129648	-5.41437
ENSDARG00000010727	ttyh2l	A_15_P106557	0.314438	5.9873	1.61315	0.13015	-5.41765
ENSDARG00000018393	KANK2	A_15_P155586	0.306852	5.76728	1.61273	0.130244	-5.41826
ENSDARG00000087238	si:ch211-161h7.4	A_15_P262176	1.02434	10.4831	1.61238	0.130319	-5.41875
ENSDARG00000028017	tp53inp1	A_15_P105704	0.289738	8.84041	1.61236	0.130324	-5.41878
ENSDARG00000091298	pmela	A_15_P154091	0.369652	5.87219	1.61094	0.130636	-5.42081
ENSDARG00000004445	CABZ01031627.1	A_15_P157861	0.265155	8.11072	1.60834	0.131205	-5.4245
ENSDARG00000094333	zgc:113100	A_15_P117226	0.260211	6.90846	1.60771	0.131343	-5.42539
ENSDARG00000032482	si:dkey-40c11.2	A_15_P146976	0.280859	5.60017	1.60681	0.131541	-5.42667
ENSDARG00000032651	ppp1r10	A_15_P182581	0.268008	10.2211	1.60677	0.13155	-5.42673
ENSDARG00000054789	lysmd1	A_15_P111220	0.276076	7.34718	1.60665	0.131576	-5.4269
ENSDARG00000093193	chia.6	A_15_P139551	0.437312	5.89541	1.60643	0.131625	-5.42721
ENSDARG00000008757	entpd6	A_15_P114647	0.274265	7.7842	1.60613	0.13169	-5.42763
ENSDARG00000031495	seta	A_15_P152331	0.285292	14.5438	1.60603	0.131714	-5.42778
ENSDARG00000030749	PHKA1 (1 of 2)	A_15_P181026	0.379114	5.89507	1.60515	0.131907	-5.42903
ENSDARG00000003904	sycp1	A_15_P211881	0.315237	7.01387	1.60477	0.131991	-5.42957
ENSDARG00000088899	RALGAPB	A_15_P186301	0.340946	7.05813	1.60343	0.132287	-5.43147
ENSDARG00000023040	zbtb1	A_15_P210926	0.546472	8.79683	1.60335	0.132306	-5.43159
ENSDARG00000055965	klc3	A_15_P175726	0.374919	6.71549	1.60261	0.13247	-5.43264
ENSDARG00000053279	apln	A_15_P191081	0.217703	5.57571	1.60244	0.132507	-5.43288
ENSDARG00000059770	cpt1a	A_15_P142411	0.53779	9.15326	1.60242	0.132511	-5.4329
ENSDARG00000009585	papolb	A_15_P191641	0.368952	6.85021	1.60105	0.132815	-5.43484
ENSDARG00000059411	IMPA2	A_15_P113449	0.296968	5.92154	1.60086	0.132857	-5.43511
ENSDARG00000054906	ier5l	A_15_P108700	0.359384	8.03448	1.60083	0.132864	-5.43516
ENSDARG00000019405	zgc:153573	A_15_P193641	0.284742	5.63545	1.60071	0.132892	-5.43533
ENSDARG00000079916	zgc:175136	A_15_P100585	0.275614	7.19322	1.59993	0.133063	-5.43643
ENSDARG00000058782	CU633477.1	A_15_P202491	0.333795	6.49429	1.59941	0.13318	-5.43717
ENSDARG00000055941	BX936450.1	A_15_P202491	0.333795	6.49429	1.59941	0.13318	-5.43717
ENSDARG00000036162	hnrnpa0	A_15_P149711	0.380637	15.6931	1.59907	0.133256	-5.43765
ENSDARG00000028618	zgc:77517	A_15_P149781	0.354845	8.1573	1.59897	0.133278	-5.43779
ENSDARG00000061922	DHX36	A_15_P168256	0.33834	6.42752	1.59851	0.133381	-5.43844
ENSDARG00000061631	FBXO11 (2 of 2)	A_15_P517077	0.280652	8.7676	1.59751	0.133604	-5.43986
ENSDARG00000008396	ftr24	A_15_P207856	0.417956	6.20767	1.59749	0.133608	-5.43988
ENSDARG00000032485	efna3b	A_15_P173806	0.286202	5.6635	1.5967	0.133785	-5.441
ENSDARG00000034466	CD22 (20 of 30)	A_15_P498172	0.353035	6.15117	1.59605	0.13393	-5.44192
ENSDARG00000006389	smad2	A_15_P207141	0.457291	8.51582	1.59517	0.134127	-5.44317
ENSDARG00000030791	mafg2	A_15_P121131	0.282486	6.39476	1.59453	0.134269	-5.44406
ENSDARG00000019702	aldocb	A_15_P100837	0.333519	8.36078	1.59373	0.134449	-5.44519
ENSDARG00000090379	CABZ01031738.1	A_15_P155391	0.448687	6.44283	1.59328	0.134551	-5.44584
ENSDARG00000028236	COL27A1 (1 of 2)	A_15_P194286	0.350271	5.92961	1.593	0.134614	-5.44623
ENSDARG00000095017	si:dkey-108p14.4	A_15_P239271	0.27816	6.16857	1.59152	0.134947	-5.44832
ENSDARG00000014522	cdh6	A_15_P199666	0.302296	11.5721	1.59097	0.135069	-5.44909
ENSDARG00000045038	tekt3	A_15_P167056	0.367216	6.31789	1.59081	0.135106	-5.44932
ENSDARG00000089262	CABZ01072032.1	A_15_P147431	0.335498	6.25444	1.59009	0.135269	-5.45034
ENSDARG00000043339	fam175a	A_15_P507892	0.271573	9.44433	1.58989	0.135314	-5.45061
ENSDARG00000041706	vgll2a	A_15_P193681	0.44283	6.94816	1.5898	0.135334	-5.45074
ENSDARG00000056367	mpv17l2	A_15_P102987	0.342855	7.76087	1.58886	0.135546	-5.45207
ENSDARG00000095019	lmo2	A_15_P162161	0.363679	7.3048	1.58773	0.135801	-5.45365
ENSDARG00000055563	rnasen	A_15_P101442	0.362408	9.62596	1.58736	0.135886	-5.45418
ENSDARG00000043850	ftr54	A_15_P170121	0.298521	7.55843	1.58717	0.135929	-5.45445
ENSDARG00000054821	nubpl	A_15_P107508	0.261802	10.4248	1.58708	0.135949	-5.45458
ENSDARG00000071374	lrrtm2	A_15_P221181	0.272198	5.82949	1.58692	0.135984	-5.45479
ENSDARG00000090425	lrrtm2	A_15_P221181	0.272198	5.82949	1.58692	0.135984	-5.45479
ENSDARG00000068369	angptl2	A_15_P103218	0.365756	6.78364	1.58685	0.136001	-5.4549
ENSDARG00000023678	ercc5	A_15_P171821	0.28764	7.74911	1.5867	0.136035	-5.45511
ENSDARG00000012586	fmnl2a	A_15_P202181	0.345613	7.09048	1.58663	0.13605	-5.4552
ENSDARG00000063135	syt12	A_15_P155036	0.246385	5.60806	1.58654	0.136071	-5.45533
ENSDARG00000089435	si:dkey-283b15.3	A_15_P270711	0.271213	5.80565	1.58567	0.136269	-5.45656
ENSDARG00000043303	zgc:113336	A_15_P176061	0.291134	6.13134	1.58404	0.136638	-5.45885
ENSDARG00000076831	IQCK	A_15_P108731	0.465692	6.74599	1.58403	0.136641	-5.45886
ENSDARG00000078807	C5H9orf142	A_15_P398720	0.309965	7.92046	1.58368	0.136722	-5.45936
ENSDARG00000075673	arhgap21b	A_15_P450040	0.281596	11.2306	1.5836	0.136739	-5.45947
ENSDARG00000054324	rerglb	A_15_P162946	0.392406	5.95413	1.5827	0.136945	-5.46074
ENSDARG00000057598	s100b	A_15_P100416	0.324919	5.67611	1.58186	0.137136	-5.46191
ENSDARG00000055510	ypel3	A_15_P132651	0.443886	10.1549	1.58127	0.137272	-5.46275
ENSDARG00000092960	notch2	A_15_P131541	0.465798	6.98434	1.58068	0.137406	-5.46358
ENSDARG00000043130	NOTCH2 (1 of 2)	A_15_P131541	0.465798	6.98434	1.58068	0.137406	-5.46358
ENSDARG00000063153	bcl11ab	A_15_P192986	0.356033	7.9943	1.58012	0.137534	-5.46436
ENSDARG00000037895	ramp2	A_15_P134201	0.399445	7.79058	1.57909	0.137771	-5.46581
ENSDARG00000030608	rhogd	A_15_P204951	0.434181	7.06507	1.57858	0.137887	-5.46652
ENSDARG00000031814	zgc:91936	A_15_P160931	0.305453	7.81747	1.57825	0.137963	-5.46699
ENSDARG00000020467	safb	A_15_P133981	0.288219	13.0926	1.57816	0.137983	-5.46711
ENSDARG00000017190	strumpellin	A_15_P205616	0.4056	8.86682	1.57739	0.138159	-5.46819
ENSDARG00000078989	ALPK3 (1 of 2)	A_15_P392610	0.275028	6.80643	1.57599	0.138481	-5.47015
ENSDARG00000056248	wu:fb15e04	A_15_P107927	0.371599	5.6767	1.57598	0.138483	-5.47016
ENSDARG00000009390	npl	A_15_P170046	0.398472	7.75809	1.57583	0.138518	-5.47037
ENSDARG00000004952	rsad2	A_15_P114966	0.235139	5.65294	1.57571	0.138547	-5.47055
ENSDARG00000021891	ZBTB7B	A_15_P113760	0.330181	7.53144	1.57463	0.138795	-5.47206
ENSDARG00000092584	CU633775.1	A_15_P136251	0.304673	6.19134	1.57424	0.138884	-5.4726
ENSDARG00000073843	MYO9A (2 of 2)	A_15_P136251	0.304673	6.19134	1.57424	0.138884	-5.4726
ENSDARG00000040546	C1H11orf73	A_15_P140556	0.401808	9.32955	1.57424	0.138885	-5.4726
ENSDARG00000020608	sgut1	A_15_P115590	0.312097	6.56427	1.57424	0.138886	-5.47261
ENSDARG00000061819	wscd2	A_15_P146036	0.300056	6.50693	1.57419	0.138896	-5.47267
ENSDARG00000014634	mbtps1	A_15_P431635	0.316773	7.62896	1.57358	0.139037	-5.47353
ENSDARG00000062372	nrd1	A_15_P142161	0.49912	6.57539	1.57324	0.139117	-5.47401
ENSDARG00000005414	grapa	A_15_P121378	0.288523	5.6137	1.57281	0.139215	-5.47461
ENSDARG00000032372	C9orf174	A_15_P147266	0.311114	7.41987	1.57242	0.139305	-5.47515
ENSDARG00000068779	mlycd	A_15_P140981	0.363704	6.22313	1.57205	0.139391	-5.47567
ENSDARG00000007129	SLC6A16 (1 of 2)	A_15_P187041	0.380484	6.0216	1.57199	0.139405	-5.47575
ENSDARG00000031907	ptbp1b	A_15_P116234	0.25947	11.3883	1.57163	0.139489	-5.47626
ENSDARG00000019239	cul1a	A_15_P142981	0.407822	12.6218	1.57139	0.139544	-5.47659
ENSDARG00000030716	ing4	A_15_P163166	0.260193	11.5715	1.56922	0.140047	-5.47962
ENSDARG00000007461	SRGAP1 (1 of 2)	A_15_P167521	0.426508	7.32146	1.56897	0.140105	-5.47997
ENSDARG00000002403	nusap1	A_15_P103348	0.27834	8.68764	1.56881	0.140144	-5.4802
ENSDARG00000009346	caprin1a	A_15_P207121	0.269636	11.4106	1.56841	0.140236	-5.48076
ENSDARG00000068680	ctrl	A_15_P205871	0.404811	5.85927	1.56815	0.140298	-5.48113
ENSDARG00000036115	krit1	A_15_P164141	0.248367	8.0609	1.56642	0.140701	-5.48354
ENSDARG00000095562	si:ch73-138i16.1	A_15_P146611	0.303553	5.63856	1.56629	0.14073	-5.48372
ENSDARG00000079267	fermt3a	A_15_P135191	0.32514	6.12589	1.56598	0.140803	-5.48415
ENSDARG00000003757	cnpy1	A_15_P285856	0.281426	6.76016	1.56526	0.140971	-5.48516
ENSDARG00000031647	stat2	A_15_P185791	0.283921	5.88523	1.56502	0.141026	-5.48549
ENSDARG00000078619	pnp5a	A_15_P503177	0.272326	6.41314	1.56276	0.141556	-5.48864
ENSDARG00000002981	cyp2aa4	A_15_P119360	0.794316	9.47861	1.56159	0.141832	-5.49028
ENSDARG00000079233	E2F2	A_15_P276426	0.353487	9.59554	1.56107	0.141954	-5.491
ENSDARG00000037859	il11a	A_15_P203911	0.31801	12.4289	1.56105	0.141959	-5.49103
ENSDARG00000061095	stk36	A_15_P146331	0.255393	6.73986	1.55911	0.142415	-5.49373
ENSDARG00000039392	wnk1b	A_15_P158901	0.32017	10.13	1.55896	0.142451	-5.49394
ENSDARG00000026820	gc3	A_15_P113391	0.439177	7.36822	1.55892	0.142459	-5.49399
ENSDARG00000061810	si:dkey-110c1.10	A_15_P138471	0.307894	5.90351	1.55813	0.142647	-5.49509
ENSDARG00000069603	TAOK1 (1 of 3)	A_15_P270501	0.292422	9.38527	1.5567	0.142984	-5.49708
ENSDARG00000068214	ccni	A_15_P150761	0.328236	7.75321	1.55637	0.143062	-5.49753
ENSDARG00000086216	PRR13	A_15_P178016	0.362002	15.808	1.5558	0.143197	-5.49832
ENSDARG00000045554	SNX20	A_15_P137061	0.38134	5.88908	1.55579	0.1432	-5.49834
ENSDARG00000005941	yes1	A_15_P132631	0.378085	7.95094	1.55439	0.143533	-5.50029
ENSDARG00000043011	chst14	A_15_P150946	0.26946	7.66913	1.55403	0.143616	-5.50078
ENSDARG00000057027	rtn2b	A_15_P132921	0.257166	6.48276	1.55369	0.143697	-5.50125
ENSDARG00000042197	CABZ01016549.1	A_15_P445590	0.577967	6.41534	1.5536	0.14372	-5.50138
ENSDARG00000007734	obfc1	A_15_P117185	0.363374	6.36998	1.55292	0.143881	-5.50232
ENSDARG00000031222	lhx2b	A_15_P190126	0.44922	6.02402	1.55287	0.143892	-5.50239
ENSDARG00000000857	mapk14a	A_15_P109582	0.326259	10.945	1.54975	0.144638	-5.50673
ENSDARG00000035514	adam28	A_15_P146126	0.635201	8.18996	1.54898	0.14482	-5.50778
ENSDARG00000061114	PARG (1 of 2)	A_15_P197616	0.28534	8.35683	1.54879	0.144868	-5.50806
ENSDARG00000044491	KIF20A	A_15_P176601	0.32663	9.95272	1.5487	0.144887	-5.50817
ENSDARG00000016163	usp33	A_15_P198321	0.253909	8.08284	1.54861	0.14491	-5.5083
ENSDARG00000020898	cyb5r4	A_15_P174801	0.290936	6.5978	1.5483	0.144983	-5.50872
ENSDARG00000009844	DUSP23 (2 of 2)	A_15_P117317	0.242074	5.86271	1.54826	0.144994	-5.50879
ENSDARG00000067634	ARHGEF12 (2 of 2)	A_15_P516277	0.273976	6.56281	1.54787	0.145086	-5.50932
ENSDARG00000061345	wwp2	A_15_P169546	0.264374	10.4172	1.54745	0.145186	-5.5099
ENSDARG00000089177	CYP46A1 (4 of 5)	A_15_P140501	0.299806	6.73215	1.5474	0.145199	-5.50998
ENSDARG00000030153	gnptab	A_15_P159396	0.360527	7.99284	1.54651	0.145413	-5.51121
ENSDARG00000012060	thbs3b	A_15_P163836	0.484834	5.77924	1.54566	0.145617	-5.51238
ENSDARG00000012449	CCDC120 (2 of 2)	A_15_P188861	0.334616	8.04203	1.54522	0.145723	-5.51299
ENSDARG00000042470	s1pr3	A_15_P141291	0.368667	6.23545	1.54509	0.145753	-5.51317
ENSDARG00000025507	wdr24	A_15_P100384	0.283817	7.70763	1.54363	0.146106	-5.51519
ENSDARG00000059367	mfap2	A_15_P140201	0.377516	13.9307	1.54352	0.146132	-5.51534
ENSDARG00000077582	ank3	A_15_P179416	0.309474	5.77724	1.5422	0.146452	-5.51717
ENSDARG00000013023	NSUN3	A_15_P193886	0.333992	5.88738	1.54207	0.146482	-5.51735
ENSDARG00000020239	lpin1	A_15_P106261	0.355284	7.21803	1.54158	0.146601	-5.51802
ENSDARG00000073925	si:dkey-15h8.7	A_15_P171136	0.271176	15.0734	1.54155	0.146607	-5.51806
ENSDARG00000055505	pdgfaa	A_15_P107648	0.369266	6.31571	1.54049	0.146865	-5.51953
ENSDARG00000087604	TAAR1 (91 of 92)	A_15_P196841	0.236206	5.64165	1.53971	0.147054	-5.52061
ENSDARG00000068969	TNFRSF14 (7 of 12)	A_15_P172676	0.28664	5.91682	1.53948	0.147108	-5.52092
ENSDARG00000036415	glb1	A_15_P111804	0.357051	7.99205	1.53822	0.147414	-5.52265
ENSDARG00000028048	rdh8a	A_15_P161791	0.326441	6.69084	1.5378	0.147516	-5.52323
ENSDARG00000054849	bcat2	A_15_P105447	0.496168	12.1844	1.53777	0.147524	-5.52328
ENSDARG00000045427	si:dkey-96n2.3	A_15_P156466	0.283607	5.92786	1.53733	0.147632	-5.52389
ENSDARG00000077011	uhrf1bp1	A_15_P298291	0.293633	5.95603	1.53681	0.147757	-5.5246
ENSDARG00000061030	vezf1b	A_15_P115983	0.411593	9.10269	1.53638	0.147862	-5.52519
ENSDARG00000059631	ints1	A_15_P187926	0.488374	10.3153	1.53635	0.147868	-5.52523
ENSDARG00000038153	lgals2b	A_15_P206041	0.526184	6.06162	1.53628	0.147886	-5.52533
ENSDARG00000054087	IRS1	A_15_P165796	0.301132	8.95771	1.53621	0.147902	-5.52542
ENSDARG00000089603	SLC7A11 (2 of 2)	A_15_P191266	0.422929	5.68812	1.53596	0.147964	-5.52577
ENSDARG00000071384	SLC7A11 (1 of 2)	A_15_P191266	0.422929	5.68812	1.53596	0.147964	-5.52577
ENSDARG00000033542	nitr12	A_15_P162566	0.250593	6.93442	1.53542	0.148095	-5.52651
ENSDARG00000062216	narfl	A_15_P104896	0.227212	7.73514	1.53296	0.148697	-5.5299
ENSDARG00000007024	uox	A_15_P367395	0.35827	7.90857	1.53158	0.149035	-5.5318
ENSDARG00000059677	mamdc2a	A_15_P147206	0.322933	5.86682	1.53124	0.149117	-5.53226
ENSDARG00000074603	tbl2	A_15_P153631	0.666362	9.99933	1.53078	0.149231	-5.5329
ENSDARG00000043357	TBL2 (2 of 2)	A_15_P153631	0.666362	9.99933	1.53078	0.149231	-5.5329
ENSDARG00000079717	RBM12B	A_15_P193471	0.323229	10.5713	1.53062	0.149269	-5.53311
ENSDARG00000023287	hsd17b3	A_15_P104177	0.288008	5.73636	1.52714	0.150126	-5.53789
ENSDARG00000015654	ca15a	A_15_P176661	0.331636	6.38045	1.52661	0.150256	-5.53861
ENSDARG00000006921	lrp5	A_15_P136326	0.238368	8.97503	1.52617	0.150366	-5.53922
ENSDARG00000052914	tpra	A_15_P179591	0.306634	8.60101	1.52584	0.150448	-5.53968
ENSDARG00000035324	hnrpl	A_15_P146866	0.320229	12.3544	1.5254	0.150556	-5.54028
ENSDARG00000041081	suv420h1	A_15_P100665	0.332457	9.82425	1.52436	0.150813	-5.5417
ENSDARG00000002385	atm	A_15_P104398	0.231085	5.72535	1.52433	0.15082	-5.54174
ENSDARG00000040432	klf2b	A_15_P439835	0.344746	14.6792	1.52316	0.151111	-5.54334
ENSDARG00000052695	nr2f1a	A_15_P120383	0.276932	6.06079	1.52249	0.151278	-5.54426
ENSDARG00000034497	fbxl14a	A_15_P171156	0.322123	10.2106	1.52207	0.151382	-5.54484
ENSDARG00000007628	dusp1	A_15_P108530	0.311811	9.46202	1.52155	0.15151	-5.54555
ENSDARG00000009215	CLDN4 (6 of 6)	A_15_P140701	0.32878	6.08599	1.52014	0.151861	-5.54747
ENSDARG00000036818	hyal3	A_15_P189581	0.248631	6.13233	1.51979	0.151949	-5.54796
ENSDARG00000094732	mical3b	A_15_P502492	0.309388	6.91587	1.51906	0.15213	-5.54895
ENSDARG00000069266	esrra	A_15_P152811	0.251522	6.91823	1.51871	0.152217	-5.54942
ENSDARG00000022631	cyp2p9	A_15_P116757	0.250424	5.7227	1.51827	0.152327	-5.55003
ENSDARG00000095897	ATP5EP2	A_15_P115345	0.318855	11.5444	1.51763	0.152489	-5.55091
ENSDARG00000071448	LEPREL1	A_15_P590787	0.432995	5.7346	1.51728	0.152575	-5.55138
ENSDARG00000041051	mid1ip1a	A_15_P208376	0.297553	10.3188	1.51586	0.152932	-5.55333
ENSDARG00000053240	kif6	A_15_P284141	0.307607	6.79124	1.51531	0.15307	-5.55408
ENSDARG00000054343	SLC7A8 (2 of 2)	A_15_P121032	0.294464	6.71877	1.51458	0.153252	-5.55507
ENSDARG00000014943	kif23	A_15_P206741	0.244825	12.0374	1.51421	0.153346	-5.55558
ENSDARG00000076092	SLC31A2	A_15_P377025	0.305447	6.80648	1.51417	0.153355	-5.55563
ENSDARG00000042577	BATF3	A_15_P184136	0.395496	6.97535	1.51334	0.153562	-5.55675
ENSDARG00000039069	C13H20orf94	A_15_P135381	0.248092	7.21695	1.50965	0.154492	-5.56178
ENSDARG00000032651	ppp1r10	A_15_P152411	0.297513	11.219	1.50862	0.154755	-5.56319
ENSDARG00000062506	zc3h18	A_15_P178211	0.405595	10.1876	1.50836	0.154821	-5.56354
ENSDARG00000057169	abca4a	A_15_P459875	0.324493	6.39262	1.50806	0.154896	-5.56395
ENSDARG00000040930	deptor	A_15_P540762	0.341484	9.80356	1.50702	0.155158	-5.56535
ENSDARG00000006601	KAZN (1 of 3)	A_15_P116005	0.258386	8.14212	1.50596	0.155428	-5.56679
ENSDARG00000017762	srrt	A_15_P121267	0.306365	9.66778	1.50546	0.155556	-5.56748
ENSDARG00000068521	PNKP	A_15_P175611	0.362716	9.62861	1.50464	0.155765	-5.56859
ENSDARG00000037353	frs2b	A_15_P162891	0.238586	10.2497	1.50448	0.155805	-5.56881
ENSDARG00000070057	si:dkey-69o16.5	A_15_P405495	0.642691	8.45741	1.50313	0.156149	-5.57064
ENSDARG00000061952	si:dkey-245p14.6	A_15_P110096	0.315168	6.17058	1.50297	0.15619	-5.57086
ENSDARG00000052721	zgc:110727	A_15_P266951	0.245258	8.68053	1.50208	0.156418	-5.57207
ENSDARG00000039304	six1a	A_15_P107449	0.242517	5.49571	1.50169	0.156517	-5.5726
ENSDARG00000008921	acp5b	A_15_P117409	0.256666	5.64766	1.50131	0.156614	-5.57311
ENSDARG00000039351	si:dkey-200l5.2	A_15_P157641	0.306097	7.05755	1.50085	0.156731	-5.57373
ENSDARG00000008019	mxg	A_15_P136461	0.345667	5.80696	1.50075	0.156758	-5.57387
ENSDARG00000037871	wipi2	A_15_P117516	0.305517	7.87693	1.50065	0.156782	-5.574
ENSDARG00000020143	pah	A_15_P101511	0.303583	6.28026	1.50054	0.15681	-5.57415
ENSDARG00000042701	ccdc76	A_15_P141361	0.280664	9.52772	1.4997	0.157024	-5.57528
ENSDARG00000004167	zgc:110366	A_15_P115437	0.321112	6.9931	1.4988	0.157256	-5.5765
ENSDARG00000060361	cep104	A_15_P189346	0.309993	6.66137	1.49843	0.157351	-5.57701
ENSDARG00000069619	atf7ip	A_15_P174081	0.323238	9.6315	1.49818	0.157415	-5.57734
ENSDARG00000007130	MRTO4	A_15_P173856	0.520591	10.333	1.49798	0.157466	-5.57761
ENSDARG00000040874	add3a	A_15_P116810	0.295507	9.07614	1.49757	0.157572	-5.57817
ENSDARG00000056130	neurog1	A_15_P161081	0.37753	6.82314	1.49722	0.157663	-5.57865
ENSDARG00000042518	hipk2	A_15_P103297	0.243851	7.24113	1.49682	0.157764	-5.57918
ENSDARG00000036956	ASXL1	A_15_P117667	0.289234	8.58341	1.49446	0.158373	-5.58237
ENSDARG00000041157	rcan1	A_15_P188736	0.243968	7.22897	1.49419	0.158443	-5.58274
ENSDARG00000078654	tpx2	A_15_P102356	0.566217	12.2538	1.49418	0.158445	-5.58275
ENSDARG00000017704	nr5a1a	A_15_P110102	0.230766	6.89169	1.49346	0.158631	-5.58372
ENSDARG00000042094	eef2a.1	A_15_P172201	0.256577	8.7973	1.49231	0.158928	-5.58527
ENSDARG00000062562	egln2	A_15_P165246	0.326531	6.22355	1.49228	0.158937	-5.58532
ENSDARG00000071341	abch1	A_15_P202386	0.292004	6.13461	1.49101	0.159267	-5.58704
ENSDARG00000059322	topbp1	A_15_P112504	0.247592	9.33096	1.49085	0.159308	-5.58725
ENSDARG00000037618	DDIT4	A_15_P194351	0.749801	8.48256	1.49081	0.159317	-5.5873
ENSDARG00000019842	cnot3b	A_15_P205226	0.251022	9.60365	1.49045	0.159411	-5.58779
ENSDARG00000071549	ecm2	A_15_P137916	0.292023	5.67174	1.48926	0.159719	-5.58938
ENSDARG00000069744	mos	A_15_P212771	0.281825	5.81843	1.48843	0.159935	-5.59051
ENSDARG00000086795	TTF2	A_15_P130256	0.323253	6.82439	1.48746	0.160188	-5.59181
ENSDARG00000012314	usp25	A_15_P161441	0.276987	10.0114	1.48727	0.160237	-5.59206
ENSDARG00000019874	HSPH1	A_15_P165721	0.28991	6.56053	1.48581	0.160619	-5.59403
ENSDARG00000058871	FBXW12	A_15_P183181	0.327579	7.13364	1.48546	0.160709	-5.5945
ENSDARG00000022550	gxylt1b	A_15_P163551	0.481375	9.4367	1.48485	0.16087	-5.59533
ENSDARG00000061311	znf438	A_15_P119160	0.244539	6.40679	1.48473	0.160902	-5.59549
ENSDARG00000055897	zgc:154093	A_15_P194301	0.234831	5.52372	1.48415	0.161053	-5.59627
ENSDARG00000068944	CABZ01015787.1	A_15_P193071	0.318446	6.12714	1.48406	0.161076	-5.59638
ENSDARG00000010052	ndrg3b	A_15_P118198	0.526365	9.12361	1.48394	0.161107	-5.59654
ENSDARG00000091127	klf15	A_15_P114483	0.257198	9.28401	1.48362	0.161191	-5.59698
ENSDARG00000003203	rhcga	A_15_P142661	0.497148	7.48966	1.48353	0.161215	-5.5971
ENSDARG00000067713	snx18a	A_15_P139766	0.288753	9.85773	1.48341	0.161246	-5.59726
ENSDARG00000020289	pif1	A_15_P110408	0.312838	8.38798	1.48282	0.161401	-5.59805
ENSDARG00000040874	add3a	A_15_P434675	0.310599	8.621	1.48277	0.161415	-5.59812
ENSDARG00000038005	med25	A_15_P179386	0.352164	7.25968	1.48255	0.161472	-5.59841
ENSDARG00000055185	tm4sf5	A_15_P103867	0.216114	5.53369	1.48196	0.161628	-5.59921
ENSDARG00000078315	C5H12orf49	A_15_P114513	0.285065	6.61972	1.4807	0.161957	-5.60089
ENSDARG00000061600	tmem2	A_15_P195036	0.345003	7.66009	1.48062	0.16198	-5.60101
ENSDARG00000045803	mfge8b	A_15_P169246	0.342147	7.67182	1.47965	0.162234	-5.60231
ENSDARG00000062258	ARMC8	A_15_P176461	0.290956	7.83846	1.47956	0.162258	-5.60243
ENSDARG00000023484	fam101a	A_15_P120573	0.323784	6.24157	1.47944	0.162289	-5.60259
ENSDARG00000030626	lrit2	A_15_P365520	0.194241	5.66883	1.47779	0.162725	-5.60481
ENSDARG00000029982	zgc:85843	A_15_P169991	0.449028	10.8685	1.47755	0.162788	-5.60512
ENSDARG00000035697	zgc:110697	A_15_P162166	0.45453	6.16362	1.47735	0.16284	-5.60539
ENSDARG00000042940	nab1a	A_15_P152761	0.35535	8.37234	1.47699	0.162935	-5.60587
ENSDARG00000025789	CHD4 (2 of 2)	A_15_P204526	0.272136	10.4002	1.4768	0.162986	-5.60613
ENSDARG00000041085	C18H15orf38	A_15_P172776	0.245413	7.15356	1.47651	0.163065	-5.60652
ENSDARG00000008803	marcksb	A_15_P118185	0.270978	14.3459	1.47616	0.163155	-5.60698
ENSDARG00000006754	mllt3	A_15_P134056	0.337931	6.74399	1.47502	0.163458	-5.60851
ENSDARG00000041034	zgc:152857	A_15_P154031	0.276792	5.54471	1.47443	0.163614	-5.6093
ENSDARG00000058647	hck	A_15_P183226	0.412083	6.84339	1.47434	0.163638	-5.60942
ENSDARG00000044098	egr2a	A_15_P119478	0.497848	6.24771	1.47392	0.16375	-5.60999
ENSDARG00000024631	NLRC5	A_15_P282761	0.306357	6.01824	1.47356	0.163845	-5.61047
ENSDARG00000003429	hnrpdl	A_15_P105649	0.26085	11.4417	1.47347	0.163869	-5.61058
ENSDARG00000012244	ube2e3	A_15_P195041	0.489385	8.78181	1.47296	0.164006	-5.61127
ENSDARG00000054003	rargb	A_15_P170191	0.394262	6.56066	1.47242	0.164148	-5.61199
ENSDARG00000059340	DLGAP2 (3 of 3)	A_15_P202321	0.279342	5.49642	1.47215	0.16422	-5.61235
ENSDARG00000060768	ANKIB1 (1 of 2)	A_15_P120760	0.241952	8.84644	1.46924	0.164997	-5.61624
ENSDARG00000078261	nphp3	A_15_P246791	0.245759	6.17485	1.46904	0.165048	-5.6165
ENSDARG00000093787	si:dkey-182g1.8	A_15_P261376	0.457643	6.25198	1.46834	0.165237	-5.61744
ENSDARG00000017429	sphkap	A_15_P168811	0.299465	6.94387	1.46831	0.165245	-5.61748
ENSDARG00000059746	plod1a	A_15_P120443	0.363575	9.7185	1.46781	0.165377	-5.61814
ENSDARG00000018159	zgc:153923	A_15_P175841	0.407709	15.2298	1.46754	0.165449	-5.6185
ENSDARG00000041492	si:ch211-196f5.2	A_15_P196431	0.252476	6.0053	1.4675	0.165462	-5.61856
ENSDARG00000079610	akap9	A_15_P592142	0.285241	6.6451	1.46636	0.165766	-5.62007
ENSDARG00000004301	rhogb	A_15_P107243	0.314796	5.59206	1.46603	0.165855	-5.62052
ENSDARG00000037503	thoc2	A_15_P190496	0.206115	11.1008	1.46455	0.166253	-5.62249
ENSDARG00000076271	mtp	A_15_P163831	0.44479	12.8005	1.46385	0.166441	-5.62342
ENSDARG00000032465	slc1a8b	A_15_P199141	0.229996	5.72621	1.46321	0.166612	-5.62427
ENSDARG00000053481	ENTPD5 (1 of 2)	A_15_P203361	0.366927	5.98005	1.46291	0.166695	-5.62468
ENSDARG00000069625	CR382337.1	A_15_P223256	0.274631	8.45518	1.46228	0.166865	-5.62551
ENSDARG00000042045	hmg20b	A_15_P100249	0.302648	7.51385	1.46149	0.167077	-5.62656
ENSDARG00000090467	CABZ01074130.1	A_15_P264791	0.272352	6.95127	1.46047	0.167353	-5.62792
ENSDARG00000079516	cisd1	A_15_P195841	0.434736	7.27666	1.46039	0.167373	-5.62802
ENSDARG00000052591	ppp1r27	A_15_P174831	0.29784	5.73312	1.45948	0.16762	-5.62923
ENSDARG00000033855	rqcd1	A_15_P512882	0.230613	10.9861	1.45944	0.167631	-5.62928
ENSDARG00000090618	C10orf112	A_15_P310391	0.212025	5.68238	1.45881	0.167803	-5.63012
ENSDARG00000017739	ak5l	A_15_P149116	0.226932	5.71625	1.45878	0.16781	-5.63016
ENSDARG00000002614	pip5k1aa	A_15_P160741	0.291633	9.67724	1.45844	0.167902	-5.63061
ENSDARG00000002303	xpot	A_15_P158686	0.256865	9.95067	1.45733	0.168203	-5.63208
ENSDARG00000041098	BARX2	A_15_P203481	0.47579	6.44195	1.45704	0.168283	-5.63247
ENSDARG00000005823	slc39a10	A_15_P118323	0.368264	8.85334	1.45679	0.168349	-5.6328
ENSDARG00000061719	KIAA1033	A_15_P136916	0.263134	8.85957	1.45666	0.168385	-5.63297
ENSDARG00000010331	C5HXorf57	A_15_P222656	0.329505	7.9813	1.45649	0.168432	-5.6332
ENSDARG00000018559	JHDM1D (2 of 2)	A_15_P594212	0.280871	7.28561	1.45599	0.168567	-5.63386
ENSDARG00000040938	C22H3orf32	A_15_P139226	0.254006	5.52088	1.45598	0.168569	-5.63387
ENSDARG00000020054	aox1	A_15_P138076	0.31587	7.3098	1.45596	0.168577	-5.63391
ENSDARG00000037962	psmb7	A_15_P193011	0.285527	11.3988	1.4555	0.1687	-5.63451
ENSDARG00000011360	nfatc2ip	A_15_P106766	0.260373	7.8679	1.45456	0.168957	-5.63576
ENSDARG00000060430	zfyve28	A_15_P151046	0.235552	7.00271	1.45375	0.169178	-5.63683
ENSDARG00000077815	cdc26	A_15_P161576	0.295562	7.60689	1.45268	0.169469	-5.63824
ENSDARG00000011665	aldoaa	A_15_P117231	0.211817	13.4323	1.45171	0.169735	-5.63953
ENSDARG00000016153	dag1	A_15_P205131	0.269874	8.12593	1.45142	0.169816	-5.63992
ENSDARG00000036056	vrk3	A_15_P162376	0.389165	8.77831	1.45138	0.169824	-5.63996
ENSDARG00000033345	CNTLN	A_15_P401715	0.236973	6.98311	1.45028	0.170127	-5.64142
ENSDARG00000045605	C25H15orf42	A_15_P102219	0.295718	7.97613	1.44966	0.170297	-5.64224
ENSDARG00000059809	cask	A_15_P162051	0.281378	9.81774	1.44965	0.170299	-5.64226
ENSDARG00000057912	eif1axb	A_15_P118359	0.310269	10.7853	1.44917	0.17043	-5.64288
ENSDARG00000004184	nf1a	A_15_P372090	0.283513	7.73473	1.44913	0.170442	-5.64294
ENSDARG00000078333	tmem234	A_15_P410225	0.384478	7.1894	1.44881	0.17053	-5.64336
ENSDARG00000037619	GNA12 (2 of 2)	A_15_P200026	0.269336	5.89046	1.44684	0.171072	-5.64597
ENSDARG00000079122	tmx2a	A_15_P116577	0.464713	9.54289	1.44607	0.171284	-5.64698
ENSDARG00000075211	chd7	A_15_P117168	0.346971	11.9038	1.44578	0.171363	-5.64736
ENSDARG00000052652	FERMT1	A_15_P221761	0.282773	6.41994	1.44551	0.171439	-5.64772
ENSDARG00000054804	anp32e	A_15_P133731	0.277536	12.471	1.44512	0.171546	-5.64824
ENSDARG00000037997	tubb5	A_15_P107877	0.262089	8.16261	1.44463	0.17168	-5.64888
ENSDARG00000021339	cpa5	A_15_P116208	0.223389	6.34334	1.4443	0.171773	-5.64932
ENSDARG00000014929	P2RY11	A_15_P188161	0.22873	5.97955	1.44356	0.171978	-5.6503
ENSDARG00000019428	eomesb	A_15_P152561	0.552824	8.09197	1.44349	0.171997	-5.65039
ENSDARG00000004672	ptk2.1	A_15_P100452	0.320925	11.3783	1.44159	0.172524	-5.65289
ENSDARG00000023053	FAM129A (1 of 2)	A_15_P198641	0.228797	6.62298	1.441	0.172686	-5.65366
ENSDARG00000071478	lnx2b	A_15_P172081	0.284429	8.82312	1.44061	0.172795	-5.65418
ENSDARG00000042552	cacna1sb	A_15_P117067	0.333773	5.8696	1.44056	0.172808	-5.65424
ENSDARG00000042968	nitr10a	A_15_P176529	0.276221	5.53299	1.43982	0.173013	-5.65521
ENSDARG00000033832	ampd1	A_15_P105123	0.319134	6.71206	1.43844	0.173398	-5.65703
ENSDARG00000041502	tgfb1a	A_15_P169781	0.368224	5.87859	1.43819	0.173468	-5.65736
ENSDARG00000044820	cstf1	A_15_P114603	0.207808	12.3668	1.43774	0.173593	-5.65795
ENSDARG00000036774	rgs12	A_15_P108952	0.454099	8.45367	1.43637	0.173975	-5.65975
ENSDARG00000055128	ARMC4	A_15_P166676	0.450165	7.33004	1.43604	0.174068	-5.66019
ENSDARG00000092408	si:ch73-22b20.4	A_15_P189106	0.280087	8.82541	1.43565	0.174176	-5.66069
ENSDARG00000076290	calrl2	A_15_P189106	0.280087	8.82541	1.43565	0.174176	-5.66069
ENSDARG00000002394	ugt5d1	A_15_P286996	0.284738	6.23775	1.43506	0.174341	-5.66147
ENSDARG00000045025	ift52	A_15_P150286	0.262342	8.78934	1.43394	0.174655	-5.66294
ENSDARG00000056376	ankrd37	A_15_P200121	0.368816	8.56794	1.43337	0.174815	-5.66369
ENSDARG00000062146	LARP4B	A_15_P116014	0.279288	12.7803	1.43322	0.174857	-5.66388
ENSDARG00000013930	lect1	A_15_P104030	0.335069	5.98258	1.43304	0.174907	-5.66412
ENSDARG00000013423	ccbl2	A_15_P161476	0.291258	7.16365	1.43303	0.174911	-5.66414
ENSDARG00000043280	CCBL2 (1 of 4)	A_15_P161476	0.291258	7.16365	1.43303	0.174911	-5.66414
ENSDARG00000059642	mtmr14	A_15_P186501	0.272932	6.71132	1.43208	0.175176	-5.66537
ENSDARG00000005476	nav3	A_15_P154161	0.21218	5.70966	1.43207	0.175178	-5.66538
ENSDARG00000062590	PLEC (2 of 2)	A_15_P106441	0.253412	6.72094	1.43134	0.175384	-5.66634
ENSDARG00000044551	atg9a	A_15_P195161	0.315496	7.99653	1.43096	0.17549	-5.66684
ENSDARG00000094612	ZFP37 (47 of 55)	A_15_P554927	0.261605	6.26123	1.42922	0.175982	-5.66912
ENSDARG00000019660	RXFP2 (1 of 2)	A_15_P164811	0.290426	7.03104	1.42911	0.176014	-5.66927
ENSDARG00000068194	klf9	A_15_P146191	0.274054	7.05699	1.42909	0.176017	-5.66929
ENSDARG00000039373	epha3l	A_15_P200931	0.292877	7.16391	1.4283	0.176241	-5.67032
ENSDARG00000078161	prdm1c	A_15_P131311	0.608458	6.51095	1.4283	0.176242	-5.67033
ENSDARG00000035459	spns3	A_15_P146376	0.246386	6.00541	1.42714	0.176568	-5.67184
ENSDARG00000037020	kif1b	A_15_P183666	0.231857	6.094	1.42684	0.176653	-5.67223
ENSDARG00000029439	atp2a2a	A_15_P152346	0.334759	7.05015	1.42552	0.177027	-5.67395
ENSDARG00000053255	itgb1b	A_15_P175674	0.281045	10.3736	1.42494	0.177191	-5.67471
ENSDARG00000006837	mycn	A_15_P115947	0.367417	7.92103	1.42471	0.177257	-5.67502
ENSDARG00000056270	atpaf2	A_15_P117904	0.310665	8.05287	1.42367	0.17755	-5.67636
ENSDARG00000091512	NFRKB	A_15_P111567	0.372409	6.66029	1.42362	0.177567	-5.67644
ENSDARG00000090702	CABZ01005649.2	A_15_P307861	0.261844	6.04023	1.423	0.177741	-5.67724
ENSDARG00000001859	dbx1b	A_15_P111186	0.26032	5.80968	1.42233	0.177933	-5.67812
ENSDARG00000070432	INO80	A_15_P192341	0.253017	9.22273	1.42228	0.177946	-5.67818
ENSDARG00000017119	vps37a	A_15_P114949	0.222818	7.42208	1.4214	0.178196	-5.67932
ENSDARG00000025789	CHD4 (2 of 2)	A_15_P271806	0.238092	14.0183	1.42127	0.178236	-5.6795
ENSDARG00000045540	ppp6r2	A_15_P193551	0.311167	7.63075	1.42096	0.178322	-5.6799
ENSDARG00000031712	grm3	A_15_P167613	0.313633	5.91632	1.42093	0.17833	-5.67994
ENSDARG00000045661	irf7	A_15_P151821	0.220295	5.97837	1.42024	0.178528	-5.68084
ENSDARG00000021787	abcb5	A_15_P111794	0.282717	9.75342	1.42002	0.17859	-5.68112
ENSDARG00000073853	ARHGAP39	A_15_P185026	0.336548	5.80169	1.41902	0.178877	-5.68243
ENSDARG00000057738	hells	A_15_P110156	0.265989	8.13329	1.41864	0.178986	-5.68293
ENSDARG00000022525	mchr1b	A_15_P116190	0.244974	5.86066	1.41785	0.179211	-5.68395
ENSDARG00000005629	smyd2b	A_15_P131251	0.306368	6.56925	1.41666	0.179551	-5.68549
ENSDARG00000010478	hsp90a.1	A_15_P102590	0.358362	6.57949	1.41473	0.180106	-5.688
ENSDARG00000004517	ppat	A_15_P164366	0.207165	10.7427	1.41451	0.180168	-5.68829
ENSDARG00000010948	kif11	A_15_P106965	0.23591	8.57984	1.41431	0.180227	-5.68855
ENSDARG00000059311	dpysl5b	A_15_P207476	0.311202	6.43365	1.41338	0.180494	-5.68976
ENSDARG00000005679	TRIP10	A_15_P211111	0.372477	8.34167	1.41144	0.181054	-5.69228
ENSDARG00000036420	CR376787.1	A_15_P144181	0.609722	9.47141	1.41013	0.181432	-5.69397
ENSDARG00000056600	papss2b	A_15_P282191	0.278114	9.66143	1.40999	0.181473	-5.69415
ENSDARG00000035398	enc1	A_15_P519527	0.406556	8.74021	1.4092	0.181701	-5.69518
ENSDARG00000071005	ppp1r3ca	A_15_P120543	0.281523	8.1793	1.40904	0.181748	-5.69539
ENSDARG00000030789	ddx18	A_15_P115575	0.482802	12.3105	1.40881	0.181815	-5.69569
ENSDARG00000086268	taar12i	A_15_P139836	0.19198	5.57332	1.40861	0.181873	-5.69594
ENSDARG00000000563	ttnb	A_15_P120214	0.378886	7.08024	1.40814	0.182009	-5.69655
ENSDARG00000032263	zgc:110224	A_15_P161036	0.587332	6.93804	1.40778	0.182112	-5.69701
ENSDARG00000001937	CABZ01043017.1	A_15_P135876	0.323514	6.47615	1.40725	0.182267	-5.6977
ENSDARG00000062721	dennd4a	A_15_P140961	0.436717	6.68549	1.40722	0.182276	-5.69774
ENSDARG00000035984	mnx1	A_15_P116934	0.217588	5.77946	1.40676	0.182407	-5.69833
ENSDARG00000037872	foxk1	A_15_P112031	0.26218	8.82445	1.40592	0.182652	-5.69941
ENSDARG00000056387	rnf17	A_15_P350020	0.318007	5.89507	1.4054	0.182804	-5.70009
ENSDARG00000035993	sumo3b	A_15_P111998	0.866776	14.447	1.40454	0.183055	-5.70121
ENSDARG00000086756	RGS9BP	A_15_P167476	0.238714	5.54776	1.40432	0.183118	-5.70148
ENSDARG00000054160	zgc:113625	A_15_P158451	0.262474	5.91287	1.4035	0.183358	-5.70255
ENSDARG00000078473	nucks1a	A_15_P106551	0.382925	12.6035	1.40312	0.183467	-5.70303
ENSDARG00000000563	ttnb	A_15_P201981	0.315786	6.05344	1.40283	0.183554	-5.70342
ENSDARG00000053593	ANXA9	A_15_P105477	0.206896	5.81654	1.40274	0.183581	-5.70353
ENSDARG00000003553	gnrhr2	A_15_P144846	0.266012	5.84602	1.40174	0.183871	-5.70481
ENSDARG00000003061	cd276	A_15_P153011	0.192396	8.38591	1.40129	0.184002	-5.70539
ENSDARG00000015709	hsd17b12a	A_15_P109573	0.243753	13.7704	1.40048	0.184241	-5.70645
ENSDARG00000090697	eif3ea	A_15_P110726	0.250961	11.1623	1.40043	0.184255	-5.7065
ENSDARG00000039145	PLAU (2 of 2)	A_15_P191261	0.278501	5.89405	1.40031	0.18429	-5.70666
ENSDARG00000026534	axin1	A_15_P108769	0.606872	7.19361	1.40017	0.184331	-5.70684
ENSDARG00000023110	mapk7	A_15_P134216	0.26133	6.15151	1.39965	0.184484	-5.70751
ENSDARG00000023921	dnaja2	A_15_P155261	0.314116	12.6375	1.399	0.184674	-5.70835
ENSDARG00000044924	gdf11	A_15_P143426	0.239958	6.13509	1.39851	0.184819	-5.70898
ENSDARG00000002168	tra2b	A_15_P103733	0.295942	12.2944	1.39618	0.185502	-5.71197
ENSDARG00000077303	zgc:174863	A_15_P406190	0.318718	7.00481	1.39556	0.185687	-5.71278
ENSDARG00000021882	fbxl3b	A_15_P208896	0.366532	15.8507	1.39506	0.185834	-5.71342
ENSDARG00000013078	ywhaba	A_15_P186616	0.224808	12.1111	1.39426	0.186068	-5.71444
ENSDARG00000020742	NAGA	A_15_P110481	0.307168	7.95027	1.39385	0.186191	-5.71497
ENSDARG00000030614	syt1a	A_15_P193896	0.224213	5.77085	1.39331	0.186351	-5.71567
ENSDARG00000013051	C5H11orf53 (1 of 2)	A_15_P119460	0.29922	6.02652	1.39317	0.18639	-5.71584
ENSDARG00000062266	edc4	A_15_P104488	0.285432	7.81361	1.39237	0.186628	-5.71687
ENSDARG00000024143	MGST3	A_15_P105059	0.250941	9.4939	1.39148	0.18689	-5.71801
ENSDARG00000088030	rpl35a	A_15_P566457	0.355328	14.0389	1.39142	0.18691	-5.71809
ENSDARG00000036483	c1ql3b	A_15_P173411	0.27998	5.7492	1.39033	0.187232	-5.71948
ENSDARG00000028213	ttna	A_15_P469265	0.477149	7.35516	1.38969	0.187422	-5.72031
ENSDARG00000012485	aurka	A_15_P147976	0.211996	11.8931	1.38886	0.187669	-5.72137
ENSDARG00000094522	si:ch211-14c7.2	A_15_P200791	0.412911	8.31269	1.3882	0.187867	-5.72222
ENSDARG00000044375	zgc:158291	A_15_P181191	0.188592	5.62956	1.38706	0.188204	-5.72367
ENSDARG00000078550	zgc:194839	A_15_P406160	0.476211	7.70865	1.38701	0.188219	-5.72374
ENSDARG00000031954	rbck1	A_15_P137811	0.3576	7.71458	1.38644	0.188389	-5.72446
ENSDARG00000052975	ubqln4	A_15_P196576	0.459655	11.5357	1.38621	0.188457	-5.72476
ENSDARG00000092764	si:dkey-57a22.14	A_15_P378720	0.227314	6.09588	1.38482	0.188874	-5.72654
ENSDARG00000013749	zgc:92113	A_15_P113661	0.274003	6.89913	1.38442	0.188992	-5.72705
ENSDARG00000093440	tnfaip6	A_15_P105359	0.31482	5.88301	1.38423	0.18905	-5.72729
ENSDARG00000092450	si:dkey-173l11.3	A_15_P145062	0.276411	6.19976	1.38323	0.189349	-5.72857
ENSDARG00000035330	taf1	A_15_P146886	0.273912	10.0357	1.38302	0.189411	-5.72884
ENSDARG00000061742	clasrp	A_15_P112272	0.204312	9.20796	1.38197	0.189728	-5.73018
ENSDARG00000036865	slc2a12	A_15_P212006	0.36338	9.7748	1.38195	0.189732	-5.7302
ENSDARG00000042107	CNGB1 (2 of 2)	A_15_P136351	0.212594	5.81494	1.38174	0.189797	-5.73048
ENSDARG00000093426	si:dkey-69c1.1	A_15_P192071	0.306347	6.09587	1.38158	0.189843	-5.73067
ENSDARG00000041341	sox32	A_15_P118292	0.294442	10.1137	1.38119	0.18996	-5.73117
ENSDARG00000015278	plxnc1	A_15_P114836	0.290466	5.58955	1.38084	0.190067	-5.73162
ENSDARG00000057273	alox5	A_15_P197271	0.324681	6.46421	1.3805	0.190169	-5.73206
ENSDARG00000089090	MMD2 (1 of 2)	A_15_P409890	0.464625	6.161	1.37976	0.19039	-5.73299
ENSDARG00000091739	GPC6 (1 of 3)	A_15_P179381	0.339569	6.21281	1.37869	0.190713	-5.73436
ENSDARG00000054903	mta3	A_15_P102479	0.255035	10.1992	1.37844	0.19079	-5.73468
ENSDARG00000040869	upp1	A_15_P111069	0.19131	6.76376	1.37815	0.190876	-5.73505
ENSDARG00000010487	sae1	A_15_P105831	0.291072	12.4267	1.37796	0.190934	-5.73529
ENSDARG00000045146	tomm22	A_15_P101333	0.24244	8.23235	1.37758	0.191048	-5.73578
ENSDARG00000004055	uhrf1bp1l	A_15_P396935	0.275687	7.10391	1.37758	0.191049	-5.73578
ENSDARG00000093319	si:ch211-227e10.7	A_15_P159946	0.289727	5.66899	1.3769	0.191254	-5.73665
ENSDARG00000007990	wt1b	A_15_P168631	0.53069	9.591	1.37671	0.191309	-5.73688
ENSDARG00000056130	neurog1	A_15_P115134	0.335747	6.12131	1.37608	0.1915	-5.73768
ENSDARG00000074971	DHRS13 (2 of 5)	A_15_P115528	0.257815	5.85435	1.37584	0.191575	-5.73799
ENSDARG00000016713	DHRS13 (1 of 5)	A_15_P115528	0.257815	5.85435	1.37584	0.191575	-5.73799
ENSDARG00000035185	fzd9a	A_15_P147366	0.328129	11.6231	1.37555	0.191661	-5.73836
ENSDARG00000039987	HIVEP2 (1 of 2)	A_15_P152351	0.281143	6.85024	1.37477	0.191897	-5.73935
ENSDARG00000045461	ECI2	A_15_P107090	0.216998	6.13484	1.37349	0.192287	-5.74098
ENSDARG00000016343	zgc:92518	A_15_P101384	0.384964	6.40548	1.37303	0.192426	-5.74157
ENSDARG00000012422	col11a2	A_15_P151126	0.462879	6.33997	1.37293	0.192454	-5.74168
ENSDARG00000015224	cd2apl	A_15_P147931	0.235726	7.2188	1.37287	0.192473	-5.74176
ENSDARG00000058824	MRPL4	A_15_P105036	0.236629	9.78001	1.37275	0.192509	-5.74191
ENSDARG00000027602	LRFN1	A_15_P163196	0.30868	9.40013	1.37267	0.192535	-5.74202
ENSDARG00000053248	inab	A_15_P206601	0.329622	6.01745	1.36988	0.193383	-5.74556
ENSDARG00000007791	ppp2r1a	A_15_P113370	0.252612	9.6853	1.36987	0.193387	-5.74557
ENSDARG00000038489	b3gnt7	A_15_P196116	0.257995	5.91762	1.36922	0.193583	-5.74639
ENSDARG00000055373	sema3fb	A_15_P180026	0.308184	6.56931	1.36835	0.193849	-5.74749
ENSDARG00000034605	si:ch211-101n13.1	A_15_P208516	0.205358	8.25782	1.3677	0.194049	-5.74832
ENSDARG00000070230	ALDH1L2	A_15_P159006	0.215126	9.43056	1.36695	0.194277	-5.74927
ENSDARG00000039299	rdh14a	A_15_P366135	0.219544	9.0342	1.36671	0.194349	-5.74957
ENSDARG00000023498	gmppab	A_15_P102604	0.233999	9.29032	1.36658	0.194389	-5.74973
ENSDARG00000094875	si:ch211-220f16.3	A_15_P596107	0.412088	10.5892	1.36648	0.194421	-5.74986
ENSDARG00000032724	pmp22a	A_15_P110871	0.302829	8.57472	1.36645	0.194431	-5.74991
ENSDARG00000036069	ddx39b	A_15_P422980	0.23535	7.97101	1.36608	0.194543	-5.75037
ENSDARG00000045506	GRAMD4 (2 of 2)	A_15_P595752	0.296948	5.91519	1.36607	0.194548	-5.75039
ENSDARG00000040568	pdzd3a	A_15_P165531	0.303097	5.95528	1.36543	0.194743	-5.7512
ENSDARG00000056741	senp3b	A_15_P504832	0.430054	13.5467	1.36474	0.194955	-5.75207
ENSDARG00000092115	eif4a1a	A_15_P504832	0.430054	13.5467	1.36474	0.194955	-5.75207
ENSDARG00000086220	BX571884.1	A_15_P559882	0.2381	5.64075	1.36455	0.195013	-5.7523
ENSDARG00000031693	KIF9	A_15_P144646	0.251776	6.04177	1.36452	0.195021	-5.75234
ENSDARG00000023330	anp32b	A_15_P112842	0.220254	14.7657	1.36438	0.195065	-5.75252
ENSDARG00000078068	abcg4b	A_15_P541887	0.229985	5.76478	1.36376	0.195255	-5.7533
ENSDARG00000092018	RNF214	A_15_P363670	0.249825	7.57579	1.36349	0.195338	-5.75364
ENSDARG00000074589	rin2	A_15_P310341	0.313223	8.99705	1.36332	0.195391	-5.75386
ENSDARG00000013946	ivns1abpb	A_15_P563537	0.303407	11.3939	1.36301	0.195484	-5.75425
ENSDARG00000007566	appbp2	A_15_P424375	0.39656	7.78244	1.3626	0.195612	-5.75477
ENSDARG00000009505	slmo2	A_15_P174486	0.246087	11.9098	1.36243	0.195665	-5.75499
ENSDARG00000008890	ctns	A_15_P213111	0.253035	7.52426	1.36204	0.195783	-5.75547
ENSDARG00000070868	C23H1orf192	A_15_P319651	0.301736	6.019	1.36089	0.196139	-5.75693
ENSDARG00000003682	C12orf51 (2 of 2)	A_15_P145336	0.354529	6.88965	1.35976	0.196487	-5.75835
ENSDARG00000007387	irf2a	A_15_P140956	0.261891	10.9439	1.35975	0.19649	-5.75837
ENSDARG00000094183	si:ch211-125e6.14	A_15_P201781	0.347685	8.53697	1.35966	0.196519	-5.75848
ENSDARG00000032505	LYAR	A_15_P443915	0.30135	10.3183	1.35965	0.196521	-5.75849
ENSDARG00000025641	gli2a	A_15_P114867	0.318368	7.47056	1.35914	0.19668	-5.75914
ENSDARG00000020467	safb	A_15_P113933	0.217204	11.4664	1.35898	0.196727	-5.75933
ENSDARG00000033973	mrps23	A_15_P150851	0.225658	8.30529	1.3589	0.196753	-5.75944
ENSDARG00000040893	bmper	A_15_P152646	0.27147	9.72097	1.35817	0.19698	-5.76036
ENSDARG00000018840	trpc4apa	A_15_P173316	0.30329	11.6329	1.35809	0.197005	-5.76046
ENSDARG00000051899	EXOC3L1	A_15_P141736	0.241087	6.46801	1.35776	0.197107	-5.76088
ENSDARG00000033596	polr2c	A_15_P118961	0.241566	10.4697	1.35736	0.19723	-5.76138
ENSDARG00000061204	ddx20	A_15_P189601	0.240485	7.13696	1.35646	0.197508	-5.76251
ENSDARG00000033928	NDFIP2	A_15_P116901	0.235913	9.97784	1.35533	0.197857	-5.76393
ENSDARG00000013653	eltd1	A_15_P107717	0.246912	6.89222	1.35528	0.197874	-5.76399
ENSDARG00000017164	vent	A_15_P153366	0.31552	10.7527	1.35491	0.197989	-5.76446
ENSDARG00000014139	srp72	A_15_P155756	0.189639	11.4175	1.35406	0.198252	-5.76552
ENSDARG00000094526	KSR2	A_15_P145571	0.277568	5.79506	1.35305	0.198567	-5.76679
ENSDARG00000016443	eif3c	A_15_P109238	0.283631	11.0645	1.35258	0.198715	-5.76739
ENSDARG00000062974	ITGA2 (1 of 2)	A_15_P542877	0.291949	5.71403	1.35221	0.198829	-5.76785
ENSDARG00000060707	PEX11A	A_15_P168191	0.402037	12.1282	1.35187	0.198934	-5.76827
ENSDARG00000007359	UBL4B	A_15_P173266	0.360018	9.93396	1.35155	0.199034	-5.76867
ENSDARG00000015554	zic2a	A_15_P151051	0.245746	8.51223	1.3511	0.199177	-5.76925
ENSDARG00000018574	sf3b4	A_15_P206536	0.337019	12.6807	1.35081	0.199268	-5.76961
ENSDARG00000060030	setd1a	A_15_P187686	0.231415	7.70037	1.35037	0.199405	-5.77016
ENSDARG00000069150	rit1	A_15_P198426	0.270662	7.10555	1.35018	0.199463	-5.7704
ENSDARG00000043008	CABZ01118047.1	A_15_P155451	0.487951	6.03601	1.35014	0.199475	-5.77045
ENSDARG00000041565	tnfaip1	A_15_P209841	0.21644	10.8941	1.34979	0.199586	-5.77089
ENSDARG00000069431	slc26a4	A_15_P159441	0.281747	8.0075	1.34971	0.199611	-5.77099
ENSDARG00000015176	ror1	A_15_P517047	0.34915	6.16908	1.34966	0.199627	-5.77105
ENSDARG00000086195	CABZ01036415.1	A_15_P115227	0.223104	7.28733	1.34955	0.19966	-5.77119
ENSDARG00000070480	agr2	A_15_P262231	0.207374	5.69852	1.34898	0.199838	-5.7719
ENSDARG00000015653	tnip1	A_15_P176886	0.217274	7.3191	1.34885	0.19988	-5.77207
ENSDARG00000068855	C8H14orf45 (2 of 2)	A_15_P189441	0.226283	6.00086	1.34866	0.199938	-5.7723
ENSDARG00000074524	CNTNAP1	A_15_P409640	0.344745	6.10155	1.34817	0.200093	-5.77292
ENSDARG00000058528	cnot10	A_15_P192891	0.218502	9.72578	1.3476	0.200271	-5.77363
ENSDARG00000090592	taar10b	A_15_P205341	0.22462	5.60213	1.34753	0.200294	-5.77373
ENSDARG00000031763	smad6b	A_15_P528902	0.20792	6.52336	1.34738	0.20034	-5.77391
ENSDARG00000095594	C10H5orf63	A_15_P120950	0.247185	7.33936	1.34719	0.200401	-5.77415
ENSDARG00000040928	CABZ01059391.1	A_15_P155221	0.332714	7.276	1.34678	0.200529	-5.77466
ENSDARG00000015537	gad2	A_15_P175541	0.345207	6.14967	1.34643	0.200638	-5.7751
ENSDARG00000087046	si:ch211-222k6.2	A_15_P137801	0.456396	12.0851	1.34632	0.200673	-5.77524
ENSDARG00000058042	kitlgb	A_15_P159041	0.204824	5.80115	1.34495	0.201102	-5.77694
ENSDARG00000060622	si:ch211-267e7.2	A_15_P495192	0.230513	5.6523	1.34454	0.201234	-5.77747
ENSDARG00000073872	tpst1	A_15_P111126	0.281573	6.93987	1.34202	0.202028	-5.78061
ENSDARG00000020258	ewsr1a	A_15_P158501	0.24103	13.9837	1.34083	0.202402	-5.78209
ENSDARG00000020201	cdc73	A_15_P104048	0.412825	11.7778	1.34061	0.202471	-5.78236
ENSDARG00000039352	zgc:162303	A_15_P207091	0.27958	7.46338	1.33971	0.202756	-5.78349
ENSDARG00000003576	klhl32	A_15_P140846	0.246866	5.91292	1.33909	0.202953	-5.78426
ENSDARG00000039220	ST6GALNAC5 (1 of 2)	A_15_P132491	0.261895	5.84153	1.33825	0.203221	-5.78531
ENSDARG00000051921	slc30a5	A_15_P115497	0.221595	7.22706	1.33784	0.203349	-5.78582
ENSDARG00000062472	sin3b	A_15_P475145	0.302502	9.65509	1.33723	0.203543	-5.78658
ENSDARG00000075118	SI	A_15_P576582	0.281511	6.82858	1.3371	0.203584	-5.78674
ENSDARG00000054032	rab24	A_15_P207671	0.482965	8.83483	1.33594	0.203955	-5.78819
ENSDARG00000012972	cfl1l	A_15_P597357	0.329732	11.2665	1.33581	0.203997	-5.78835
ENSDARG00000035507	DDX31	A_15_P102431	0.287088	7.95864	1.33573	0.204022	-5.78845
ENSDARG00000042485	foxd5	A_15_P112182	0.289544	9.88853	1.3356	0.204063	-5.78861
ENSDARG00000012788	foxa3	A_15_P110630	0.253961	9.63783	1.33429	0.204479	-5.79023
ENSDARG00000020133	jdp2	A_15_P102446	0.299026	6.95168	1.33414	0.204528	-5.79043
ENSDARG00000056077	dcst1	A_15_P204296	0.235626	6.52102	1.33411	0.204538	-5.79046
ENSDARG00000030125	sox7	A_15_P154231	0.384108	5.806	1.33397	0.204582	-5.79064
ENSDARG00000055009	col4a1	A_15_P180121	0.247268	5.92607	1.33335	0.204779	-5.7914
ENSDARG00000013763	RRBP1 (2 of 2)	A_15_P402350	0.225264	8.92574	1.33319	0.204832	-5.79161
ENSDARG00000035889	zbtb8b	A_15_P113870	0.195232	9.36624	1.3331	0.204861	-5.79172
ENSDARG00000063474	arfgef1	A_15_P156486	0.243525	8.44063	1.33282	0.204948	-5.79206
ENSDARG00000070129	barhl2	A_15_P176106	0.309756	5.86738	1.33261	0.205017	-5.79233
ENSDARG00000019038	sgsm3	A_15_P114505	0.337955	7.7404	1.33252	0.205046	-5.79244
ENSDARG00000004686	CABZ01112149.1	A_15_P181761	0.238169	5.73547	1.33224	0.205134	-5.79278
ENSDARG00000015628	psmd10	A_15_P151561	0.210287	8.74648	1.33191	0.20524	-5.79319
ENSDARG00000089411	TMEM136 (2 of 3)	A_15_P112352	0.272929	6.1651	1.33176	0.205287	-5.79337
ENSDARG00000035163	tmem136	A_15_P112352	0.272929	6.1651	1.33176	0.205287	-5.79337
ENSDARG00000069118	ppp2r5eb	A_15_P465315	0.266143	9.10697	1.33156	0.205351	-5.79362
ENSDARG00000080001	BX927308.3	A_15_P138971	0.289358	6.16438	1.33139	0.205408	-5.79384
ENSDARG00000053269	slc2a15b	A_15_P219476	0.295304	6.0943	1.33094	0.20555	-5.7944
ENSDARG00000004307	lypd6	A_15_P103261	0.22261	6.85315	1.33092	0.205558	-5.79443
ENSDARG00000056633	fgf13b	A_15_P365790	0.337861	6.8902	1.33041	0.205721	-5.79506
ENSDARG00000036965	rnf24	A_15_P366130	0.363769	8.47061	1.32979	0.20592	-5.79583
ENSDARG00000061952	si:dkey-245p14.6	A_15_P200171	0.318328	9.36164	1.32943	0.206035	-5.79627
ENSDARG00000009607	ccnc	A_15_P158886	0.314929	8.47574	1.32933	0.206066	-5.79639
ENSDARG00000054220	ap4s1	A_15_P203171	0.297915	7.57659	1.32911	0.206138	-5.79667
ENSDARG00000026491	lamb1a	A_15_P108322	0.275948	11.6662	1.32755	0.206638	-5.7986
ENSDARG00000055996	rps8a	A_15_P334784	0.249561	13.3024	1.32702	0.206809	-5.79925
ENSDARG00000082048	SNORD38	A_15_P334784	0.249561	13.3024	1.32702	0.206809	-5.79925
ENSDARG00000015966	yaf2	A_15_P107709	0.26185	8.56026	1.32697	0.206825	-5.79932
ENSDARG00000016743	angel2	A_15_P103283	0.328454	8.60862	1.32691	0.206845	-5.79939
ENSDARG00000032261	rngtt	A_15_P153256	0.325628	6.16346	1.32424	0.207706	-5.80269
ENSDARG00000055158	prox1a	A_15_P287991	0.296857	5.99585	1.32421	0.207714	-5.80272
ENSDARG00000053487	osbp2	A_15_P158496	0.276266	6.04864	1.3239	0.207817	-5.80312
ENSDARG00000079613	sall3	A_15_P364675	0.45969	7.70404	1.32345	0.207961	-5.80367
ENSDARG00000070098	lcorl	A_15_P200336	0.260021	6.64175	1.32339	0.20798	-5.80374
ENSDARG00000039770	dync2li1	A_15_P107348	0.307514	6.6979	1.32308	0.208081	-5.80413
ENSDARG00000018476	pak2b	A_15_P134856	0.190381	12.6075	1.32212	0.208392	-5.80531
ENSDARG00000016968	tmem214	A_15_P115979	0.263146	10.8573	1.32211	0.208395	-5.80533
ENSDARG00000017975	akd1	A_15_P184301	0.436164	7.84752	1.32153	0.208583	-5.80604
ENSDARG00000021913	si:ch211-199m3.4	A_15_P184301	0.436164	7.84752	1.32153	0.208583	-5.80604
ENSDARG00000058220	tada3l	A_15_P100234	0.399594	8.68253	1.32131	0.208653	-5.80631
ENSDARG00000059398	myef2	A_15_P104491	0.18477	13.0004	1.32119	0.208694	-5.80646
ENSDARG00000052099	agxta	A_15_P366555	0.390988	8.00349	1.32114	0.208709	-5.80652
ENSDARG00000069608	PALM2	A_15_P157431	0.240213	6.03528	1.32082	0.208813	-5.80692
ENSDARG00000058711	CABZ01081656.1	A_15_P166101	0.223127	5.89505	1.32052	0.208909	-5.80728
ENSDARG00000096280	ighz	A_15_P133141	0.256497	5.90939	1.32041	0.208946	-5.80742
ENSDARG00000058206	sb:cb252	A_15_P190471	0.513234	7.94266	1.32038	0.208957	-5.80746
ENSDARG00000013079	tubgcp2	A_15_P120432	0.331665	6.52649	1.31919	0.209342	-5.80893
ENSDARG00000076895	flrt3	A_15_P112087	0.233842	6.97899	1.31892	0.209431	-5.80926
ENSDARG00000023766	gnsa	A_15_P160071	0.228234	7.68388	1.31773	0.209818	-5.81073
ENSDARG00000069787	tmc6	A_15_P395155	0.295713	6.0545	1.31722	0.209983	-5.81135
ENSDARG00000061138	senp7	A_15_P139051	0.212131	7.83655	1.31629	0.210287	-5.8125
ENSDARG00000017242	FAM59A	A_15_P103155	0.366665	6.79569	1.31624	0.210302	-5.81255
ENSDARG00000024561	nolc1	A_15_P196956	0.240985	11.2068	1.31612	0.210342	-5.8127
ENSDARG00000038978	dnajb4	A_15_P113943	0.23475	7.81044	1.31611	0.210345	-5.81272
ENSDARG00000008255	cnot6	A_15_P115377	0.239652	12.5142	1.31579	0.21045	-5.81311
ENSDARG00000078458	PPP1R37 (2 of 2)	A_15_P177731	0.31473	8.15736	1.31502	0.2107	-5.81405
ENSDARG00000061010	PPP1R37 (1 of 2)	A_15_P177731	0.31473	8.15736	1.31502	0.2107	-5.81405
ENSDARG00000053792	si:rp71-1g18.1	A_15_P199026	0.186648	9.90366	1.31475	0.210789	-5.81439
ENSDARG00000068404	tbcb	A_15_P110501	0.225229	9.34353	1.31403	0.211025	-5.81527
ENSDARG00000068576	olfcd3	A_15_P168366	0.264966	5.68048	1.31384	0.211087	-5.81551
ENSDARG00000038359	enosf1	A_15_P148371	0.301006	6.9795	1.31307	0.21134	-5.81645
ENSDARG00000093521	B3GNT3 (2 of 4)	A_15_P102625	0.267696	6.34629	1.31246	0.211538	-5.8172
ENSDARG00000079039	BX950862.5	A_15_P145327	0.324649	5.75867	1.31245	0.211543	-5.81721
ENSDARG00000035692	rps3a	A_15_P119082	0.254141	14.3428	1.3124	0.21156	-5.81728
ENSDARG00000025747	mapk10	A_15_P153936	0.303818	6.22079	1.31236	0.211573	-5.81733
ENSDARG00000000529	ofd1	A_15_P596567	0.260573	7.19061	1.31172	0.211781	-5.81811
ENSDARG00000074765	mhc1ze	A_15_P186746	0.20982	5.98827	1.31064	0.212138	-5.81944
ENSDARG00000037921	gng13b	A_15_P223821	0.349589	9.43568	1.30978	0.212418	-5.82048
ENSDARG00000057010	si:dkey-154b15.1	A_15_P182331	0.270727	6.82115	1.30879	0.212746	-5.8217
ENSDARG00000059202	TSPAN2 (2 of 2)	A_15_P209686	0.252277	6.8719	1.30843	0.212863	-5.82214
ENSDARG00000011909	itpr2	A_15_P168061	0.248468	7.39269	1.30841	0.212869	-5.82216
ENSDARG00000026333	xkr7	A_15_P183236	0.490865	8.21905	1.30725	0.213251	-5.82358
ENSDARG00000003697	slc5a8l	A_15_P192966	0.17808	7.425	1.30716	0.213284	-5.8237
ENSDARG00000057210	has3	A_15_P102098	0.188559	6.002	1.30698	0.21334	-5.82391
ENSDARG00000012667	tfap2b	A_15_P120430	0.259399	5.62965	1.30598	0.213673	-5.82514
ENSDARG00000068013	purb	A_15_P112165	0.266781	8.83731	1.30542	0.213855	-5.82582
ENSDARG00000006008	dct	A_15_P155916	0.459546	6.45939	1.30479	0.214064	-5.82659
ENSDARG00000020132	gpr34l	A_15_P116244	0.312135	5.95121	1.30389	0.214363	-5.82769
ENSDARG00000004736	pacrg	A_15_P118854	0.381425	11.3776	1.3027	0.214759	-5.82915
ENSDARG00000035595	ficd	A_15_P143491	0.217785	8.32631	1.30229	0.214894	-5.82965
ENSDARG00000093739	C9H17orf105	A_15_P442945	0.210045	5.52728	1.30095	0.215339	-5.83128
ENSDARG00000092558	or123-1	A_15_P180611	0.247994	6.35829	1.30075	0.215406	-5.83152
ENSDARG00000016724	C15H11orf57	A_15_P165421	0.288642	5.88648	1.30039	0.215526	-5.83196
ENSDARG00000058569	si:dkey-30c15.9	A_15_P167561	0.562414	8.17491	1.2995	0.215821	-5.83304
ENSDARG00000023516	ctage5	A_15_P105340	0.244236	13.3782	1.29932	0.215882	-5.83327
ENSDARG00000062420	nfia	A_15_P100782	0.198658	6.07252	1.2989	0.216023	-5.83378
ENSDARG00000014674	acsl3b	A_15_P471720	0.253662	8.64123	1.29861	0.216117	-5.83413
ENSDARG00000040045	cldn1	A_15_P117602	0.245457	6.10145	1.2986	0.216124	-5.83415
ENSDARG00000055966	cflar	A_15_P494942	0.227157	5.75141	1.29736	0.216536	-5.83565
ENSDARG00000027131	tmem169	A_15_P494942	0.227157	5.75141	1.29736	0.216536	-5.83565
ENSDARG00000019205	fam120c	A_15_P415990	0.425683	7.737	1.29691	0.216685	-5.8362
ENSDARG00000053467	gtpbp1	A_15_P112656	0.202338	10.1517	1.29375	0.217745	-5.84004
ENSDARG00000017049	adsl	A_15_P104855	0.358595	10.2865	1.29336	0.217874	-5.84051
ENSDARG00000079854	SCYL1 (2 of 2)	A_15_P370680	0.274385	6.59166	1.29222	0.21826	-5.8419
ENSDARG00000009017	SCYL1 (1 of 2)	A_15_P370680	0.274385	6.59166	1.29222	0.21826	-5.8419
ENSDARG00000018263	pdia2	A_15_P100991	0.246472	5.6727	1.29172	0.218427	-5.84251
ENSDARG00000057166	C13H10orf11	A_15_P161301	0.220169	6.92008	1.29165	0.218451	-5.84259
ENSDARG00000077530	ahctf1	A_15_P202591	0.241381	10.024	1.29127	0.218576	-5.84304
ENSDARG00000036687	bcl9	A_15_P116973	0.207198	11.5073	1.29063	0.218792	-5.84382
ENSDARG00000007791	ppp2r1a	A_15_P115170	0.220033	9.99394	1.29044	0.218857	-5.84405
ENSDARG00000019260	dhrs9	A_15_P109524	0.312953	6.30422	1.28971	0.219103	-5.84494
ENSDARG00000078665	zgc:165603	A_15_P174766	0.205019	5.65869	1.28961	0.219136	-5.84505
ENSDARG00000030547	rnd1	A_15_P133326	0.404986	5.94942	1.28948	0.219181	-5.84522
ENSDARG00000055183	etv1	A_15_P141866	0.248841	5.90966	1.28897	0.219352	-5.84583
ENSDARG00000058848	MCOLN1 (1 of 2)	A_15_P186816	0.301872	6.75878	1.2889	0.219376	-5.84592
ENSDARG00000016160	gmpr	A_15_P176666	0.255914	6.90002	1.28879	0.219415	-5.84605
ENSDARG00000021318	capg	A_15_P101928	0.355126	8.45895	1.28857	0.219488	-5.84632
ENSDARG00000035074	RTEL1	A_15_P346685	0.258843	6.96355	1.28794	0.219701	-5.84708
ENSDARG00000019117	parvb	A_15_P173456	0.343283	6.97585	1.28683	0.220075	-5.84842
ENSDARG00000014403	lnpep	A_15_P134866	0.230847	7.64377	1.28656	0.220168	-5.84875
ENSDARG00000079102	PRRG3	A_15_P568662	0.322411	5.93672	1.28653	0.220178	-5.84879
ENSDARG00000052379	CCDC22	A_15_P173401	0.489066	7.46906	1.28645	0.220204	-5.84888
ENSDARG00000078894	hemk1	A_15_P298941	0.293927	6.09481	1.2859	0.22039	-5.84954
ENSDARG00000056783	raraa	A_15_P116342	0.311659	6.81858	1.28442	0.220894	-5.85134
ENSDARG00000056723	FHAD1	A_15_P205861	0.298894	5.65998	1.28431	0.22093	-5.85146
ENSDARG00000079530	si:dkey-17m8.1	A_15_P307691	0.263598	9.04114	1.2838	0.221103	-5.85208
ENSDARG00000040238	pank4	A_15_P107663	0.320467	6.60881	1.2836	0.22117	-5.85232
ENSDARG00000039215	arrb2a	A_15_P116117	0.234854	7.65363	1.28349	0.221209	-5.85246
ENSDARG00000005926	ak2	A_15_P107427	0.258961	10.7901	1.28272	0.221471	-5.85338
ENSDARG00000016490	RAB11FIP3	A_15_P139706	0.281093	10.2745	1.2826	0.221513	-5.85353
ENSDARG00000076313	si:ch211-240l19.7	A_15_P375100	0.20694	5.53258	1.28258	0.221518	-5.85355
ENSDARG00000027290	nrp1b	A_15_P199236	0.24693	5.65252	1.28254	0.221532	-5.8536
ENSDARG00000018856	dclk1	A_15_P109266	0.270114	5.88206	1.28184	0.221769	-5.85444
ENSDARG00000024642	pip5k1ab	A_15_P207261	0.372956	8.00176	1.28175	0.2218	-5.85455
ENSDARG00000010042	dnm1a	A_15_P156271	0.210859	5.77836	1.28077	0.222134	-5.85573
ENSDARG00000092460	si:dkey-229d2.7	A_15_P146221	0.330079	7.0393	1.28056	0.222205	-5.85598
ENSDARG00000007396	rnd3b	A_15_P103017	0.28807	6.78378	1.2804	0.22226	-5.85618
ENSDARG00000061368	klf13	A_15_P208476	0.309234	7.43607	1.2804	0.22226	-5.85618
ENSDARG00000005679	TRIP10	A_15_P119882	0.474924	8.17326	1.27992	0.222424	-5.85675
ENSDARG00000058578	ccdc106	A_15_P171716	0.262208	6.91494	1.27909	0.222708	-5.85775
ENSDARG00000076472	ovol1	A_15_P178226	0.237798	7.01809	1.27882	0.222801	-5.85809
ENSDARG00000061634	zgc:158614	A_15_P161981	0.373336	6.21644	1.27852	0.222903	-5.85844
ENSDARG00000014171	bloc1s1	A_15_P120625	0.207501	8.845	1.27787	0.223126	-5.85923
ENSDARG00000089168	EXT1 (1 of 2)	A_15_P169296	0.239702	7.43495	1.27683	0.223481	-5.86047
ENSDARG00000005593	RXRG (1 of 2)	A_15_P104947	0.225923	6.67189	1.27682	0.223485	-5.86049
ENSDARG00000052074	BX957362.1	A_15_P144856	0.28364	7.15778	1.27596	0.22378	-5.86152
ENSDARG00000078326	arhgap10	A_15_P116989	0.286675	7.28272	1.27572	0.22386	-5.8618
ENSDARG00000037363	st5	A_15_P116674	0.292654	5.57804	1.27541	0.223968	-5.86218
ENSDARG00000019526	agfg1b	A_15_P111436	0.31153	8.88936	1.27486	0.224155	-5.86283
ENSDARG00000042545	sema3ga	A_15_P140436	0.277503	6.07395	1.27472	0.224205	-5.86301
ENSDARG00000015749	hps3	A_15_P105199	0.212024	6.82984	1.27245	0.224984	-5.86572
ENSDARG00000016235	rbp1a	A_15_P119690	0.246422	5.86907	1.27184	0.225197	-5.86646
ENSDARG00000090538	si:ch211-154o6.3	A_15_P178406	0.472702	7.27326	1.27171	0.22524	-5.86661
ENSDARG00000005941	yes1	A_15_P101191	0.253376	12.0183	1.27159	0.225282	-5.86676
ENSDARG00000090190	bcam	A_15_P148871	0.314747	6.62233	1.27088	0.225526	-5.86761
ENSDARG00000068382	pglyrp5	A_15_P168526	0.28549	5.87105	1.27011	0.225794	-5.86854
ENSDARG00000020746	gfi1.1	A_15_P106860	0.273727	8.1488	1.27009	0.225799	-5.86855
ENSDARG00000087186	CR548630.1	A_15_P469130	0.259178	6.69274	1.26974	0.225921	-5.86898
ENSDARG00000056112	pikfyve	A_15_P201711	0.271276	6.09795	1.2697	0.225935	-5.86902
ENSDARG00000003475	sult1st5	A_15_P379100	0.255926	6.01132	1.26942	0.226031	-5.86936
ENSDARG00000088137	GPR64 (1 of 2)	A_15_P412445	0.290782	6.83543	1.26858	0.226321	-5.87036
ENSDARG00000060879	SLC28A2	A_15_P200951	0.211866	5.9713	1.26729	0.226768	-5.8719
ENSDARG00000060175	ARHGAP24	A_15_P181371	0.235371	8.07715	1.26725	0.226781	-5.87195
ENSDARG00000018272	wdr33	A_15_P201066	0.30554	9.89001	1.26546	0.227404	-5.87409
ENSDARG00000089727	ASPSCR1 (1 of 2)	A_15_P170651	0.25691	9.18707	1.26545	0.227406	-5.8741
ENSDARG00000070396	serpinb1l2	A_15_P194936	0.267306	6.59217	1.26466	0.227682	-5.87505
ENSDARG00000035907	fam49a	A_15_P112422	0.31068	11.1883	1.26451	0.227734	-5.87522
ENSDARG00000038917	RAD50	A_15_P202121	0.219292	8.24976	1.26418	0.227848	-5.87561
ENSDARG00000052150	pbx4	A_15_P111219	0.464334	11.2414	1.26411	0.227872	-5.8757
ENSDARG00000070568	atad5a	A_15_P187376	0.244322	7.92136	1.26153	0.228771	-5.87877
ENSDARG00000055349	pknox2	A_15_P194276	0.348125	5.89843	1.26072	0.229054	-5.87973
ENSDARG00000036501	rab39b	A_15_P206091	0.261741	5.60564	1.25973	0.2294	-5.88091
ENSDARG00000027419	gad1b	A_15_P130536	0.271296	5.68349	1.25933	0.229541	-5.88139
ENSDARG00000070956	tecra	A_15_P186961	0.278742	5.76831	1.25924	0.229572	-5.8815
ENSDARG00000031911	TNS3 (2 of 3)	A_15_P185076	0.30463	9.29294	1.25902	0.229649	-5.88176
ENSDARG00000086777	CABZ01055170.1	A_15_P173161	0.277398	10.0256	1.25869	0.229765	-5.88215
ENSDARG00000055561	c1galt1b	A_15_P108215	0.254373	7.79684	1.25832	0.229892	-5.88258
ENSDARG00000036017	paqr7a	A_15_P205366	0.210722	5.73455	1.25825	0.229918	-5.88267
ENSDARG00000094832	F13A1 (2 of 3)	A_15_P156336	0.234028	6.70778	1.25663	0.230488	-5.8846
ENSDARG00000076076	CRTC1 (2 of 2)	A_15_P364400	0.247139	6.24171	1.25645	0.23055	-5.88481
ENSDARG00000038405	zgc:153921	A_15_P143596	0.240657	7.07444	1.25595	0.230726	-5.8854
ENSDARG00000061303	oca2	A_15_P185761	0.234846	5.82452	1.25542	0.230911	-5.88603
ENSDARG00000041685	BX663520.1	A_15_P165399	0.254241	6.20887	1.25535	0.230937	-5.88611
ENSDARG00000056642	hdac9b	A_15_P116031	0.199667	5.96805	1.2551	0.231026	-5.88641
ENSDARG00000016213	BX088711.1	A_15_P186911	0.285938	5.67059	1.25495	0.231077	-5.88659
ENSDARG00000005185	cpn1	A_15_P117204	0.270963	7.77874	1.25467	0.231176	-5.88692
ENSDARG00000014994	tbp	A_15_P114923	0.286337	9.93746	1.25427	0.231316	-5.88739
ENSDARG00000091085	lepa	A_15_P167696	0.301483	5.87487	1.25417	0.231353	-5.88751
ENSDARG00000070352	hoxc12a	A_15_P130931	0.434136	6.78529	1.25297	0.231776	-5.88894
ENSDARG00000004026	chrm5a	A_15_P139536	0.26407	6.3318	1.25295	0.231782	-5.88896
ENSDARG00000002994	itpkc	A_15_P180716	0.199095	8.83017	1.25294	0.231786	-5.88897
ENSDARG00000062634	kat2b	A_15_P206641	0.219158	5.9361	1.25264	0.231892	-5.88933
ENSDARG00000011510	rcc2	A_15_P120247	0.253021	12.3248	1.25263	0.231893	-5.88933
ENSDARG00000010032	cmtm7	A_15_P567709	0.299481	8.92458	1.25243	0.231966	-5.88957
ENSDARG00000004789	si:ch211-181p13.1	A_15_P138051	0.298008	6.07894	1.25236	0.23199	-5.88965
ENSDARG00000094171	si:dkeyp-122a9.3	A_15_P138051	0.298008	6.07894	1.25236	0.23199	-5.88965
ENSDARG00000021150	valopa	A_15_P110493	0.248449	6.79008	1.25192	0.232144	-5.89017
ENSDARG00000007362	sft2d1	A_15_P104144	0.267625	7.1218	1.25163	0.232248	-5.89052
ENSDARG00000093950	si:dkey-83m22.8	A_15_P179586	0.264044	5.7945	1.25151	0.23229	-5.89066
ENSDARG00000069765	SYNGAP1 (2 of 2)	A_15_P204881	0.409451	7.13749	1.25114	0.232421	-5.8911
ENSDARG00000043665	glrx5	A_15_P120132	0.381744	9.81346	1.25098	0.232477	-5.89129
ENSDARG00000012311	myoz2a	A_15_P171521	0.244759	5.95773	1.25027	0.232729	-5.89213
ENSDARG00000069450	cx41.8	A_15_P172931	0.222853	8.80347	1.24834	0.233411	-5.8944
ENSDARG00000026383	BX908759.3	A_15_P188556	0.263684	5.75382	1.24825	0.233443	-5.89451
ENSDARG00000094637	si:ch211-185o22.2	A_15_P241366	0.258453	5.77418	1.24801	0.233528	-5.89479
ENSDARG00000040237	mef2d	A_15_P204261	0.29497	7.09119	1.24787	0.233577	-5.89495
ENSDARG00000069343	GPR75	A_15_P157671	0.296141	6.37595	1.24747	0.233721	-5.89543
ENSDARG00000086654	CT027762.4	A_15_P108307	0.276166	5.75121	1.24688	0.233931	-5.89613
ENSDARG00000001994	stxbp1a	A_15_P162971	0.216937	5.85883	1.24683	0.233948	-5.89619
ENSDARG00000031952	mb	A_15_P188516	0.186438	5.74268	1.2466	0.234029	-5.89646
ENSDARG00000007231	ryk	A_15_P161881	0.344062	9.54027	1.24619	0.234175	-5.89694
ENSDARG00000008398	cacna1c	A_15_P173086	0.199887	5.83851	1.24557	0.234395	-5.89767
ENSDARG00000055523	oat	A_15_P174241	0.190823	5.61109	1.24554	0.234406	-5.89771
ENSDARG00000039174	olfm3b	A_15_P572317	0.227119	5.67936	1.2448	0.234669	-5.89858
ENSDARG00000059054	pdk2	A_15_P135166	0.214576	5.63272	1.24398	0.23496	-5.89954
ENSDARG00000035420	ophn1	A_15_P109999	0.427742	6.96275	1.24383	0.235014	-5.89972
ENSDARG00000070168	zgc:165473	A_15_P141691	0.258007	8.48193	1.2435	0.235134	-5.90012
ENSDARG00000053620	ebi3	A_15_P286051	0.268226	6.70633	1.24311	0.235272	-5.90057
ENSDARG00000029764	mef2ca	A_15_P236606	0.259367	6.26909	1.24311	0.235273	-5.90057
ENSDARG00000093349	si:ch211-141e20.2	A_15_P201381	0.191534	5.75093	1.24307	0.235287	-5.90062
ENSDARG00000009121	CHRM1 (2 of 2)	A_15_P146811	0.247371	5.87562	1.24284	0.235368	-5.90089
ENSDARG00000029402	sort1a	A_15_P151906	0.257545	9.69795	1.2419	0.235704	-5.90199
ENSDARG00000008727	ranbp3	A_15_P161266	0.366321	8.04912	1.24182	0.235734	-5.90209
ENSDARG00000078729	ccrl1a	A_15_P560357	0.293749	6.80718	1.24181	0.235737	-5.9021
ENSDARG00000008414	exoc3l2a	A_15_P146881	0.211834	8.36544	1.24177	0.235749	-5.90214
ENSDARG00000038709	MYADM (1 of 2)	A_15_P199111	0.224311	6.05983	1.24139	0.235885	-5.90259
ENSDARG00000055945	asph	A_15_P198751	0.186738	11.7288	1.24089	0.236067	-5.90319
ENSDARG00000060841	PIK3C2A	A_15_P200961	0.298002	7.21984	1.24039	0.236246	-5.90377
ENSDARG00000044634	tbce	A_15_P141051	0.241612	8.84445	1.24023	0.236302	-5.90396
ENSDARG00000041373	FCF1	A_15_P108491	0.254761	11.5594	1.23988	0.236425	-5.90436
ENSDARG00000088453	or111-7	A_15_P149046	0.240086	5.64326	1.23899	0.236746	-5.90541
ENSDARG00000071467	zbtb33	A_15_P505972	0.35425	7.88648	1.23862	0.236877	-5.90584
ENSDARG00000089159	si:dkeyp-89c11.2	A_15_P101718	0.249202	8.15356	1.23796	0.237114	-5.90662
ENSDARG00000002300	p2rx2	A_15_P116023	0.315313	6.07545	1.23722	0.237382	-5.90749
ENSDARG00000057649	si:ch211-195k18.2	A_15_P164246	0.337168	7.12077	1.23717	0.237399	-5.90754
ENSDARG00000021838	rps23	A_15_P180326	0.200618	14.0696	1.23695	0.23748	-5.90781
ENSDARG00000054707	dhx8	A_15_P110464	0.217859	11.2659	1.23644	0.237663	-5.90841
ENSDARG00000071543	si:dkey-42i9.7	A_15_P137921	0.271445	10.0763	1.23548	0.238007	-5.90953
ENSDARG00000058702	vax2	A_15_P106887	0.222148	7.4946	1.23468	0.238295	-5.91046
ENSDARG00000091785	hel_dr4	A_15_P112984	0.373391	8.67592	1.23428	0.238441	-5.91093
ENSDARG00000071288	si:dkeyp-44b8.8	A_15_P183111	0.284304	8.15039	1.23415	0.238487	-5.91108
ENSDARG00000016773	socs8	A_15_P120673	0.206839	6.74385	1.23399	0.238543	-5.91126
ENSDARG00000061543	ccdc85b	A_15_P190826	0.380387	9.2173	1.23361	0.238681	-5.91171
ENSDARG00000090844	CABZ01054965.1	A_15_P202256	0.257706	6.2462	1.23355	0.238702	-5.91178
ENSDARG00000053386	WDR27 (2 of 2)	A_15_P175551	0.245997	5.66099	1.23325	0.23881	-5.91213
ENSDARG00000015797	mmp13b	A_15_P103588	0.321539	6.56002	1.23214	0.239211	-5.91343
ENSDARG00000012981	osbpl7	A_15_P364920	0.217477	6.68277	1.23195	0.239282	-5.91366
ENSDARG00000013787	gucy1a3	A_15_P110820	0.309216	7.11191	1.2316	0.23941	-5.91407
ENSDARG00000092527	si:ch211-261e11.2p	A_15_P140333	0.299977	9.71491	1.23154	0.23943	-5.91413
ENSDARG00000095057	si:dkey-103d23.3	A_15_P140333	0.299977	9.71491	1.23154	0.23943	-5.91413
ENSDARG00000094668	si:ch211-51a19.5	A_15_P140333	0.299977	9.71491	1.23154	0.23943	-5.91413
ENSDARG00000045708	adm2	A_15_P119688	0.219491	6.62048	1.23088	0.239669	-5.91491
ENSDARG00000079564	vmhc	A_15_P119042	0.223283	9.71769	1.23056	0.239784	-5.91528
ENSDARG00000009262	FAR2	A_15_P194501	0.376879	8.22296	1.22987	0.240033	-5.91608
ENSDARG00000012656	atf6	A_15_P184286	0.249927	9.80717	1.22986	0.240038	-5.9161
ENSDARG00000013492	zbtb34	A_15_P106160	0.244686	7.88451	1.22975	0.240077	-5.91622
ENSDARG00000053496	GEMIN8	A_15_P116990	0.294805	7.96661	1.2295	0.240169	-5.91651
ENSDARG00000058207	ABI2 (2 of 2)	A_15_P507262	0.35675	9.35784	1.22836	0.240583	-5.91785
ENSDARG00000008788	camk1gb	A_15_P206966	0.293611	5.86285	1.22832	0.240598	-5.91789
ENSDARG00000005600	bmpr1ba	A_15_P130166	0.235078	7.19241	1.22829	0.240608	-5.91793
ENSDARG00000027424	slc25a3a	A_15_P115516	0.435996	5.90017	1.22823	0.240629	-5.91799
ENSDARG00000053571	adob	A_15_P114421	0.343942	7.86015	1.22665	0.241202	-5.91983
ENSDARG00000033172	nr2f5	A_15_P113669	0.458965	6.79749	1.22563	0.241574	-5.92102
ENSDARG00000090526	C12H10orf81 (1 of 3)	A_15_P169726	0.253733	5.60746	1.22449	0.241991	-5.92235
ENSDARG00000062103	ankrd24	A_15_P138291	0.291477	5.64553	1.22406	0.242148	-5.92285
ENSDARG00000062538	si:dkey-215k6.1	A_15_P501087	0.255425	10.2198	1.22398	0.242176	-5.92294
ENSDARG00000070423	zgc:153157	A_15_P140356	0.240561	7.05888	1.22355	0.242334	-5.92344
ENSDARG00000054026	MUSTN1 (2 of 2)	A_15_P185906	0.29172	6.52604	1.22339	0.242392	-5.92362
ENSDARG00000014008	cwc22	A_15_P178181	0.402761	12.4062	1.22316	0.242475	-5.92389
ENSDARG00000070124	ptpn23a	A_15_P119461	0.275564	7.92802	1.22316	0.242475	-5.92389
ENSDARG00000043436	si:dkey-5n18.1	A_15_P192126	0.224571	6.79172	1.22304	0.242519	-5.92403
ENSDARG00000021997	C20H6orf165	A_15_P191601	0.261097	8.12637	1.22298	0.242541	-5.9241
ENSDARG00000053358	BASP1	A_15_P210546	0.212256	7.54765	1.22268	0.242652	-5.92445
ENSDARG00000077991	WDR1	A_15_P103287	0.316368	10.8565	1.22118	0.2432	-5.92619
ENSDARG00000069529	zgc:153981	A_15_P104413	0.260682	5.96077	1.2201	0.243595	-5.92744
ENSDARG00000021916	vax1	A_15_P104292	0.211337	6.41848	1.21934	0.243877	-5.92833
ENSDARG00000044545	zgc:77262	A_15_P379415	0.293193	11.8062	1.21882	0.244067	-5.92893
ENSDARG00000017180	npc1	A_15_P349475	0.233152	10.6766	1.21868	0.244119	-5.92909
ENSDARG00000015717	flt4	A_15_P195331	0.194941	7.40819	1.21794	0.244389	-5.92994
ENSDARG00000045528	fgd6	A_15_P168846	0.258068	8.76376	1.21721	0.244657	-5.93079
ENSDARG00000071692	PREX2	A_15_P156491	0.283615	5.96059	1.21687	0.244784	-5.93119
ENSDARG00000036728	si:dkey-211g8.1	A_15_P153536	0.226797	5.76737	1.2167	0.244845	-5.93138
ENSDARG00000070644	ttpal	A_15_P111704	0.176284	7.24417	1.21663	0.244871	-5.93146
ENSDARG00000023713	aqp1a.1	A_15_P206891	0.195789	5.66526	1.21646	0.244933	-5.93166
ENSDARG00000039974	RAI14	A_15_P162721	0.284418	12.7064	1.21583	0.245168	-5.93239
ENSDARG00000036387	dync1li1	A_15_P176021	0.237972	6.0798	1.21557	0.245261	-5.93268
ENSDARG00000054515	CR925773.1	A_15_P158376	0.263886	6.06881	1.21547	0.2453	-5.93281
ENSDARG00000086266	CU467905.1	A_15_P158376	0.263886	6.06881	1.21547	0.2453	-5.93281
ENSDARG00000013266	colec11	A_15_P107376	0.243417	5.64703	1.21532	0.245355	-5.93298
ENSDARG00000017298	plek	A_15_P175921	0.224153	5.69	1.21471	0.245579	-5.93368
ENSDARG00000039273	fbln5	A_15_P218131	0.290772	6.76797	1.21462	0.245612	-5.93378
ENSDARG00000090892	or117-1	A_15_P364630	0.212798	5.57218	1.2144	0.245695	-5.93404
ENSDARG00000017312	lmbrd2b	A_15_P104512	0.174348	6.12473	1.21432	0.245725	-5.93414
ENSDARG00000003317	si:dkeyp-35f12.3	A_15_P158596	0.31883	6.13257	1.21413	0.245793	-5.93435
ENSDARG00000042760	stk10	A_15_P101268	0.239556	15.4558	1.2139	0.245879	-5.93462
ENSDARG00000004658	zgc:101810	A_15_P161366	0.286584	6.15209	1.21354	0.246012	-5.93504
ENSDARG00000023220	selt2	A_15_P132696	0.227684	9.08283	1.21323	0.246126	-5.93539
ENSDARG00000036247	tmem144b	A_15_P432340	0.29735	7.62147	1.2132	0.246136	-5.93542
ENSDARG00000076833	atp1b1b	A_15_P135196	0.46336	6.74878	1.21289	0.246253	-5.93579
ENSDARG00000035149	pex12	A_15_P170196	0.416674	6.09981	1.21208	0.246552	-5.93672
ENSDARG00000063600	KCTD14	A_15_P167431	0.191602	5.49658	1.21195	0.246599	-5.93687
ENSDARG00000010572	slc25a25a	A_15_P101805	0.506161	7.60096	1.21191	0.246616	-5.93692
ENSDARG00000014878	CHD1	A_15_P158556	0.197575	10.4263	1.21121	0.246874	-5.93772
ENSDARG00000076351	FAM5C (2 of 3)	A_15_P117791	0.251504	6.02824	1.2098	0.247398	-5.93935
ENSDARG00000004023	isl1	A_15_P143151	0.187227	6.11434	1.20966	0.247447	-5.9395
ENSDARG00000035332	C10H21orf59	A_15_P112246	0.299925	7.01547	1.20922	0.247612	-5.94001
ENSDARG00000008305	hand2	A_15_P195461	0.242315	6.06521	1.20826	0.247969	-5.94112
ENSDARG00000086112	CKAP2	A_15_P215156	0.404963	8.05482	1.20778	0.248147	-5.94167
ENSDARG00000013236	dhcr24	A_15_P162116	0.181109	5.98761	1.20673	0.248538	-5.94287
ENSDARG00000042900	gtpbp1l	A_15_P120533	0.300352	7.88145	1.20652	0.248618	-5.94312
ENSDARG00000074966	or102-3	A_15_P213183	0.226531	5.68808	1.20646	0.24864	-5.94319
ENSDARG00000059190	tlk1b	A_15_P115981	0.228777	11.0881	1.20633	0.248687	-5.94333
ENSDARG00000038569	fzd8b	A_15_P193756	0.326653	9.41655	1.20588	0.248855	-5.94385
ENSDARG00000007323	chmp4b	A_15_P212066	0.255163	9.61918	1.20577	0.248895	-5.94398
ENSDARG00000060238	UACA (1 of 2)	A_15_P144421	0.463652	9.12936	1.20449	0.249373	-5.94544
ENSDARG00000004529	zgc:173742	A_15_P393870	0.398723	7.39802	1.20444	0.249394	-5.94551
ENSDARG00000045856	fgf6b	A_15_P164051	0.226443	5.98323	1.20443	0.249396	-5.94552
ENSDARG00000067829	ppargc1a	A_15_P135656	0.248369	5.97268	1.20398	0.249566	-5.94604
ENSDARG00000044280	opn1mw1	A_15_P366470	0.184748	5.57053	1.20391	0.24959	-5.94611
ENSDARG00000044279	opn1mw3	A_15_P366470	0.184748	5.57053	1.20391	0.24959	-5.94611
ENSDARG00000057248	SCLT1	A_15_P200016	0.277912	7.33473	1.20277	0.250016	-5.94742
ENSDARG00000004587	KAT5 (1 of 2)	A_15_P105078	0.198421	9.29849	1.20231	0.250188	-5.94794
ENSDARG00000016704	PBLD (1 of 2)	A_15_P103458	0.179755	5.61252	1.20097	0.250692	-5.94948
ENSDARG00000094974	zgc:101129	A_15_P103458	0.179755	5.61252	1.20097	0.250692	-5.94948
ENSDARG00000078073	nudt5	A_15_P304016	0.223073	8.16465	1.20042	0.250897	-5.95011
ENSDARG00000068918	map2k2b	A_15_P181366	0.308621	7.77592	1.20023	0.25097	-5.95033
ENSDARG00000009982	fam199x	A_15_P207196	0.276627	5.99957	1.20013	0.251008	-5.95045
ENSDARG00000074547	si:ch211-240l19.8	A_15_P115758	0.286367	5.68499	1.19976	0.251146	-5.95087
ENSDARG00000035954	tdp2b	A_15_P101523	0.246258	6.73858	1.19915	0.251376	-5.95157
ENSDARG00000075828	taar14j	A_15_P148615	0.28082	6.95945	1.19903	0.251421	-5.95171
ENSDARG00000025854	ddx51	A_15_P148726	0.236022	7.81704	1.19857	0.251592	-5.95222
ENSDARG00000053934	HDHD3	A_15_P170901	0.259038	7.73764	1.19792	0.251839	-5.95298
ENSDARG00000020301	os9	A_15_P208076	0.385872	6.88135	1.19789	0.251849	-5.95301
ENSDARG00000012945	tnfsf13b	A_15_P156146	0.324419	7.25874	1.19698	0.25219	-5.95404
ENSDARG00000011042	PGBD5	A_15_P197471	0.235146	5.79147	1.19676	0.252276	-5.9543
ENSDARG00000074789	ZNF473 (5 of 5)	A_15_P308791	0.236442	9.12486	1.1963	0.252449	-5.95482
ENSDARG00000095591	si:ch73-138e16.7	A_15_P308791	0.236442	9.12486	1.1963	0.252449	-5.95482
ENSDARG00000035598	coro1ca	A_15_P113873	0.198211	9.83814	1.19582	0.25263	-5.95537
ENSDARG00000030786	mpi	A_15_P206696	0.242944	6.45471	1.19553	0.252738	-5.9557
ENSDARG00000058115	fgfr2	A_15_P132406	0.338785	7.51784	1.19476	0.253029	-5.95658
ENSDARG00000067719	wwtr1	A_15_P192571	0.292291	6.59778	1.19397	0.253328	-5.95748
ENSDARG00000055313	slc12a10.1	A_15_P189618	0.365067	6.65607	1.19396	0.253333	-5.95749
ENSDARG00000013743	CR392362.1	A_15_P189618	0.365067	6.65607	1.19396	0.253333	-5.95749
ENSDARG00000021697	morn3	A_15_P104460	0.217616	6.1326	1.19292	0.253726	-5.95868
ENSDARG00000017321	kdr	A_15_P172556	0.230546	6.06177	1.19268	0.253817	-5.95895
ENSDARG00000025032	nr3c1	A_15_P190686	0.245093	6.10794	1.19207	0.254048	-5.95965
ENSDARG00000055232	fancc	A_15_P149981	0.298299	6.22007	1.19198	0.254083	-5.95975
ENSDARG00000055270	im:7149628	A_15_P203071	0.200175	5.9736	1.19195	0.254091	-5.95977
ENSDARG00000034826	park7	A_15_P224171	0.188068	6.29866	1.19187	0.254122	-5.95987
ENSDARG00000027017	ppp2r5a	A_15_P192101	0.342617	8.23932	1.19147	0.254274	-5.96032
[truncated: 14,450 more rows]
