# Supplementary material for: In Vivo Regulation of the Zebrafish Endoderm Progenitor Niche by T-Box Transcription Factors
Source: Cell Rep. 2017 Jun 27;19(13):2782–95. doi: 10.1016/j.celrep.2017.06.011 (PMC5494305; doi:10.1016/j.celrep.2017.06.011)
Supplement: Data S5. Anatomical Annotation Analysis of Genes Marked by Mixl1 ChIP-Seq Peaks Overlapping Smad2 and/or Eomesa ChIP-Seq Peaks, Related to Figure 6 — Also anatomical and functional annotation analysis of genes marked by Mixl1, Nanog, Mxtx2 and/or Pou5f3 related to Figures S5 and S6. [file mmc6.xlsx]

## Sheet: Mixl1_Smad2_Eomesa_ANAT_ANNOT
Anatomical annotation analysis of genes with common Mixl1/Smad2/Eomesa ChIP-seq peaks (nearest TSS ±100kb) using DAVID
Category	Term	Count	%	PValue	Genes	List Total	Pop Hits	Pop Total	Fold Enrichment	Bonferroni	Benjamini	FDR
ZFIN_ANATOMY	margin	17	33.3333	1.0579e-18	ENSDARG00000014277, ENSDARG00000015554, ENSDARG00000041341, ENSDARG00000017164, ENSDARG00000018968, ENSDARG00000006110, ENSDARG00000007329, ENSDARG00000010124, ENSDARG00000040216, ENSDARG00000037879, ENSDARG00000017821, ENSDARG00000023520, ENSDARG00000057328, ENSDARG00000003399, ENSDARG00000070914, ENSDARG00000012788, ENSDARG00000004256	36	197	9822	23.544	2.50722e-16	2.50722e-16	1.36276e-15
ZFIN_ANATOMY	marginal blastomere	7	13.7255	3.65874e-10	ENSDARG00000017821, ENSDARG00000023520, ENSDARG00000003399, ENSDARG00000018968, ENSDARG00000012788, ENSDARG00000004256, ENSDARG00000037879	36	27	9822	70.7346	8.67121e-08	4.3356e-08	4.7131e-07
ZFIN_ANATOMY	forerunner cell group	9	17.6471	2.06882e-09	ENSDARG00000040764, ENSDARG00000035694, ENSDARG00000003399, ENSDARG00000078004, ENSDARG00000041341, ENSDARG00000007329, ENSDARG00000010124, ENSDARG00000004256, ENSDARG00000037879	36	103	9822	23.8398	4.90311e-07	1.63437e-07	2.66501e-06
ZFIN_ANATOMY	tail bud	14	27.451	2.52982e-09	ENSDARG00000014277, ENSDARG00000017164, ENSDARG00000054823, ENSDARG00000006110, ENSDARG00000007329, ENSDARG00000021201, ENSDARG00000040216, ENSDARG00000037879, ENSDARG00000023520, ENSDARG00000040764, ENSDARG00000044774, ENSDARG00000003399, ENSDARG00000070914, ENSDARG00000004256	36	460	9822	8.30362	5.99567e-07	1.49892e-07	3.25885e-06
ZFIN_ANATOMY	shield	8	15.6863	3.55796e-09	ENSDARG00000015554, ENSDARG00000040764, ENSDARG00000003399, ENSDARG00000070914, ENSDARG00000006110, ENSDARG00000012788, ENSDARG00000021201, ENSDARG00000014018	36	69	9822	31.6329	8.43236e-07	1.68647e-07	4.58328e-06
ZFIN_ANATOMY	blastodisc	6	11.7647	5.70373e-08	ENSDARG00000015554, ENSDARG00000017164, ENSDARG00000018968, ENSDARG00000070914, ENSDARG00000006110, ENSDARG00000037879	36	30	9822	54.5667	1.35178e-05	2.25297e-06	7.34741e-05
ZFIN_ANATOMY	hypoblast	7	13.7255	1.45298e-07	ENSDARG00000015554, ENSDARG00000017821, ENSDARG00000037116, ENSDARG00000018968, ENSDARG00000052947, ENSDARG00000077473, ENSDARG00000037879	36	70	9822	27.2833	3.44351e-05	4.91937e-06	0.000187169
ZFIN_ANATOMY	mesoderm	10	19.6078	7.40529e-07	ENSDARG00000015554, ENSDARG00000017821, ENSDARG00000040764, ENSDARG00000003399, ENSDARG00000037116, ENSDARG00000006110, ENSDARG00000052947, ENSDARG00000007329, ENSDARG00000004256, ENSDARG00000040216	36	301	9822	9.06423	0.00017549	2.19379e-05	0.000953928
ZFIN_ANATOMY	neural plate	12	23.5294	1.22904e-06	ENSDARG00000015554, ENSDARG00000040764, ENSDARG00000035694, ENSDARG00000003399, ENSDARG00000006110, ENSDARG00000052947, ENSDARG00000010124, ENSDARG00000004256, ENSDARG00000021201, ENSDARG00000077473, ENSDARG00000040216, ENSDARG00000037879	36	527	9822	6.21252	0.000291239	3.23641e-05	0.0015832
ZFIN_ANATOMY	midbrain neural keel	7	13.7255	6.75927e-06	ENSDARG00000014277, ENSDARG00000015554, ENSDARG00000044774, ENSDARG00000006110, ENSDARG00000052947, ENSDARG00000077473, ENSDARG00000040216	36	134	9822	14.2525	0.00160067	0.000160182	0.00870678
ZFIN_ANATOMY	unspecified	29	56.8627	1.00511e-05	ENSDARG00000014277, ENSDARG00000036194, ENSDARG00000037116, ENSDARG00000041341, ENSDARG00000052947, ENSDARG00000007329, ENSDARG00000010124, ENSDARG00000037879, ENSDARG00000017821, ENSDARG00000040764, ENSDARG00000035694, ENSDARG00000042236, ENSDARG00000070914, ENSDARG00000012788, ENSDARG00000054804, ENSDARG00000004256, ENSDARG00000015554, ENSDARG00000078004, ENSDARG00000017164, ENSDARG00000028335,…	36	4256	9822	1.85906	0.00237928	0.000216533	0.0129468
ZFIN_ANATOMY	hindbrain neural plate	7	13.7255	2.14912e-05	ENSDARG00000014277, ENSDARG00000015554, ENSDARG00000044774, ENSDARG00000003399, ENSDARG00000052947, ENSDARG00000040216, ENSDARG00000037879	36	164	9822	11.6453	0.00508052	0.000424366	0.0276809
ZFIN_ANATOMY	presumptive rhombomere 4	4	7.84314	2.24891e-05	ENSDARG00000003399, ENSDARG00000006110, ENSDARG00000052947, ENSDARG00000077473	36	16	9822	68.2083	0.0053158	0.000409914	0.0289661
ZFIN_ANATOMY	axial mesoderm	5	9.80392	6.50913e-05	ENSDARG00000015554, ENSDARG00000003399, ENSDARG00000006110, ENSDARG00000021201, ENSDARG00000014018	36	62	9822	22.0027	0.0153088	0.00110133	0.0838167
ZFIN_ANATOMY	neural tube	11	21.5686	7.93966e-05	ENSDARG00000015554, ENSDARG00000040764, ENSDARG00000044774, ENSDARG00000035694, ENSDARG00000003399, ENSDARG00000052947, ENSDARG00000007329, ENSDARG00000010124, ENSDARG00000040216, ENSDARG00000014018, ENSDARG00000037879	36	671	9822	4.47268	0.0186418	0.00125373	0.102229
ZFIN_ANATOMY	diencephalon	12	23.5294	0.000136852	ENSDARG00000015554, ENSDARG00000023520, ENSDARG00000040764, ENSDARG00000035694, ENSDARG00000003399, ENSDARG00000036194, ENSDARG00000054823, ENSDARG00000052947, ENSDARG00000010124, ENSDARG00000021201, ENSDARG00000040216, ENSDARG00000037879	36	867	9822	3.77624	0.0319158	0.00202521	0.176147
ZFIN_ANATOMY	presumptive telencephalon	5	9.80392	0.00015985	ENSDARG00000015554, ENSDARG00000023520, ENSDARG00000035694, ENSDARG00000003399, ENSDARG00000021201	36	78	9822	17.4893	0.0371786	0.00222619	0.205719
ZFIN_ANATOMY	lateral mesoderm	5	9.80392	0.00016795	ENSDARG00000017821, ENSDARG00000003399, ENSDARG00000078004, ENSDARG00000036194, ENSDARG00000077473	36	79	9822	17.2679	0.0390257	0.00220909	0.216134
ZFIN_ANATOMY	lateral plate mesoderm	5	9.80392	0.00032821	ENSDARG00000015554, ENSDARG00000017821, ENSDARG00000035694, ENSDARG00000078004, ENSDARG00000036194	36	94	9822	14.5124	0.0748492	0.00408629	0.421969
ZFIN_ANATOMY	axial hypoblast	3	5.88235	0.000340807	ENSDARG00000018968, ENSDARG00000070914, ENSDARG00000006110	36	8	9822	102.312	0.077608	0.0040311	0.438131
ZFIN_ANATOMY	blastoderm	4	7.84314	0.000346966	ENSDARG00000014277, ENSDARG00000017164, ENSDARG00000006110, ENSDARG00000012788	36	39	9822	27.9829	0.0789539	0.00390878	0.446033
ZFIN_ANATOMY	germ ring	4	7.84314	0.000432665	ENSDARG00000003399, ENSDARG00000052947, ENSDARG00000007329, ENSDARG00000037879	36	42	9822	25.9841	0.0974794	0.00465114	0.555918
ZFIN_ANATOMY	presumptive rhombomere 2	3	5.88235	0.000437199	ENSDARG00000003399, ENSDARG00000006110, ENSDARG00000052947	36	9	9822	90.9444	0.0984492	0.0044959	0.56173
ZFIN_ANATOMY	spinal cord	12	23.5294	0.000441364	ENSDARG00000015554, ENSDARG00000040764, ENSDARG00000044774, ENSDARG00000035694, ENSDARG00000003399, ENSDARG00000052947, ENSDARG00000007329, ENSDARG00000010124, ENSDARG00000007369, ENSDARG00000040216, ENSDARG00000014018, ENSDARG00000037879	36	990	9822	3.30707	0.099339	0.00434994	0.567066
ZFIN_ANATOMY	anterior axial hypoblast	5	9.80392	0.000482554	ENSDARG00000023520, ENSDARG00000035694, ENSDARG00000078004, ENSDARG00000054823, ENSDARG00000007329	36	104	9822	13.117	0.108092	0.00456526	0.619835
ZFIN_ANATOMY	prechordal plate	4	7.84314	0.000642393	ENSDARG00000006110, ENSDARG00000007329, ENSDARG00000021201, ENSDARG00000077473	36	48	9822	22.7361	0.141266	0.00584042	0.824365
ZFIN_ANATOMY	presumptive shield	3	5.88235	0.000664959	ENSDARG00000018968, ENSDARG00000006110, ENSDARG00000021201	36	11	9822	74.4091	0.145849	0.00582179	0.853209
ZFIN_ANATOMY	neuroectoderm	4	7.84314	0.000859529	ENSDARG00000015554, ENSDARG00000003399, ENSDARG00000006110, ENSDARG00000004256	36	53	9822	20.5912	0.184371	0.00725201	1.10159
ZFIN_ANATOMY	mandibular arch skeleton	4	7.84314	0.00123435	ENSDARG00000003399, ENSDARG00000006110, ENSDARG00000004256, ENSDARG00000077473	36	60	9822	18.1889	0.253769	0.010043	1.57845
ZFIN_ANATOMY	DEL	3	5.88235	0.00143468	ENSDARG00000017164, ENSDARG00000018968, ENSDARG00000037879	36	16	9822	51.1562	0.288417	0.011278	1.83245
ZFIN_ANATOMY	presumptive mesoderm	3	5.88235	0.00182105	ENSDARG00000015554, ENSDARG00000006110, ENSDARG00000007329	36	18	9822	45.4722	0.350779	0.0138383	2.32062
ZFIN_ANATOMY	forebrain	8	15.6863	0.00220048	ENSDARG00000015554, ENSDARG00000040764, ENSDARG00000035694, ENSDARG00000003399, ENSDARG00000054823, ENSDARG00000070914, ENSDARG00000014018, ENSDARG00000037879	36	526	9822	4.14956	0.406719	0.0161829	2.79784
ZFIN_ANATOMY	notochord	9	17.6471	0.00256242	ENSDARG00000040764, ENSDARG00000003399, ENSDARG00000054823, ENSDARG00000052947, ENSDARG00000012788, ENSDARG00000010124, ENSDARG00000004256, ENSDARG00000021201, ENSDARG00000014018	36	695	9822	3.53309	0.4556	0.0182577	3.25106
ZFIN_ANATOMY	axis	6	11.7647	0.00288011	ENSDARG00000015554, ENSDARG00000057328, ENSDARG00000003399, ENSDARG00000006110, ENSDARG00000052947, ENSDARG00000014018	36	279	9822	5.86738	0.495189	0.0199043	3.64727
ZFIN_ANATOMY	forebrain neural keel	4	7.84314	0.00358031	ENSDARG00000015554, ENSDARG00000003399, ENSDARG00000006110, ENSDARG00000021201	36	87	9822	12.5441	0.572609	0.0239948	4.51524
ZFIN_ANATOMY	midbrain	10	19.6078	0.00432557	ENSDARG00000015554, ENSDARG00000040764, ENSDARG00000003399, ENSDARG00000036194, ENSDARG00000070914, ENSDARG00000052947, ENSDARG00000077473, ENSDARG00000040216, ENSDARG00000014018, ENSDARG00000037879	36	930	9822	2.93369	0.642058	0.0281351	5.43113
ZFIN_ANATOMY	presumptive neural plate	3	5.88235	0.00471507	ENSDARG00000015554, ENSDARG00000003399, ENSDARG00000006110	36	29	9822	28.2241	0.673758	0.0298197	5.90659
ZFIN_ANATOMY	neural rod	5	9.80392	0.00523686	ENSDARG00000040764, ENSDARG00000003399, ENSDARG00000052947, ENSDARG00000077473, ENSDARG00000037879	36	199	9822	6.85511	0.711885	0.0322169	6.54006
ZFIN_ANATOMY	presumptive ectoderm	3	5.88235	0.0075979	ENSDARG00000040764, ENSDARG00000054823, ENSDARG00000006110	36	37	9822	22.1216	0.835949	0.0452905	9.3576
ZFIN_ANATOMY	paraxial mesoderm	4	7.84314	0.00816998	ENSDARG00000040764, ENSDARG00000003399, ENSDARG00000007329, ENSDARG00000037879	36	117	9822	9.32764	0.856904	0.0474436	10.0284
ZFIN_ANATOMY	Kupffer's vesicle	4	7.84314	0.0108882	ENSDARG00000035694, ENSDARG00000003399, ENSDARG00000041341, ENSDARG00000004256	36	130	9822	8.39487	0.925328	0.0613234	13.1535
ZFIN_ANATOMY	ectoderm	4	7.84314	0.0113475	ENSDARG00000040764, ENSDARG00000003399, ENSDARG00000054823, ENSDARG00000006110	36	132	9822	8.26768	0.933112	0.0623687	13.6716
ZFIN_ANATOMY	telencephalon	8	15.6863	0.014023	ENSDARG00000015554, ENSDARG00000023520, ENSDARG00000003399, ENSDARG00000037116, ENSDARG00000054823, ENSDARG00000070914, ENSDARG00000021201, ENSDARG00000037879	36	740	9822	2.94955	0.964809	0.0748843	16.6331
ZFIN_ANATOMY	organizer inducing center	2	3.92157	0.0141799	ENSDARG00000070914, ENSDARG00000006110	36	4	9822	136.417	0.966112	0.0740403	16.8039
ZFIN_ANATOMY	embryonic structure	2	3.92157	0.0176942	ENSDARG00000014277, ENSDARG00000017164	36	5	9822	109.133	0.985463	0.0897388	20.5445
ZFIN_ANATOMY	optic stalk	3	5.88235	0.0222991	ENSDARG00000015554, ENSDARG00000003399, ENSDARG00000037116	36	65	9822	12.5923	0.995227	0.109693	25.2112
ZFIN_ANATOMY	presumptive dorsal mesoderm	2	3.92157	0.0246864	ENSDARG00000023520, ENSDARG00000006110	36	7	9822	77.9524	0.997326	0.118425	27.5298
ZFIN_ANATOMY	superficial blastomere	2	3.92157	0.0281643	ENSDARG00000023520, ENSDARG00000003399	36	8	9822	68.2083	0.998853	0.13156	30.7892
ZFIN_ANATOMY	immature eye	7	13.7255	0.0289193	ENSDARG00000014277, ENSDARG00000040764, ENSDARG00000035694, ENSDARG00000003399, ENSDARG00000036194, ENSDARG00000077473, ENSDARG00000037879	36	668	9822	2.85903	0.999046	0.132324	31.4786
ZFIN_ANATOMY	heart primordium	3	5.88235	0.0312825	ENSDARG00000017821, ENSDARG00000003399, ENSDARG00000036194	36	78	9822	10.4936	0.999465	0.139849	33.5959
ZFIN_ANATOMY	presumptive endoderm	2	3.92157	0.0316302	ENSDARG00000017821, ENSDARG00000041341	36	9	9822	60.6296	0.999508	0.138743	33.9023
ZFIN_ANATOMY	somite	9	17.6471	0.0331124	ENSDARG00000023520, ENSDARG00000040764, ENSDARG00000003399, ENSDARG00000037116, ENSDARG00000007329, ENSDARG00000010124, ENSDARG00000004256, ENSDARG00000077473, ENSDARG00000037879	36	1081	9822	2.27151	0.999658	0.142275	35.1937
ZFIN_ANATOMY	primary neuron	3	5.88235	0.0342912	ENSDARG00000044774, ENSDARG00000010124, ENSDARG00000040216	36	82	9822	9.98171	0.999744	0.144467	36.2042
ZFIN_ANATOMY	floor plate diencephalic region	2	3.92157	0.0350841	ENSDARG00000003399, ENSDARG00000036194	36	10	9822	54.5667	0.999789	0.145079	36.8757
ZFIN_ANATOMY	pharyngeal epithelium	2	3.92157	0.0350841	ENSDARG00000003399, ENSDARG00000036194	36	10	9822	54.5667	0.999789	0.145079	36.8757
ZFIN_ANATOMY	YSL	6	11.7647	0.0366376	ENSDARG00000014277, ENSDARG00000017821, ENSDARG00000023520, ENSDARG00000044685, ENSDARG00000041341, ENSDARG00000012788	36	524	9822	3.12405	0.999856	0.148571	38.1724
ZFIN_ANATOMY	segmental plate	5	9.80392	0.0376559	ENSDARG00000023520, ENSDARG00000040764, ENSDARG00000003399, ENSDARG00000007329, ENSDARG00000010124	36	359	9822	3.79991	0.999888	0.149936	39.009
ZFIN_ANATOMY	hypothalamus	4	7.84314	0.0414561	ENSDARG00000023520, ENSDARG00000003399, ENSDARG00000054823, ENSDARG00000070914	36	217	9822	5.02919	0.999956	0.16142	42.0397
ZFIN_ANATOMY	presumptive cephalic mesoderm	2	3.92157	0.0453741	ENSDARG00000003399, ENSDARG00000004256	36	13	9822	41.9744	0.999983	0.172831	45.0185
ZFIN_ANATOMY	optic primordium	3	5.88235	0.0482501	ENSDARG00000015554, ENSDARG00000035694, ENSDARG00000077473	36	99	9822	8.26768	0.999992	0.180163	47.1146
ZFIN_ANATOMY	endoderm	3	5.88235	0.0572743	ENSDARG00000017821, ENSDARG00000041341, ENSDARG00000012788	36	109	9822	7.50917	0.999999	0.207823	53.2224
ZFIN_ANATOMY	epithalamus	2	3.92157	0.0589284	ENSDARG00000003399, ENSDARG00000036194	36	17	9822	32.098	0.999999	0.210199	54.2687
ZFIN_ANATOMY	fin	3	5.88235	0.0738319	ENSDARG00000040764, ENSDARG00000003399, ENSDARG00000018968	36	126	9822	6.49603	1	0.25412	62.7689
ZFIN_ANATOMY	heart	5	9.80392	0.0812402	ENSDARG00000017821, ENSDARG00000023520, ENSDARG00000003399, ENSDARG00000037116, ENSDARG00000077473	36	464	9822	2.94001	1	0.272942	66.4281
ZFIN_ANATOMY	neuron	5	9.80392	0.0853012	ENSDARG00000007329, ENSDARG00000010124, ENSDARG00000077473, ENSDARG00000040216, ENSDARG00000014018	36	472	9822	2.89018	1	0.2812	68.2902
ZFIN_ANATOMY	dorsal telencephalon	2	3.92157	0.0854784	ENSDARG00000003399, ENSDARG00000014018	36	25	9822	21.8267	1	0.27805	68.3693
ZFIN_ANATOMY	spinal cord interneuron	2	3.92157	0.0854784	ENSDARG00000052947, ENSDARG00000014018	36	25	9822	21.8267	1	0.27805	68.3693
ZFIN_ANATOMY	presumptive brain	2	3.92157	0.0887456	ENSDARG00000015554, ENSDARG00000003399	36	26	9822	20.9872	1	0.283742	69.7944
ZFIN_ANATOMY	corpus cerebelli	2	3.92157	0.0952459	ENSDARG00000003399, ENSDARG00000014018	36	28	9822	19.4881	1	0.298165	72.4554

## Sheet: Mixl1_Smad2_NOT_Eomesa_ANAT
Anatomical annotation analysis of genes with overlapping Mixl1/Smad2 ChIP-seq peaks not overlapping Eomesa (nearest TSS ±100kb) using DAVID
Category	Term	Count	%	PValue	Genes	List Total	Pop Hits	Pop Total	Fold Enrichment	Bonferroni	Benjamini	FDR
ZFIN_ANATOMY	mandibular arch skeleton	3	25	0.000755626	ENSDARG00000068094, ENSDARG00000077473, ENSDARG00000059073	8	60	9822	61.3875	0.0832586	0.0832586	0.857349
ZFIN_ANATOMY	neural plate	4	33.3333	0.00456975	ENSDARG00000041065, ENSDARG00000068094, ENSDARG00000077473, ENSDARG00000059073	8	527	9822	9.31879	0.409465	0.231537	5.08348
ZFIN_ANATOMY	presumptive rhombomere 4	2	16.6667	0.0113508	ENSDARG00000068094, ENSDARG00000077473	8	16	9822	153.469	0.730938	0.354419	12.1935
ZFIN_ANATOMY	whole organism	7	58.3333	0.0125941	ENSDARG00000041065, ENSDARG00000018260, ENSDARG00000059337, ENSDARG00000011564, ENSDARG00000068094, ENSDARG00000077473, ENSDARG00000059073	8	3653	9822	2.35266	0.767187	0.305373	13.4431
ZFIN_ANATOMY	mesoderm	3	25	0.017752	ENSDARG00000041065, ENSDARG00000068094, ENSDARG00000059073	8	301	9822	12.2367	0.872523	0.337651	18.4559
ZFIN_ANATOMY	marginal blastomere	2	16.6667	0.0190903	ENSDARG00000068094, ENSDARG00000059073	8	27	9822	90.9444	0.891023	0.308876	19.7126
ZFIN_ANATOMY	pharyngeal arch 2 skeleton	2	16.6667	0.0204919	ENSDARG00000077473, ENSDARG00000059073	8	29	9822	84.6724	0.907547	0.288337	21.0096
ZFIN_ANATOMY	blastoderm	2	16.6667	0.0274741	ENSDARG00000041065, ENSDARG00000059073	8	39	9822	62.9615	0.95939	0.329993	27.1911
ZFIN_ANATOMY	germ ring	2	16.6667	0.0295605	ENSDARG00000068094, ENSDARG00000059073	8	42	9822	58.4643	0.968277	0.318468	28.9506
ZFIN_ANATOMY	prechordal plate	2	16.6667	0.0337216	ENSDARG00000077473, ENSDARG00000059073	8	48	9822	51.1562	0.980646	0.325975	32.3446
ZFIN_ANATOMY	heart	3	25	0.0399325	ENSDARG00000041065, ENSDARG00000011564, ENSDARG00000077473	8	464	9822	7.93804	0.990781	0.34691	37.1359
ZFIN_ANATOMY	axial mesoderm	2	16.6667	0.0433715	ENSDARG00000068094, ENSDARG00000059073	8	62	9822	39.6048	0.993898	0.346182	39.6537
ZFIN_ANATOMY	shield	2	16.6667	0.0481654	ENSDARG00000068094, ENSDARG00000059073	8	69	9822	35.587	0.996576	0.353823	43.0101
ZFIN_ANATOMY	hypoblast	2	16.6667	0.0488486	ENSDARG00000077473, ENSDARG00000059073	8	70	9822	35.0786	0.996847	0.33727	43.4743
ZFIN_ANATOMY	forebrain	3	25	0.0502442	ENSDARG00000041065, ENSDARG00000068094, ENSDARG00000077864	8	526	9822	7.00238	0.997337	0.326468	44.4119
ZFIN_ANATOMY	blastomere	2	16.6667	0.0529387	ENSDARG00000059337, ENSDARG00000059073	8	76	9822	32.3092	0.998079	0.323578	46.182
ZFIN_ANATOMY	forebrain neural keel	2	16.6667	0.0603981	ENSDARG00000068094, ENSDARG00000059073	8	87	9822	28.2241	0.999226	0.343895	50.8177
ZFIN_ANATOMY	neural keel	2	16.6667	0.069819	ENSDARG00000077473, ENSDARG00000059073	8	101	9822	24.3119	0.999757	0.370232	56.1512
ZFIN_ANATOMY	presumptive diencephalon	2	16.6667	0.0704889	ENSDARG00000059337, ENSDARG00000059073	8	102	9822	24.0735	0.999776	0.357524	56.5095
ZFIN_ANATOMY	pharyngeal arch 3-7 skeleton	3	25	0.0729297	ENSDARG00000041065, ENSDARG00000068094, ENSDARG00000059073	8	647	9822	5.69281	0.999835	0.353009	57.7928
ZFIN_ANATOMY	otic vesicle	3	25	0.0872157	ENSDARG00000068094, ENSDARG00000077473, ENSDARG00000059073	8	716	9822	5.1442	0.999972	0.393308	64.636

## Sheet: Mixl1_Eomesa_NOT_Smad2_ANAT
Anatomical annotation analysis of genes with overlapping Mixl1/Eomesa ChIP-seq peaks not overlapping Smad2 (nearest TSS ±100kb) using DAVID
Category	Term	Count	%	PValue	Genes	List Total	Pop Hits	Pop Total	Fold Enrichment	Bonferroni	Benjamini	FDR
ZFIN_ANATOMY	margin	16	18.6047	8.15705e-13	ENSDARG00000020164, ENSDARG00000057096, ENSDARG00000009905, ENSDARG00000033999, ENSDARG00000057633, ENSDARG00000006467, ENSDARG00000002707, ENSDARG00000008796, ENSDARG00000078356, ENSDARG00000038429, ENSDARG00000035521, ENSDARG00000070770, ENSDARG00000012788, ENSDARG00000002172, ENSDARG00000019365, ENSDARG00000056995, ENSDARG00000056986	63	197	9822	12.6623	2.12893e-10	2.12893e-10	1.06682e-09
ZFIN_ANATOMY	somite	28	32.5581	6.03445e-11	ENSDARG00000020164, ENSDARG00000035750, ENSDARG00000011190, ENSDARG00000024431, ENSDARG00000020893, ENSDARG00000036987, ENSDARG00000006467, ENSDARG00000052695, ENSDARG00000016999, ENSDARG00000038159, ENSDARG00000071497, ENSDARG00000070770, ENSDARG00000061923, ENSDARG00000056995, ENSDARG00000056986, ENSDARG00000032708, ENSDARG00000018693, ENSDARG00000033999, ENSDARG00000057633, ENSDARG00000077473,…	63	1081	9822	4.03824	1.57499e-08	7.87496e-09	7.89242e-08
ZFIN_ANATOMY	shield	10	11.6279	3.67284e-10	ENSDARG00000020164, ENSDARG00000018693, ENSDARG00000077353, ENSDARG00000055381, ENSDARG00000009905, ENSDARG00000024431, ENSDARG00000012788, ENSDARG00000057633, ENSDARG00000056995, ENSDARG00000056986	63	69	9822	22.5949	9.58612e-08	3.19537e-08	4.80369e-07
ZFIN_ANATOMY	hypoblast	10	11.6279	4.1942e-10	ENSDARG00000018693, ENSDARG00000057096, ENSDARG00000009905, ENSDARG00000033999, ENSDARG00000024431, ENSDARG00000002172, ENSDARG00000077473, ENSDARG00000056995, ENSDARG00000056986, ENSDARG00000008796, ENSDARG00000078356	63	70	9822	22.2721	1.09469e-07	2.73672e-08	5.48556e-07
ZFIN_ANATOMY	segmental plate	17	19.7674	4.29257e-10	ENSDARG00000020164, ENSDARG00000011190, ENSDARG00000018693, ENSDARG00000009905, ENSDARG00000028982, ENSDARG00000041022, ENSDARG00000036987, ENSDARG00000006467, ENSDARG00000008796, ENSDARG00000078356, ENSDARG00000030347, ENSDARG00000038159, ENSDARG00000071497, ENSDARG00000035521, ENSDARG00000070770, ENSDARG00000002172, ENSDARG00000056995, ENSDARG00000054103	63	359	9822	7.38268	1.12036e-07	2.24072e-08	5.61422e-07
ZFIN_ANATOMY	tail bud	17	19.7674	1.54079e-08	ENSDARG00000035750, ENSDARG00000018693, ENSDARG00000011190, ENSDARG00000009905, ENSDARG00000055381, ENSDARG00000033999, ENSDARG00000024431, ENSDARG00000036987, ENSDARG00000057633, ENSDARG00000006467, ENSDARG00000078356, ENSDARG00000071497, ENSDARG00000077811, ENSDARG00000070770, ENSDARG00000015472, ENSDARG00000002172, ENSDARG00000056995, ENSDARG00000056986	63	460	9822	5.7617	4.02146e-06	6.70244e-07	2.01519e-05
ZFIN_ANATOMY	forebrain neural keel	9	10.4651	6.25856e-08	ENSDARG00000071497, ENSDARG00000038429, ENSDARG00000011190, ENSDARG00000035521, ENSDARG00000033999, ENSDARG00000070770, ENSDARG00000061923, ENSDARG00000057633, ENSDARG00000016999	63	87	9822	16.1281	1.63347e-05	2.33355e-06	8.18552e-05
ZFIN_ANATOMY	neural plate	17	19.7674	1.03169e-07	ENSDARG00000035750, ENSDARG00000011190, ENSDARG00000018693, ENSDARG00000028982, ENSDARG00000033999, ENSDARG00000077473, ENSDARG00000008796, ENSDARG00000016999, ENSDARG00000002601, ENSDARG00000038159, ENSDARG00000071497, ENSDARG00000077811, ENSDARG00000056029, ENSDARG00000035521, ENSDARG00000070770, ENSDARG00000061923, ENSDARG00000056986	63	527	9822	5.02919	2.69267e-05	3.36588e-06	0.000134934
ZFIN_ANATOMY	mesoderm	13	15.1163	3.01919e-07	ENSDARG00000020164, ENSDARG00000077811, ENSDARG00000018693, ENSDARG00000009905, ENSDARG00000024431, ENSDARG00000035521, ENSDARG00000033999, ENSDARG00000061923, ENSDARG00000057633, ENSDARG00000006467, ENSDARG00000056995, ENSDARG00000056986, ENSDARG00000002601	63	301	9822	6.73343	7.87978e-05	8.75562e-06	0.000394877
ZFIN_ANATOMY	hindbrain neural plate	10	11.6279	7.70061e-07	ENSDARG00000071497, ENSDARG00000020164, ENSDARG00000077811, ENSDARG00000035521, ENSDARG00000033999, ENSDARG00000070770, ENSDARG00000061923, ENSDARG00000008153, ENSDARG00000016999, ENSDARG00000002601	63	164	9822	9.50639	0.000200966	2.00984e-05	0.00100715
ZFIN_ANATOMY	hindbrain	23	26.7442	1.07048e-06	ENSDARG00000035750, ENSDARG00000020164, ENSDARG00000026784, ENSDARG00000032708, ENSDARG00000011190, ENSDARG00000018693, ENSDARG00000024431, ENSDARG00000041022, ENSDARG00000052695, ENSDARG00000016858, ENSDARG00000016999, ENSDARG00000002601, ENSDARG00000038159, ENSDARG00000071497, ENSDARG00000038429, ENSDARG00000077811, ENSDARG00000056029, ENSDARG00000005762, ENSDARG00000035521, ENSDARG00000070770,…	63	1163	9822	3.08324	0.000279356	2.53992e-05	0.00140006
ZFIN_ANATOMY	midbrain neural keel	9	10.4651	1.77128e-06	ENSDARG00000038159, ENSDARG00000071497, ENSDARG00000077811, ENSDARG00000035521, ENSDARG00000033999, ENSDARG00000070770, ENSDARG00000077473, ENSDARG00000052695, ENSDARG00000002601	63	134	9822	10.4712	0.000462197	3.85245e-05	0.00231661
ZFIN_ANATOMY	retina	23	26.7442	2.77085e-06	ENSDARG00000035750, ENSDARG00000020164, ENSDARG00000018693, ENSDARG00000055381, ENSDARG00000033999, ENSDARG00000020893, ENSDARG00000007173, ENSDARG00000041022, ENSDARG00000052695, ENSDARG00000016858, ENSDARG00000002601, ENSDARG00000038159, ENSDARG00000071497, ENSDARG00000038429, ENSDARG00000032623, ENSDARG00000077811, ENSDARG00000056029, ENSDARG00000077353, ENSDARG00000005762, ENSDARG00000035521,…	63	1230	9822	2.91529	0.000722932	5.56287e-05	0.00362392
ZFIN_ANATOMY	forebrain	15	17.4419	3.60997e-06	ENSDARG00000035750, ENSDARG00000026784, ENSDARG00000020164, ENSDARG00000024431, ENSDARG00000020893, ENSDARG00000052695, ENSDARG00000016999, ENSDARG00000002601, ENSDARG00000071497, ENSDARG00000038429, ENSDARG00000077811, ENSDARG00000005762, ENSDARG00000035521, ENSDARG00000061923, ENSDARG00000029179	63	526	9822	4.44595	0.000941759	6.72979e-05	0.00472135
ZFIN_ANATOMY	germ ring	6	6.97674	6.04634e-06	ENSDARG00000020164, ENSDARG00000077353, ENSDARG00000009905, ENSDARG00000033999, ENSDARG00000024431, ENSDARG00000056995	63	42	9822	22.2721	0.00157685	0.000105201	0.00790767
ZFIN_ANATOMY	paraxial mesoderm	8	9.30233	8.133e-06	ENSDARG00000030347, ENSDARG00000018693, ENSDARG00000035521, ENSDARG00000033999, ENSDARG00000036987, ENSDARG00000006467, ENSDARG00000056995, ENSDARG00000056986	63	117	9822	10.6602	0.00212047	0.000132661	0.0106366
ZFIN_ANATOMY	midbrain hindbrain boundary	10	11.6279	1.48205e-05	ENSDARG00000071497, ENSDARG00000038429, ENSDARG00000011190, ENSDARG00000024431, ENSDARG00000005762, ENSDARG00000008153, ENSDARG00000014479, ENSDARG00000002707, ENSDARG00000008796, ENSDARG00000002601	63	235	9822	6.63425	0.0038607	0.000227513	0.0193818
ZFIN_ANATOMY	marginal blastomere	5	5.81395	2.26573e-05	ENSDARG00000057096, ENSDARG00000009905, ENSDARG00000012788, ENSDARG00000056995, ENSDARG00000056986	63	27	9822	28.8713	0.00589618	0.000328481	0.0296293
ZFIN_ANATOMY	spinal cord	19	22.093	2.4737e-05	ENSDARG00000035750, ENSDARG00000032708, ENSDARG00000018693, ENSDARG00000024431, ENSDARG00000033999, ENSDARG00000036987, ENSDARG00000052695, ENSDARG00000016858, ENSDARG00000016999, ENSDARG00000038159, ENSDARG00000071497, ENSDARG00000038429, ENSDARG00000077811, ENSDARG00000077353, ENSDARG00000005762, ENSDARG00000035521, ENSDARG00000070770, ENSDARG00000061923, ENSDARG00000008153	63	990	9822	2.99211	0.00643563	0.000339754	0.0323485
ZFIN_ANATOMY	ventral mesoderm	11	12.7907	3.72857e-05	ENSDARG00000043154, ENSDARG00000035750, ENSDARG00000077811, ENSDARG00000030020, ENSDARG00000033999, ENSDARG00000024431, ENSDARG00000005897, ENSDARG00000057633, ENSDARG00000008153, ENSDARG00000052695, ENSDARG00000016999	63	331	9822	5.18113	0.00968454	0.000486469	0.0487547
ZFIN_ANATOMY	neural keel	7	8.13953	3.9292e-05	ENSDARG00000035750, ENSDARG00000077811, ENSDARG00000018693, ENSDARG00000035521, ENSDARG00000033999, ENSDARG00000077473, ENSDARG00000002601	63	101	9822	10.8053	0.010203	0.000488234	0.0513776
ZFIN_ANATOMY	midbrain	18	20.9302	4.16178e-05	ENSDARG00000035750, ENSDARG00000020164, ENSDARG00000026784, ENSDARG00000011190, ENSDARG00000024431, ENSDARG00000077473, ENSDARG00000052695, ENSDARG00000008796, ENSDARG00000002601, ENSDARG00000038159, ENSDARG00000071497, ENSDARG00000038429, ENSDARG00000077811, ENSDARG00000056029, ENSDARG00000005762, ENSDARG00000035521, ENSDARG00000070770, ENSDARG00000061923	63	930	9822	3.01751	0.0108037	0.000493627	0.0544179
ZFIN_ANATOMY	midbrain hindbrain boundary neural keel	5	5.81395	6.50913e-05	ENSDARG00000056029, ENSDARG00000008153, ENSDARG00000052695, ENSDARG00000008796, ENSDARG00000002601	63	35	9822	22.2721	0.0168459	0.000738397	0.0850991
ZFIN_ANATOMY	presumptive paraxial mesoderm	4	4.65116	0.000103254	ENSDARG00000036987, ENSDARG00000006467, ENSDARG00000056995, ENSDARG00000054103	63	15	9822	41.5746	0.0265907	0.00112231	0.134961
ZFIN_ANATOMY	presumptive rhombomere 4	4	4.65116	0.000126511	ENSDARG00000020164, ENSDARG00000056029, ENSDARG00000077473, ENSDARG00000002601	63	16	9822	38.9762	0.0324821	0.00131998	0.165336
ZFIN_ANATOMY	neural crest	8	9.30233	0.00017011	ENSDARG00000035750, ENSDARG00000011190, ENSDARG00000033999, ENSDARG00000024431, ENSDARG00000005762, ENSDARG00000005897, ENSDARG00000077473, ENSDARG00000029179	63	188	9822	6.63425	0.0434311	0.00170633	0.222257
ZFIN_ANATOMY	midbrain neural rod	5	5.81395	0.000246564	ENSDARG00000038429, ENSDARG00000077811, ENSDARG00000070770, ENSDARG00000052695, ENSDARG00000002601	63	49	9822	15.9086	0.0623338	0.00238091	0.322
ZFIN_ANATOMY	basal plate midbrain region	9	10.4651	0.000342469	ENSDARG00000035750, ENSDARG00000032708, ENSDARG00000026784, ENSDARG00000077811, ENSDARG00000011190, ENSDARG00000070770, ENSDARG00000016858, ENSDARG00000052695, ENSDARG00000016999	63	279	9822	5.02919	0.0855201	0.00318776	0.446988
ZFIN_ANATOMY	cerebellum	9	10.4651	0.000376827	ENSDARG00000071497, ENSDARG00000035750, ENSDARG00000077811, ENSDARG00000018693, ENSDARG00000070770, ENSDARG00000061923, ENSDARG00000014479, ENSDARG00000052695, ENSDARG00000016999	63	283	9822	4.9581	0.0936868	0.00338633	0.491729
ZFIN_ANATOMY	diencephalon	15	17.4419	0.000821328	ENSDARG00000035750, ENSDARG00000026784, ENSDARG00000018693, ENSDARG00000011190, ENSDARG00000052695, ENSDARG00000016999, ENSDARG00000002601, ENSDARG00000071497, ENSDARG00000038429, ENSDARG00000077811, ENSDARG00000056029, ENSDARG00000070770, ENSDARG00000061923, ENSDARG00000008153, ENSDARG00000029179	63	867	9822	2.69731	0.193019	0.007123	1.0689
ZFIN_ANATOMY	tegmentum	11	12.7907	0.000833501	ENSDARG00000035750, ENSDARG00000032708, ENSDARG00000026784, ENSDARG00000077811, ENSDARG00000011190, ENSDARG00000035521, ENSDARG00000070770, ENSDARG00000061923, ENSDARG00000016858, ENSDARG00000052695, ENSDARG00000016999	63	485	9822	3.53598	0.195581	0.00699588	1.08466
ZFIN_ANATOMY	presumptive telencephalon	5	5.81395	0.00144831	ENSDARG00000071497, ENSDARG00000077811, ENSDARG00000035521, ENSDARG00000070770, ENSDARG00000061923	63	78	9822	9.99389	0.314964	0.0117518	1.87776
ZFIN_ANATOMY	otic vesicle	13	15.1163	0.00150121	ENSDARG00000035750, ENSDARG00000032708, ENSDARG00000011190, ENSDARG00000055381, ENSDARG00000020893, ENSDARG00000077473, ENSDARG00000078356, ENSDARG00000038159, ENSDARG00000032623, ENSDARG00000077811, ENSDARG00000056029, ENSDARG00000005762, ENSDARG00000035521, ENSDARG00000002172	63	716	9822	2.83067	0.324371	0.0118118	1.94572
ZFIN_ANATOMY	lateral mesoderm	5	5.81395	0.00151841	ENSDARG00000024431, ENSDARG00000057633, ENSDARG00000077473, ENSDARG00000006467, ENSDARG00000056986	63	79	9822	9.86739	0.327402	0.0115971	1.96781
ZFIN_ANATOMY	optic vesicle	10	11.6279	0.00154079	ENSDARG00000071497, ENSDARG00000032708, ENSDARG00000020164, ENSDARG00000055381, ENSDARG00000035521, ENSDARG00000033999, ENSDARG00000070770, ENSDARG00000057633, ENSDARG00000008153, ENSDARG00000029179	63	436	9822	3.5758	0.331324	0.0114329	1.99654
ZFIN_ANATOMY	telencephalon	13	15.1163	0.00198778	ENSDARG00000071497, ENSDARG00000035750, ENSDARG00000032708, ENSDARG00000020164, ENSDARG00000077811, ENSDARG00000056029, ENSDARG00000035521, ENSDARG00000005762, ENSDARG00000070770, ENSDARG00000005897, ENSDARG00000061923, ENSDARG00000008153, ENSDARG00000052695	63	740	9822	2.73887	0.405078	0.0143222	2.56882
ZFIN_ANATOMY	caudal fin	4	4.65116	0.00230767	ENSDARG00000077811, ENSDARG00000056029, ENSDARG00000055381, ENSDARG00000056986	63	42	9822	14.8481	0.452831	0.0161652	2.97648
ZFIN_ANATOMY	axial chorda mesoderm	5	5.81395	0.00255317	ENSDARG00000038429, ENSDARG00000009905, ENSDARG00000020893, ENSDARG00000015472, ENSDARG00000056986	63	91	9822	8.5662	0.486872	0.0174054	3.28827
ZFIN_ANATOMY	neural tube	12	13.9535	0.00287639	ENSDARG00000071497, ENSDARG00000035750, ENSDARG00000077811, ENSDARG00000035521, ENSDARG00000033999, ENSDARG00000005762, ENSDARG00000070770, ENSDARG00000036987, ENSDARG00000061923, ENSDARG00000057633, ENSDARG00000008153, ENSDARG00000016999	63	671	9822	2.78816	0.528492	0.0190928	3.69735
ZFIN_ANATOMY	prechordal plate	4	4.65116	0.0033847	ENSDARG00000038429, ENSDARG00000057633, ENSDARG00000002172, ENSDARG00000077473, ENSDARG00000078356	63	48	9822	12.9921	0.587246	0.0218797	4.33745
ZFIN_ANATOMY	optic primordium	5	5.81395	0.00346383	ENSDARG00000032708, ENSDARG00000020164, ENSDARG00000057633, ENSDARG00000008153, ENSDARG00000077473	63	99	9822	7.87398	0.595712	0.0218463	4.43675
ZFIN_ANATOMY	epiblast	4	4.65116	0.00424819	ENSDARG00000009905, ENSDARG00000033999, ENSDARG00000024431, ENSDARG00000056986	63	52	9822	11.9927	0.670817	0.0261088	5.41584
ZFIN_ANATOMY	endoderm	5	5.81395	0.00488516	ENSDARG00000055381, ENSDARG00000035521, ENSDARG00000033999, ENSDARG00000012788, ENSDARG00000057633	63	109	9822	7.15159	0.721449	0.029287	6.20412
ZFIN_ANATOMY	pharyngeal arch	9	10.4651	0.00631447	ENSDARG00000032708, ENSDARG00000026784, ENSDARG00000020164, ENSDARG00000011190, ENSDARG00000077353, ENSDARG00000012788, ENSDARG00000057633, ENSDARG00000029179, ENSDARG00000052695	63	442	9822	3.17453	0.808583	0.0368779	7.95093
ZFIN_ANATOMY	pharyngeal arch 3-7 skeleton	11	12.7907	0.00684183	ENSDARG00000038159, ENSDARG00000035750, ENSDARG00000077811, ENSDARG00000055381, ENSDARG00000033999, ENSDARG00000024431, ENSDARG00000005762, ENSDARG00000057633, ENSDARG00000056995, ENSDARG00000016999, ENSDARG00000002601	63	647	9822	2.65062	0.833349	0.0390366	8.58781
ZFIN_ANATOMY	axial mesoderm	4	4.65116	0.00695282	ENSDARG00000018693, ENSDARG00000009905, ENSDARG00000056995, ENSDARG00000056986	63	62	9822	10.0584	0.83814	0.0388141	8.72133
ZFIN_ANATOMY	neural rod	6	6.97674	0.00825228	ENSDARG00000077811, ENSDARG00000018693, ENSDARG00000033999, ENSDARG00000070770, ENSDARG00000077473, ENSDARG00000056986	63	199	9822	4.70065	0.884995	0.0449739	10.2712
ZFIN_ANATOMY	intestine	6	6.97674	0.00988311	ENSDARG00000022689, ENSDARG00000056029, ENSDARG00000077353, ENSDARG00000012788, ENSDARG00000077473, ENSDARG00000058476	63	208	9822	4.49725	0.925154	0.0525743	12.182
ZFIN_ANATOMY	periderm	8	9.30233	0.0106289	ENSDARG00000055381, ENSDARG00000033999, ENSDARG00000005762, ENSDARG00000020893, ENSDARG00000007173, ENSDARG00000057633, ENSDARG00000019365, ENSDARG00000016858	63	387	9822	3.22284	0.938517	0.0553286	13.0432
ZFIN_ANATOMY	notochord	11	12.7907	0.0110884	ENSDARG00000043154, ENSDARG00000038159, ENSDARG00000038429, ENSDARG00000035750, ENSDARG00000077811, ENSDARG00000018693, ENSDARG00000009905, ENSDARG00000033999, ENSDARG00000007173, ENSDARG00000012788, ENSDARG00000052695	63	695	9822	2.46756	0.945537	0.056543	13.5699
ZFIN_ANATOMY	midbrain hindbrain boundary neural rod	3	3.48837	0.0124334	ENSDARG00000011190, ENSDARG00000008796, ENSDARG00000002601	63	27	9822	17.3228	0.961821	0.0620221	15.0949
ZFIN_ANATOMY	post-vent region	4	4.65116	0.0125801	ENSDARG00000038429, ENSDARG00000009905, ENSDARG00000005762, ENSDARG00000056995	63	77	9822	8.09895	0.963273	0.0615663	15.2597
ZFIN_ANATOMY	unspecified	37	43.0233	0.0135699	ENSDARG00000041301, ENSDARG00000026784, ENSDARG00000020541, ENSDARG00000020164, ENSDARG00000031346, ENSDARG00000035750, ENSDARG00000057096, ENSDARG00000024431, ENSDARG00000020893, ENSDARG00000002787, ENSDARG00000007173, ENSDARG00000036987, ENSDARG00000006467, ENSDARG00000052695, ENSDARG00000008796, ENSDARG00000058476, ENSDARG00000016999, ENSDARG00000012788, ENSDARG00000056995, ENSDARG00000014479,…	63	4256	9822	1.35538	0.971731	0.0650693	16.3639
ZFIN_ANATOMY	trunk	4	4.65116	0.014415	ENSDARG00000038429, ENSDARG00000009905, ENSDARG00000033999, ENSDARG00000005762	63	81	9822	7.699	0.977398	0.0677737	17.2962
ZFIN_ANATOMY	otic placode	7	8.13953	0.0147496	ENSDARG00000038159, ENSDARG00000038429, ENSDARG00000035750, ENSDARG00000077811, ENSDARG00000032623, ENSDARG00000005762, ENSDARG00000008153	63	318	9822	3.43187	0.979314	0.0680862	17.6627
ZFIN_ANATOMY	trunk vasculature	3	3.48837	0.016208	ENSDARG00000020164, ENSDARG00000024431, ENSDARG00000002172, ENSDARG00000078356	63	31	9822	15.0876	0.985947	0.0733319	19.2426
ZFIN_ANATOMY	adaxial cell	7	8.13953	0.0181241	ENSDARG00000032623, ENSDARG00000020893, ENSDARG00000036987, ENSDARG00000057633, ENSDARG00000002172, ENSDARG00000006467, ENSDARG00000056995, ENSDARG00000078356	63	333	9822	3.27728	0.991552	0.0803393	21.2757
ZFIN_ANATOMY	forebrain neural rod	3	3.48837	0.020408	ENSDARG00000038429, ENSDARG00000020164, ENSDARG00000011190	63	35	9822	13.3633	0.995399	0.0886114	23.6373
ZFIN_ANATOMY	blastoderm	3	3.48837	0.0250103	ENSDARG00000056029, ENSDARG00000012788, ENSDARG00000056986	63	39	9822	11.9927	0.998654	0.105997	28.1988
ZFIN_ANATOMY	neuroblast (sensu Vertebrata)	2	2.32558	0.0250152	ENSDARG00000077811, ENSDARG00000070770	63	4	9822	77.9524	0.998656	0.104345	28.2034
ZFIN_ANATOMY	EVL	5	5.81395	0.0262283	ENSDARG00000009905, ENSDARG00000020893, ENSDARG00000007173, ENSDARG00000002172, ENSDARG00000019365, ENSDARG00000078356	63	179	9822	4.35488	0.999029	0.107493	29.363
ZFIN_ANATOMY	presumptive diencephalon	4	4.65116	0.0264368	ENSDARG00000071497, ENSDARG00000077811, ENSDARG00000033999, ENSDARG00000070770	63	102	9822	6.11391	0.999082	0.10666	29.5606
ZFIN_ANATOMY	forerunner cell group	4	4.65116	0.0271101	ENSDARG00000018693, ENSDARG00000057096, ENSDARG00000009905, ENSDARG00000057633	63	103	9822	6.05455	0.999233	0.107621	30.1951
ZFIN_ANATOMY	pectoral fin musculature	9	10.4651	0.0290709	ENSDARG00000035750, ENSDARG00000077811, ENSDARG00000024431, ENSDARG00000005762, ENSDARG00000020893, ENSDARG00000007173, ENSDARG00000019365, ENSDARG00000056995, ENSDARG00000016999	63	582	9822	2.4109	0.999547	0.113357	32.013
ZFIN_ANATOMY	presumptive neural retina	4	4.65116	0.0298949	ENSDARG00000020164, ENSDARG00000056029, ENSDARG00000055381, ENSDARG00000070770	63	107	9822	5.82822	0.999637	0.114737	32.7637
ZFIN_ANATOMY	presumptive segmental plate	3	3.48837	0.0395645	ENSDARG00000077811, ENSDARG00000070770, ENSDARG00000056995	63	50	9822	9.35429	0.999973	0.147548	41.0202
ZFIN_ANATOMY	deep blastomere	2	2.32558	0.0433715	ENSDARG00000056029, ENSDARG00000002172, ENSDARG00000078356	63	7	9822	44.5442	0.999991	0.158634	44.0058
ZFIN_ANATOMY	neuroectoderm	3	3.48837	0.0439762	ENSDARG00000009905, ENSDARG00000033999, ENSDARG00000070770	63	53	9822	8.8248	0.999992	0.158538	44.4669
ZFIN_ANATOMY	hindbrain neural keel	3	3.48837	0.0454858	ENSDARG00000077811, ENSDARG00000035521, ENSDARG00000070770	63	54	9822	8.66138	0.999995	0.161458	45.603
ZFIN_ANATOMY	YSL	8	9.30233	0.0460523	ENSDARG00000043154, ENSDARG00000038429, ENSDARG00000018693, ENSDARG00000007173, ENSDARG00000012788, ENSDARG00000036987, ENSDARG00000002172, ENSDARG00000056995, ENSDARG00000078356	63	524	9822	2.38023	0.999995	0.161205	46.0237
ZFIN_ANATOMY	optic tectum	11	12.7907	0.0488307	ENSDARG00000071497, ENSDARG00000038429, ENSDARG00000035750, ENSDARG00000020164, ENSDARG00000077811, ENSDARG00000018693, ENSDARG00000028982, ENSDARG00000070770, ENSDARG00000020893, ENSDARG00000016858, ENSDARG00000052695	63	884	9822	1.93999	0.999998	0.168093	48.044
ZFIN_ANATOMY	presumptive rhombomere 1	2	2.32558	0.0494144	ENSDARG00000020164, ENSDARG00000035521	63	8	9822	38.9762	0.999998	0.167818	48.4595
ZFIN_ANATOMY	ectoderm	4	4.65116	0.0505665	ENSDARG00000038159, ENSDARG00000061923, ENSDARG00000016858, ENSDARG00000056986	63	132	9822	4.72439	0.999999	0.169331	49.2705
ZFIN_ANATOMY	artery	4	4.65116	0.0505665	ENSDARG00000020164, ENSDARG00000024431, ENSDARG00000061923, ENSDARG00000057633	63	132	9822	4.72439	0.999999	0.169331	49.2705
ZFIN_ANATOMY	presumptive rhombomere 2	2	2.32558	0.0554197	ENSDARG00000056029, ENSDARG00000035521	63	9	9822	34.6455	1	0.182163	52.5593
ZFIN_ANATOMY	presumptive endoderm	2	2.32558	0.0554197	ENSDARG00000057633, ENSDARG00000008796	63	9	9822	34.6455	1	0.182163	52.5593
ZFIN_ANATOMY	ventricular zone	6	6.97674	0.0572674	ENSDARG00000038159, ENSDARG00000038429, ENSDARG00000011190, ENSDARG00000029179, ENSDARG00000016858, ENSDARG00000052695	63	331	9822	2.82607	1	0.185536	53.7588
ZFIN_ANATOMY	pectoral fin	8	9.30233	0.0607535	ENSDARG00000038159, ENSDARG00000035750, ENSDARG00000026784, ENSDARG00000011190, ENSDARG00000056029, ENSDARG00000077353, ENSDARG00000028982, ENSDARG00000036987	63	558	9822	2.23519	1	0.193658	55.9459
ZFIN_ANATOMY	primitive heart tube	4	4.65116	0.0613847	ENSDARG00000043154, ENSDARG00000018693, ENSDARG00000055381, ENSDARG00000036987	63	143	9822	4.36097	1	0.193241	56.3316
ZFIN_ANATOMY	anterior neural plate	2	2.32558	0.0613877	ENSDARG00000018693, ENSDARG00000033999	63	10	9822	31.181	1	0.191026	56.3334
ZFIN_ANATOMY	endodermal cell	2	2.32558	0.0613877	ENSDARG00000012788, ENSDARG00000008796	63	10	9822	31.181	1	0.191026	56.3334
ZFIN_ANATOMY	apical ectodermal ridge pectoral fin	3	3.48837	0.061582	ENSDARG00000055381, ENSDARG00000005762, ENSDARG00000019365	63	64	9822	7.30804	1	0.189407	56.4515
ZFIN_ANATOMY	rhombomere 4	3	3.48837	0.0684906	ENSDARG00000020164, ENSDARG00000056029, ENSDARG00000002601	63	68	9822	6.87815	1	0.206634	60.4631
ZFIN_ANATOMY	lens vesicle	6	6.97674	0.072048	ENSDARG00000032708, ENSDARG00000020164, ENSDARG00000011190, ENSDARG00000005762, ENSDARG00000041022, ENSDARG00000002172, ENSDARG00000078356	63	354	9822	2.64245	1	0.214113	62.393
ZFIN_ANATOMY	epidermis	6	6.97674	0.0776427	ENSDARG00000026784, ENSDARG00000055381, ENSDARG00000033999, ENSDARG00000005762, ENSDARG00000020893, ENSDARG00000057633	63	362	9822	2.58406	1	0.226827	65.2529
ZFIN_ANATOMY	presumptive rhombomere 3	2	2.32558	0.07907	ENSDARG00000056029, ENSDARG00000002601	63	13	9822	23.9853	1	0.228195	65.9496
ZFIN_ANATOMY	hindbrain neural rod	2	2.32558	0.07907	ENSDARG00000056029, ENSDARG00000070770	63	13	9822	23.9853	1	0.228195	65.9496
ZFIN_ANATOMY	blastomere	3	3.48837	0.0830214	ENSDARG00000057096, ENSDARG00000061923, ENSDARG00000034610	63	76	9822	6.15414	1	0.236086	67.8117
ZFIN_ANATOMY	midbrain hindbrain boundary neural plate	2	2.32558	0.084891	ENSDARG00000052695, ENSDARG00000008796	63	14	9822	22.2721	1	0.238449	68.6595
ZFIN_ANATOMY	intermediate cell mass of mesoderm	4	4.65116	0.0871481	ENSDARG00000035750, ENSDARG00000030020, ENSDARG00000024431, ENSDARG00000005897	63	166	9822	3.75674	1	0.241738	69.6556
ZFIN_ANATOMY	central nervous system	10	11.6279	0.0892855	ENSDARG00000038159, ENSDARG00000071497, ENSDARG00000077811, ENSDARG00000032623, ENSDARG00000011190, ENSDARG00000018693, ENSDARG00000077353, ENSDARG00000070770, ENSDARG00000061923, ENSDARG00000016999	63	860	9822	1.81285	1	0.244653	70.5718
ZFIN_ANATOMY	presumptive rhombomere 5	2	2.32558	0.0906757	ENSDARG00000056029, ENSDARG00000002601	63	15	9822	20.7873	1	0.245666	71.154

## Sheet: Mixl1_NOT_Eomesa_Smad2_ANAT
Anatomical annotation analysis of genes with Mixl1 ChIP-seq peaks not overlapping Eomesa or Smad2 (nearest TSS ±100kb) using DAVID
Category	Term	Count	%	PValue	Genes	List Total	Pop Hits	Pop Total	Fold Enrichment	Bonferroni	Benjamini	FDR
ZFIN_ANATOMY	margin	25	4.90196	2.41653e-10	ENSDARG00000032553, ENSDARG00000013575, ENSDARG00000003446, ENSDARG00000038843, ENSDARG00000076895, ENSDARG00000017164, ENSDARG00000021032, ENSDARG00000045219, ENSDARG00000033999, ENSDARG00000018787, ENSDARG00000014571, ENSDARG00000040216, ENSDARG00000008796, ENSDARG00000044688, ENSDARG00000017821, ENSDARG00000034117, ENSDARG00000058730, ENSDARG00000012788, ENSDARG00000033182, ENSDARG00000002172,…	256	197	9822	4.86893	1.01011e-07	1.01011e-07	3.39218e-07
ZFIN_ANATOMY	hindbrain	64	12.549	6.00029e-09	ENSDARG00000014259, ENSDARG00000007517, ENSDARG00000004926, ENSDARG00000074184, ENSDARG00000012025, ENSDARG00000073704, ENSDARG00000062420, ENSDARG00000056666, ENSDARG00000033901, ENSDARG00000058115, ENSDARG00000079049, ENSDARG00000022251, ENSDARG00000011459, ENSDARG00000028661, ENSDARG00000036385, ENSDARG00000079355, ENSDARG00000070129, ENSDARG00000034504, ENSDARG00000012019, ENSDARG00000070955,…	256	1163	9822	2.11135	2.50812e-06	1.25406e-06	8.42284e-06
ZFIN_ANATOMY	telencephalon	46	9.01961	5.34507e-08	ENSDARG00000007430, ENSDARG00000007517, ENSDARG00000017174, ENSDARG00000031222, ENSDARG00000010018, ENSDARG00000078308, ENSDARG00000034826, ENSDARG00000019835, ENSDARG00000073704, ENSDARG00000056666, ENSDARG00000033901, ENSDARG00000022251, ENSDARG00000058115, ENSDARG00000070913, ENSDARG00000037495, ENSDARG00000012078, ENSDARG00000079355, ENSDARG00000013575, ENSDARG00000070129, ENSDARG00000074635,…	256	740	9822	2.38499	2.23421e-05	7.44743e-06	7.50307e-05
ZFIN_ANATOMY	hypoblast	13	2.54902	2.02315e-07	ENSDARG00000017821, ENSDARG00000016181, ENSDARG00000003446, ENSDARG00000034117, ENSDARG00000045219, ENSDARG00000033999, ENSDARG00000014571, ENSDARG00000002172, ENSDARG00000036670, ENSDARG00000014091, ENSDARG00000077473, ENSDARG00000056986, ENSDARG00000008796	256	70	9822	7.12533	8.4564e-05	2.11417e-05	0.000283997
ZFIN_ANATOMY	tail bud	33	6.47059	3.09072e-07	ENSDARG00000018787, ENSDARG00000040216, ENSDARG00000012025, ENSDARG00000019930, ENSDARG00000021377, ENSDARG00000011459, ENSDARG00000070913, ENSDARG00000040815, ENSDARG00000036670, ENSDARG00000056986, ENSDARG00000016181, ENSDARG00000036164, ENSDARG00000003446, ENSDARG00000053479, ENSDARG00000076895, ENSDARG00000038843, ENSDARG00000044213, ENSDARG00000017164, ENSDARG00000054033, ENSDARG00000021032,…	256	460	9822	2.75243	0.000129184	2.58381e-05	0.000433855
ZFIN_ANATOMY	neural plate	35	6.86275	7.40539e-07	ENSDARG00000032553, ENSDARG00000058008, ENSDARG00000040216, ENSDARG00000008796, ENSDARG00000006837, ENSDARG00000056666, ENSDARG00000058115, ENSDARG00000020332, ENSDARG00000070913, ENSDARG00000056986, ENSDARG00000012078, ENSDARG00000032516, ENSDARG00000013575, ENSDARG00000074635, ENSDARG00000070129, ENSDARG00000053479, ENSDARG00000038843, ENSDARG00000054033, ENSDARG00000021032, ENSDARG00000056594,…	256	527	9822	2.54811	0.000309498	5.15896e-05	0.00103952
ZFIN_ANATOMY	diencephalon	48	9.41176	7.90818e-07	ENSDARG00000007517, ENSDARG00000017174, ENSDARG00000073704, ENSDARG00000056666, ENSDARG00000033901, ENSDARG00000058115, ENSDARG00000022251, ENSDARG00000028661, ENSDARG00000037495, ENSDARG00000079355, ENSDARG00000070129, ENSDARG00000070955, ENSDARG00000034504, ENSDARG00000013125, ENSDARG00000038843, ENSDARG00000076895, ENSDARG00000056594, ENSDARG00000004712, ENSDARG00000053835, ENSDARG00000039701,…	256	867	9822	2.12413	0.000330508	4.72221e-05	0.0011101
ZFIN_ANATOMY	pharyngeal arch	30	5.88235	3.75393e-06	ENSDARG00000012025, ENSDARG00000036279, ENSDARG00000019930, ENSDARG00000021377, ENSDARG00000058115, ENSDARG00000052150, ENSDARG00000040815, ENSDARG00000031763, ENSDARG00000012788, ENSDARG00000032724, ENSDARG00000029179, ENSDARG00000079003, ENSDARG00000068965, ENSDARG00000012078, ENSDARG00000076895, ENSDARG00000032708, ENSDARG00000013125, ENSDARG00000058449, ENSDARG00000039701, ENSDARG00000053528,…	256	442	9822	2.60411	0.00156792	0.000196124	0.00526941
ZFIN_ANATOMY	forebrain	33	6.47059	5.64728e-06	ENSDARG00000055429, ENSDARG00000058008, ENSDARG00000017174, ENSDARG00000004926, ENSDARG00000010018, ENSDARG00000074184, ENSDARG00000019835, ENSDARG00000062420, ENSDARG00000058115, ENSDARG00000022251, ENSDARG00000057210, ENSDARG00000052150, ENSDARG00000011459, ENSDARG00000070913, ENSDARG00000009299, ENSDARG00000029179, ENSDARG00000006773, ENSDARG00000012078, ENSDARG00000032516, ENSDARG00000013575,…	256	526	9822	2.40707	0.00235778	0.000262251	0.007927
ZFIN_ANATOMY	neural tube	38	7.45098	9.628e-06	ENSDARG00000018787, ENSDARG00000015073, ENSDARG00000040216, ENSDARG00000019930, ENSDARG00000073704, ENSDARG00000056666, ENSDARG00000079049, ENSDARG00000022251, ENSDARG00000011459, ENSDARG00000070913, ENSDARG00000036385, ENSDARG00000012078, ENSDARG00000013575, ENSDARG00000074635, ENSDARG00000034504, ENSDARG00000070955, ENSDARG00000053479, ENSDARG00000076895, ENSDARG00000054033, ENSDARG00000056594,…	256	671	9822	2.17281	0.00401644	0.000402371	0.0135143
ZFIN_ANATOMY	spinal cord	49	9.60784	1.33958e-05	ENSDARG00000073704, ENSDARG00000056666, ENSDARG00000079049, ENSDARG00000058115, ENSDARG00000022251, ENSDARG00000011459, ENSDARG00000070129, ENSDARG00000070955, ENSDARG00000012019, ENSDARG00000034504, ENSDARG00000032708, ENSDARG00000076895, ENSDARG00000056594, ENSDARG00000054033, ENSDARG00000033999, ENSDARG00000053835, ENSDARG00000076799, ENSDARG00000035253, ENSDARG00000003098, ENSDARG00000074319,…	256	990	9822	1.89898	0.00558383	0.000508914	0.0188025
ZFIN_ANATOMY	neural rod	18	3.52941	1.58603e-05	ENSDARG00000070955, ENSDARG00000053479, ENSDARG00000038843, ENSDARG00000076895, ENSDARG00000056594, ENSDARG00000033999, ENSDARG00000077473, ENSDARG00000012025, ENSDARG00000056666, ENSDARG00000070913, ENSDARG00000019195, ENSDARG00000009299, ENSDARG00000033182, ENSDARG00000055798, ENSDARG00000056986, ENSDARG00000012078, ENSDARG00000074319, ENSDARG00000006773	256	199	9822	3.4704	0.00660775	0.00055232	0.0222615
ZFIN_ANATOMY	midbrain	46	9.01961	2.76448e-05	ENSDARG00000007430, ENSDARG00000036194, ENSDARG00000004926, ENSDARG00000010018, ENSDARG00000078308, ENSDARG00000040216, ENSDARG00000008796, ENSDARG00000036279, ENSDARG00000006837, ENSDARG00000056666, ENSDARG00000079049, ENSDARG00000022251, ENSDARG00000058115, ENSDARG00000020332, ENSDARG00000052150, ENSDARG00000011459, ENSDARG00000070913, ENSDARG00000028661, ENSDARG00000031763, ENSDARG00000036385,…	256	930	9822	1.89773	0.0114892	0.000888505	0.0387991
ZFIN_ANATOMY	endoderm	12	2.35294	0.000118025	ENSDARG00000017821, ENSDARG00000058730, ENSDARG00000006837, ENSDARG00000053479, ENSDARG00000076895, ENSDARG00000058115, ENSDARG00000055381, ENSDARG00000033999, ENSDARG00000044485, ENSDARG00000012788, ENSDARG00000014091, ENSDARG00000035831	256	109	9822	4.22391	0.0481399	0.00351788	0.165548
ZFIN_ANATOMY	optic vesicle	26	5.09804	0.000164761	ENSDARG00000058008, ENSDARG00000018787, ENSDARG00000074184, ENSDARG00000018118, ENSDARG00000058115, ENSDARG00000070913, ENSDARG00000053666, ENSDARG00000031763, ENSDARG00000029179, ENSDARG00000068965, ENSDARG00000012078, ENSDARG00000032516, ENSDARG00000053479, ENSDARG00000076895, ENSDARG00000038843, ENSDARG00000032708, ENSDARG00000055381, ENSDARG00000033999, ENSDARG00000015266, ENSDARG00000058730,…	256	436	9822	2.28795	0.0665575	0.0045812	0.231033
ZFIN_ANATOMY	mesoderm	20	3.92157	0.000312714	ENSDARG00000053479, ENSDARG00000038843, ENSDARG00000076895, ENSDARG00000044213, ENSDARG00000033999, ENSDARG00000053835, ENSDARG00000076799, ENSDARG00000040216, ENSDARG00000017821, ENSDARG00000034117, ENSDARG00000058730, ENSDARG00000058115, ENSDARG00000079049, ENSDARG00000040815, ENSDARG00000044485, ENSDARG00000031763, ENSDARG00000014091, ENSDARG00000036670, ENSDARG00000003098, ENSDARG00000056986	256	301	9822	2.54931	0.12255	0.00813764	0.438075
ZFIN_ANATOMY	hindbrain neural plate	14	2.7451	0.000336563	ENSDARG00000056666, ENSDARG00000056594, ENSDARG00000054033, ENSDARG00000016022, ENSDARG00000033999, ENSDARG00000070913, ENSDARG00000044485, ENSDARG00000028661, ENSDARG00000053835, ENSDARG00000076799, ENSDARG00000008153, ENSDARG00000040216, ENSDARG00000003098, ENSDARG00000012078	256	164	9822	3.27525	0.131256	0.00824272	0.471411
ZFIN_ANATOMY	basal plate midbrain region	19	3.72549	0.000345457	ENSDARG00000013575, ENSDARG00000074635, ENSDARG00000007430, ENSDARG00000034504, ENSDARG00000032708, ENSDARG00000007517, ENSDARG00000039701, ENSDARG00000016858, ENSDARG00000019930, ENSDARG00000005628, ENSDARG00000056666, ENSDARG00000018108, ENSDARG00000022251, ENSDARG00000079049, ENSDARG00000058115, ENSDARG00000011459, ENSDARG00000044485, ENSDARG00000035719, ENSDARG00000003098, ENSDARG00000074319	256	279	9822	2.61282	0.134481	0.00799156	0.483841
ZFIN_ANATOMY	tegmentum	27	5.29412	0.000349246	ENSDARG00000032103, ENSDARG00000007430, ENSDARG00000007517, ENSDARG00000019930, ENSDARG00000056666, ENSDARG00000033901, ENSDARG00000022251, ENSDARG00000058115, ENSDARG00000079049, ENSDARG00000011459, ENSDARG00000070913, ENSDARG00000028661, ENSDARG00000074635, ENSDARG00000013575, ENSDARG00000034504, ENSDARG00000032708, ENSDARG00000031075, ENSDARG00000061506, ENSDARG00000056722, ENSDARG00000039701,…	256	485	9822	2.13591	0.135851	0.00765531	0.489136
ZFIN_ANATOMY	shield	9	1.76471	0.000393246	ENSDARG00000003446, ENSDARG00000055381, ENSDARG00000045219, ENSDARG00000040815, ENSDARG00000014571, ENSDARG00000012788, ENSDARG00000014091, ENSDARG00000033182, ENSDARG00000056986	256	69	9822	5.00442	0.151605	0.00818677	0.550602
ZFIN_ANATOMY	hypochord	11	2.15686	0.00125421	ENSDARG00000053479, ENSDARG00000038843, ENSDARG00000044213, ENSDARG00000058115, ENSDARG00000061451, ENSDARG00000057210, ENSDARG00000070913, ENSDARG00000035253, ENSDARG00000008487, ENSDARG00000036385, ENSDARG00000015822	256	122	9822	3.45934	0.408201	0.024671	1.74626
ZFIN_ANATOMY	optic tectum	39	7.64706	0.00128948	ENSDARG00000020850, ENSDARG00000032103, ENSDARG00000007430, ENSDARG00000036194, ENSDARG00000004926, ENSDARG00000024295, ENSDARG00000040216, ENSDARG00000034826, ENSDARG00000019930, ENSDARG00000018118, ENSDARG00000006837, ENSDARG00000015709, ENSDARG00000062420, ENSDARG00000022251, ENSDARG00000057210, ENSDARG00000070913, ENSDARG00000028661, ENSDARG00000012078, ENSDARG00000032516, ENSDARG00000036164,…	256	884	9822	1.69267	0.416872	0.0242178	1.79495
ZFIN_ANATOMY	somite	45	8.82353	0.00157477	ENSDARG00000014259, ENSDARG00000020850, ENSDARG00000018787, ENSDARG00000010018, ENSDARG00000012025, ENSDARG00000058115, ENSDARG00000040815, ENSDARG00000011459, ENSDARG00000032724, ENSDARG00000036670, ENSDARG00000059815, ENSDARG00000056986, ENSDARG00000012078, ENSDARG00000068965, ENSDARG00000032516, ENSDARG00000076895, ENSDARG00000038843, ENSDARG00000032708, ENSDARG00000044213, ENSDARG00000021032,…	256	1081	9822	1.59715	0.482515	0.028236	2.18802
ZFIN_ANATOMY	ventral mesoderm	19	3.72549	0.0024707	ENSDARG00000016181, ENSDARG00000053479, ENSDARG00000033999, ENSDARG00000024295, ENSDARG00000019930, ENSDARG00000045304, ENSDARG00000017821, ENSDARG00000058115, ENSDARG00000070913, ENSDARG00000044485, ENSDARG00000053666, ENSDARG00000008153, ENSDARG00000069266, ENSDARG00000014091, ENSDARG00000045444, ENSDARG00000011545, ENSDARG00000035831, ENSDARG00000036074, ENSDARG00000055630	256	331	9822	2.20235	0.644429	0.0421697	3.41291
ZFIN_ANATOMY	midbrain neural keel	11	2.15686	0.00253149	ENSDARG00000007430, ENSDARG00000056666, ENSDARG00000056594, ENSDARG00000033999, ENSDARG00000070913, ENSDARG00000044485, ENSDARG00000076799, ENSDARG00000077473, ENSDARG00000040216, ENSDARG00000015266, ENSDARG00000012078	256	134	9822	3.14955	0.653373	0.0414947	3.4955
ZFIN_ANATOMY	pectoral fin	27	5.29412	0.00268584	ENSDARG00000032103, ENSDARG00000020850, ENSDARG00000012025, ENSDARG00000040543, ENSDARG00000036279, ENSDARG00000021377, ENSDARG00000056666, ENSDARG00000058115, ENSDARG00000057210, ENSDARG00000011459, ENSDARG00000040815, ENSDARG00000031763, ENSDARG00000032724, ENSDARG00000079003, ENSDARG00000012078, ENSDARG00000076895, ENSDARG00000052856, ENSDARG00000058449, ENSDARG00000053835, ENSDARG00000053528,…	256	558	9822	1.85648	0.675085	0.0423167	3.70492
ZFIN_ANATOMY	cerebellum	17	3.33333	0.00287684	ENSDARG00000032103, ENSDARG00000034504, ENSDARG00000038843, ENSDARG00000056594, ENSDARG00000037433, ENSDARG00000058449, ENSDARG00000052856, ENSDARG00000040216, ENSDARG00000034826, ENSDARG00000006837, ENSDARG00000005628, ENSDARG00000062420, ENSDARG00000070913, ENSDARG00000057249, ENSDARG00000028661, ENSDARG00000069266, ENSDARG00000012078	256	283	9822	2.30474	0.700083	0.0436218	3.96346
ZFIN_ANATOMY	lateral plate mesoderm	9	1.76471	0.00300378	ENSDARG00000017821, ENSDARG00000013575, ENSDARG00000036194, ENSDARG00000054033, ENSDARG00000016022, ENSDARG00000041572, ENSDARG00000036670, ENSDARG00000019930, ENSDARG00000035831	256	94	9822	3.67345	0.715627	0.043916	4.13494
ZFIN_ANATOMY	cranial ganglion	21	4.11765	0.0032004	ENSDARG00000007430, ENSDARG00000032708, ENSDARG00000021032, ENSDARG00000074184, ENSDARG00000056722, ENSDARG00000076290, ENSDARG00000076799, ENSDARG00000040216, ENSDARG00000044688, ENSDARG00000036548, ENSDARG00000073704, ENSDARG00000033901, ENSDARG00000058115, ENSDARG00000022251, ENSDARG00000011459, ENSDARG00000028661, ENSDARG00000031756, ENSDARG00000009299, ENSDARG00000006747, ENSDARG00000007723,…	256	394	9822	2.04495	0.738131	0.0451527	4.39999
ZFIN_ANATOMY	otic vesicle	32	6.27451	0.00330936	ENSDARG00000014259, ENSDARG00000032103, ENSDARG00000012025, ENSDARG00000036279, ENSDARG00000021377, ENSDARG00000079049, ENSDARG00000022251, ENSDARG00000057210, ENSDARG00000070913, ENSDARG00000031763, ENSDARG00000037495, ENSDARG00000079003, ENSDARG00000012078, ENSDARG00000068965, ENSDARG00000053479, ENSDARG00000070955, ENSDARG00000038843, ENSDARG00000032708, ENSDARG00000056594, ENSDARG00000055381,…	256	716	9822	1.71473	0.749828	0.0451365	4.54657
ZFIN_ANATOMY	brain	42	8.23529	0.0034673	ENSDARG00000014259, ENSDARG00000020850, ENSDARG00000061203, ENSDARG00000036194, ENSDARG00000012025, ENSDARG00000034826, ENSDARG00000021377, ENSDARG00000021555, ENSDARG00000062420, ENSDARG00000058115, ENSDARG00000022251, ENSDARG00000020332, ENSDARG00000052150, ENSDARG00000011459, ENSDARG00000070913, ENSDARG00000059815, ENSDARG00000016181, ENSDARG00000079355, ENSDARG00000012019, ENSDARG00000052396,…	256	1030	9822	1.56449	0.765863	0.045754	4.75868
ZFIN_ANATOMY	anterior lateral plate mesoderm	6	1.17647	0.00355111	ENSDARG00000017821, ENSDARG00000053666, ENSDARG00000036670, ENSDARG00000031891, ENSDARG00000019930, ENSDARG00000036074	256	40	9822	5.75508	0.773952	0.0454058	4.87107
ZFIN_ANATOMY	optic primordium	9	1.76471	0.0041361	ENSDARG00000032516, ENSDARG00000076895, ENSDARG00000038843, ENSDARG00000032708, ENSDARG00000074184, ENSDARG00000008153, ENSDARG00000077473, ENSDARG00000015266, ENSDARG00000012078	256	99	9822	3.48793	0.823154	0.051145	5.65203
ZFIN_ANATOMY	hypothalamus	14	2.7451	0.00428314	ENSDARG00000032103, ENSDARG00000070129, ENSDARG00000013575, ENSDARG00000034504, ENSDARG00000013125, ENSDARG00000031075, ENSDARG00000061506, ENSDARG00000078308, ENSDARG00000039701, ENSDARG00000034826, ENSDARG00000022251, ENSDARG00000058115, ENSDARG00000045444, ENSDARG00000074319	256	217	9822	2.4753	0.833739	0.0514024	5.84739
ZFIN_ANATOMY	immature eye	30	5.88235	0.00431361	ENSDARG00000036194, ENSDARG00000004926, ENSDARG00000074184, ENSDARG00000012025, ENSDARG00000034826, ENSDARG00000006837, ENSDARG00000015709, ENSDARG00000011459, ENSDARG00000070913, ENSDARG00000028661, ENSDARG00000029179, ENSDARG00000012078, ENSDARG00000032516, ENSDARG00000036164, ENSDARG00000053479, ENSDARG00000032708, ENSDARG00000031075, ENSDARG00000044213, ENSDARG00000014571, ENSDARG00000052856,…	256	668	9822	1.72308	0.835852	0.0503182	5.88782
ZFIN_ANATOMY	neural keel	9	1.76471	0.00467147	ENSDARG00000038843, ENSDARG00000021032, ENSDARG00000054033, ENSDARG00000033999, ENSDARG00000052139, ENSDARG00000053835, ENSDARG00000077473, ENSDARG00000012025, ENSDARG00000045444	256	101	9822	3.41886	0.858753	0.0529165	6.36152
ZFIN_ANATOMY	marginal blastomere	5	0.980392	0.00486517	ENSDARG00000017821, ENSDARG00000038843, ENSDARG00000061017, ENSDARG00000012788, ENSDARG00000056986	256	27	9822	7.10503	0.86979	0.053607	6.617
ZFIN_ANATOMY	central nervous system	36	7.05882	0.0049326	ENSDARG00000020850, ENSDARG00000007517, ENSDARG00000010018, ENSDARG00000040216, ENSDARG00000021377, ENSDARG00000018118, ENSDARG00000073704, ENSDARG00000079049, ENSDARG00000058115, ENSDARG00000020332, ENSDARG00000052150, ENSDARG00000011459, ENSDARG00000070913, ENSDARG00000028661, ENSDARG00000009299, ENSDARG00000006773, ENSDARG00000016181, ENSDARG00000013575, ENSDARG00000036164, ENSDARG00000074635,…	256	860	9822	1.60607	0.873426	0.05294	6.70578
ZFIN_ANATOMY	axial mesoderm	7	1.37255	0.00526252	ENSDARG00000032553, ENSDARG00000003446, ENSDARG00000021032, ENSDARG00000040815, ENSDARG00000008487, ENSDARG00000056986, ENSDARG00000068965	256	62	9822	4.33178	0.889809	0.0549829	7.13905
ZFIN_ANATOMY	ventral mesenchyme	7	1.37255	0.00526252	ENSDARG00000036548, ENSDARG00000053479, ENSDARG00000032708, ENSDARG00000058115, ENSDARG00000044485, ENSDARG00000014091, ENSDARG00000008153	256	62	9822	4.33178	0.889809	0.0549829	7.13905
ZFIN_ANATOMY	blastodisc	5	0.980392	0.00714945	ENSDARG00000003446, ENSDARG00000017164, ENSDARG00000061017, ENSDARG00000036670, ENSDARG00000056986	256	30	9822	6.39453	0.950173	0.072238	9.58138
ZFIN_ANATOMY	trunk vasculature	5	0.980392	0.00804441	ENSDARG00000053666, ENSDARG00000052139, ENSDARG00000058449, ENSDARG00000002172, ENSDARG00000019930	256	31	9822	6.18826	0.965822	0.0790462	10.7188
ZFIN_ANATOMY	liver primordium	4	0.784314	0.00898119	ENSDARG00000038843, ENSDARG00000012788, ENSDARG00000007723, ENSDARG00000035831	256	17	9822	9.02757	0.976973	0.085875	11.8951
ZFIN_ANATOMY	post-vent vasculature	4	0.784314	0.00898119	ENSDARG00000053666, ENSDARG00000052139, ENSDARG00000058449, ENSDARG00000019930	256	17	9822	9.02757	0.976973	0.085875	11.8951
ZFIN_ANATOMY	pharyngeal arch 3-7 skeleton	28	5.4902	0.00966799	ENSDARG00000020850, ENSDARG00000004926, ENSDARG00000018118, ENSDARG00000006837, ENSDARG00000079049, ENSDARG00000005220, ENSDARG00000011459, ENSDARG00000070913, ENSDARG00000028661, ENSDARG00000036074, ENSDARG00000032516, ENSDARG00000053479, ENSDARG00000038843, ENSDARG00000054033, ENSDARG00000055381, ENSDARG00000033999, ENSDARG00000052856, ENSDARG00000053835, ENSDARG00000056722, ENSDARG00000076799,…	256	647	9822	1.6604	0.982766	0.0901168	12.7483
ZFIN_ANATOMY	neural crest	12	2.35294	0.00987987	ENSDARG00000034117, ENSDARG00000018806, ENSDARG00000007430, ENSDARG00000053479, ENSDARG00000059906, ENSDARG00000076895, ENSDARG00000038843, ENSDARG00000021032, ENSDARG00000033999, ENSDARG00000057166, ENSDARG00000077473, ENSDARG00000029179	256	188	9822	2.44897	0.984241	0.0900135	13.01
ZFIN_ANATOMY	epiblast	6	1.17647	0.010911	ENSDARG00000016181, ENSDARG00000034117, ENSDARG00000033999, ENSDARG00000070913, ENSDARG00000014571, ENSDARG00000056986	256	52	9822	4.42698	0.989805	0.0968871	14.2731
ZFIN_ANATOMY	neuron	22	4.31373	0.0111921	ENSDARG00000079355, ENSDARG00000074635, ENSDARG00000070129, ENSDARG00000070955, ENSDARG00000054033, ENSDARG00000018787, ENSDARG00000037433, ENSDARG00000015073, ENSDARG00000076799, ENSDARG00000077473, ENSDARG00000040216, ENSDARG00000034826, ENSDARG00000044688, ENSDARG00000019930, ENSDARG00000015266, ENSDARG00000058730, ENSDARG00000005628, ENSDARG00000011459, ENSDARG00000055798, ENSDARG00000037495,…	256	472	9822	1.7883	0.990947	0.0972189	14.6144
ZFIN_ANATOMY	neuroectoderm	6	1.17647	0.0117991	ENSDARG00000014259, ENSDARG00000021032, ENSDARG00000054033, ENSDARG00000033999, ENSDARG00000070913, ENSDARG00000045444	256	53	9822	4.34346	0.992997	0.10018	15.3473
ZFIN_ANATOMY	midbrain hindbrain boundary neural keel	5	0.980392	0.0123493	ENSDARG00000076895, ENSDARG00000038843, ENSDARG00000044485, ENSDARG00000008153, ENSDARG00000008796	256	35	9822	5.48103	0.994451	0.102562	16.0065
ZFIN_ANATOMY	ventricular zone	17	3.33333	0.0125696	ENSDARG00000013125, ENSDARG00000010018, ENSDARG00000039701, ENSDARG00000031293, ENSDARG00000016858, ENSDARG00000019930, ENSDARG00000000384, ENSDARG00000018118, ENSDARG00000058115, ENSDARG00000057210, ENSDARG00000070913, ENSDARG00000016022, ENSDARG00000055798, ENSDARG00000029179, ENSDARG00000007723, ENSDARG00000045444, ENSDARG00000074319	256	331	9822	1.97052	0.994945	0.102288	16.2692
ZFIN_ANATOMY	notochord	29	5.68627	0.0132388	ENSDARG00000069245, ENSDARG00000038213, ENSDARG00000036279, ENSDARG00000021377, ENSDARG00000079049, ENSDARG00000005220, ENSDARG00000011459, ENSDARG00000040815, ENSDARG00000076568, ENSDARG00000031763, ENSDARG00000012788, ENSDARG00000055630, ENSDARG00000068965, ENSDARG00000074635, ENSDARG00000076895, ENSDARG00000038843, ENSDARG00000054033, ENSDARG00000056594, ENSDARG00000033999, ENSDARG00000014571,…	256	695	9822	1.60093	0.996192	0.105433	17.0622
ZFIN_ANATOMY	retina	45	8.82353	0.0161032	ENSDARG00000020850, ENSDARG00000055874, ENSDARG00000007517, ENSDARG00000004926, ENSDARG00000031222, ENSDARG00000018787, ENSDARG00000044280, ENSDARG00000036279, ENSDARG00000018118, ENSDARG00000006837, ENSDARG00000056666, ENSDARG00000052150, ENSDARG00000011459, ENSDARG00000070913, ENSDARG00000053666, ENSDARG00000031763, ENSDARG00000029179, ENSDARG00000012078, ENSDARG00000068965, ENSDARG00000006773,…	256	1230	9822	1.40368	0.99887	0.124585	20.3786
ZFIN_ANATOMY	lateral mesoderm	7	1.37255	0.0165531	ENSDARG00000017821, ENSDARG00000036194, ENSDARG00000053666, ENSDARG00000014091, ENSDARG00000077473, ENSDARG00000056986, ENSDARG00000019930	256	79	9822	3.39962	0.999067	0.125563	20.8881
ZFIN_ANATOMY	heart rudiment	11	2.15686	0.0170038	ENSDARG00000017821, ENSDARG00000036194, ENSDARG00000018108, ENSDARG00000007517, ENSDARG00000055381, ENSDARG00000011459, ENSDARG00000010018, ENSDARG00000018787, ENSDARG00000031763, ENSDARG00000031756, ENSDARG00000033182, ENSDARG00000035831	256	177	9822	2.3844	0.99923	0.12651	21.3955
ZFIN_ANATOMY	anterior axial hypoblast	8	1.56863	0.0184245	ENSDARG00000034504, ENSDARG00000038843, ENSDARG00000055381, ENSDARG00000000966, ENSDARG00000014091, ENSDARG00000014310, ENSDARG00000045444, ENSDARG00000061010	256	104	9822	2.95132	0.999579	0.134069	22.9753
ZFIN_ANATOMY	posterior lateral plate mesoderm	5	0.980392	0.0194961	ENSDARG00000017821, ENSDARG00000053666, ENSDARG00000019930, ENSDARG00000035831, ENSDARG00000036074	256	40	9822	4.7959	0.999733	0.138977	24.1474
ZFIN_ANATOMY	midbrain hindbrain boundary	13	2.54902	0.0195045	ENSDARG00000013575, ENSDARG00000036548, ENSDARG00000058008, ENSDARG00000076895, ENSDARG00000038843, ENSDARG00000044213, ENSDARG00000058115, ENSDARG00000070913, ENSDARG00000031222, ENSDARG00000015073, ENSDARG00000008153, ENSDARG00000008796, ENSDARG00000074319	256	235	9822	2.12244	0.999734	0.136728	24.1564
ZFIN_ANATOMY	intermediate mesoderm	5	0.980392	0.0211757	ENSDARG00000013575, ENSDARG00000052139, ENSDARG00000036670, ENSDARG00000056986, ENSDARG00000019930	256	41	9822	4.67893	0.99987	0.145258	25.951
ZFIN_ANATOMY	presumptive neural retina	8	1.56863	0.0211987	ENSDARG00000053479, ENSDARG00000055381, ENSDARG00000070913, ENSDARG00000011600, ENSDARG00000069105, ENSDARG00000036279, ENSDARG00000015266, ENSDARG00000012078	256	107	9822	2.86857	0.999871	0.143088	25.9755
ZFIN_ANATOMY	presumptive endoderm	3	0.588235	0.0214284	ENSDARG00000017821, ENSDARG00000014091, ENSDARG00000008796	256	9	9822	12.7891	0.999883	0.142269	26.219
ZFIN_ANATOMY	optic cup	5	0.980392	0.0229413	ENSDARG00000053479, ENSDARG00000031222, ENSDARG00000008480, ENSDARG00000015266, ENSDARG00000012078	256	42	9822	4.56752	0.999939	0.149292	27.8042
ZFIN_ANATOMY	segmental plate	17	3.33333	0.0248269	ENSDARG00000032516, ENSDARG00000074635, ENSDARG00000038843, ENSDARG00000054033, ENSDARG00000008796, ENSDARG00000021377, ENSDARG00000030347, ENSDARG00000058115, ENSDARG00000040815, ENSDARG00000035719, ENSDARG00000052139, ENSDARG00000002172, ENSDARG00000036670, ENSDARG00000069105, ENSDARG00000054103, ENSDARG00000068965, ENSDARG00000012078	256	359	9822	1.81683	0.999973	0.15825	29.7355
ZFIN_ANATOMY	spinal cord interneuron	4	0.784314	0.0260946	ENSDARG00000005628, ENSDARG00000031075, ENSDARG00000015073, ENSDARG00000019930	256	25	9822	6.13875	0.999984	0.163279	31.0069
ZFIN_ANATOMY	anterior neural plate	3	0.588235	0.0263323	ENSDARG00000058115, ENSDARG00000033999, ENSDARG00000070913	256	10	9822	11.5102	0.999986	0.162266	31.2429
ZFIN_ANATOMY	endodermal cell	3	0.588235	0.0263323	ENSDARG00000012788, ENSDARG00000008796, ENSDARG00000035831	256	10	9822	11.5102	0.999986	0.162266	31.2429
ZFIN_ANATOMY	rhombomere	11	2.15686	0.0271833	ENSDARG00000034117, ENSDARG00000076895, ENSDARG00000022251, ENSDARG00000010018, ENSDARG00000031222, ENSDARG00000044485, ENSDARG00000018787, ENSDARG00000000966, ENSDARG00000053835, ENSDARG00000011545, ENSDARG00000006773	256	191	9822	2.20963	0.99999	0.164729	32.0817
ZFIN_ANATOMY	blood island	5	0.980392	0.0287635	ENSDARG00000016181, ENSDARG00000061017, ENSDARG00000053666, ENSDARG00000056986, ENSDARG00000019930	256	45	9822	4.26302	0.999995	0.171123	33.6141
ZFIN_ANATOMY	presumptive brain	4	0.784314	0.0289466	ENSDARG00000038843, ENSDARG00000054033, ENSDARG00000033999, ENSDARG00000070913	256	26	9822	5.90264	0.999995	0.169755	33.7896
ZFIN_ANATOMY	axis	14	2.7451	0.0300367	ENSDARG00000032516, ENSDARG00000013575, ENSDARG00000053479, ENSDARG00000038843, ENSDARG00000014310, ENSDARG00000015822, ENSDARG00000044688, ENSDARG00000022303, ENSDARG00000061451, ENSDARG00000076568, ENSDARG00000008487, ENSDARG00000033182, ENSDARG00000011545, ENSDARG00000074319	256	279	9822	1.92524	0.999997	0.17326	34.8253
ZFIN_ANATOMY	YSL	22	4.31373	0.03164	ENSDARG00000018806, ENSDARG00000010018, ENSDARG00000014571, ENSDARG00000024295, ENSDARG00000036279, ENSDARG00000015822, ENSDARG00000002347, ENSDARG00000000384, ENSDARG00000017821, ENSDARG00000005628, ENSDARG00000061375, ENSDARG00000040815, ENSDARG00000061017, ENSDARG00000035719, ENSDARG00000012788, ENSDARG00000053666, ENSDARG00000002172, ENSDARG00000007723, ENSDARG00000035831, ENSDARG00000036074,…	256	524	9822	1.61084	0.999999	0.179332	36.3214
ZFIN_ANATOMY	floor plate	11	2.15686	0.0356649	ENSDARG00000013575, ENSDARG00000021032, ENSDARG00000061451, ENSDARG00000057210, ENSDARG00000020332, ENSDARG00000010018, ENSDARG00000035253, ENSDARG00000008487, ENSDARG00000053835, ENSDARG00000008153, ENSDARG00000036385	256	200	9822	2.1102	1	0.197485	39.9377
ZFIN_ANATOMY	unspecified	126	24.7059	0.0368371	ENSDARG00000014259, ENSDARG00000055429, ENSDARG00000004926, ENSDARG00000042502, ENSDARG00000074050, ENSDARG00000015709, ENSDARG00000005941, ENSDARG00000036385, ENSDARG00000037495, ENSDARG00000013125, ENSDARG00000025567, ENSDARG00000054033, ENSDARG00000038537, ENSDARG00000055885, ENSDARG00000014571, ENSDARG00000004712, ENSDARG00000037884, ENSDARG00000056043, ENSDARG00000030347, ENSDARG00000008487,…	256	4256	9822	1.13587	1	0.200784	40.9545
ZFIN_ANATOMY	proctodeum	6	1.17647	0.0368879	ENSDARG00000005628, ENSDARG00000038843, ENSDARG00000055381, ENSDARG00000033999, ENSDARG00000011459, ENSDARG00000040543	256	71	9822	3.2423	1	0.198506	40.9982
ZFIN_ANATOMY	midbrain neural rod	5	0.980392	0.0377751	ENSDARG00000056594, ENSDARG00000058115, ENSDARG00000070913, ENSDARG00000015266, ENSDARG00000012078	256	49	9822	3.91502	1	0.200329	41.7566
ZFIN_ANATOMY	lens vesicle	16	3.13725	0.0426728	ENSDARG00000079355, ENSDARG00000032708, ENSDARG00000038843, ENSDARG00000024295, ENSDARG00000012025, ENSDARG00000036279, ENSDARG00000015266, ENSDARG00000056043, ENSDARG00000058115, ENSDARG00000022303, ENSDARG00000044485, ENSDARG00000070426, ENSDARG00000002172, ENSDARG00000008480, ENSDARG00000003098, ENSDARG00000069105	256	354	9822	1.73411	1	0.220975	45.7827
ZFIN_ANATOMY	olfactory bulb	7	1.37255	0.0437393	ENSDARG00000036548, ENSDARG00000031075, ENSDARG00000058115, ENSDARG00000061506, ENSDARG00000031756, ENSDARG00000045444, ENSDARG00000012078	256	99	9822	2.71283	1	0.223248	46.6245
ZFIN_ANATOMY	presumptive diencephalon	7	1.37255	0.0493572	ENSDARG00000034504, ENSDARG00000056594, ENSDARG00000033999, ENSDARG00000035719, ENSDARG00000039701, ENSDARG00000045444, ENSDARG00000055630	256	102	9822	2.63304	1	0.245805	50.8615
ZFIN_ANATOMY	presumptive telencephalon	6	1.17647	0.0518195	ENSDARG00000056666, ENSDARG00000058008, ENSDARG00000038843, ENSDARG00000070913, ENSDARG00000033182, ENSDARG00000045444	256	78	9822	2.95132	1	0.253722	52.6183
ZFIN_ANATOMY	hematopoietic system	3	0.588235	0.0564494	ENSDARG00000053666, ENSDARG00000019930, ENSDARG00000036074	256	15	9822	7.67344	1	0.270524	55.7646
ZFIN_ANATOMY	trunk	6	1.17647	0.0591561	ENSDARG00000033999, ENSDARG00000057249, ENSDARG00000008852, ENSDARG00000053835, ENSDARG00000014091, ENSDARG00000012078	256	81	9822	2.84201	1	0.278757	57.513
ZFIN_ANATOMY	eye	28	5.4902	0.0594911	ENSDARG00000020850, ENSDARG00000058008, ENSDARG00000036194, ENSDARG00000004926, ENSDARG00000079078, ENSDARG00000074184, ENSDARG00000012025, ENSDARG00000034826, ENSDARG00000021555, ENSDARG00000006837, ENSDARG00000015709, ENSDARG00000070913, ENSDARG00000052150, ENSDARG00000009299, ENSDARG00000036164, ENSDARG00000052396, ENSDARG00000053479, ENSDARG00000032708, ENSDARG00000044213, ENSDARG00000052856,…	256	761	9822	1.41167	1	0.277131	57.7249
ZFIN_ANATOMY	forebrain neural rod	4	0.784314	0.0615567	ENSDARG00000058115, ENSDARG00000070913, ENSDARG00000031222, ENSDARG00000012078	256	35	9822	4.38482	1	0.282483	59.0097
ZFIN_ANATOMY	primary neuron	6	1.17647	0.0617268	ENSDARG00000007430, ENSDARG00000053479, ENSDARG00000011459, ENSDARG00000018787, ENSDARG00000040216, ENSDARG00000055798	256	82	9822	2.80736	1	0.28021	59.1139
ZFIN_ANATOMY	hatching gland	11	2.15686	0.0622404	ENSDARG00000038213, ENSDARG00000020850, ENSDARG00000036164, ENSDARG00000053479, ENSDARG00000055381, ENSDARG00000033999, ENSDARG00000076568, ENSDARG00000058449, ENSDARG00000076290, ENSDARG00000068965, ENSDARG00000061010	256	221	9822	1.90968	1	0.279333	59.4269
ZFIN_ANATOMY	epithalamus	3	0.588235	0.0706973	ENSDARG00000070129, ENSDARG00000036194, ENSDARG00000076568	256	17	9822	6.77068	1	0.30875	64.2719
ZFIN_ANATOMY	chordo neural hinge	4	0.784314	0.0750409	ENSDARG00000056594, ENSDARG00000008487, ENSDARG00000044688, ENSDARG00000074319	256	38	9822	4.03865	1	0.321704	66.5459
ZFIN_ANATOMY	primitive heart tube	8	1.56863	0.0787605	ENSDARG00000017821, ENSDARG00000018108, ENSDARG00000007517, ENSDARG00000055381, ENSDARG00000011459, ENSDARG00000018787, ENSDARG00000031756, ENSDARG00000033182, ENSDARG00000035831	256	143	9822	2.14642	1	0.331969	68.3857
ZFIN_ANATOMY	blastoderm	4	0.784314	0.0798025	ENSDARG00000017164, ENSDARG00000061017, ENSDARG00000012788, ENSDARG00000056986	256	39	9822	3.9351	1	0.332509	68.8839
ZFIN_ANATOMY	paraxial mesoderm	7	1.37255	0.0838599	ENSDARG00000030347, ENSDARG00000076895, ENSDARG00000058115, ENSDARG00000033999, ENSDARG00000052139, ENSDARG00000069266, ENSDARG00000056986	256	117	9822	2.29547	1	0.343489	70.7555
ZFIN_ANATOMY	alar plate midbrain region	16	3.13725	0.0923485	ENSDARG00000032516, ENSDARG00000070129, ENSDARG00000036194, ENSDARG00000004926, ENSDARG00000014571, ENSDARG00000024295, ENSDARG00000039701, ENSDARG00000016858, ENSDARG00000034826, ENSDARG00000015266, ENSDARG00000018118, ENSDARG00000015709, ENSDARG00000070426, ENSDARG00000069266, ENSDARG00000007723, ENSDARG00000011545	256	396	9822	1.55019	1	0.368874	74.3377
ZFIN_ANATOMY	swim bladder	6	1.17647	0.0940747	ENSDARG00000044213, ENSDARG00000052150, ENSDARG00000070913, ENSDARG00000012788, ENSDARG00000035831, ENSDARG00000017696	256	93	9822	2.4753	1	0.371249	75.0144
ZFIN_ANATOMY	germ ring	4	0.784314	0.0948425	ENSDARG00000038843, ENSDARG00000054033, ENSDARG00000040815, ENSDARG00000033999	256	42	9822	3.65402	1	0.370482	75.31
ZFIN_ANATOMY	caudal fin	4	0.784314	0.0948425	ENSDARG00000053479, ENSDARG00000055381, ENSDARG00000056986, ENSDARG00000074319	256	42	9822	3.65402	1	0.370482	75.31

## Sheet: Mixl1_TOTAL_ANAT
Anatomical annotation analysis of genes with Mixl1 ChIP-seq peaks (nearest TSS ±100kb) using DAVID
Category	Term	Count	%	PValue	Genes	List Total	Pop Hits	Pop Total	Fold Enrichment	Bonferroni	Benjamini	FDR
ZFIN_ANATOMY	margin	51	8.06962	5.16857e-30	ENSDARG00000007329, ENSDARG00000010124, ENSDARG00000006467, ENSDARG00000017821, ENSDARG00000012788, ENSDARG00000036670, ENSDARG00000056995, ENSDARG00000056986, ENSDARG00000015554, ENSDARG00000003446, ENSDARG00000038843, ENSDARG00000076895, ENSDARG00000017164, ENSDARG00000021032, ENSDARG00000009905, ENSDARG00000006110, ENSDARG00000033999, ENSDARG00000014571, ENSDARG00000078356, ENSDARG00000023520,…	341	197	9822	7.45675	2.60496e-27	2.60496e-27	7.45129e-27
ZFIN_ANATOMY	shield	25	3.9557	2.06341e-18	ENSDARG00000020164, ENSDARG00000045219, ENSDARG00000024431, ENSDARG00000040764, ENSDARG00000070914, ENSDARG00000040815, ENSDARG00000012788, ENSDARG00000056995, ENSDARG00000056986, ENSDARG00000015554, ENSDARG00000003446, ENSDARG00000018693, ENSDARG00000006110, ENSDARG00000055381, ENSDARG00000009905, ENSDARG00000014571, ENSDARG00000057633, ENSDARG00000021201, ENSDARG00000003399, ENSDARG00000077353,…	341	69	9822	10.4361	1.03996e-15	5.19979e-16	2.97472e-15
ZFIN_ANATOMY	tail bud	59	9.33544	2.0999e-18	ENSDARG00000024431, ENSDARG00000007329, ENSDARG00000006467, ENSDARG00000012025, ENSDARG00000021377, ENSDARG00000040815, ENSDARG00000011459, ENSDARG00000036670, ENSDARG00000056995, ENSDARG00000056986, ENSDARG00000003446, ENSDARG00000038843, ENSDARG00000076895, ENSDARG00000018693, ENSDARG00000021032, ENSDARG00000017164, ENSDARG00000054033, ENSDARG00000006110, ENSDARG00000009905, ENSDARG00000033999,…	341	460	9822	3.69436	1.05835e-15	3.52782e-16	3.02732e-15
ZFIN_ANATOMY	hypoblast	24	3.79747	4.6181e-17	ENSDARG00000015554, ENSDARG00000016181, ENSDARG00000003446, ENSDARG00000018693, ENSDARG00000057096, ENSDARG00000037116, ENSDARG00000045219, ENSDARG00000009905, ENSDARG00000018968, ENSDARG00000052947, ENSDARG00000024431, ENSDARG00000033999, ENSDARG00000014571, ENSDARG00000077473, ENSDARG00000037879, ENSDARG00000008796, ENSDARG00000078356, ENSDARG00000017821, ENSDARG00000034117, ENSDARG00000002172,…	341	70	9822	9.87549	2.32752e-14	5.8188e-15	6.6577e-14
ZFIN_ANATOMY	neural plate	61	9.6519	7.0957e-17	ENSDARG00000041065, ENSDARG00000058008, ENSDARG00000010124, ENSDARG00000002601, ENSDARG00000038159, ENSDARG00000056666, ENSDARG00000058115, ENSDARG00000061923, ENSDARG00000056986, ENSDARG00000032516, ENSDARG00000015554, ENSDARG00000070129, ENSDARG00000038843, ENSDARG00000018693, ENSDARG00000056594, ENSDARG00000054033, ENSDARG00000021032, ENSDARG00000006110, ENSDARG00000033999, ENSDARG00000076799,…	341	527	9822	3.33399	5.59552e-14	1.12133e-14	1.55431e-13
ZFIN_ANATOMY	hindbrain	93	14.7152	4.68767e-15	ENSDARG00000014259, ENSDARG00000041065, ENSDARG00000007517, ENSDARG00000004926, ENSDARG00000024431, ENSDARG00000074184, ENSDARG00000041022, ENSDARG00000012025, ENSDARG00000052695, ENSDARG00000077864, ENSDARG00000002601, ENSDARG00000038159, ENSDARG00000073704, ENSDARG00000056666, ENSDARG00000062420, ENSDARG00000033901, ENSDARG00000022251, ENSDARG00000058115, ENSDARG00000079049, ENSDARG00000011459,…	341	1163	9822	2.30329	2.35012e-12	3.91687e-13	6.71685e-12
ZFIN_ANATOMY	forebrain	58	9.17722	5.68592e-15	ENSDARG00000041065, ENSDARG00000055429, ENSDARG00000058008, ENSDARG00000017174, ENSDARG00000004926, ENSDARG00000024431, ENSDARG00000074184, ENSDARG00000052695, ENSDARG00000077864, ENSDARG00000002601, ENSDARG00000062420, ENSDARG00000058115, ENSDARG00000022251, ENSDARG00000011459, ENSDARG00000061923, ENSDARG00000032516, ENSDARG00000015554, ENSDARG00000070129, ENSDARG00000038843, ENSDARG00000076799,…	341	526	9822	3.17605	2.85372e-12	4.07674e-13	8.16014e-12
ZFIN_ANATOMY	mesoderm	42	6.64557	2.85831e-14	ENSDARG00000041065, ENSDARG00000020164, ENSDARG00000037116, ENSDARG00000024431, ENSDARG00000052947, ENSDARG00000007329, ENSDARG00000040216, ENSDARG00000006467, ENSDARG00000002601, ENSDARG00000017821, ENSDARG00000040764, ENSDARG00000079049, ENSDARG00000058115, ENSDARG00000040815, ENSDARG00000031763, ENSDARG00000061923, ENSDARG00000004256, ENSDARG00000036670, ENSDARG00000056995, ENSDARG00000056986,…	341	301	9822	4.0191	1.43805e-11	1.79756e-12	4.11338e-11
ZFIN_ANATOMY	marginal blastomere	15	2.37342	3.63841e-14	ENSDARG00000038843, ENSDARG00000057096, ENSDARG00000009905, ENSDARG00000018968, ENSDARG00000037879, ENSDARG00000017821, ENSDARG00000023520, ENSDARG00000003399, ENSDARG00000061017, ENSDARG00000012788, ENSDARG00000004256, ENSDARG00000068094, ENSDARG00000056995, ENSDARG00000056986, ENSDARG00000059073	341	27	9822	16.002	1.83533e-11	2.03926e-12	5.25024e-11
ZFIN_ANATOMY	diencephalon	74	11.7089	3.21545e-13	ENSDARG00000041065, ENSDARG00000007517, ENSDARG00000017174, ENSDARG00000010124, ENSDARG00000052695, ENSDARG00000002601, ENSDARG00000073704, ENSDARG00000056666, ENSDARG00000033901, ENSDARG00000058115, ENSDARG00000022251, ENSDARG00000028661, ENSDARG00000061923, ENSDARG00000037495, ENSDARG00000015554, ENSDARG00000079355, ENSDARG00000070129, ENSDARG00000034504, ENSDARG00000070955, ENSDARG00000038843,…	341	867	9822	2.45843	1.62046e-10	1.62046e-11	4.63518e-10
ZFIN_ANATOMY	telencephalon	67	10.6013	4.05242e-13	ENSDARG00000007517, ENSDARG00000037116, ENSDARG00000017174, ENSDARG00000005897, ENSDARG00000034826, ENSDARG00000052695, ENSDARG00000073704, ENSDARG00000056666, ENSDARG00000033901, ENSDARG00000058115, ENSDARG00000022251, ENSDARG00000061923, ENSDARG00000037495, ENSDARG00000079355, ENSDARG00000015554, ENSDARG00000070129, ENSDARG00000034504, ENSDARG00000070955, ENSDARG00000038843, ENSDARG00000013125,…	341	740	9822	2.60789	2.04237e-10	1.85669e-11	5.84199e-10
ZFIN_ANATOMY	spinal cord	77	12.1835	1.04342e-11	ENSDARG00000041065, ENSDARG00000024431, ENSDARG00000007329, ENSDARG00000010124, ENSDARG00000007369, ENSDARG00000052695, ENSDARG00000077864, ENSDARG00000038159, ENSDARG00000073704, ENSDARG00000056666, ENSDARG00000022251, ENSDARG00000058115, ENSDARG00000079049, ENSDARG00000011459, ENSDARG00000061923, ENSDARG00000015554, ENSDARG00000070129, ENSDARG00000034504, ENSDARG00000012019, ENSDARG00000070955,…	341	990	9822	2.24027	5.25884e-09	4.38237e-10	1.50425e-08
ZFIN_ANATOMY	hindbrain neural plate	28	4.43038	1.06237e-11	ENSDARG00000014277, ENSDARG00000015554, ENSDARG00000020164, ENSDARG00000056594, ENSDARG00000054033, ENSDARG00000033999, ENSDARG00000052947, ENSDARG00000053835, ENSDARG00000076799, ENSDARG00000040216, ENSDARG00000037879, ENSDARG00000002601, ENSDARG00000016999, ENSDARG00000071497, ENSDARG00000044774, ENSDARG00000056666, ENSDARG00000077811, ENSDARG00000003399, ENSDARG00000035521, ENSDARG00000070913,…	341	164	9822	4.91767	5.35436e-09	4.11874e-10	1.53157e-08
ZFIN_ANATOMY	neural tube	60	9.49367	1.62124e-11	ENSDARG00000041065, ENSDARG00000007329, ENSDARG00000010124, ENSDARG00000073704, ENSDARG00000056666, ENSDARG00000059337, ENSDARG00000079049, ENSDARG00000022251, ENSDARG00000011459, ENSDARG00000061923, ENSDARG00000036385, ENSDARG00000015554, ENSDARG00000034504, ENSDARG00000070955, ENSDARG00000076895, ENSDARG00000056594, ENSDARG00000054033, ENSDARG00000033999, ENSDARG00000053835, ENSDARG00000076799,…	341	671	9822	2.57558	8.17103e-09	5.83645e-10	2.33726e-08
ZFIN_ANATOMY	germ ring	15	2.37342	5.97468e-11	ENSDARG00000038843, ENSDARG00000020164, ENSDARG00000054033, ENSDARG00000009905, ENSDARG00000052947, ENSDARG00000033999, ENSDARG00000024431, ENSDARG00000007329, ENSDARG00000037879, ENSDARG00000003399, ENSDARG00000077353, ENSDARG00000040815, ENSDARG00000068094, ENSDARG00000056995, ENSDARG00000059073	341	42	9822	10.287	3.01124e-08	2.00749e-09	8.61344e-08
ZFIN_ANATOMY	axial mesoderm	17	2.68987	1.92314e-10	ENSDARG00000015554, ENSDARG00000032553, ENSDARG00000003446, ENSDARG00000018693, ENSDARG00000021032, ENSDARG00000009905, ENSDARG00000006110, ENSDARG00000021201, ENSDARG00000003399, ENSDARG00000040815, ENSDARG00000008487, ENSDARG00000068094, ENSDARG00000056995, ENSDARG00000014018, ENSDARG00000056986, ENSDARG00000059073, ENSDARG00000068965	341	62	9822	7.89774	9.69261e-08	6.05788e-09	2.7725e-07
ZFIN_ANATOMY	midbrain	71	11.2342	2.06328e-10	ENSDARG00000041065, ENSDARG00000004926, ENSDARG00000024431, ENSDARG00000036279, ENSDARG00000052695, ENSDARG00000002601, ENSDARG00000038159, ENSDARG00000056666, ENSDARG00000058115, ENSDARG00000079049, ENSDARG00000022251, ENSDARG00000011459, ENSDARG00000031763, ENSDARG00000028661, ENSDARG00000061923, ENSDARG00000036385, ENSDARG00000032516, ENSDARG00000015554, ENSDARG00000070129, ENSDARG00000038843,…	341	930	9822	2.19898	1.03989e-07	6.11701e-09	2.97453e-07
ZFIN_ANATOMY	forebrain neural keel	19	3.00633	7.10969e-10	ENSDARG00000015554, ENSDARG00000058008, ENSDARG00000038843, ENSDARG00000011190, ENSDARG00000006110, ENSDARG00000033999, ENSDARG00000031222, ENSDARG00000076799, ENSDARG00000057633, ENSDARG00000021201, ENSDARG00000016999, ENSDARG00000071497, ENSDARG00000038429, ENSDARG00000003399, ENSDARG00000035521, ENSDARG00000070770, ENSDARG00000061923, ENSDARG00000068094, ENSDARG00000059073	341	87	9822	6.29042	3.58328e-07	1.99071e-08	1.02497e-06
ZFIN_ANATOMY	midbrain neural keel	23	3.63924	9.76952e-10	ENSDARG00000015554, ENSDARG00000014277, ENSDARG00000007430, ENSDARG00000056594, ENSDARG00000006110, ENSDARG00000052947, ENSDARG00000033999, ENSDARG00000076799, ENSDARG00000077473, ENSDARG00000040216, ENSDARG00000052695, ENSDARG00000015266, ENSDARG00000002601, ENSDARG00000038159, ENSDARG00000071497, ENSDARG00000056666, ENSDARG00000044774, ENSDARG00000077811, ENSDARG00000070913, ENSDARG00000035521,…	341	134	9822	4.94389	4.92384e-07	2.59149e-08	1.40843e-06
ZFIN_ANATOMY	somite	76	12.0253	1.74451e-09	ENSDARG00000014259, ENSDARG00000041065, ENSDARG00000037116, ENSDARG00000024431, ENSDARG00000007329, ENSDARG00000010124, ENSDARG00000006467, ENSDARG00000012025, ENSDARG00000052695, ENSDARG00000038159, ENSDARG00000058115, ENSDARG00000040815, ENSDARG00000011459, ENSDARG00000032724, ENSDARG00000061923, ENSDARG00000036670, ENSDARG00000056995, ENSDARG00000059815, ENSDARG00000056986, ENSDARG00000032516,…	341	1081	9822	2.02504	8.79234e-07	4.39617e-08	2.51499e-06
ZFIN_ANATOMY	presumptive telencephalon	17	2.68987	7.30463e-09	ENSDARG00000015554, ENSDARG00000058008, ENSDARG00000038843, ENSDARG00000021201, ENSDARG00000023520, ENSDARG00000071497, ENSDARG00000035694, ENSDARG00000056666, ENSDARG00000003399, ENSDARG00000077811, ENSDARG00000070913, ENSDARG00000035521, ENSDARG00000070770, ENSDARG00000061923, ENSDARG00000033182, ENSDARG00000045444, ENSDARG00000059073	341	78	9822	6.27769	3.68153e-06	1.75311e-07	1.05308e-05
ZFIN_ANATOMY	presumptive rhombomere 4	9	1.42405	1.9189e-08	ENSDARG00000034117, ENSDARG00000020164, ENSDARG00000003399, ENSDARG00000056029, ENSDARG00000006110, ENSDARG00000052947, ENSDARG00000068094, ENSDARG00000077473, ENSDARG00000002601	341	16	9822	16.202	9.67121e-06	4.39602e-07	2.76639e-05
ZFIN_ANATOMY	neural rod	26	4.11392	2.09036e-08	ENSDARG00000053479, ENSDARG00000070955, ENSDARG00000038843, ENSDARG00000076895, ENSDARG00000018693, ENSDARG00000056594, ENSDARG00000033999, ENSDARG00000052947, ENSDARG00000077473, ENSDARG00000012025, ENSDARG00000037879, ENSDARG00000040764, ENSDARG00000056666, ENSDARG00000077811, ENSDARG00000003399, ENSDARG00000070913, ENSDARG00000070770, ENSDARG00000019195, ENSDARG00000009299, ENSDARG00000068094,…	341	199	9822	3.76327	1.05354e-05	4.58061e-07	3.01358e-05
ZFIN_ANATOMY	segmental plate	36	5.6962	2.5394e-08	ENSDARG00000041065, ENSDARG00000020164, ENSDARG00000011190, ENSDARG00000007329, ENSDARG00000041022, ENSDARG00000010124, ENSDARG00000036987, ENSDARG00000006467, ENSDARG00000008796, ENSDARG00000021377, ENSDARG00000038159, ENSDARG00000071497, ENSDARG00000040764, ENSDARG00000058115, ENSDARG00000040815, ENSDARG00000070770, ENSDARG00000036670, ENSDARG00000056995, ENSDARG00000012078, ENSDARG00000068965,…	341	359	9822	2.88838	1.27985e-05	5.33274e-07	3.66094e-05
ZFIN_ANATOMY	blastodisc	11	1.74051	3.50976e-08	ENSDARG00000015554, ENSDARG00000003446, ENSDARG00000017164, ENSDARG00000057096, ENSDARG00000018968, ENSDARG00000070914, ENSDARG00000006110, ENSDARG00000061017, ENSDARG00000036670, ENSDARG00000037879, ENSDARG00000056986	341	30	9822	10.5613	1.7689e-05	7.07567e-07	5.05986e-05
ZFIN_ANATOMY	neuroectoderm	13	2.05696	1.81195e-07	ENSDARG00000014259, ENSDARG00000015554, ENSDARG00000054033, ENSDARG00000021032, ENSDARG00000006110, ENSDARG00000009905, ENSDARG00000033999, ENSDARG00000003399, ENSDARG00000070913, ENSDARG00000070770, ENSDARG00000004256, ENSDARG00000068094, ENSDARG00000045444	341	53	9822	7.06501	9.13183e-05	3.5124e-06	0.000261221
ZFIN_ANATOMY	pharyngeal arch	38	6.01266	5.04682e-07	ENSDARG00000020164, ENSDARG00000026784, ENSDARG00000011190, ENSDARG00000012025, ENSDARG00000052695, ENSDARG00000036279, ENSDARG00000019930, ENSDARG00000021377, ENSDARG00000058115, ENSDARG00000052150, ENSDARG00000040815, ENSDARG00000031763, ENSDARG00000012788, ENSDARG00000032724, ENSDARG00000004256, ENSDARG00000029179, ENSDARG00000079003, ENSDARG00000012078, ENSDARG00000068965, ENSDARG00000076895,…	341	442	9822	2.47632	0.000254328	9.42069e-06	0.000727575
ZFIN_ANATOMY	midbrain hindbrain boundary	26	4.11392	5.49861e-07	ENSDARG00000015554, ENSDARG00000041065, ENSDARG00000013575, ENSDARG00000058008, ENSDARG00000038843, ENSDARG00000076895, ENSDARG00000044213, ENSDARG00000011190, ENSDARG00000024431, ENSDARG00000031222, ENSDARG00000015073, ENSDARG00000002707, ENSDARG00000008796, ENSDARG00000002601, ENSDARG00000036548, ENSDARG00000071497, ENSDARG00000038429, ENSDARG00000003399, ENSDARG00000058115, ENSDARG00000070914,…	341	235	9822	3.18677	0.000277092	9.89746e-06	0.000792707
ZFIN_ANATOMY	tegmentum	40	6.32911	6.77856e-07	ENSDARG00000032103, ENSDARG00000007430, ENSDARG00000026784, ENSDARG00000035750, ENSDARG00000011190, ENSDARG00000007517, ENSDARG00000052947, ENSDARG00000052695, ENSDARG00000019930, ENSDARG00000016999, ENSDARG00000040764, ENSDARG00000056666, ENSDARG00000033901, ENSDARG00000079049, ENSDARG00000022251, ENSDARG00000058115, ENSDARG00000070913, ENSDARG00000011459, ENSDARG00000070770, ENSDARG00000028661,…	341	485	9822	2.37555	0.000341581	1.17806e-05	0.00097723
ZFIN_ANATOMY	ventral mesoderm	31	4.90506	1.27052e-06	ENSDARG00000035750, ENSDARG00000024431, ENSDARG00000024295, ENSDARG00000010124, ENSDARG00000005897, ENSDARG00000052695, ENSDARG00000019930, ENSDARG00000016999, ENSDARG00000017821, ENSDARG00000058115, ENSDARG00000070913, ENSDARG00000053666, ENSDARG00000055630, ENSDARG00000036074, ENSDARG00000016181, ENSDARG00000053479, ENSDARG00000078004, ENSDARG00000033999, ENSDARG00000057633, ENSDARG00000045304,…	341	331	9822	2.69761	0.000640138	2.13445e-05	0.00183164
ZFIN_ANATOMY	presumptive mesoderm	8	1.26582	1.28223e-06	ENSDARG00000015554, ENSDARG00000045219, ENSDARG00000009905, ENSDARG00000006110, ENSDARG00000007329, ENSDARG00000014091, ENSDARG00000006467, ENSDARG00000059073	341	18	9822	12.8016	0.000646037	2.08464e-05	0.00184852
ZFIN_ANATOMY	cerebellum	28	4.43038	1.6691e-06	ENSDARG00000032103, ENSDARG00000035750, ENSDARG00000040216, ENSDARG00000034826, ENSDARG00000052695, ENSDARG00000016999, ENSDARG00000071497, ENSDARG00000006837, ENSDARG00000062420, ENSDARG00000070913, ENSDARG00000070770, ENSDARG00000028661, ENSDARG00000061923, ENSDARG00000014479, ENSDARG00000012078, ENSDARG00000015554, ENSDARG00000034504, ENSDARG00000038843, ENSDARG00000018693, ENSDARG00000056594,…	341	283	9822	2.84982	0.000840872	2.6288e-05	0.00240624
ZFIN_ANATOMY	neural keel	16	2.53165	1.79788e-06	ENSDARG00000035750, ENSDARG00000038843, ENSDARG00000018693, ENSDARG00000054033, ENSDARG00000021032, ENSDARG00000033999, ENSDARG00000053835, ENSDARG00000077473, ENSDARG00000012025, ENSDARG00000002601, ENSDARG00000003399, ENSDARG00000077811, ENSDARG00000035521, ENSDARG00000052139, ENSDARG00000045444, ENSDARG00000059073	341	101	9822	4.56293	0.000905723	2.74582e-05	0.00259189
ZFIN_ANATOMY	midbrain hindbrain boundary neural keel	10	1.58228	2.04423e-06	ENSDARG00000076895, ENSDARG00000038843, ENSDARG00000003399, ENSDARG00000056029, ENSDARG00000044485, ENSDARG00000010124, ENSDARG00000008153, ENSDARG00000052695, ENSDARG00000008796, ENSDARG00000002601	341	35	9822	8.22958	0.00102976	3.03023e-05	0.00294704
ZFIN_ANATOMY	anterior axial hypoblast	16	2.53165	2.62369e-06	ENSDARG00000034504, ENSDARG00000038843, ENSDARG00000078004, ENSDARG00000054823, ENSDARG00000055381, ENSDARG00000009905, ENSDARG00000007329, ENSDARG00000000966, ENSDARG00000014310, ENSDARG00000023520, ENSDARG00000035694, ENSDARG00000061923, ENSDARG00000014091, ENSDARG00000045444, ENSDARG00000059073, ENSDARG00000061010	341	104	9822	4.43131	0.00132147	3.77805e-05	0.00378239
ZFIN_ANATOMY	lateral plate mesoderm	15	2.37342	3.84823e-06	ENSDARG00000015554, ENSDARG00000013575, ENSDARG00000078004, ENSDARG00000036194, ENSDARG00000054033, ENSDARG00000024431, ENSDARG00000019930, ENSDARG00000017821, ENSDARG00000071497, ENSDARG00000035694, ENSDARG00000016022, ENSDARG00000041572, ENSDARG00000061923, ENSDARG00000036670, ENSDARG00000035831	341	94	9822	4.59631	0.00193763	5.38739e-05	0.00554768
ZFIN_ANATOMY	basal plate midbrain region	27	4.27215	4.04525e-06	ENSDARG00000007430, ENSDARG00000035750, ENSDARG00000026784, ENSDARG00000011190, ENSDARG00000007517, ENSDARG00000052695, ENSDARG00000019930, ENSDARG00000016999, ENSDARG00000056666, ENSDARG00000058115, ENSDARG00000022251, ENSDARG00000079049, ENSDARG00000011459, ENSDARG00000070770, ENSDARG00000013575, ENSDARG00000074635, ENSDARG00000034504, ENSDARG00000032708, ENSDARG00000039701, ENSDARG00000016858,…	341	279	9822	2.78744	0.00203673	5.51015e-05	0.0058317
ZFIN_ANATOMY	midbrain neural rod	11	1.74051	5.33901e-06	ENSDARG00000015554, ENSDARG00000038429, ENSDARG00000077811, ENSDARG00000056594, ENSDARG00000058115, ENSDARG00000070913, ENSDARG00000070770, ENSDARG00000052695, ENSDARG00000015266, ENSDARG00000012078, ENSDARG00000002601	341	49	9822	6.4661	0.00268725	7.08098e-05	0.00769673
ZFIN_ANATOMY	hypothalamus	23	3.63924	5.92337e-06	ENSDARG00000032103, ENSDARG00000013575, ENSDARG00000070129, ENSDARG00000034504, ENSDARG00000013125, ENSDARG00000031075, ENSDARG00000054823, ENSDARG00000061506, ENSDARG00000078308, ENSDARG00000039701, ENSDARG00000034826, ENSDARG00000038159, ENSDARG00000023520, ENSDARG00000003399, ENSDARG00000077811, ENSDARG00000058115, ENSDARG00000022251, ENSDARG00000070914, ENSDARG00000005762, ENSDARG00000035521,…	341	217	9822	3.05291	0.00298094	7.65455e-05	0.00853912
ZFIN_ANATOMY	pectoral fin	41	6.48734	8.54189e-06	ENSDARG00000020850, ENSDARG00000032103, ENSDARG00000026784, ENSDARG00000035750, ENSDARG00000011190, ENSDARG00000036987, ENSDARG00000012025, ENSDARG00000036279, ENSDARG00000040543, ENSDARG00000021377, ENSDARG00000038159, ENSDARG00000040764, ENSDARG00000056666, ENSDARG00000058115, ENSDARG00000057210, ENSDARG00000070914, ENSDARG00000040815, ENSDARG00000011459, ENSDARG00000031763, ENSDARG00000032724,…	341	558	9822	2.11639	0.00429588	0.000107622	0.0123138
ZFIN_ANATOMY	pharyngeal arch 3-7 skeleton	45	7.12025	1.12201e-05	ENSDARG00000020850, ENSDARG00000041065, ENSDARG00000035750, ENSDARG00000004926, ENSDARG00000024431, ENSDARG00000037879, ENSDARG00000016999, ENSDARG00000002601, ENSDARG00000018118, ENSDARG00000038159, ENSDARG00000006837, ENSDARG00000040764, ENSDARG00000079049, ENSDARG00000005220, ENSDARG00000011459, ENSDARG00000070913, ENSDARG00000028661, ENSDARG00000056995, ENSDARG00000036074, ENSDARG00000032516,…	341	647	9822	2.00334	0.00563902	0.000137917	0.0161743
ZFIN_ANATOMY	forerunner cell group	15	2.37342	1.14627e-05	ENSDARG00000013575, ENSDARG00000018693, ENSDARG00000078004, ENSDARG00000041341, ENSDARG00000057096, ENSDARG00000009905, ENSDARG00000007329, ENSDARG00000010124, ENSDARG00000057633, ENSDARG00000037879, ENSDARG00000040764, ENSDARG00000035694, ENSDARG00000003399, ENSDARG00000004256, ENSDARG00000068965	341	103	9822	4.19469	0.00576058	0.000137544	0.016524
ZFIN_ANATOMY	paraxial mesoderm	16	2.53165	1.15462e-05	ENSDARG00000076895, ENSDARG00000018693, ENSDARG00000033999, ENSDARG00000007329, ENSDARG00000036987, ENSDARG00000006467, ENSDARG00000037879, ENSDARG00000030347, ENSDARG00000040764, ENSDARG00000003399, ENSDARG00000058115, ENSDARG00000035521, ENSDARG00000052139, ENSDARG00000069266, ENSDARG00000056995, ENSDARG00000056986	341	117	9822	3.93894	0.00580242	0.000135324	0.0166443
ZFIN_ANATOMY	retina	71	11.2342	1.3523e-05	ENSDARG00000007517, ENSDARG00000004926, ENSDARG00000041022, ENSDARG00000044280, ENSDARG00000036279, ENSDARG00000052695, ENSDARG00000002601, ENSDARG00000018118, ENSDARG00000038159, ENSDARG00000056666, ENSDARG00000032623, ENSDARG00000011459, ENSDARG00000031763, ENSDARG00000032516, ENSDARG00000015554, ENSDARG00000070129, ENSDARG00000034504, ENSDARG00000076895, ENSDARG00000018693, ENSDARG00000033999,…	341	1230	9822	1.66264	0.00679246	0.000154889	0.0194937
ZFIN_ANATOMY	otic vesicle	48	7.59494	1.40065e-05	ENSDARG00000014259, ENSDARG00000010124, ENSDARG00000012025, ENSDARG00000036279, ENSDARG00000021377, ENSDARG00000038159, ENSDARG00000032623, ENSDARG00000022251, ENSDARG00000079049, ENSDARG00000031763, ENSDARG00000037495, ENSDARG00000079003, ENSDARG00000070955, ENSDARG00000032708, ENSDARG00000038843, ENSDARG00000056594, ENSDARG00000039701, ENSDARG00000076799, ENSDARG00000078356, ENSDARG00000056043,…	341	716	9822	1.93096	0.00703449	0.000156862	0.0201907
ZFIN_ANATOMY	notochord	47	7.43671	1.40839e-05	ENSDARG00000038213, ENSDARG00000069245, ENSDARG00000041065, ENSDARG00000035750, ENSDARG00000052947, ENSDARG00000007173, ENSDARG00000010124, ENSDARG00000052695, ENSDARG00000036279, ENSDARG00000021377, ENSDARG00000038159, ENSDARG00000040764, ENSDARG00000079049, ENSDARG00000005220, ENSDARG00000040815, ENSDARG00000011459, ENSDARG00000031763, ENSDARG00000076568, ENSDARG00000012788, ENSDARG00000004256,…	341	695	9822	1.94786	0.00707318	0.000154299	0.0203021
ZFIN_ANATOMY	optic vesicle	34	5.37975	1.84644e-05	ENSDARG00000058008, ENSDARG00000020164, ENSDARG00000018787, ENSDARG00000074184, ENSDARG00000018118, ENSDARG00000071497, ENSDARG00000035694, ENSDARG00000058115, ENSDARG00000070913, ENSDARG00000070770, ENSDARG00000053666, ENSDARG00000031763, ENSDARG00000029179, ENSDARG00000012078, ENSDARG00000068965, ENSDARG00000015554, ENSDARG00000032516, ENSDARG00000053479, ENSDARG00000076895, ENSDARG00000038843,…	341	436	9822	2.24615	0.00926298	0.000197984	0.026616
ZFIN_ANATOMY	presumptive shield	6	0.949367	1.87767e-05	ENSDARG00000057096, ENSDARG00000045219, ENSDARG00000018968, ENSDARG00000006110, ENSDARG00000021201, ENSDARG00000059073	341	11	9822	15.711	0.0094189	0.000197138	0.0270661
ZFIN_ANATOMY	forebrain neural rod	9	1.42405	1.97078e-05	ENSDARG00000038429, ENSDARG00000020164, ENSDARG00000011190, ENSDARG00000003399, ENSDARG00000058115, ENSDARG00000070913, ENSDARG00000031222, ENSDARG00000068094, ENSDARG00000012078	341	35	9822	7.40662	0.00988367	0.00020269	0.0284081
ZFIN_ANATOMY	endoderm	15	2.37342	2.21368e-05	ENSDARG00000053479, ENSDARG00000076895, ENSDARG00000041341, ENSDARG00000055381, ENSDARG00000033999, ENSDARG00000057633, ENSDARG00000017821, ENSDARG00000058730, ENSDARG00000006837, ENSDARG00000058115, ENSDARG00000035521, ENSDARG00000044485, ENSDARG00000012788, ENSDARG00000014091, ENSDARG00000035831	341	109	9822	3.96379	0.0110951	0.000223117	0.0319089
ZFIN_ANATOMY	unspecified	185	29.2722	3.05577e-05	ENSDARG00000014259, ENSDARG00000041065, ENSDARG00000055429, ENSDARG00000031346, ENSDARG00000020541, ENSDARG00000037116, ENSDARG00000004926, ENSDARG00000024431, ENSDARG00000042502, ENSDARG00000074050, ENSDARG00000015709, ENSDARG00000005941, ENSDARG00000036385, ENSDARG00000037495, ENSDARG00000013125, ENSDARG00000025567, ENSDARG00000038537, ENSDARG00000054033, ENSDARG00000055885, ENSDARG00000014571,…	341	4256	9822	1.25203	0.0152833	0.000301941	0.0440446
ZFIN_ANATOMY	prechordal plate	10	1.58228	3.26294e-05	ENSDARG00000038429, ENSDARG00000038843, ENSDARG00000006110, ENSDARG00000007329, ENSDARG00000057633, ENSDARG00000021201, ENSDARG00000002172, ENSDARG00000077473, ENSDARG00000045444, ENSDARG00000059073, ENSDARG00000078356	341	48	9822	6.00073	0.016311	0.000316209	0.04703
ZFIN_ANATOMY	presumptive neural plate	8	1.26582	4.52441e-05	ENSDARG00000015554, ENSDARG00000003399, ENSDARG00000018693, ENSDARG00000056594, ENSDARG00000054033, ENSDARG00000009905, ENSDARG00000006110, ENSDARG00000070913	341	29	9822	7.9458	0.0225455	0.000430163	0.0652066
ZFIN_ANATOMY	blastoderm	9	1.42405	4.56471e-05	ENSDARG00000014277, ENSDARG00000041065, ENSDARG00000056029, ENSDARG00000017164, ENSDARG00000006110, ENSDARG00000061017, ENSDARG00000012788, ENSDARG00000056986, ENSDARG00000059073	341	39	9822	6.64697	0.022744	0.000425959	0.0657873
ZFIN_ANATOMY	presumptive diencephalon	14	2.21519	4.7171e-05	ENSDARG00000015554, ENSDARG00000034504, ENSDARG00000056594, ENSDARG00000033999, ENSDARG00000039701, ENSDARG00000021201, ENSDARG00000071497, ENSDARG00000077811, ENSDARG00000059337, ENSDARG00000035719, ENSDARG00000070770, ENSDARG00000045444, ENSDARG00000059073, ENSDARG00000055630	341	102	9822	3.95342	0.0234943	0.000432175	0.0679828
ZFIN_ANATOMY	brain	60	9.49367	6.14418e-05	ENSDARG00000014259, ENSDARG00000041065, ENSDARG00000061203, ENSDARG00000012025, ENSDARG00000034826, ENSDARG00000021377, ENSDARG00000062420, ENSDARG00000058115, ENSDARG00000022251, ENSDARG00000011459, ENSDARG00000059815, ENSDARG00000079355, ENSDARG00000012019, ENSDARG00000038843, ENSDARG00000013125, ENSDARG00000018693, ENSDARG00000021032, ENSDARG00000009905, ENSDARG00000014571, ENSDARG00000000966,…	341	1030	9822	1.67787	0.030493	0.00055284	0.0885414
ZFIN_ANATOMY	lateral mesoderm	12	1.89873	7.98505e-05	ENSDARG00000017821, ENSDARG00000003399, ENSDARG00000078004, ENSDARG00000036194, ENSDARG00000024431, ENSDARG00000053666, ENSDARG00000057633, ENSDARG00000014091, ENSDARG00000077473, ENSDARG00000006467, ENSDARG00000056986, ENSDARG00000019930	341	79	9822	4.37522	0.0394471	0.000705825	0.115055
ZFIN_ANATOMY	axial hypoblast	5	0.791139	8.84392e-05	ENSDARG00000018968, ENSDARG00000009905, ENSDARG00000070914, ENSDARG00000006110, ENSDARG00000059073	341	8	9822	18.0022	0.0435965	0.000768245	0.127423
ZFIN_ANATOMY	neural crest	19	3.00633	8.85501e-05	ENSDARG00000014277, ENSDARG00000018806, ENSDARG00000007430, ENSDARG00000053479, ENSDARG00000035750, ENSDARG00000038843, ENSDARG00000076895, ENSDARG00000011190, ENSDARG00000021032, ENSDARG00000033999, ENSDARG00000024431, ENSDARG00000005897, ENSDARG00000077473, ENSDARG00000034117, ENSDARG00000059906, ENSDARG00000005762, ENSDARG00000057166, ENSDARG00000068094, ENSDARG00000029179	341	188	9822	2.91099	0.0436499	0.000756176	0.127583
ZFIN_ANATOMY	presumptive paraxial mesoderm	6	0.949367	0.00010882	ENSDARG00000058115, ENSDARG00000007329, ENSDARG00000036987, ENSDARG00000006467, ENSDARG00000056995, ENSDARG00000054103	341	15	9822	11.5214	0.0533712	0.00091372	0.156766
ZFIN_ANATOMY	optic primordium	13	2.05696	0.00015018	ENSDARG00000032516, ENSDARG00000015554, ENSDARG00000038843, ENSDARG00000032708, ENSDARG00000076895, ENSDARG00000020164, ENSDARG00000074184, ENSDARG00000057633, ENSDARG00000077473, ENSDARG00000015266, ENSDARG00000035694, ENSDARG00000008153, ENSDARG00000012078	341	99	9822	3.78228	0.0729023	0.00124015	0.216289
ZFIN_ANATOMY	DEL	6	0.949367	0.000153817	ENSDARG00000018693, ENSDARG00000017164, ENSDARG00000018968, ENSDARG00000014091, ENSDARG00000037879, ENSDARG00000059073	341	16	9822	10.8013	0.0746006	0.0012497	0.221523
ZFIN_ANATOMY	presumptive endoderm	5	0.791139	0.000154851	ENSDARG00000017821, ENSDARG00000041341, ENSDARG00000057633, ENSDARG00000014091, ENSDARG00000008796	341	9	9822	16.002	0.0750829	0.00123814	0.223011
ZFIN_ANATOMY	presumptive rhombomere 2	5	0.791139	0.000154851	ENSDARG00000003399, ENSDARG00000056029, ENSDARG00000006110, ENSDARG00000052947, ENSDARG00000035521	341	9	9822	16.002	0.0750829	0.00123814	0.223011
ZFIN_ANATOMY	presumptive brain	7	1.10759	0.000210635	ENSDARG00000015554, ENSDARG00000038843, ENSDARG00000003399, ENSDARG00000054033, ENSDARG00000033999, ENSDARG00000070913, ENSDARG00000002601	341	26	9822	7.75479	0.100729	0.00165755	0.303234
ZFIN_ANATOMY	anterior neural plate	5	0.791139	0.000251059	ENSDARG00000015554, ENSDARG00000018693, ENSDARG00000058115, ENSDARG00000033999, ENSDARG00000070913	341	10	9822	14.4018	0.118869	0.00194502	0.361331
ZFIN_ANATOMY	axis	23	3.63924	0.000270893	ENSDARG00000015554, ENSDARG00000032516, ENSDARG00000013575, ENSDARG00000053479, ENSDARG00000038843, ENSDARG00000006110, ENSDARG00000052947, ENSDARG00000014310, ENSDARG00000015822, ENSDARG00000044688, ENSDARG00000038159, ENSDARG00000038429, ENSDARG00000057328, ENSDARG00000003399, ENSDARG00000022303, ENSDARG00000061451, ENSDARG00000076568, ENSDARG00000008487, ENSDARG00000033182, ENSDARG00000014018,…	341	279	9822	2.37448	0.127636	0.00206678	0.389825
ZFIN_ANATOMY	presumptive neural retina	13	2.05696	0.000314391	ENSDARG00000015554, ENSDARG00000053479, ENSDARG00000020164, ENSDARG00000003399, ENSDARG00000056029, ENSDARG00000055381, ENSDARG00000070913, ENSDARG00000070770, ENSDARG00000011600, ENSDARG00000069105, ENSDARG00000036279, ENSDARG00000015266, ENSDARG00000012078	341	107	9822	3.49949	0.146558	0.00236254	0.452288
ZFIN_ANATOMY	central nervous system	50	7.91139	0.00032179	ENSDARG00000037116, ENSDARG00000007517, ENSDARG00000021377, ENSDARG00000038159, ENSDARG00000018118, ENSDARG00000073704, ENSDARG00000032623, ENSDARG00000058115, ENSDARG00000079049, ENSDARG00000011459, ENSDARG00000028661, ENSDARG00000061923, ENSDARG00000038843, ENSDARG00000018693, ENSDARG00000054033, ENSDARG00000053152, ENSDARG00000000966, ENSDARG00000031293, ENSDARG00000077353, ENSDARG00000024043,…	341	860	9822	1.67462	0.149736	0.00238257	0.46291
ZFIN_ANATOMY	optic tectum	51	8.06962	0.000335886	ENSDARG00000004926, ENSDARG00000010124, ENSDARG00000052695, ENSDARG00000034826, ENSDARG00000018118, ENSDARG00000015709, ENSDARG00000062420, ENSDARG00000022251, ENSDARG00000028661, ENSDARG00000032516, ENSDARG00000015554, ENSDARG00000070129, ENSDARG00000034504, ENSDARG00000018693, ENSDARG00000056594, ENSDARG00000039701, ENSDARG00000031293, ENSDARG00000038429, ENSDARG00000016022, ENSDARG00000070426,…	341	884	9822	1.66174	0.155757	0.00245083	0.483143
ZFIN_ANATOMY	epiblast	9	1.42405	0.000377314	ENSDARG00000016181, ENSDARG00000034117, ENSDARG00000018968, ENSDARG00000009905, ENSDARG00000033999, ENSDARG00000024431, ENSDARG00000070913, ENSDARG00000014571, ENSDARG00000056986	341	52	9822	4.98522	0.173208	0.00271349	0.542582
ZFIN_ANATOMY	anterior lateral plate mesoderm	8	1.26582	0.000389486	ENSDARG00000017821, ENSDARG00000078004, ENSDARG00000024431, ENSDARG00000053666, ENSDARG00000036670, ENSDARG00000031891, ENSDARG00000019930, ENSDARG00000036074	341	40	9822	5.7607	0.178267	0.00276152	0.56004
ZFIN_ANATOMY	caudal fin	8	1.26582	0.000531125	ENSDARG00000053479, ENSDARG00000077811, ENSDARG00000056029, ENSDARG00000055381, ENSDARG00000070914, ENSDARG00000006110, ENSDARG00000056986, ENSDARG00000074319	341	42	9822	5.48638	0.234907	0.00371196	0.762977
ZFIN_ANATOMY	trunk vasculature	7	1.10759	0.00058206	ENSDARG00000020164, ENSDARG00000024431, ENSDARG00000053666, ENSDARG00000052139, ENSDARG00000058449, ENSDARG00000002172, ENSDARG00000019930, ENSDARG00000078356	341	31	9822	6.50402	0.254309	0.00401171	0.835862
ZFIN_ANATOMY	YSL	34	5.37975	0.000612252	ENSDARG00000014277, ENSDARG00000041065, ENSDARG00000041341, ENSDARG00000010018, ENSDARG00000007173, ENSDARG00000024295, ENSDARG00000036987, ENSDARG00000036279, ENSDARG00000015822, ENSDARG00000017821, ENSDARG00000061375, ENSDARG00000040815, ENSDARG00000053666, ENSDARG00000012788, ENSDARG00000056995, ENSDARG00000055630, ENSDARG00000036074, ENSDARG00000018806, ENSDARG00000044685, ENSDARG00000018693,…	341	524	9822	1.86893	0.265577	0.00416252	0.87904
ZFIN_ANATOMY	immature eye	40	6.32911	0.000866491	ENSDARG00000014277, ENSDARG00000041065, ENSDARG00000020164, ENSDARG00000035750, ENSDARG00000036194, ENSDARG00000004926, ENSDARG00000074184, ENSDARG00000012025, ENSDARG00000034826, ENSDARG00000037879, ENSDARG00000006837, ENSDARG00000040764, ENSDARG00000015709, ENSDARG00000035694, ENSDARG00000011459, ENSDARG00000070913, ENSDARG00000028661, ENSDARG00000029179, ENSDARG00000012078, ENSDARG00000032516,…	341	668	9822	1.72476	0.353965	0.00580841	1.24195
ZFIN_ANATOMY	hypochord	13	2.05696	0.001036	ENSDARG00000053479, ENSDARG00000038843, ENSDARG00000044213, ENSDARG00000057633, ENSDARG00000015822, ENSDARG00000040764, ENSDARG00000058115, ENSDARG00000057210, ENSDARG00000061451, ENSDARG00000070913, ENSDARG00000035253, ENSDARG00000008487, ENSDARG00000036385	341	122	9822	3.06923	0.406914	0.00685033	1.48322
ZFIN_ANATOMY	axial chorda mesoderm	11	1.74051	0.00115239	ENSDARG00000038429, ENSDARG00000038843, ENSDARG00000009905, ENSDARG00000006110, ENSDARG00000020893, ENSDARG00000008487, ENSDARG00000015472, ENSDARG00000021201, ENSDARG00000056986, ENSDARG00000014310, ENSDARG00000059073	341	91	9822	3.48174	0.44074	0.00751888	1.64857
ZFIN_ANATOMY	presumptive dorsal mesoderm	4	0.632911	0.00129721	ENSDARG00000023520, ENSDARG00000009905, ENSDARG00000006110, ENSDARG00000059073	341	7	9822	16.4592	0.480152	0.00835234	1.85394
ZFIN_ANATOMY	spinal cord interneuron	6	0.949367	0.00144761	ENSDARG00000005628, ENSDARG00000031075, ENSDARG00000052947, ENSDARG00000015073, ENSDARG00000014018, ENSDARG00000019930	341	25	9822	6.91284	0.518152	0.00919953	2.06681
ZFIN_ANATOMY	presumptive ectoderm	7	1.10759	0.00154329	ENSDARG00000034117, ENSDARG00000040764, ENSDARG00000054823, ENSDARG00000006110, ENSDARG00000035521, ENSDARG00000070913, ENSDARG00000016858	341	37	9822	5.44931	0.540869	0.00968306	2.202
ZFIN_ANATOMY	optic stalk	9	1.42405	0.00171375	ENSDARG00000015554, ENSDARG00000038843, ENSDARG00000026784, ENSDARG00000077811, ENSDARG00000003399, ENSDARG00000037116, ENSDARG00000016022, ENSDARG00000031222, ENSDARG00000012025	341	65	9822	3.98818	0.578727	0.0106158	2.44244
ZFIN_ANATOMY	trunk	10	1.58228	0.00186398	ENSDARG00000038429, ENSDARG00000037116, ENSDARG00000009905, ENSDARG00000033999, ENSDARG00000057249, ENSDARG00000005762, ENSDARG00000008852, ENSDARG00000053835, ENSDARG00000014091, ENSDARG00000012078	341	81	9822	3.55599	0.609497	0.0114018	2.65387
ZFIN_ANATOMY	ectoderm	13	2.05696	0.00204715	ENSDARG00000014259, ENSDARG00000053479, ENSDARG00000006110, ENSDARG00000054823, ENSDARG00000016858, ENSDARG00000038159, ENSDARG00000034117, ENSDARG00000040764, ENSDARG00000003399, ENSDARG00000070913, ENSDARG00000052139, ENSDARG00000061923, ENSDARG00000056986	341	132	9822	2.83671	0.643999	0.0123665	2.9111
ZFIN_ANATOMY	post-vent vasculature	5	0.791139	0.00234749	ENSDARG00000020164, ENSDARG00000053666, ENSDARG00000052139, ENSDARG00000058449, ENSDARG00000019930	341	17	9822	8.47162	0.694109	0.0140025	3.33149
ZFIN_ANATOMY	hindbrain neural keel	8	1.26582	0.00244501	ENSDARG00000077811, ENSDARG00000056594, ENSDARG00000021032, ENSDARG00000035521, ENSDARG00000070913, ENSDARG00000070770, ENSDARG00000068094, ENSDARG00000012025	341	54	9822	4.26719	0.708815	0.0144104	3.46763
ZFIN_ANATOMY	ventricular zone	23	3.63924	0.00255763	ENSDARG00000013125, ENSDARG00000011190, ENSDARG00000054823, ENSDARG00000010018, ENSDARG00000039701, ENSDARG00000031293, ENSDARG00000052695, ENSDARG00000037879, ENSDARG00000016858, ENSDARG00000019930, ENSDARG00000000384, ENSDARG00000038159, ENSDARG00000018118, ENSDARG00000038429, ENSDARG00000058115, ENSDARG00000057210, ENSDARG00000070913, ENSDARG00000016022, ENSDARG00000055798, ENSDARG00000029179,…	341	331	9822	2.00145	0.724921	0.014896	3.62462
ZFIN_ANATOMY	rhombomere	16	2.53165	0.00258854	ENSDARG00000076895, ENSDARG00000031222, ENSDARG00000010018, ENSDARG00000018787, ENSDARG00000000966, ENSDARG00000053835, ENSDARG00000037879, ENSDARG00000052695, ENSDARG00000034117, ENSDARG00000040764, ENSDARG00000077811, ENSDARG00000022251, ENSDARG00000044485, ENSDARG00000061923, ENSDARG00000011545, ENSDARG00000006773	341	191	9822	2.41286	0.729184	0.014903	3.66767
ZFIN_ANATOMY	intermediate mesoderm	7	1.10759	0.00265783	ENSDARG00000013575, ENSDARG00000018693, ENSDARG00000052139, ENSDARG00000036670, ENSDARG00000014018, ENSDARG00000056986, ENSDARG00000019930	341	41	9822	4.91767	0.738502	0.0151268	3.7641
ZFIN_ANATOMY	primitive heart tube	13	2.05696	0.00397426	ENSDARG00000041065, ENSDARG00000018693, ENSDARG00000007517, ENSDARG00000055381, ENSDARG00000018787, ENSDARG00000036987, ENSDARG00000017821, ENSDARG00000043154, ENSDARG00000023520, ENSDARG00000018108, ENSDARG00000011459, ENSDARG00000031756, ENSDARG00000033182, ENSDARG00000035831	341	143	9822	2.6185	0.865611	0.0222984	5.57925
ZFIN_ANATOMY	blood island	7	1.10759	0.00428842	ENSDARG00000016181, ENSDARG00000024431, ENSDARG00000061017, ENSDARG00000053666, ENSDARG00000056986, ENSDARG00000019930, ENSDARG00000077864	341	45	9822	4.48055	0.885366	0.0237795	6.00768
ZFIN_ANATOMY	blastomere	9	1.42405	0.00461157	ENSDARG00000003446, ENSDARG00000059337, ENSDARG00000057096, ENSDARG00000052856, ENSDARG00000061923, ENSDARG00000036670, ENSDARG00000034610, ENSDARG00000059073, ENSDARG00000055630	341	76	9822	3.41094	0.902666	0.0252752	6.4465
ZFIN_ANATOMY	adaxial cell	22	3.48101	0.00589513	ENSDARG00000044213, ENSDARG00000021032, ENSDARG00000006110, ENSDARG00000020893, ENSDARG00000010018, ENSDARG00000007329, ENSDARG00000057911, ENSDARG00000036987, ENSDARG00000076799, ENSDARG00000057633, ENSDARG00000006467, ENSDARG00000036279, ENSDARG00000045304, ENSDARG00000078356, ENSDARG00000023520, ENSDARG00000032623, ENSDARG00000004256, ENSDARG00000033182, ENSDARG00000002172, ENSDARG00000069266,…	341	333	9822	1.90294	0.949204	0.0318717	8.17072
ZFIN_ANATOMY	apical ectodermal ridge pectoral fin	8	1.26582	0.00639227	ENSDARG00000015554, ENSDARG00000053479, ENSDARG00000003399, ENSDARG00000055381, ENSDARG00000016022, ENSDARG00000005762, ENSDARG00000053835, ENSDARG00000019365	341	64	9822	3.60044	0.960523	0.0341562	8.83055
ZFIN_ANATOMY	rhombomere 1	6	0.949367	0.00666728	ENSDARG00000020164, ENSDARG00000003399, ENSDARG00000037116, ENSDARG00000056594, ENSDARG00000035521, ENSDARG00000069105	341	35	9822	4.93775	0.965664	0.0352321	9.19366
ZFIN_ANATOMY	neuron	28	4.43038	0.00703081	ENSDARG00000026784, ENSDARG00000018787, ENSDARG00000007329, ENSDARG00000010124, ENSDARG00000015073, ENSDARG00000040216, ENSDARG00000034826, ENSDARG00000019930, ENSDARG00000011459, ENSDARG00000061923, ENSDARG00000037495, ENSDARG00000068965, ENSDARG00000079355, ENSDARG00000074635, ENSDARG00000070129, ENSDARG00000070955, ENSDARG00000054033, ENSDARG00000037433, ENSDARG00000076799, ENSDARG00000077473,…	341	472	9822	1.70868	0.971448	0.0367401	9.67158
ZFIN_ANATOMY	epiphysis	26	4.11392	0.00709967	ENSDARG00000041065, ENSDARG00000026784, ENSDARG00000031222, ENSDARG00000007173, ENSDARG00000006837, ENSDARG00000040764, ENSDARG00000035694, ENSDARG00000070770, ENSDARG00000009299, ENSDARG00000074635, ENSDARG00000031075, ENSDARG00000021032, ENSDARG00000061506, ENSDARG00000052856, ENSDARG00000076290, ENSDARG00000021201, ENSDARG00000044688, ENSDARG00000005628, ENSDARG00000038429, ENSDARG00000077811,…	341	427	9822	1.75384	0.972429	0.0367153	9.76185
ZFIN_ANATOMY	primary neuron	9	1.42405	0.00729385	ENSDARG00000007430, ENSDARG00000053479, ENSDARG00000044774, ENSDARG00000024431, ENSDARG00000011459, ENSDARG00000018787, ENSDARG00000010124, ENSDARG00000040216, ENSDARG00000055798	341	82	9822	3.16136	0.975017	0.0373225	10.0159
ZFIN_ANATOMY	heart rudiment	14	2.21519	0.00847371	ENSDARG00000036194, ENSDARG00000007517, ENSDARG00000055381, ENSDARG00000010018, ENSDARG00000018787, ENSDARG00000036987, ENSDARG00000043154, ENSDARG00000017821, ENSDARG00000023520, ENSDARG00000018108, ENSDARG00000011459, ENSDARG00000031763, ENSDARG00000031756, ENSDARG00000033182, ENSDARG00000035831	341	177	9822	2.27824	0.986281	0.0428209	11.5455
ZFIN_ANATOMY	dorsal aorta	9	1.42405	0.00901062	ENSDARG00000016181, ENSDARG00000020164, ENSDARG00000044213, ENSDARG00000024431, ENSDARG00000053666, ENSDARG00000052139, ENSDARG00000057633, ENSDARG00000036670, ENSDARG00000077864	341	85	9822	3.04978	0.989558	0.0450346	12.2335
ZFIN_ANATOMY	hindbrain neural rod	4	0.632911	0.00908075	ENSDARG00000056029, ENSDARG00000058115, ENSDARG00000070770, ENSDARG00000012078	341	13	9822	8.86262	0.989924	0.0449351	12.323
ZFIN_ANATOMY	presumptive rhombomere 3	4	0.632911	0.00908075	ENSDARG00000056029, ENSDARG00000052947, ENSDARG00000070913, ENSDARG00000002601	341	13	9822	8.86262	0.989924	0.0449351	12.323
ZFIN_ANATOMY	cranial ganglion	24	3.79747	0.0099004	ENSDARG00000007430, ENSDARG00000026784, ENSDARG00000032708, ENSDARG00000021032, ENSDARG00000024431, ENSDARG00000074184, ENSDARG00000056722, ENSDARG00000076799, ENSDARG00000076290, ENSDARG00000040216, ENSDARG00000044688, ENSDARG00000036548, ENSDARG00000073704, ENSDARG00000033901, ENSDARG00000058115, ENSDARG00000022251, ENSDARG00000011459, ENSDARG00000070770, ENSDARG00000028661, ENSDARG00000031756,…	341	394	9822	1.75453	0.99336	0.0484377	13.3628
ZFIN_ANATOMY	posterior lateral plate mesoderm	6	0.949367	0.0117447	ENSDARG00000017821, ENSDARG00000078004, ENSDARG00000053666, ENSDARG00000019930, ENSDARG00000035831, ENSDARG00000036074	341	40	9822	4.32053	0.997405	0.0567048	15.6605
ZFIN_ANATOMY	midbrain hindbrain boundary neural rod	5	0.791139	0.013189	ENSDARG00000011190, ENSDARG00000003399, ENSDARG00000068094, ENSDARG00000008796, ENSDARG00000002601	341	27	9822	5.33399	0.998759	0.0629003	17.4201
ZFIN_ANATOMY	hematopoietic system	4	0.632911	0.0137257	ENSDARG00000078004, ENSDARG00000053666, ENSDARG00000019930, ENSDARG00000036074	341	15	9822	7.68094	0.999056	0.0647836	18.0653
ZFIN_ANATOMY	optic cup	6	0.949367	0.0143573	ENSDARG00000053479, ENSDARG00000011190, ENSDARG00000031222, ENSDARG00000008480, ENSDARG00000015266, ENSDARG00000012078	341	42	9822	4.11479	0.999317	0.0670603	18.8186
ZFIN_ANATOMY	swim bladder	9	1.42405	0.0150536	ENSDARG00000041065, ENSDARG00000044213, ENSDARG00000056029, ENSDARG00000052150, ENSDARG00000070913, ENSDARG00000012788, ENSDARG00000036987, ENSDARG00000035831, ENSDARG00000017696	341	93	9822	2.78744	0.999521	0.0695805	19.6414
ZFIN_ANATOMY	mandibular arch skeleton	7	1.10759	0.0171306	ENSDARG00000003399, ENSDARG00000056029, ENSDARG00000006110, ENSDARG00000004256, ENSDARG00000068094, ENSDARG00000077473, ENSDARG00000059073	341	60	9822	3.36041	0.999835	0.078165	22.0501
ZFIN_ANATOMY	heart	26	4.11392	0.0186078	ENSDARG00000020850, ENSDARG00000022689, ENSDARG00000041065, ENSDARG00000052396, ENSDARG00000044213, ENSDARG00000018693, ENSDARG00000037116, ENSDARG00000014571, ENSDARG00000036987, ENSDARG00000077473, ENSDARG00000034826, ENSDARG00000021555, ENSDARG00000017821, ENSDARG00000023520, ENSDARG00000003399, ENSDARG00000063288, ENSDARG00000056029, ENSDARG00000011564, ENSDARG00000052150, ENSDARG00000011459,…	341	464	9822	1.61399	0.999923	0.0839225	23.7221
ZFIN_ANATOMY	epithalamus	4	0.632911	0.019493	ENSDARG00000070129, ENSDARG00000003399, ENSDARG00000036194, ENSDARG00000076568	341	17	9822	6.7773	0.999951	0.0870033	24.7081
ZFIN_ANATOMY	liver primordium	4	0.632911	0.019493	ENSDARG00000038843, ENSDARG00000012788, ENSDARG00000007723, ENSDARG00000035831	341	17	9822	6.7773	0.999951	0.0870033	24.7081
ZFIN_ANATOMY	ventral mesenchyme	7	1.10759	0.019868	ENSDARG00000036548, ENSDARG00000053479, ENSDARG00000032708, ENSDARG00000058115, ENSDARG00000044485, ENSDARG00000014091, ENSDARG00000008153	341	62	9822	3.25201	0.99996	0.0878474	25.1221
ZFIN_ANATOMY	olfactory bulb	9	1.42405	0.0212084	ENSDARG00000023520, ENSDARG00000036548, ENSDARG00000003399, ENSDARG00000031075, ENSDARG00000058115, ENSDARG00000061506, ENSDARG00000031756, ENSDARG00000045444, ENSDARG00000012078	341	99	9822	2.6185	0.99998	0.0927466	26.5849
ZFIN_ANATOMY	lens vesicle	21	3.32278	0.0213056	ENSDARG00000079355, ENSDARG00000041065, ENSDARG00000020164, ENSDARG00000032708, ENSDARG00000038843, ENSDARG00000011190, ENSDARG00000041022, ENSDARG00000024295, ENSDARG00000012025, ENSDARG00000036279, ENSDARG00000078356, ENSDARG00000015266, ENSDARG00000056043, ENSDARG00000058115, ENSDARG00000022303, ENSDARG00000005762, ENSDARG00000044485, ENSDARG00000070426, ENSDARG00000002172, ENSDARG00000008480,…	341	354	9822	1.70868	0.999981	0.0923634	26.6899
ZFIN_ANATOMY	floor plate	14	2.21519	0.0218873	ENSDARG00000015554, ENSDARG00000013575, ENSDARG00000021032, ENSDARG00000010018, ENSDARG00000053835, ENSDARG00000071497, ENSDARG00000003399, ENSDARG00000061451, ENSDARG00000020332, ENSDARG00000057210, ENSDARG00000035253, ENSDARG00000008487, ENSDARG00000008153, ENSDARG00000036385	341	200	9822	2.01625	0.999986	0.0939903	27.3156
ZFIN_ANATOMY	deep blastomere	3	0.474684	0.0223577	ENSDARG00000041065, ENSDARG00000056029, ENSDARG00000002172, ENSDARG00000078356	341	7	9822	12.3444	0.999989	0.0951321	27.818
ZFIN_ANATOMY	posterior lateral line primordium	5	0.791139	0.0261665	ENSDARG00000014259, ENSDARG00000038843, ENSDARG00000035521, ENSDARG00000052139, ENSDARG00000068094	341	33	9822	4.36417	0.999998	0.109707	31.7678
ZFIN_ANATOMY	periderm	22	3.48101	0.0279127	ENSDARG00000020850, ENSDARG00000053479, ENSDARG00000055381, ENSDARG00000033999, ENSDARG00000018787, ENSDARG00000020893, ENSDARG00000007173, ENSDARG00000019808, ENSDARG00000039701, ENSDARG00000057633, ENSDARG00000040543, ENSDARG00000016858, ENSDARG00000000384, ENSDARG00000040764, ENSDARG00000018010, ENSDARG00000015709, ENSDARG00000003399, ENSDARG00000005762, ENSDARG00000044485, ENSDARG00000031763,…	341	387	9822	1.63741	0.999999	0.115737	33.5105
ZFIN_ANATOMY	presumptive segmental plate	6	0.949367	0.0286222	ENSDARG00000077811, ENSDARG00000003399, ENSDARG00000070770, ENSDARG00000007329, ENSDARG00000056995, ENSDARG00000012078	341	50	9822	3.45642	1	0.117586	34.2068
ZFIN_ANATOMY	posterior neural tube	3	0.474684	0.0291361	ENSDARG00000038159, ENSDARG00000070913, ENSDARG00000007369	341	8	9822	10.8013	1	0.118645	34.7069
ZFIN_ANATOMY	dorsal fin musculature	3	0.474684	0.0291361	ENSDARG00000053479, ENSDARG00000038843, ENSDARG00000003399	341	8	9822	10.8013	1	0.118645	34.7069
ZFIN_ANATOMY	superficial blastomere	3	0.474684	0.0291361	ENSDARG00000023520, ENSDARG00000003399, ENSDARG00000002172, ENSDARG00000078356	341	8	9822	10.8013	1	0.118645	34.7069
ZFIN_ANATOMY	presumptive rhombomere 1	3	0.474684	0.0291361	ENSDARG00000020164, ENSDARG00000037116, ENSDARG00000035521	341	8	9822	10.8013	1	0.118645	34.7069
ZFIN_ANATOMY	intermediate cell mass of mesoderm	12	1.89873	0.0292682	ENSDARG00000016181, ENSDARG00000035750, ENSDARG00000078004, ENSDARG00000030020, ENSDARG00000024431, ENSDARG00000079078, ENSDARG00000061017, ENSDARG00000053666, ENSDARG00000005897, ENSDARG00000041572, ENSDARG00000019930, ENSDARG00000036074	341	166	9822	2.08218	1	0.118218	34.8348
ZFIN_ANATOMY	pectoral fin bud	12	1.89873	0.0339983	ENSDARG00000023520, ENSDARG00000040764, ENSDARG00000038843, ENSDARG00000077353, ENSDARG00000058115, ENSDARG00000070914, ENSDARG00000040815, ENSDARG00000044485, ENSDARG00000052856, ENSDARG00000056995, ENSDARG00000059073, ENSDARG00000074319	341	170	9822	2.03319	1	0.135217	39.2658
ZFIN_ANATOMY	head	14	2.21519	0.0365513	ENSDARG00000014259, ENSDARG00000041065, ENSDARG00000061203, ENSDARG00000044213, ENSDARG00000008852, ENSDARG00000057633, ENSDARG00000012025, ENSDARG00000019930, ENSDARG00000040764, ENSDARG00000038429, ENSDARG00000077353, ENSDARG00000053666, ENSDARG00000056995, ENSDARG00000059073	341	215	9822	1.87558	1	0.14367	41.5393
ZFIN_ANATOMY	artery	10	1.58228	0.0395383	ENSDARG00000074635, ENSDARG00000053479, ENSDARG00000020164, ENSDARG00000024431, ENSDARG00000052139, ENSDARG00000058449, ENSDARG00000061923, ENSDARG00000057633, ENSDARG00000033182, ENSDARG00000011545	341	132	9822	2.18208	1	0.153509	44.0985
ZFIN_ANATOMY	chordo neural hinge	5	0.791139	0.0413007	ENSDARG00000056594, ENSDARG00000052947, ENSDARG00000008487, ENSDARG00000044688, ENSDARG00000074319	341	38	9822	3.78994	1	0.158716	45.5593
ZFIN_ANATOMY	symplectic	3	0.474684	0.0447412	ENSDARG00000013125, ENSDARG00000017174, ENSDARG00000059073	341	10	9822	8.64106	1	0.169764	48.3091
ZFIN_ANATOMY	pharyngeal epithelium	3	0.474684	0.0447412	ENSDARG00000003399, ENSDARG00000036194, ENSDARG00000045444	341	10	9822	8.64106	1	0.169764	48.3091
ZFIN_ANATOMY	endodermal cell	3	0.474684	0.0447412	ENSDARG00000012788, ENSDARG00000008796, ENSDARG00000035831	341	10	9822	8.64106	1	0.169764	48.3091
ZFIN_ANATOMY	floor plate diencephalic region	3	0.474684	0.0447412	ENSDARG00000013575, ENSDARG00000003399, ENSDARG00000036194	341	10	9822	8.64106	1	0.169764	48.3091
ZFIN_ANATOMY	EVL	12	1.89873	0.0465662	ENSDARG00000009905, ENSDARG00000020893, ENSDARG00000014571, ENSDARG00000007173, ENSDARG00000019808, ENSDARG00000040543, ENSDARG00000078356, ENSDARG00000023520, ENSDARG00000015709, ENSDARG00000003399, ENSDARG00000004256, ENSDARG00000002172, ENSDARG00000019365	341	179	9822	1.93096	1	0.174914	49.7147
ZFIN_ANATOMY	nervous system	7	1.10759	0.04751	ENSDARG00000020850, ENSDARG00000016181, ENSDARG00000040764, ENSDARG00000020164, ENSDARG00000070913, ENSDARG00000052856, ENSDARG00000019930	341	76	9822	2.65296	1	0.176921	50.4276
ZFIN_ANATOMY	heart primordium	7	1.10759	0.0527629	ENSDARG00000017821, ENSDARG00000003399, ENSDARG00000036194, ENSDARG00000010018, ENSDARG00000036987, ENSDARG00000036670, ENSDARG00000035831	341	78	9822	2.58493	1	0.193552	54.2263
ZFIN_ANATOMY	anterior lateral mesoderm	3	0.474684	0.0534581	ENSDARG00000034117, ENSDARG00000078004, ENSDARG00000019930	341	11	9822	7.85551	1	0.194528	54.7083
ZFIN_ANATOMY	dorsal telencephalon	4	0.632911	0.0538692	ENSDARG00000070129, ENSDARG00000003399, ENSDARG00000039701, ENSDARG00000014018	341	25	9822	4.60856	1	0.194544	54.991
ZFIN_ANATOMY	interneuromast cell	2	0.316456	0.0680375	ENSDARG00000014259, ENSDARG00000035521	341	2	9822	28.8035	1	0.239043	63.7898
ZFIN_ANATOMY	exocrine pancreas	4	0.632911	0.0711877	ENSDARG00000012788, ENSDARG00000014479, ENSDARG00000035831, ENSDARG00000017696	341	28	9822	4.11479	1	0.247323	65.5148
ZFIN_ANATOMY	forebrain neural plate	3	0.474684	0.0724683	ENSDARG00000070129, ENSDARG00000059337, ENSDARG00000033999	341	13	9822	6.64697	1	0.249665	66.194
ZFIN_ANATOMY	presumptive cephalic mesoderm	3	0.474684	0.0724683	ENSDARG00000003399, ENSDARG00000004256, ENSDARG00000068094	341	13	9822	6.64697	1	0.249665	66.194
ZFIN_ANATOMY	eye	35	5.53797	0.073215	ENSDARG00000020850, ENSDARG00000041301, ENSDARG00000041065, ENSDARG00000058008, ENSDARG00000036194, ENSDARG00000004926, ENSDARG00000079078, ENSDARG00000074184, ENSDARG00000012025, ENSDARG00000034826, ENSDARG00000021555, ENSDARG00000006837, ENSDARG00000015709, ENSDARG00000052150, ENSDARG00000070913, ENSDARG00000009299, ENSDARG00000036164, ENSDARG00000052396, ENSDARG00000053479, ENSDARG00000032708,…	341	761	9822	1.32473	1	0.250334	66.5843
ZFIN_ANATOMY	median fin fold	7	1.10759	0.0771854	ENSDARG00000015554, ENSDARG00000053479, ENSDARG00000056666, ENSDARG00000038843, ENSDARG00000003399, ENSDARG00000057210, ENSDARG00000053835	341	86	9822	2.34447	1	0.260755	68.5898
ZFIN_ANATOMY	epidermis	19	3.00633	0.0779968	ENSDARG00000020850, ENSDARG00000041065, ENSDARG00000053479, ENSDARG00000026784, ENSDARG00000054823, ENSDARG00000055381, ENSDARG00000033999, ENSDARG00000018787, ENSDARG00000020893, ENSDARG00000014571, ENSDARG00000052856, ENSDARG00000019808, ENSDARG00000057633, ENSDARG00000036279, ENSDARG00000040543, ENSDARG00000000384, ENSDARG00000015709, ENSDARG00000005762, ENSDARG00000055798	341	362	9822	1.51179	1	0.261527	68.9856
ZFIN_ANATOMY	midbrain hindbrain boundary neural plate	3	0.474684	0.0826688	ENSDARG00000003399, ENSDARG00000052695, ENSDARG00000008796	341	14	9822	6.17218	1	0.273683	71.1759
ZFIN_ANATOMY	spinal cord neural tube	4	0.632911	0.0839454	ENSDARG00000038159, ENSDARG00000059337, ENSDARG00000052947, ENSDARG00000007369	341	30	9822	3.84047	1	0.275706	71.7488
ZFIN_ANATOMY	otic placode	17	2.68987	0.0871126	ENSDARG00000014259, ENSDARG00000070955, ENSDARG00000035750, ENSDARG00000038843, ENSDARG00000054823, ENSDARG00000053835, ENSDARG00000076290, ENSDARG00000038159, ENSDARG00000038429, ENSDARG00000035694, ENSDARG00000032623, ENSDARG00000077811, ENSDARG00000057210, ENSDARG00000005762, ENSDARG00000070913, ENSDARG00000044485, ENSDARG00000008153	341	318	9822	1.53981	1	0.283136	73.1247
ZFIN_ANATOMY	olfactory placode	20	3.16456	0.0903028	ENSDARG00000014259, ENSDARG00000013575, ENSDARG00000035750, ENSDARG00000038843, ENSDARG00000033999, ENSDARG00000058449, ENSDARG00000056722, ENSDARG00000076290, ENSDARG00000039701, ENSDARG00000040543, ENSDARG00000036548, ENSDARG00000035694, ENSDARG00000056666, ENSDARG00000003399, ENSDARG00000011459, ENSDARG00000005762, ENSDARG00000035521, ENSDARG00000031756, ENSDARG00000003098, ENSDARG00000012078	341	394	9822	1.46211	1	0.290481	74.4474
ZFIN_ANATOMY	proctodeum	6	0.949367	0.0989461	ENSDARG00000005628, ENSDARG00000038843, ENSDARG00000055381, ENSDARG00000033999, ENSDARG00000011459, ENSDARG00000040543	341	71	9822	2.4341	1	0.312769	77.733

## Sheet: Mixl1_ONLY_ANAT
Anatomical annotation analysis of genes with Mixl1 ChIP-seq peaks, but not Mxtx2, Nanog or Pou5f3 ChIP-seq peaks (nearest TSS ±100kb) using DAVID
Category	Term	Count	%	PValue	Genes	List Total	Pop Hits	Pop Total	Fold Enrichment	Bonferroni	Benjamini	FDR
ZFIN_ANATOMY	telencephalon	13	7.87879	0.00442581	ENSDARG00000074635, ENSDARG00000007430, ENSDARG00000013125, ENSDARG00000007517, ENSDARG00000017174, ENSDARG00000061506, ENSDARG00000004712, ENSDARG00000034826, ENSDARG00000073704, ENSDARG00000056666, ENSDARG00000018108, ENSDARG00000070770, ENSDARG00000055798, ENSDARG00000052329	69	740	9822	2.50071	0.529546	0.529546	5.26758
ZFIN_ANATOMY	basal plate midbrain region	6	3.63636	0.043599	ENSDARG00000007430, ENSDARG00000074635, ENSDARG00000056666, ENSDARG00000007517, ENSDARG00000018108, ENSDARG00000079049, ENSDARG00000070770	69	279	9822	3.06124	0.999489	0.977385	41.9487
ZFIN_ANATOMY	proliferative region	4	2.42424	0.0442933	ENSDARG00000018118, ENSDARG00000076551, ENSDARG00000070770, ENSDARG00000058479	69	114	9822	4.99466	0.999548	0.923253	42.4608
ZFIN_ANATOMY	tegmentum	8	4.84848	0.0496511	ENSDARG00000032103, ENSDARG00000007430, ENSDARG00000074635, ENSDARG00000056666, ENSDARG00000007517, ENSDARG00000018108, ENSDARG00000079049, ENSDARG00000070770, ENSDARG00000061506	69	485	9822	2.34801	0.999826	0.885176	46.2749
ZFIN_ANATOMY	retroarticular	2	1.21212	0.054081	ENSDARG00000013125, ENSDARG00000017174	69	8	9822	35.587	0.999921	0.84898	49.2516
ZFIN_ANATOMY	hyomandibula	2	1.21212	0.0606352	ENSDARG00000013125, ENSDARG00000017174	69	9	9822	31.6329	0.999976	0.830056	53.3789
ZFIN_ANATOMY	symplectic	2	1.21212	0.0671446	ENSDARG00000013125, ENSDARG00000017174	69	10	9822	28.4696	0.999993	0.815107	57.1708
ZFIN_ANATOMY	central nervous system	11	6.66667	0.0707411	ENSDARG00000018118, ENSDARG00000074635, ENSDARG00000073704, ENSDARG00000007517, ENSDARG00000018108, ENSDARG00000079049, ENSDARG00000053152, ENSDARG00000070770, ENSDARG00000031293, ENSDARG00000055798, ENSDARG00000021377, ENSDARG00000006773	69	860	9822	1.82073	0.999996	0.789668	59.1423
ZFIN_ANATOMY	ventricular zone	6	3.63636	0.0786595	ENSDARG00000018118, ENSDARG00000013125, ENSDARG00000057210, ENSDARG00000031293, ENSDARG00000055798, ENSDARG00000000384	69	331	9822	2.58032	0.999999	0.787217	63.1929

## Sheet: Mixl1_TOTAL_FUNC
Functional annotation analysis of genes with Mixl1 ChIP-seq peaks (nearest TSS ±100kb) using DAVID
Category	Term	Count	%	PValue	Genes	List Total	Pop Hits	Pop Total	Fold Enrichment	Bonferroni	Benjamini	FDR
GOTERM_CC_DIRECT	GO:0005634~nucleus	147	26.1566	1.12648e-14	ENSDARG00000014259, ENSDARG00000041065, ENSDARG00000055429, ENSDARG00000045932, ENSDARG00000038025, ENSDARG00000061397, ENSDARG00000007369, ENSDARG00000015822, ENSDARG00000034826, ENSDARG00000010266, ENSDARG00000062268, ENSDARG00000031763, ENSDARG00000078574, ENSDARG00000062646, ENSDARG00000087377, ENSDARG00000032516, ENSDARG00000070955, ENSDARG00000034504, ENSDARG00000013125, ENSDARG00000070954,…	417	2933	15208	1.82785	1.87261e-12	1.87261e-12	1.36335e-11
GOTERM_BP_DIRECT	GO:0006355~regulation of transcription, DNA-templated	88	15.6584	1.16719e-13	ENSDARG00000014259, ENSDARG00000055429, ENSDARG00000058008, ENSDARG00000017174, ENSDARG00000002787, ENSDARG00000007329, ENSDARG00000010124, ENSDARG00000078767, ENSDARG00000063417, ENSDARG00000007369, ENSDARG00000052695, ENSDARG00000002601, ENSDARG00000038159, ENSDARG00000061548, ENSDARG00000017821, ENSDARG00000062420, ENSDARG00000056666, ENSDARG00000059337, ENSDARG00000074906, ENSDARG00000062268,…	434	1310	14912	2.30812	1.16101e-10	1.16101e-10	1.84242e-10
UP_KEYWORDS	Nucleus	95	16.9039	1.62547e-13	ENSDARG00000055429, ENSDARG00000058008, ENSDARG00000017174, ENSDARG00000002787, ENSDARG00000031387, ENSDARG00000007329, ENSDARG00000038025, ENSDARG00000061397, ENSDARG00000076518, ENSDARG00000063417, ENSDARG00000007369, ENSDARG00000052695, ENSDARG00000034826, ENSDARG00000002601, ENSDARG00000038159, ENSDARG00000010266, ENSDARG00000062420, ENSDARG00000056666, ENSDARG00000059337, ENSDARG00000062268,…	553	1726	22487	2.23815	3.26699e-11	3.26699e-11	2.03892e-10
UP_KEYWORDS	Developmental protein	43	7.65125	8.82342e-13	ENSDARG00000020164, ENSDARG00000036194, ENSDARG00000094992, ENSDARG00000017174, ENSDARG00000010018, ENSDARG00000007369, ENSDARG00000012025, ENSDARG00000037879, ENSDARG00000017696, ENSDARG00000019930, ENSDARG00000026806, ENSDARG00000038159, ENSDARG00000040815, ENSDARG00000062268, ENSDARG00000070913, ENSDARG00000004256, ENSDARG00000005941, ENSDARG00000036670, ENSDARG00000056986, ENSDARG00000003446,…	553	476	22487	3.6734	1.77341e-10	8.86706e-11	1.10677e-09
UP_KEYWORDS	DNA-binding	63	11.21	1.86243e-12	ENSDARG00000058008, ENSDARG00000017174, ENSDARG00000007329, ENSDARG00000031387, ENSDARG00000063417, ENSDARG00000007369, ENSDARG00000052695, ENSDARG00000002601, ENSDARG00000038159, ENSDARG00000061548, ENSDARG00000062420, ENSDARG00000056666, ENSDARG00000059337, ENSDARG00000012788, ENSDARG00000031763, ENSDARG00000070955, ENSDARG00000013125, ENSDARG00000056594, ENSDARG00000070954, ENSDARG00000021032,…	553	944	22487	2.71378	3.74342e-10	1.24781e-10	2.33623e-09
GOTERM_MF_DIRECT	GO:0043565~sequence-specific DNA binding	51	9.07473	8.5959e-12	ENSDARG00000017174, ENSDARG00000007369, ENSDARG00000063417, ENSDARG00000052695, ENSDARG00000002601, ENSDARG00000038159, ENSDARG00000061548, ENSDARG00000017821, ENSDARG00000074906, ENSDARG00000012788, ENSDARG00000036074, ENSDARG00000070955, ENSDARG00000013125, ENSDARG00000070954, ENSDARG00000021032, ENSDARG00000056594, ENSDARG00000039701, ENSDARG00000054509, ENSDARG00000077353, ENSDARG00000088123,…	433	625	15797	2.97699	5.19192e-09	5.19192e-09	1.2707e-08
GOTERM_BP_DIRECT	GO:0007275~multicellular organism development	49	8.71886	1.60291e-11	ENSDARG00000014259, ENSDARG00000020164, ENSDARG00000036194, ENSDARG00000094992, ENSDARG00000017174, ENSDARG00000045219, ENSDARG00000010018, ENSDARG00000078308, ENSDARG00000012025, ENSDARG00000007369, ENSDARG00000037879, ENSDARG00000019930, ENSDARG00000017696, ENSDARG00000026806, ENSDARG00000021555, ENSDARG00000038159, ENSDARG00000074906, ENSDARG00000040815, ENSDARG00000062268, ENSDARG00000070913,…	434	560	14912	3.00645	1.59489e-08	7.97446e-09	2.53093e-08
GOTERM_MF_DIRECT	GO:0003677~DNA binding	79	14.0569	6.45977e-10	ENSDARG00000055429, ENSDARG00000058008, ENSDARG00000017174, ENSDARG00000031387, ENSDARG00000007329, ENSDARG00000063417, ENSDARG00000007369, ENSDARG00000052695, ENSDARG00000002601, ENSDARG00000038159, ENSDARG00000061548, ENSDARG00000017821, ENSDARG00000062420, ENSDARG00000056666, ENSDARG00000059337, ENSDARG00000062268, ENSDARG00000031763, ENSDARG00000012788, ENSDARG00000036074, ENSDARG00000070955,…	433	1393	15797	2.06901	3.9017e-07	1.95085e-07	9.54926e-07
GOTERM_MF_DIRECT	GO:0003700~transcription factor activity, sequence-specific DNA binding	49	8.71886	7.0757e-10	ENSDARG00000007329, ENSDARG00000007369, ENSDARG00000063417, ENSDARG00000052695, ENSDARG00000038159, ENSDARG00000061548, ENSDARG00000017821, ENSDARG00000062420, ENSDARG00000074906, ENSDARG00000012788, ENSDARG00000031763, ENSDARG00000036074, ENSDARG00000021032, ENSDARG00000095743, ENSDARG00000004712, ENSDARG00000030347, ENSDARG00000077353, ENSDARG00000005915, ENSDARG00000079012, ENSDARG00000069266,…	433	663	15797	2.69631	4.27372e-07	1.42457e-07	1.04598e-06
GOTERM_BP_DIRECT	GO:0009953~dorsal/ventral pattern formation	18	3.20285	1.75521e-08	ENSDARG00000015554, ENSDARG00000053479, ENSDARG00000018260, ENSDARG00000057096, ENSDARG00000006110, ENSDARG00000055381, ENSDARG00000018968, ENSDARG00000078308, ENSDARG00000014571, ENSDARG00000095743, ENSDARG00000053528, ENSDARG00000044774, ENSDARG00000003399, ENSDARG00000070914, ENSDARG00000056995, ENSDARG00000014018, ENSDARG00000055630, ENSDARG00000059073	434	110	14912	5.62245	1.74642e-05	5.82145e-06	2.77142e-05
GOTERM_BP_DIRECT	GO:0030902~hindbrain development	12	2.13523	3.52415e-08	ENSDARG00000015554, ENSDARG00000044774, ENSDARG00000018693, ENSDARG00000003399, ENSDARG00000056594, ENSDARG00000056029, ENSDARG00000052150, ENSDARG00000033999, ENSDARG00000010124, ENSDARG00000014479, ENSDARG00000007369, ENSDARG00000002601	434	44	14912	9.37076	3.50647e-05	8.76628e-06	5.56449e-05
GOTERM_BP_DIRECT	GO:0001756~somitogenesis	15	2.66904	1.22052e-07	ENSDARG00000020164, ENSDARG00000018693, ENSDARG00000006110, ENSDARG00000033999, ENSDARG00000007329, ENSDARG00000036987, ENSDARG00000091481, ENSDARG00000030347, ENSDARG00000038428, ENSDARG00000003399, ENSDARG00000089042, ENSDARG00000075211, ENSDARG00000031756, ENSDARG00000015472, ENSDARG00000054103	434	84	14912	6.13562	0.000121434	2.4288e-05	0.000192715
UP_KEYWORDS	Homeobox	26	4.62633	1.55606e-07	ENSDARG00000025131, ENSDARG00000058008, ENSDARG00000036194, ENSDARG00000094992, ENSDARG00000017174, ENSDARG00000031222, ENSDARG00000031387, ENSDARG00000019835, ENSDARG00000002601, ENSDARG00000059337, ENSDARG00000052150, ENSDARG00000070107, ENSDARG00000030350, ENSDARG00000012078, ENSDARG00000070955, ENSDARG00000013125, ENSDARG00000070954, ENSDARG00000056594, ENSDARG00000039701, ENSDARG00000054509,…	553	304	22487	3.47781	3.12764e-05	7.81918e-06	0.000195195
INTERPRO	IPR001356:Homeodomain	26	4.62633	2.61082e-07	ENSDARG00000025131, ENSDARG00000058008, ENSDARG00000036194, ENSDARG00000094992, ENSDARG00000017174, ENSDARG00000031222, ENSDARG00000031387, ENSDARG00000019835, ENSDARG00000002601, ENSDARG00000059337, ENSDARG00000052150, ENSDARG00000070107, ENSDARG00000030350, ENSDARG00000012078, ENSDARG00000070955, ENSDARG00000013125, ENSDARG00000070954, ENSDARG00000056594, ENSDARG00000039701, ENSDARG00000054509,…	537	305	21293	3.38015	0.000242255	0.000242255	0.000408572
GOTERM_BP_DIRECT	GO:0030901~midbrain development	10	1.77936	2.8041e-07	ENSDARG00000015554, ENSDARG00000038159, ENSDARG00000038429, ENSDARG00000018693, ENSDARG00000003399, ENSDARG00000058115, ENSDARG00000016022, ENSDARG00000052150, ENSDARG00000089042, ENSDARG00000007369	434	33	14912	10.412	0.000278969	4.65002e-05	0.000442755
GOTERM_BP_DIRECT	GO:0003143~embryonic heart tube morphogenesis	9	1.60142	4.67423e-07	ENSDARG00000036548, ENSDARG00000018260, ENSDARG00000006110, ENSDARG00000061017, ENSDARG00000007329, ENSDARG00000021201, ENSDARG00000000943, ENSDARG00000031891, ENSDARG00000055630	434	26	14912	11.8937	0.000464978	6.64387e-05	0.000738041
UP_KEYWORDS	Transcription regulation	39	6.9395	4.89269e-07	ENSDARG00000014259, ENSDARG00000007430, ENSDARG00000007329, ENSDARG00000039806, ENSDARG00000008852, ENSDARG00000091481, ENSDARG00000007369, ENSDARG00000052695, ENSDARG00000008796, ENSDARG00000019930, ENSDARG00000026806, ENSDARG00000038159, ENSDARG00000056666, ENSDARG00000062420, ENSDARG00000062268, ENSDARG00000070913, ENSDARG00000070770, ENSDARG00000031763, ENSDARG00000014479, ENSDARG00000087377,…	553	636	22487	2.49353	9.83383e-05	1.96684e-05	0.000613748
GOTERM_BP_DIRECT	GO:0042074~cell migration involved in gastrulation	13	2.31317	5.15238e-07	ENSDARG00000037116, ENSDARG00000045219, ENSDARG00000036987, ENSDARG00000057633, ENSDARG00000042690, ENSDARG00000089805, ENSDARG00000036548, ENSDARG00000004256, ENSDARG00000015472, ENSDARG00000069266, ENSDARG00000002172, ENSDARG00000056995, ENSDARG00000055630	434	68	14912	6.56872	0.000512531	6.40807e-05	0.000813539
GOTERM_BP_DIRECT	GO:0060059~embryonic retina morphogenesis in camera-type eye	9	1.60142	6.4748e-07	ENSDARG00000015554, ENSDARG00000053479, ENSDARG00000018693, ENSDARG00000003399, ENSDARG00000052150, ENSDARG00000035521, ENSDARG00000014018, ENSDARG00000002601, ENSDARG00000012078	434	27	14912	11.4531	0.000644036	7.158e-05	0.00102234
INTERPRO	IPR009057:Homeodomain-like	29	5.16014	7.22094e-07	ENSDARG00000025131, ENSDARG00000058008, ENSDARG00000036194, ENSDARG00000094992, ENSDARG00000017174, ENSDARG00000031222, ENSDARG00000031387, ENSDARG00000019835, ENSDARG00000002601, ENSDARG00000059337, ENSDARG00000052150, ENSDARG00000053666, ENSDARG00000070107, ENSDARG00000030350, ENSDARG00000012078, ENSDARG00000070955, ENSDARG00000013125, ENSDARG00000070954, ENSDARG00000056594, ENSDARG00000000966,…	537	389	21293	2.95604	0.000669879	0.000334995	0.00113001
UP_KEYWORDS	Transcription	40	7.11744	1.02382e-06	ENSDARG00000014259, ENSDARG00000007430, ENSDARG00000007329, ENSDARG00000039806, ENSDARG00000008852, ENSDARG00000091481, ENSDARG00000007369, ENSDARG00000008796, ENSDARG00000052695, ENSDARG00000019930, ENSDARG00000026806, ENSDARG00000071394, ENSDARG00000038159, ENSDARG00000056666, ENSDARG00000062420, ENSDARG00000062268, ENSDARG00000070913, ENSDARG00000070770, ENSDARG00000031763, ENSDARG00000014479,…	553	682	22487	2.38496	0.000205767	3.42975e-05	0.0012843
SMART	SM00389:HOX	26	4.62633	1.52725e-06	ENSDARG00000025131, ENSDARG00000058008, ENSDARG00000036194, ENSDARG00000094992, ENSDARG00000017174, ENSDARG00000031222, ENSDARG00000031387, ENSDARG00000019835, ENSDARG00000002601, ENSDARG00000059337, ENSDARG00000052150, ENSDARG00000070107, ENSDARG00000030350, ENSDARG00000012078, ENSDARG00000070955, ENSDARG00000013125, ENSDARG00000070954, ENSDARG00000056594, ENSDARG00000039701, ENSDARG00000054509,…	346	301	12157	3.03499	0.000357313	0.000357313	0.00196337
INTERPRO	IPR001799:Ephrin	6	1.06762	1.0801e-05	ENSDARG00000020164, ENSDARG00000089790, ENSDARG00000018787, ENSDARG00000074050, ENSDARG00000044029, ENSDARG00000007723	537	13	21293	18.3008	0.00997332	0.00333555	0.0169014
GOTERM_MF_DIRECT	GO:0005515~protein binding	20	3.55872	1.0948e-05	ENSDARG00000076895, ENSDARG00000011190, ENSDARG00000006110, ENSDARG00000045219, ENSDARG00000014571, ENSDARG00000002787, ENSDARG00000002707, ENSDARG00000008796, ENSDARG00000017821, ENSDARG00000040123, ENSDARG00000052150, ENSDARG00000041572, ENSDARG00000061923, ENSDARG00000015472, ENSDARG00000069105, ENSDARG00000037495, ENSDARG00000056986, ENSDARG00000054103, ENSDARG00000031891, ENSDARG00000012078	433	221	15797	3.3016	0.00659084	0.0016518	0.0161829
KEGG_PATHWAY	dre04350:TGF-beta signaling pathway	13	2.31317	1.28311e-05	ENSDARG00000040764, ENSDARG00000053479, ENSDARG00000059337, ENSDARG00000018260, ENSDARG00000036194, ENSDARG00000057096, ENSDARG00000018968, ENSDARG00000054823, ENSDARG00000055381, ENSDARG00000006110, ENSDARG00000031763, ENSDARG00000053528, ENSDARG00000016858	149	99	5434	4.78896	0.00120541	0.00120541	0.0140747
GOTERM_BP_DIRECT	GO:2000223~regulation of BMP signaling pathway involved in heart jogging	6	1.06762	1.34969e-05	ENSDARG00000006110, ENSDARG00000007329, ENSDARG00000036987, ENSDARG00000021201, ENSDARG00000000943, ENSDARG00000055630	434	12	14912	17.1797	0.0133398	0.00134205	0.021309
GOTERM_BP_DIRECT	GO:0008078~mesodermal cell migration	6	1.06762	1.34969e-05	ENSDARG00000036548, ENSDARG00000036987, ENSDARG00000004256, ENSDARG00000036670, ENSDARG00000056995, ENSDARG00000042690	434	12	14912	17.1797	0.0133398	0.00134205	0.021309
INTERPRO	IPR017970:Homeobox, conserved site	20	3.55872	1.74981e-05	ENSDARG00000025131, ENSDARG00000070955, ENSDARG00000013125, ENSDARG00000036194, ENSDARG00000094992, ENSDARG00000070954, ENSDARG00000056594, ENSDARG00000017174, ENSDARG00000031222, ENSDARG00000039701, ENSDARG00000021201, ENSDARG00000054509, ENSDARG00000019835, ENSDARG00000002601, ENSDARG00000037760, ENSDARG00000044774, ENSDARG00000052150, ENSDARG00000014018, ENSDARG00000030350, ENSDARG00000059073	537	247	21293	3.21067	0.0161072	0.00405136	0.0273796
GOTERM_BP_DIRECT	GO:0007411~axon guidance	12	2.13523	1.88086e-05	ENSDARG00000026784, ENSDARG00000020164, ENSDARG00000018693, ENSDARG00000037116, ENSDARG00000089790, ENSDARG00000052150, ENSDARG00000031222, ENSDARG00000018787, ENSDARG00000053835, ENSDARG00000074050, ENSDARG00000036279, ENSDARG00000044029	434	80	14912	5.15392	0.0185407	0.00169989	0.0296939
GOTERM_BP_DIRECT	GO:0007368~determination of left/right symmetry	13	2.31317	2.90313e-05	ENSDARG00000013575, ENSDARG00000003446, ENSDARG00000018260, ENSDARG00000006110, ENSDARG00000016200, ENSDARG00000007329, ENSDARG00000053528, ENSDARG00000021201, ENSDARG00000000943, ENSDARG00000071497, ENSDARG00000003399, ENSDARG00000075211, ENSDARG00000055630	434	99	14912	4.51185	0.0284734	0.00240432	0.0458295
GOTERM_MF_DIRECT	GO:0044212~transcription regulatory region DNA binding	11	1.9573	4.01124e-05	ENSDARG00000017821, ENSDARG00000038159, ENSDARG00000088123, ENSDARG00000074906, ENSDARG00000044485, ENSDARG00000053666, ENSDARG00000069111, ENSDARG00000007329, ENSDARG00000004256, ENSDARG00000007369, ENSDARG00000074319	433	76	15797	5.28039	0.0239372	0.00483395	0.0592804
GOTERM_BP_DIRECT	GO:0030154~cell differentiation	20	3.55872	4.30501e-05	ENSDARG00000014259, ENSDARG00000070955, ENSDARG00000020164, ENSDARG00000018693, ENSDARG00000010018, ENSDARG00000053528, ENSDARG00000012025, ENSDARG00000063417, ENSDARG00000037879, ENSDARG00000019930, ENSDARG00000061548, ENSDARG00000026806, ENSDARG00000037760, ENSDARG00000040123, ENSDARG00000062268, ENSDARG00000052139, ENSDARG00000053666, ENSDARG00000077982, ENSDARG00000005941, ENSDARG00000014479	434	230	14912	2.98778	0.0419313	0.00328964	0.0679528
GOTERM_BP_DIRECT	GO:0001702~gastrulation with mouth forming second	6	1.06762	4.76082e-05	ENSDARG00000078004, ENSDARG00000015472, ENSDARG00000004256, ENSDARG00000036670, ENSDARG00000002172, ENSDARG00000014018	434	15	14912	13.7438	0.0462667	0.00337794	0.075145
GOTERM_BP_DIRECT	GO:0048703~embryonic viscerocranium morphogenesis	12	2.13523	6.38223e-05	ENSDARG00000015554, ENSDARG00000036548, ENSDARG00000013125, ENSDARG00000036194, ENSDARG00000059680, ENSDARG00000056427, ENSDARG00000061017, ENSDARG00000053528, ENSDARG00000057633, ENSDARG00000087377, ENSDARG00000031891, ENSDARG00000012078	434	91	14912	4.53092	0.0615307	0.00422473	0.100725
GOTERM_BP_DIRECT	GO:0009880~embryonic pattern specification	7	1.24555	6.41239e-05	ENSDARG00000044774, ENSDARG00000003399, ENSDARG00000061923, ENSDARG00000007369, ENSDARG00000014018, ENSDARG00000012078, ENSDARG00000054103	434	25	14912	9.62065	0.0618124	0.00397989	0.101201
UP_KEYWORDS	Glycoprotein	26	4.62633	6.49558e-05	ENSDARG00000020541, ENSDARG00000020164, ENSDARG00000042690, ENSDARG00000012025, ENSDARG00000037879, ENSDARG00000044280, ENSDARG00000036279, ENSDARG00000058115, ENSDARG00000040815, ENSDARG00000031126, ENSDARG00000004256, ENSDARG00000036670, ENSDARG00000095577, ENSDARG00000005356, ENSDARG00000012019, ENSDARG00000053479, ENSDARG00000018693, ENSDARG00000031632, ENSDARG00000006110, ENSDARG00000053528,…	553	428	22487	2.47022	0.0129717	0.00186348	0.0814513
GOTERM_BP_DIRECT	GO:0006351~transcription, DNA-templated	42	7.47331	6.77635e-05	ENSDARG00000014259, ENSDARG00000007430, ENSDARG00000007329, ENSDARG00000039806, ENSDARG00000008852, ENSDARG00000091481, ENSDARG00000007369, ENSDARG00000008796, ENSDARG00000052695, ENSDARG00000019930, ENSDARG00000026806, ENSDARG00000071394, ENSDARG00000038159, ENSDARG00000056666, ENSDARG00000062420, ENSDARG00000062268, ENSDARG00000070913, ENSDARG00000070770, ENSDARG00000031763, ENSDARG00000014479,…	434	747	14912	1.93186	0.065204	0.00395844	0.106942
GOTERM_BP_DIRECT	GO:0001947~heart looping	13	2.31317	9.05384e-05	ENSDARG00000018260, ENSDARG00000006110, ENSDARG00000016200, ENSDARG00000075211, ENSDARG00000007329, ENSDARG00000036987, ENSDARG00000041572, ENSDARG00000004256, ENSDARG00000021201, ENSDARG00000000943, ENSDARG00000012078, ENSDARG00000031891, ENSDARG00000055630	434	111	14912	4.02408	0.0861509	0.00499249	0.142861
GOTERM_BP_DIRECT	GO:1900107~regulation of nodal signaling pathway	4	0.711744	9.51681e-05	ENSDARG00000059680, ENSDARG00000014091, ENSDARG00000036670, ENSDARG00000002172	434	4	14912	34.3594	0.0903512	0.00497164	0.150161
INTERPRO	IPR011598:Myc-type, basic helix-loop-helix (bHLH) domain	14	2.4911	9.73894e-05	ENSDARG00000068761, ENSDARG00000054823, ENSDARG00000077473, ENSDARG00000002707, ENSDARG00000008796, ENSDARG00000019930, ENSDARG00000030347, ENSDARG00000006837, ENSDARG00000040764, ENSDARG00000070770, ENSDARG00000005915, ENSDARG00000055798, ENSDARG00000014479, ENSDARG00000010794	537	148	21293	3.75084	0.0864176	0.0179139	0.152298
GOTERM_BP_DIRECT	GO:0001706~endoderm formation	6	1.06762	0.000126382	ENSDARG00000017821, ENSDARG00000044774, ENSDARG00000018968, ENSDARG00000014018, ENSDARG00000044688, ENSDARG00000055630	434	18	14912	11.4531	0.118172	0.00626819	0.199366
GOTERM_MF_DIRECT	GO:0046875~ephrin receptor binding	5	0.88968	0.000156246	ENSDARG00000020164, ENSDARG00000089790, ENSDARG00000018787, ENSDARG00000074050, ENSDARG00000044029	433	11	15797	16.583	0.0900632	0.015607	0.230725
INTERPRO	IPR019765:Ephrin, conserved site	5	0.88968	0.000167344	ENSDARG00000020164, ENSDARG00000089790, ENSDARG00000018787, ENSDARG00000044029, ENSDARG00000007723	537	12	21293	16.5216	0.143848	0.0255525	0.261558
INTERPRO	IPR008972:Cupredoxin	6	1.06762	0.00018318	ENSDARG00000020164, ENSDARG00000089790, ENSDARG00000018787, ENSDARG00000074050, ENSDARG00000044029, ENSDARG00000007723	537	22	21293	10.8141	0.156341	0.0239942	0.286278
INTERPRO	IPR001766:Transcription factor, fork head	9	1.60142	0.000243765	ENSDARG00000061548, ENSDARG00000071394, ENSDARG00000021032, ENSDARG00000089042, ENSDARG00000012788, ENSDARG00000087094, ENSDARG00000091481, ENSDARG00000029179, ENSDARG00000055630	537	66	21293	5.40706	0.202475	0.027884	0.380792
SMART	SM00353:HLH	14	2.4911	0.000244808	ENSDARG00000068761, ENSDARG00000054823, ENSDARG00000077473, ENSDARG00000002707, ENSDARG00000008796, ENSDARG00000019930, ENSDARG00000030347, ENSDARG00000006837, ENSDARG00000040764, ENSDARG00000070770, ENSDARG00000005915, ENSDARG00000055798, ENSDARG00000014479, ENSDARG00000010794	346	145	12157	3.39243	0.0556818	0.0282396	0.314262
GOTERM_BP_DIRECT	GO:0001944~vasculature development	9	1.60142	0.000286786	ENSDARG00000036548, ENSDARG00000038428, ENSDARG00000056029, ENSDARG00000033999, ENSDARG00000061017, ENSDARG00000091481, ENSDARG00000042690, ENSDARG00000052695, ENSDARG00000012078	434	59	14912	5.24127	0.248281	0.0134982	0.451865
UP_KEYWORDS	Phosphoprotein	17	3.02491	0.000311562	ENSDARG00000020850, ENSDARG00000005356, ENSDARG00000020164, ENSDARG00000061397, ENSDARG00000042690, ENSDARG00000044280, ENSDARG00000001442, ENSDARG00000034826, ENSDARG00000016999, ENSDARG00000026806, ENSDARG00000010266, ENSDARG00000058115, ENSDARG00000054804, ENSDARG00000005941, ENSDARG00000061923, ENSDARG00000061478, ENSDARG00000069105	553	240	22487	2.88034	0.0607125	0.00779864	0.390127
GOTERM_MF_DIRECT	GO:0046983~protein dimerization activity	15	2.66904	0.000329322	ENSDARG00000068761, ENSDARG00000054823, ENSDARG00000077473, ENSDARG00000002707, ENSDARG00000008796, ENSDARG00000019930, ENSDARG00000030347, ENSDARG00000006837, ENSDARG00000040764, ENSDARG00000070770, ENSDARG00000005915, ENSDARG00000031756, ENSDARG00000055798, ENSDARG00000014479, ENSDARG00000010794	433	175	15797	3.12709	0.180403	0.0280204	0.485722
GOTERM_BP_DIRECT	GO:0045892~negative regulation of transcription, DNA-templated	11	1.9573	0.000428984	ENSDARG00000015554, ENSDARG00000040764, ENSDARG00000021032, ENSDARG00000054823, ENSDARG00000062268, ENSDARG00000079012, ENSDARG00000004256, ENSDARG00000014091, ENSDARG00000014018, ENSDARG00000054103, ENSDARG00000058476	434	95	14912	3.97846	0.347491	0.0192188	0.675204
SMART	SM00339:FH	9	1.60142	0.000530452	ENSDARG00000061548, ENSDARG00000071394, ENSDARG00000021032, ENSDARG00000089042, ENSDARG00000012788, ENSDARG00000087094, ENSDARG00000091481, ENSDARG00000029179, ENSDARG00000055630	346	66	12157	4.79125	0.11676	0.0405416	0.679794
GOTERM_BP_DIRECT	GO:0055002~striated muscle cell development	5	0.88968	0.000556759	ENSDARG00000037116, ENSDARG00000005915, ENSDARG00000008487, ENSDARG00000015472, ENSDARG00000057633	434	14	14912	12.2712	0.425428	0.0238047	0.87549
GOTERM_BP_DIRECT	GO:0061386~closure of optic fissure	5	0.88968	0.000556759	ENSDARG00000077811, ENSDARG00000036194, ENSDARG00000035521, ENSDARG00000095743, ENSDARG00000091481	434	14	14912	12.2712	0.425428	0.0238047	0.87549
GOTERM_BP_DIRECT	GO:0007507~heart development	15	2.66904	0.000744198	ENSDARG00000026784, ENSDARG00000033999, ENSDARG00000091481, ENSDARG00000007369, ENSDARG00000063089, ENSDARG00000019930, ENSDARG00000038159, ENSDARG00000017821, ENSDARG00000036548, ENSDARG00000040123, ENSDARG00000031756, ENSDARG00000004256, ENSDARG00000002172, ENSDARG00000036670, ENSDARG00000031891	434	179	14912	2.87928	0.523245	0.0303932	1.16861
GOTERM_MF_DIRECT	GO:0000981~RNA polymerase II transcription factor activity, sequence-specific DNA binding	15	2.66904	0.00079108	ENSDARG00000058008, ENSDARG00000021032, ENSDARG00000091481, ENSDARG00000063417, ENSDARG00000019930, ENSDARG00000071394, ENSDARG00000062420, ENSDARG00000089042, ENSDARG00000068096, ENSDARG00000012788, ENSDARG00000053666, ENSDARG00000077982, ENSDARG00000087094, ENSDARG00000029179, ENSDARG00000055630	433	191	15797	2.86513	0.379979	0.0580001	1.16307
INTERPRO	IPR018122:Transcription factor, fork head, conserved site	7	1.24555	0.000875527	ENSDARG00000061548, ENSDARG00000021032, ENSDARG00000089042, ENSDARG00000012788, ENSDARG00000087094, ENSDARG00000091481, ENSDARG00000029179	537	45	21293	6.16805	0.556406	0.0863577	1.36138
GOTERM_BP_DIRECT	GO:0048013~ephrin receptor signaling pathway	6	1.06762	0.00114118	ENSDARG00000020164, ENSDARG00000089790, ENSDARG00000018787, ENSDARG00000074050, ENSDARG00000011600, ENSDARG00000044029	434	28	14912	7.36274	0.678939	0.0444278	1.78676
UP_KEYWORDS	Zinc-finger	34	6.04982	0.00118332	ENSDARG00000073757, ENSDARG00000092987, ENSDARG00000062489, ENSDARG00000055429, ENSDARG00000060695, ENSDARG00000075355, ENSDARG00000043243, ENSDARG00000093972, ENSDARG00000052695, ENSDARG00000077864, ENSDARG00000016999, ENSDARG00000021555, ENSDARG00000000229, ENSDARG00000005948, ENSDARG00000056666, ENSDARG00000016181, ENSDARG00000055436, ENSDARG00000078004, ENSDARG00000000943, ENSDARG00000002271,…	553	760	22487	1.81916	0.211787	0.0260965	1.47428
GOTERM_BP_DIRECT	GO:0048382~mesendoderm development	4	0.711744	0.00122114	ENSDARG00000036194, ENSDARG00000057096, ENSDARG00000014091, ENSDARG00000055630	434	8	14912	17.1797	0.703521	0.0456843	1.91082
GOTERM_BP_DIRECT	GO:0007398~ectoderm development	4	0.711744	0.00122114	ENSDARG00000044774, ENSDARG00000018693, ENSDARG00000045219, ENSDARG00000014571	434	8	14912	17.1797	0.703521	0.0456843	1.91082
GOTERM_BP_DIRECT	GO:0009948~anterior/posterior axis specification	5	0.88968	0.00123534	ENSDARG00000071497, ENSDARG00000006110, ENSDARG00000063089, ENSDARG00000014018, ENSDARG00000059073	434	17	14912	10.1057	0.707685	0.0445308	1.93284
GOTERM_BP_DIRECT	GO:0007420~brain development	14	2.4911	0.00132407	ENSDARG00000058008, ENSDARG00000018693, ENSDARG00000037433, ENSDARG00000031222, ENSDARG00000095743, ENSDARG00000039701, ENSDARG00000036279, ENSDARG00000044774, ENSDARG00000003399, ENSDARG00000077811, ENSDARG00000011564, ENSDARG00000052150, ENSDARG00000012788, ENSDARG00000059073	434	169	14912	2.84634	0.732415	0.0459916	2.0703
GOTERM_BP_DIRECT	GO:0060070~canonical Wnt signaling pathway	8	1.42349	0.00138885	ENSDARG00000038159, ENSDARG00000016022, ENSDARG00000035521, ENSDARG00000045401, ENSDARG00000007369, ENSDARG00000045444, ENSDARG00000089210, ENSDARG00000055630	434	58	14912	4.73923	0.749141	0.0465659	2.17056
GOTERM_MF_DIRECT	GO:0003730~mRNA 3'-UTR binding	6	1.06762	0.00141145	ENSDARG00000010266, ENSDARG00000057328, ENSDARG00000045932, ENSDARG00000040725, ENSDARG00000040503, ENSDARG00000061478	433	31	15797	7.06116	0.573916	0.0904371	2.06633
GOTERM_BP_DIRECT	GO:0030903~notochord development	7	1.24555	0.00141991	ENSDARG00000003399, ENSDARG00000045219, ENSDARG00000010124, ENSDARG00000015472, ENSDARG00000021201, ENSDARG00000036279, ENSDARG00000055630	434	43	14912	5.5934	0.756786	0.0460338	2.21859
UP_KEYWORDS	Alternative splicing	13	2.31317	0.00154299	ENSDARG00000016181, ENSDARG00000061647, ENSDARG00000036194, ENSDARG00000010018, ENSDARG00000056722, ENSDARG00000052695, ENSDARG00000000943, ENSDARG00000045304, ENSDARG00000019930, ENSDARG00000026806, ENSDARG00000044774, ENSDARG00000037652, ENSDARG00000003098	553	178	22487	2.96982	0.266832	0.0305613	1.91841
GOTERM_BP_DIRECT	GO:0045743~positive regulation of fibroblast growth factor receptor signaling pathway	4	0.711744	0.00179238	ENSDARG00000056666, ENSDARG00000057096, ENSDARG00000044485, ENSDARG00000074319	434	9	14912	15.2709	0.832206	0.0559547	2.79289
INTERPRO	IPR000987:EDG-1 sphingosine 1-phosphate receptor	3	0.533808	0.00186579	ENSDARG00000040526, ENSDARG00000036548, ENSDARG00000042690	537	3	21293	39.6518	0.82326	0.159121	2.88025
GOTERM_BP_DIRECT	GO:0001525~angiogenesis	13	2.31317	0.00189862	ENSDARG00000076767, ENSDARG00000061203, ENSDARG00000020541, ENSDARG00000020164, ENSDARG00000018787, ENSDARG00000007329, ENSDARG00000078308, ENSDARG00000086724, ENSDARG00000012025, ENSDARG00000060994, ENSDARG00000019930, ENSDARG00000061923, ENSDARG00000012078	434	155	14912	2.88176	0.849068	0.0573794	2.95613
UP_KEYWORDS	Wnt signaling pathway	9	1.60142	0.00191794	ENSDARG00000038159, ENSDARG00000031126, ENSDARG00000035521, ENSDARG00000004256, ENSDARG00000061923, ENSDARG00000007369, ENSDARG00000045444, ENSDARG00000089210, ENSDARG00000056986	553	92	22487	3.97797	0.320145	0.0344715	2.37945
GOTERM_BP_DIRECT	GO:0042472~inner ear morphogenesis	5	0.88968	0.00192145	ENSDARG00000014259, ENSDARG00000070955, ENSDARG00000094992, ENSDARG00000070954, ENSDARG00000075211	434	19	14912	9.04196	0.852464	0.0563409	2.99117
UP_KEYWORDS	Differentiation	11	1.9573	0.00207883	ENSDARG00000026806, ENSDARG00000037760, ENSDARG00000070955, ENSDARG00000020164, ENSDARG00000018693, ENSDARG00000062268, ENSDARG00000010018, ENSDARG00000053528, ENSDARG00000012025, ENSDARG00000037879, ENSDARG00000019930	553	137	22487	3.26496	0.341823	0.0342562	2.57667
GOTERM_BP_DIRECT	GO:0030900~forebrain development	6	1.06762	0.00244671	ENSDARG00000038159, ENSDARG00000037116, ENSDARG00000045219, ENSDARG00000031222, ENSDARG00000054509, ENSDARG00000019835	434	33	14912	6.24717	0.912617	0.0691806	3.79414
GOTERM_BP_DIRECT	GO:0008589~regulation of smoothened signaling pathway	4	0.711744	0.00250563	ENSDARG00000015554, ENSDARG00000005948, ENSDARG00000000943, ENSDARG00000011545	434	10	14912	13.7438	0.917605	0.0688369	3.88383
GOTERM_BP_DIRECT	GO:0045893~positive regulation of transcription, DNA-templated	10	1.77936	0.0026682	ENSDARG00000017821, ENSDARG00000061548, ENSDARG00000044774, ENSDARG00000052150, ENSDARG00000053666, ENSDARG00000004256, ENSDARG00000078504, ENSDARG00000014479, ENSDARG00000014018, ENSDARG00000010794	434	101	14912	3.40193	0.92994	0.0711839	4.13086
GOTERM_BP_DIRECT	GO:0001568~blood vessel development	8	1.42349	0.00270389	ENSDARG00000020164, ENSDARG00000033999, ENSDARG00000036987, ENSDARG00000074050, ENSDARG00000091481, ENSDARG00000000943, ENSDARG00000019930, ENSDARG00000055630	434	65	14912	4.22886	0.932391	0.0702236	4.18502
INTERPRO	IPR011991:Winged helix-turn-helix DNA-binding domain	17	3.02491	0.00294094	ENSDARG00000013575, ENSDARG00000055429, ENSDARG00000052396, ENSDARG00000075793, ENSDARG00000021032, ENSDARG00000030602, ENSDARG00000091481, ENSDARG00000058479, ENSDARG00000063417, ENSDARG00000071394, ENSDARG00000061548, ENSDARG00000089042, ENSDARG00000012788, ENSDARG00000077982, ENSDARG00000087094, ENSDARG00000029179, ENSDARG00000055630	537	290	21293	2.32441	0.93499	0.22001	4.50451
UP_SEQ_FEATURE	glycosylation site:N-linked (GlcNAc...)	23	4.09253	0.00297179	ENSDARG00000095577, ENSDARG00000005356, ENSDARG00000053479, ENSDARG00000012019, ENSDARG00000020541, ENSDARG00000020164, ENSDARG00000018693, ENSDARG00000006110, ENSDARG00000031632, ENSDARG00000053528, ENSDARG00000042690, ENSDARG00000012025, ENSDARG00000037879, ENSDARG00000036279, ENSDARG00000044280, ENSDARG00000036548, ENSDARG00000037805, ENSDARG00000058115, ENSDARG00000040815, ENSDARG00000036670,…	100	329	2704	1.89033	0.613032	0.613032	3.93484
GOTERM_BP_DIRECT	GO:0009952~anterior/posterior pattern specification	7	1.24555	0.00312133	ENSDARG00000030347, ENSDARG00000071497, ENSDARG00000020164, ENSDARG00000003399, ENSDARG00000031126, ENSDARG00000010124, ENSDARG00000014018	434	50	14912	4.81032	0.955425	0.0785965	4.81631
GOTERM_BP_DIRECT	GO:0043010~camera-type eye development	7	1.24555	0.00312133	ENSDARG00000053479, ENSDARG00000036194, ENSDARG00000057096, ENSDARG00000031222, ENSDARG00000004256, ENSDARG00000091481, ENSDARG00000015266	434	50	14912	4.81032	0.955425	0.0785965	4.81631
GOTERM_BP_DIRECT	GO:0050768~negative regulation of neurogenesis	4	0.711744	0.00337147	ENSDARG00000040764, ENSDARG00000052139, ENSDARG00000002707, ENSDARG00000008796	434	11	14912	12.4943	0.965274	0.0825535	5.19274
GOTERM_BP_DIRECT	GO:0033504~floor plate development	4	0.711744	0.00337147	ENSDARG00000089042, ENSDARG00000012788, ENSDARG00000021201, ENSDARG00000055630	434	11	14912	12.4943	0.965274	0.0825535	5.19274
GOTERM_BP_DIRECT	GO:0036342~post-anal tail morphogenesis	5	0.88968	0.00338524	ENSDARG00000018693, ENSDARG00000018260, ENSDARG00000011190, ENSDARG00000010124, ENSDARG00000015472	434	22	14912	7.80897	0.965749	0.0808911	5.21342
GOTERM_BP_DIRECT	GO:0007492~endoderm development	5	0.88968	0.00400523	ENSDARG00000017821, ENSDARG00000036548, ENSDARG00000003399, ENSDARG00000059680, ENSDARG00000008796	434	23	14912	7.46945	0.98156	0.0928027	6.1402
GOTERM_BP_DIRECT	GO:0031290~retinal ganglion cell axon guidance	6	1.06762	0.00408704	ENSDARG00000053479, ENSDARG00000037116, ENSDARG00000031222, ENSDARG00000036375, ENSDARG00000036279, ENSDARG00000000943	434	37	14912	5.5718	0.983007	0.0924642	6.26186
INTERPRO	IPR004087:K Homology domain	6	1.06762	0.00433903	ENSDARG00000010266, ENSDARG00000020178, ENSDARG00000037433, ENSDARG00000010018, ENSDARG00000052856, ENSDARG00000061478	537	43	21293	5.5328	0.982321	0.285578	6.57863
GOTERM_MF_DIRECT	GO:0003714~transcription corepressor activity	7	1.24555	0.00451407	ENSDARG00000044685, ENSDARG00000057007, ENSDARG00000016200, ENSDARG00000000966, ENSDARG00000079012, ENSDARG00000063417, ENSDARG00000014018	433	57	15797	4.48033	0.934955	0.239111	6.46937
GOTERM_BP_DIRECT	GO:0048048~embryonic eye morphogenesis	4	0.711744	0.00559684	ENSDARG00000018693, ENSDARG00000004256, ENSDARG00000012025, ENSDARG00000015266	434	13	14912	10.5721	0.996244	0.121792	8.48069
UP_KEYWORDS	Cell adhesion	8	1.42349	0.00592543	ENSDARG00000022689, ENSDARG00000005356, ENSDARG00000061647, ENSDARG00000018693, ENSDARG00000037805, ENSDARG00000056722, ENSDARG00000036279, ENSDARG00000001442	553	88	22487	3.6967	0.697161	0.0877933	7.18397
INTERPRO	IPR016248:Tyrosine-protein kinase, fibroblast growth factor receptor	3	0.533808	0.00601371	ENSDARG00000011190, ENSDARG00000058115, ENSDARG00000069105	537	5	21293	23.7911	0.996293	0.34987	9.00757
GOTERM_BP_DIRECT	GO:0001654~eye development	7	1.24555	0.00601576	ENSDARG00000058008, ENSDARG00000035521, ENSDARG00000053666, ENSDARG00000070107, ENSDARG00000015472, ENSDARG00000036279, ENSDARG00000015266	434	57	14912	4.21958	0.997531	0.127549	9.08757
GOTERM_BP_DIRECT	GO:0048384~retinoic acid receptor signaling pathway	4	0.711744	0.00697141	ENSDARG00000034117, ENSDARG00000036194, ENSDARG00000057007, ENSDARG00000014479	434	14	14912	9.81698	0.999052	0.143315	10.4579
SMART	SM00322:KH	6	1.06762	0.00710485	ENSDARG00000010266, ENSDARG00000020178, ENSDARG00000037433, ENSDARG00000010018, ENSDARG00000052856, ENSDARG00000061478	346	43	12157	4.90268	0.811465	0.341056	8.75882
GOTERM_BP_DIRECT	GO:0060215~primitive hemopoiesis	5	0.88968	0.00724565	ENSDARG00000016181, ENSDARG00000063097, ENSDARG00000019930, ENSDARG00000012078, ENSDARG00000036074	434	27	14912	6.36286	0.99928	0.14555	10.8476
GOTERM_BP_DIRECT	GO:0030917~midbrain-hindbrain boundary development	5	0.88968	0.00724565	ENSDARG00000044774, ENSDARG00000003399, ENSDARG00000033999, ENSDARG00000002707, ENSDARG00000008796	434	27	14912	6.36286	0.99928	0.14555	10.8476
GOTERM_BP_DIRECT	GO:0003007~heart morphogenesis	6	1.06762	0.0078329	ENSDARG00000017821, ENSDARG00000036548, ENSDARG00000003399, ENSDARG00000052150, ENSDARG00000063089, ENSDARG00000019930	434	43	14912	4.79434	0.9996	0.153358	11.6766
GOTERM_BP_DIRECT	GO:0033278~cell proliferation in midbrain	3	0.533808	0.00793665	ENSDARG00000015554, ENSDARG00000058115, ENSDARG00000016022	434	5	14912	20.6157	0.99964	0.152256	11.8224
GOTERM_BP_DIRECT	GO:0003376~sphingosine-1-phosphate signaling pathway	3	0.533808	0.00793665	ENSDARG00000036548, ENSDARG00000061017, ENSDARG00000042690	434	5	14912	20.6157	0.99964	0.152256	11.8224
INTERPRO	IPR004088:K Homology domain, type 1	6	1.06762	0.00827597	ENSDARG00000010266, ENSDARG00000020178, ENSDARG00000037433, ENSDARG00000010018, ENSDARG00000052856, ENSDARG00000061478	537	50	21293	4.75821	0.999553	0.423547	12.195
PIR_SUPERFAMILY	PIRSF000628:fibroblast growth factor receptor	3	0.533808	0.00848724	ENSDARG00000011190, ENSDARG00000058115, ENSDARG00000069105	53	5	1717	19.4377	0.330084	0.330084	7.77672
GOTERM_BP_DIRECT	GO:0048699~generation of neurons	4	0.711744	0.00852878	ENSDARG00000038159, ENSDARG00000018693, ENSDARG00000014479, ENSDARG00000007369	434	15	14912	9.16252	0.999801	0.159644	12.6497
GOTERM_BP_DIRECT	GO:0051216~cartilage development	8	1.42349	0.00910677	ENSDARG00000013125, ENSDARG00000003399, ENSDARG00000021032, ENSDARG00000077353, ENSDARG00000075211, ENSDARG00000037433, ENSDARG00000015472, ENSDARG00000053528	434	81	14912	3.39353	0.999889	0.166444	13.4503
GOTERM_BP_DIRECT	GO:0000122~negative regulation of transcription from RNA polymerase II promoter	10	1.77936	0.00917726	ENSDARG00000044685, ENSDARG00000062420, ENSDARG00000057007, ENSDARG00000057249, ENSDARG00000000966, ENSDARG00000014091, ENSDARG00000063417, ENSDARG00000008796, ENSDARG00000054103, ENSDARG00000055630	434	122	14912	2.81635	0.999896	0.164624	13.5474
UP_KEYWORDS	Kinase	28	4.98221	0.0101201	ENSDARG00000032103, ENSDARG00000035452, ENSDARG00000011190, ENSDARG00000092487, ENSDARG00000043243, ENSDARG00000011600, ENSDARG00000023840, ENSDARG00000070627, ENSDARG00000058115, ENSDARG00000070914, ENSDARG00000045836, ENSDARG00000005941, ENSDARG00000035161, ENSDARG00000005356, ENSDARG00000003446, ENSDARG00000058944, ENSDARG00000052396, ENSDARG00000035646, ENSDARG00000055129, ENSDARG00000018968,…	553	679	22487	1.67685	0.870557	0.135874	11.9791
GOTERM_MF_DIRECT	GO:0005007~fibroblast growth factor-activated receptor activity	3	0.533808	0.0104045	ENSDARG00000011190, ENSDARG00000058115, ENSDARG00000069105	433	6	15797	18.2413	0.998195	0.436898	14.3253
GOTERM_CC_DIRECT	GO:0005667~transcription factor complex	9	1.60142	0.010626	ENSDARG00000017821, ENSDARG00000038159, ENSDARG00000052150, ENSDARG00000070913, ENSDARG00000005915, ENSDARG00000031763, ENSDARG00000014479, ENSDARG00000007369, ENSDARG00000016858	417	110	15208	2.98391	0.83204	0.590171	12.1849
UP_SEQ_FEATURE	DNA-binding region:Homeobox	10	1.77936	0.0111059	ENSDARG00000095577, ENSDARG00000037760, ENSDARG00000070955, ENSDARG00000013125, ENSDARG00000044774, ENSDARG00000036194, ENSDARG00000094992, ENSDARG00000017174, ENSDARG00000014018, ENSDARG00000059073	100	102	2704	2.65098	0.971635	0.83158	13.9838
GOTERM_BP_DIRECT	GO:0035284~brain segmentation	3	0.533808	0.0116772	ENSDARG00000044774, ENSDARG00000030602, ENSDARG00000007369	434	6	14912	17.1797	0.999992	0.201287	16.9281
GOTERM_BP_DIRECT	GO:0048332~mesoderm morphogenesis	3	0.533808	0.0116772	ENSDARG00000018693, ENSDARG00000010124, ENSDARG00000056986	434	6	14912	17.1797	0.999992	0.201287	16.9281
GOTERM_BP_DIRECT	GO:0048319~axial mesoderm morphogenesis	3	0.533808	0.0116772	ENSDARG00000012788, ENSDARG00000021201, ENSDARG00000055630	434	6	14912	17.1797	0.999992	0.201287	16.9281
UP_KEYWORDS	Zinc	40	7.11744	0.0118634	ENSDARG00000073757, ENSDARG00000092987, ENSDARG00000007430, ENSDARG00000062489, ENSDARG00000055429, ENSDARG00000060695, ENSDARG00000031222, ENSDARG00000075355, ENSDARG00000043243, ENSDARG00000093972, ENSDARG00000052695, ENSDARG00000077864, ENSDARG00000016999, ENSDARG00000021555, ENSDARG00000000229, ENSDARG00000005948, ENSDARG00000056666, ENSDARG00000016181, ENSDARG00000034504, ENSDARG00000055436,…	553	1088	22487	1.49499	0.909173	0.147788	13.9039
GOTERM_BP_DIRECT	GO:0060030~dorsal convergence	4	0.711744	0.0122107	ENSDARG00000018693, ENSDARG00000006110, ENSDARG00000036987, ENSDARG00000015472	434	17	14912	8.08458	0.999995	0.205983	17.6333
INTERPRO	IPR004061:Sphingosine 1-phosphate receptor	3	0.533808	0.012213	ENSDARG00000040526, ENSDARG00000036548, ENSDARG00000042690	537	7	21293	16.9936	0.999989	0.532442	17.4942
GOTERM_BP_DIRECT	GO:0001755~neural crest cell migration	8	1.42349	0.0132127	ENSDARG00000013266, ENSDARG00000018693, ENSDARG00000059680, ENSDARG00000021032, ENSDARG00000052150, ENSDARG00000091481, ENSDARG00000087377, ENSDARG00000031891	434	87	14912	3.15949	0.999998	0.217358	18.9427
GOTERM_MF_DIRECT	GO:0038036~sphingosine-1-phosphate receptor activity	3	0.533808	0.0143044	ENSDARG00000040526, ENSDARG00000036548, ENSDARG00000042690	433	7	15797	15.6354	0.999834	0.515765	19.1831
GOTERM_BP_DIRECT	GO:0008284~positive regulation of cell proliferation	6	1.06762	0.0146264	ENSDARG00000038159, ENSDARG00000011190, ENSDARG00000058115, ENSDARG00000038139, ENSDARG00000007369, ENSDARG00000069105	434	50	14912	4.12313	1	0.233989	20.7569
UP_KEYWORDS	Metal-binding	57	10.1423	0.0149465	ENSDARG00000014259, ENSDARG00000055429, ENSDARG00000011496, ENSDARG00000052695, ENSDARG00000077864, ENSDARG00000000229, ENSDARG00000005948, ENSDARG00000056666, ENSDARG00000034504, ENSDARG00000012019, ENSDARG00000061647, ENSDARG00000055436, ENSDARG00000018693, ENSDARG00000033999, ENSDARG00000040725, ENSDARG00000055479, ENSDARG00000088898, ENSDARG00000017834, ENSDARG00000057328, ENSDARG00000061718,…	553	1701	22487	1.36263	0.951535	0.172365	17.2137
GOTERM_BP_DIRECT	GO:0006366~transcription from RNA polymerase II promoter	7	1.24555	0.0158942	ENSDARG00000088123, ENSDARG00000021032, ENSDARG00000074906, ENSDARG00000044485, ENSDARG00000077982, ENSDARG00000014018, ENSDARG00000074319	434	70	14912	3.43594	1	0.247741	22.3516
GOTERM_BP_DIRECT	GO:0043114~regulation of vascular permeability	3	0.533808	0.0160361	ENSDARG00000036194, ENSDARG00000052139, ENSDARG00000091481	434	7	14912	14.7255	1	0.245875	22.5282
GOTERM_BP_DIRECT	GO:0061158~3'-UTR-mediated mRNA destabilization	3	0.533808	0.0160361	ENSDARG00000057328, ENSDARG00000040725, ENSDARG00000040503	434	7	14912	14.7255	1	0.245875	22.5282
GOTERM_BP_DIRECT	GO:0016477~cell migration	7	1.24555	0.0169502	ENSDARG00000059906, ENSDARG00000059680, ENSDARG00000004256, ENSDARG00000074050, ENSDARG00000061923, ENSDARG00000036670, ENSDARG00000002172	434	71	14912	3.38755	1	0.254184	23.6568
INTERPRO	IPR008422:Homeobox KN domain	4	0.711744	0.0171131	ENSDARG00000059337, ENSDARG00000056594, ENSDARG00000002601, ENSDARG00000012078	537	22	21293	7.20941	1	0.632543	23.6715
GOTERM_CC_DIRECT	GO:0030175~filopodium	3	0.533808	0.0187381	ENSDARG00000057911, ENSDARG00000061478, ENSDARG00000001442	417	8	15208	13.6763	0.95753	0.651106	20.5528
GOTERM_BP_DIRECT	GO:0007498~mesoderm development	4	0.711744	0.0191991	ENSDARG00000044774, ENSDARG00000003399, ENSDARG00000007329, ENSDARG00000010124	434	20	14912	6.87189	1	0.278866	26.3683
GOTERM_BP_DIRECT	GO:0046777~protein autophosphorylation	10	1.77936	0.019318	ENSDARG00000035646, ENSDARG00000070627, ENSDARG00000077665, ENSDARG00000055129, ENSDARG00000092487, ENSDARG00000092339, ENSDARG00000005941, ENSDARG00000078504, ENSDARG00000023814, ENSDARG00000015164	434	138	14912	2.48982	1	0.276381	26.509
INTERPRO	IPR006593:Cytochrome b561/ferric reductase transmembrane	3	0.533808	0.0202503	ENSDARG00000095577, ENSDARG00000038176, ENSDARG00000055295	537	9	21293	13.2173	1	0.672667	27.3963
GOTERM_BP_DIRECT	GO:0040036~regulation of fibroblast growth factor receptor signaling pathway	3	0.533808	0.0209744	ENSDARG00000077353, ENSDARG00000070914, ENSDARG00000091481	434	8	14912	12.8848	1	0.29232	28.4448
INTERPRO	IPR018186:Transcription factor, T-box, conserved site	4	0.711744	0.0216756	ENSDARG00000007329, ENSDARG00000004712, ENSDARG00000039806, ENSDARG00000031891	537	24	21293	6.60863	1	0.676898	29.0317
INTERPRO	IPR001699:Transcription factor, T-box	4	0.711744	0.0216756	ENSDARG00000007329, ENSDARG00000004712, ENSDARG00000039806, ENSDARG00000031891	537	24	21293	6.60863	1	0.676898	29.0317
GOTERM_BP_DIRECT	GO:0031016~pancreas development	5	0.88968	0.0217419	ENSDARG00000017821, ENSDARG00000052150, ENSDARG00000033999, ENSDARG00000004256, ENSDARG00000014479	434	37	14912	4.64317	1	0.297263	29.3254
GOTERM_BP_DIRECT	GO:0035050~embryonic heart tube development	5	0.88968	0.0217419	ENSDARG00000036548, ENSDARG00000003399, ENSDARG00000036987, ENSDARG00000021201, ENSDARG00000019930	434	37	14912	4.64317	1	0.297263	29.3254
GOTERM_BP_DIRECT	GO:0060216~definitive hemopoiesis	5	0.88968	0.0217419	ENSDARG00000010487, ENSDARG00000053666, ENSDARG00000019930, ENSDARG00000012078, ENSDARG00000036074	434	37	14912	4.64317	1	0.297263	29.3254
GOTERM_BP_DIRECT	GO:0060037~pharyngeal system development	4	0.711744	0.0219267	ENSDARG00000034117, ENSDARG00000003399, ENSDARG00000077353, ENSDARG00000031891	434	21	14912	6.54466	1	0.295421	29.5358
UP_KEYWORDS	Repressor	8	1.42349	0.0234005	ENSDARG00000038159, ENSDARG00000016181, ENSDARG00000062268, ENSDARG00000041572, ENSDARG00000014091, ENSDARG00000055798, ENSDARG00000007369, ENSDARG00000054103	553	115	22487	2.82878	0.991429	0.24419	25.6978
UP_KEYWORDS	Protein phosphatase	7	1.24555	0.0234421	ENSDARG00000014259, ENSDARG00000000631, ENSDARG00000011496, ENSDARG00000070914, ENSDARG00000021380, ENSDARG00000005786, ENSDARG00000044688	553	90	22487	3.16273	0.991502	0.232708	25.7375
GOTERM_CC_DIRECT	GO:0031090~organelle membrane	3	0.533808	0.0236606	ENSDARG00000058730, ENSDARG00000033999, ENSDARG00000043518	417	9	15208	12.1567	0.981663	0.632012	25.2669
GOTERM_MF_DIRECT	GO:0017017~MAP kinase tyrosine/serine/threonine phosphatase activity	4	0.711744	0.0239659	ENSDARG00000070914, ENSDARG00000009299, ENSDARG00000044688, ENSDARG00000059806	433	23	15797	6.34481	1	0.676014	30.1343
GOTERM_BP_DIRECT	GO:0009887~organ morphogenesis	4	0.711744	0.0248543	ENSDARG00000014259, ENSDARG00000003399, ENSDARG00000037116, ENSDARG00000014479	434	22	14912	6.24717	1	0.323815	32.7934
GOTERM_BP_DIRECT	GO:0035567~non-canonical Wnt signaling pathway	4	0.711744	0.0248543	ENSDARG00000035521, ENSDARG00000004256, ENSDARG00000045444, ENSDARG00000089210	434	22	14912	6.24717	1	0.323815	32.7934
UP_KEYWORDS	Serine/threonine-protein kinase	16	2.84698	0.0249657	ENSDARG00000058944, ENSDARG00000052396, ENSDARG00000035452, ENSDARG00000035646, ENSDARG00000055129, ENSDARG00000018968, ENSDARG00000092487, ENSDARG00000092339, ENSDARG00000043243, ENSDARG00000015164, ENSDARG00000016623, ENSDARG00000070627, ENSDARG00000077665, ENSDARG00000045836, ENSDARG00000078504, ENSDARG00000023814	553	346	22487	1.8804	0.993791	0.234682	27.1778
SMART	SM00665:B561	3	0.533808	0.025336	ENSDARG00000095577, ENSDARG00000038176, ENSDARG00000055295	346	9	12157	11.7119	0.997534	0.699108	28.1011
UP_SEQ_FEATURE	signal peptide	18	3.20285	0.0254824	ENSDARG00000069245, ENSDARG00000005356, ENSDARG00000013266, ENSDARG00000053479, ENSDARG00000012019, ENSDARG00000020541, ENSDARG00000020164, ENSDARG00000018693, ENSDARG00000006110, ENSDARG00000056722, ENSDARG00000053528, ENSDARG00000036279, ENSDARG00000059906, ENSDARG00000035694, ENSDARG00000037805, ENSDARG00000058115, ENSDARG00000040815, ENSDARG00000069105	100	283	2704	1.71986	0.999735	0.935735	29.4017
INTERPRO	IPR017441:Protein kinase, ATP binding site	24	4.27046	0.0257052	ENSDARG00000032103, ENSDARG00000005356, ENSDARG00000058944, ENSDARG00000052396, ENSDARG00000035646, ENSDARG00000035452, ENSDARG00000011190, ENSDARG00000055129, ENSDARG00000018968, ENSDARG00000092487, ENSDARG00000092339, ENSDARG00000043243, ENSDARG00000011600, ENSDARG00000015164, ENSDARG00000016623, ENSDARG00000070627, ENSDARG00000063594, ENSDARG00000077665, ENSDARG00000058115, ENSDARG00000045836,…	537	589	21293	1.61569	1	0.719705	33.4706
INTERPRO	IPR019787:Zinc finger, PHD-finger	7	1.24555	0.0260889	ENSDARG00000016181, ENSDARG00000055429, ENSDARG00000057249, ENSDARG00000068175, ENSDARG00000045401, ENSDARG00000060705, ENSDARG00000003098	537	90	21293	3.08403	1	0.706711	33.8795
KEGG_PATHWAY	dre01040:Biosynthesis of unsaturated fatty acids	4	0.711744	0.0263571	ENSDARG00000018653, ENSDARG00000015709, ENSDARG00000060594, ENSDARG00000014727	149	24	5434	6.0783	0.918797	0.715039	25.3988
GOTERM_BP_DIRECT	GO:0048854~brain morphogenesis	4	0.711744	0.0279816	ENSDARG00000059337, ENSDARG00000033999, ENSDARG00000036279, ENSDARG00000055630	434	23	14912	5.97556	1	0.352373	36.1171
SMART	SM00425:TBOX	4	0.711744	0.029496	ENSDARG00000007329, ENSDARG00000004712, ENSDARG00000039806, ENSDARG00000031891	346	24	12157	5.85597	0.999093	0.688904	31.9479
INTERPRO	IPR019747:FERM conserved site	4	0.711744	0.0296416	ENSDARG00000000631, ENSDARG00000016429, ENSDARG00000025567, ENSDARG00000074599	537	27	21293	5.87434	1	0.735439	37.5548
GOTERM_BP_DIRECT	GO:0070121~Kupffer's vesicle development	6	1.06762	0.0298591	ENSDARG00000017821, ENSDARG00000013575, ENSDARG00000003399, ENSDARG00000006110, ENSDARG00000007329, ENSDARG00000004256	434	60	14912	3.43594	1	0.366823	38.0378
INTERPRO	IPR008343:Mitogen-activated protein (MAP) kinase phosphatase	3	0.533808	0.0299282	ENSDARG00000070914, ENSDARG00000009299, ENSDARG00000044688	537	11	21293	10.8141	1	0.722436	37.8428
GOTERM_BP_DIRECT	GO:0016055~Wnt signaling pathway	9	1.60142	0.0318175	ENSDARG00000038159, ENSDARG00000031126, ENSDARG00000035521, ENSDARG00000010124, ENSDARG00000004256, ENSDARG00000061923, ENSDARG00000007369, ENSDARG00000045444, ENSDARG00000056986	434	127	14912	2.43492	1	0.381336	39.9836
GOTERM_MF_DIRECT	GO:0005085~guanyl-nucleotide exchange factor activity	7	1.24555	0.0318993	ENSDARG00000025920, ENSDARG00000035706, ENSDARG00000075793, ENSDARG00000032765, ENSDARG00000024874, ENSDARG00000077864, ENSDARG00000016981	433	87	15797	2.93539	1	0.753071	38.0747
GOTERM_BP_DIRECT	GO:0048596~embryonic camera-type eye morphogenesis	3	0.533808	0.0324424	ENSDARG00000038159, ENSDARG00000036194, ENSDARG00000070107	434	10	14912	10.3078	1	0.382811	40.5923
GOTERM_MF_DIRECT	GO:0004721~phosphoprotein phosphatase activity	8	1.42349	0.0326748	ENSDARG00000014259, ENSDARG00000000631, ENSDARG00000089646, ENSDARG00000011496, ENSDARG00000070914, ENSDARG00000021380, ENSDARG00000005786, ENSDARG00000044688	433	111	15797	2.62938	1	0.737546	38.804
GOTERM_BP_DIRECT	GO:0030218~erythrocyte differentiation	5	0.88968	0.0329346	ENSDARG00000016181, ENSDARG00000030602, ENSDARG00000007329, ENSDARG00000041572, ENSDARG00000019930	434	42	14912	4.09041	1	0.383023	41.0677
GOTERM_BP_DIRECT	GO:0055113~epiboly involved in gastrulation with mouth forming second	5	0.88968	0.0329346	ENSDARG00000059906, ENSDARG00000044774, ENSDARG00000002172, ENSDARG00000089805, ENSDARG00000061885	434	42	14912	4.09041	1	0.383023	41.0677
GOTERM_MF_DIRECT	GO:0016429~tRNA (adenine-N1-)-methyltransferase activity	4	0.711744	0.0331384	ENSDARG00000007430, ENSDARG00000016543, ENSDARG00000060176, ENSDARG00000008480	433	26	15797	5.61272	1	0.719777	39.2361
INTERPRO	IPR000719:Protein kinase, catalytic domain	28	4.98221	0.0332262	ENSDARG00000032103, ENSDARG00000035452, ENSDARG00000011190, ENSDARG00000092487, ENSDARG00000043243, ENSDARG00000011600, ENSDARG00000070627, ENSDARG00000063594, ENSDARG00000058115, ENSDARG00000045836, ENSDARG00000005941, ENSDARG00000035161, ENSDARG00000005356, ENSDARG00000058944, ENSDARG00000052396, ENSDARG00000035646, ENSDARG00000055129, ENSDARG00000018968, ENSDARG00000016200, ENSDARG00000092339,…	537	735	21293	1.51054	1	0.744206	41.0687
UP_KEYWORDS	Palmitate	4	0.711744	0.0335025	ENSDARG00000036548, ENSDARG00000005941, ENSDARG00000042690, ENSDARG00000034826	553	29	22487	5.60878	0.99894	0.289985	34.7839
GOTERM_MF_DIRECT	GO:0008092~cytoskeletal protein binding	4	0.711744	0.0365458	ENSDARG00000000631, ENSDARG00000016429, ENSDARG00000025567, ENSDARG00000074599	433	27	15797	5.40484	1	0.733604	42.326
UP_KEYWORDS	Transferase	46	8.18505	0.0382887	ENSDARG00000032103, ENSDARG00000007430, ENSDARG00000016543, ENSDARG00000035452, ENSDARG00000011190, ENSDARG00000076218, ENSDARG00000092487, ENSDARG00000061397, ENSDARG00000076518, ENSDARG00000043243, ENSDARG00000011600, ENSDARG00000012025, ENSDARG00000037879, ENSDARG00000023840, ENSDARG00000077244, ENSDARG00000070627, ENSDARG00000058115, ENSDARG00000070914, ENSDARG00000045836, ENSDARG00000005941,…	553	1398	22487	1.338	0.999609	0.311801	38.7213
GOTERM_BP_DIRECT	GO:0035118~embryonic pectoral fin morphogenesis	4	0.711744	0.0385514	ENSDARG00000056666, ENSDARG00000018693, ENSDARG00000044485, ENSDARG00000074319	434	26	14912	5.28607	1	0.428118	46.2462
INTERPRO	IPR019786:Zinc finger, PHD-type, conserved site	6	1.06762	0.0387209	ENSDARG00000016181, ENSDARG00000057249, ENSDARG00000068175, ENSDARG00000045401, ENSDARG00000060705, ENSDARG00000003098	537	74	21293	3.21501	1	0.782806	46.0976
GOTERM_BP_DIRECT	GO:0048593~camera-type eye morphogenesis	3	0.533808	0.0389026	ENSDARG00000077811, ENSDARG00000036194, ENSDARG00000095743	434	11	14912	9.37076	1	0.426543	46.5554
KEGG_PATHWAY	dre04310:Wnt signaling pathway	10	1.77936	0.0390101	ENSDARG00000038159, ENSDARG00000045219, ENSDARG00000057007, ENSDARG00000055381, ENSDARG00000035521, ENSDARG00000002787, ENSDARG00000014571, ENSDARG00000015472, ENSDARG00000004256, ENSDARG00000045444	149	168	5434	2.17082	0.976255	0.712576	35.371
UP_KEYWORDS	Microsome	3	0.533808	0.0392294	ENSDARG00000058730, ENSDARG00000033999, ENSDARG00000043518	553	13	22487	9.38392	0.999679	0.306243	39.469
UP_SEQ_FEATURE	compositionally biased region:Poly-Ser	6	1.06762	0.039609	ENSDARG00000016181, ENSDARG00000094992, ENSDARG00000058115, ENSDARG00000061718, ENSDARG00000070913, ENSDARG00000031891	100	52	2704	3.12	0.999997	0.960168	42.0227
UP_KEYWORDS	S-adenosyl-L-methionine	7	1.24555	0.039835	ENSDARG00000077244, ENSDARG00000007430, ENSDARG00000016543, ENSDARG00000060176, ENSDARG00000076518, ENSDARG00000060705, ENSDARG00000008480	553	102	22487	2.79064	0.999717	0.299	39.9458
GOTERM_BP_DIRECT	GO:0001570~vasculogenesis	5	0.88968	0.0409981	ENSDARG00000038428, ENSDARG00000061203, ENSDARG00000007329, ENSDARG00000057633, ENSDARG00000019930	434	45	14912	3.81772	1	0.439268	48.3659
GOTERM_BP_DIRECT	GO:0030514~negative regulation of BMP signaling pathway	4	0.711744	0.0424646	ENSDARG00000055381, ENSDARG00000006110, ENSDARG00000057249, ENSDARG00000053528	434	27	14912	5.09029	1	0.446474	49.5987
GOTERM_BP_DIRECT	GO:0031101~fin regeneration	6	1.06762	0.042522	ENSDARG00000044774, ENSDARG00000037116, ENSDARG00000018968, ENSDARG00000070913, ENSDARG00000036987, ENSDARG00000037879	434	66	14912	3.12359	1	0.442482	49.6463
INTERPRO	IPR001965:Zinc finger, PHD-type	7	1.24555	0.0440767	ENSDARG00000016181, ENSDARG00000055429, ENSDARG00000057249, ENSDARG00000068175, ENSDARG00000045401, ENSDARG00000060705, ENSDARG00000003098	537	102	21293	2.7212	1	0.812369	50.6103
GOTERM_BP_DIRECT	GO:0007155~cell adhesion	16	2.84698	0.0442344	ENSDARG00000022689, ENSDARG00000005356, ENSDARG00000020164, ENSDARG00000061647, ENSDARG00000018693, ENSDARG00000014571, ENSDARG00000036987, ENSDARG00000056722, ENSDARG00000006467, ENSDARG00000001442, ENSDARG00000036279, ENSDARG00000089805, ENSDARG00000060610, ENSDARG00000059906, ENSDARG00000037805, ENSDARG00000057210	434	318	14912	1.72878	1	0.451308	51.0496
COG_ONTOLOGY	Cell division and chromosome partitioning	6	1.06762	0.0452313	ENSDARG00000038524, ENSDARG00000015805, ENSDARG00000053835, ENSDARG00000019808, ENSDARG00000078523, ENSDARG00000000943	43	100	2116	2.95256	0.54473	0.54473	28.4759
GOTERM_BP_DIRECT	GO:0021536~diencephalon development	3	0.533808	0.0458033	ENSDARG00000015554, ENSDARG00000038429, ENSDARG00000019835	434	12	14912	8.58986	1	0.458725	52.303
GOTERM_BP_DIRECT	GO:0035775~pronephric glomerulus morphogenesis	3	0.533808	0.0458033	ENSDARG00000007329, ENSDARG00000021201, ENSDARG00000014091	434	12	14912	8.58986	1	0.458725	52.303
GOTERM_BP_DIRECT	GO:0072332~intrinsic apoptotic signaling pathway by p53 class mediator	3	0.533808	0.0458033	ENSDARG00000092987, ENSDARG00000060695, ENSDARG00000030602	434	12	14912	8.58986	1	0.458725	52.303
GOTERM_BP_DIRECT	GO:0045859~regulation of protein kinase activity	3	0.533808	0.0458033	ENSDARG00000044925, ENSDARG00000004256, ENSDARG00000005941	434	12	14912	8.58986	1	0.458725	52.303
GOTERM_MF_DIRECT	GO:0003682~chromatin binding	9	1.60142	0.0458738	ENSDARG00000017821, ENSDARG00000044774, ENSDARG00000077353, ENSDARG00000057249, ENSDARG00000055885, ENSDARG00000062268, ENSDARG00000070913, ENSDARG00000044485, ENSDARG00000091481	433	145	15797	2.26444	1	0.793147	50.0518
INTERPRO	IPR014766:Carboxypeptidase, regulatory domain	3	0.533808	0.047126	ENSDARG00000055874, ENSDARG00000013687, ENSDARG00000078592	537	14	21293	8.49681	1	0.821463	53.019
INTERPRO	IPR020635:Tyrosine-protein kinase, catalytic domain	7	1.24555	0.0476748	ENSDARG00000005356, ENSDARG00000011190, ENSDARG00000058115, ENSDARG00000005941, ENSDARG00000078523, ENSDARG00000011600, ENSDARG00000069105	537	104	21293	2.66887	1	0.81343	53.4407
GOTERM_MF_DIRECT	GO:0001085~RNA polymerase II transcription factor binding	3	0.533808	0.047692	ENSDARG00000017821, ENSDARG00000040123, ENSDARG00000041572	433	13	15797	8.41908	1	0.788483	51.4405
KEGG_PATHWAY	dre04010:MAPK signaling pathway	15	2.66904	0.0479104	ENSDARG00000041065, ENSDARG00000078760, ENSDARG00000011496, ENSDARG00000044688, ENSDARG00000015164, ENSDARG00000077864, ENSDARG00000003399, ENSDARG00000058115, ENSDARG00000038139, ENSDARG00000070914, ENSDARG00000003326, ENSDARG00000045836, ENSDARG00000009299, ENSDARG00000069105, ENSDARG00000011545	149	316	5434	1.73116	0.990098	0.684551	41.6423
UP_KEYWORDS	Neurogenesis	6	1.06762	0.0490605	ENSDARG00000037760, ENSDARG00000070955, ENSDARG00000020164, ENSDARG00000018693, ENSDARG00000070426, ENSDARG00000037879	553	81	22487	3.01212	0.999959	0.343809	46.7959
INTERPRO	IPR018980:FERM, C-terminal PH-like domain	4	0.711744	0.0495438	ENSDARG00000000631, ENSDARG00000016429, ENSDARG00000025567, ENSDARG00000074599	537	33	21293	4.80628	1	0.814387	54.8502
GOTERM_BP_DIRECT	GO:0061053~somite development	4	0.711744	0.050861	ENSDARG00000003399, ENSDARG00000008487, ENSDARG00000021201, ENSDARG00000036279	434	29	14912	4.73923	1	0.490606	56.1422
INTERPRO	IPR011011:Zinc finger, FYVE/PHD-type	9	1.60142	0.0513406	ENSDARG00000016181, ENSDARG00000055429, ENSDARG00000042236, ENSDARG00000057249, ENSDARG00000068175, ENSDARG00000045401, ENSDARG00000040453, ENSDARG00000060705, ENSDARG00000003098	537	161	21293	2.21656	1	0.814847	56.1676
UP_KEYWORDS	Secreted	18	3.20285	0.05273	ENSDARG00000013266, ENSDARG00000053479, ENSDARG00000020541, ENSDARG00000018260, ENSDARG00000057096, ENSDARG00000006110, ENSDARG00000013460, ENSDARG00000053528, ENSDARG00000034610, ENSDARG00000036279, ENSDARG00000035694, ENSDARG00000037805, ENSDARG00000003399, ENSDARG00000040815, ENSDARG00000035521, ENSDARG00000031126, ENSDARG00000004256, ENSDARG00000089210	553	449	22487	1.63017	0.999981	0.353082	49.3146
GOTERM_BP_DIRECT	GO:0090504~epiboly	3	0.533808	0.0531135	ENSDARG00000044774, ENSDARG00000059680, ENSDARG00000002347	434	13	14912	7.9291	1	0.501521	57.7572
GOTERM_BP_DIRECT	GO:0060026~convergent extension	5	0.88968	0.0533359	ENSDARG00000036548, ENSDARG00000014571, ENSDARG00000015472, ENSDARG00000004256, ENSDARG00000061923	434	49	14912	3.50607	1	0.498594	57.9135
GOTERM_BP_DIRECT	GO:0007219~Notch signaling pathway	5	0.88968	0.0533359	ENSDARG00000052139, ENSDARG00000070426, ENSDARG00000055798, ENSDARG00000037879, ENSDARG00000008796	434	49	14912	3.50607	1	0.498594	57.9135
GOTERM_MF_DIRECT	GO:0042803~protein homodimerization activity	8	1.42349	0.0539268	ENSDARG00000031075, ENSDARG00000018260, ENSDARG00000057007, ENSDARG00000005915, ENSDARG00000045391, ENSDARG00000008796, ENSDARG00000034826, ENSDARG00000031891	433	124	15797	2.35372	1	0.812532	55.934
GOTERM_CC_DIRECT	GO:0019898~extrinsic component of membrane	5	0.88968	0.0566046	ENSDARG00000016429, ENSDARG00000025567, ENSDARG00000074599, ENSDARG00000077009, ENSDARG00000040474	417	53	15208	3.44057	0.999941	0.857186	50.7738
GOTERM_BP_DIRECT	GO:0010456~cell proliferation in dorsal spinal cord	2	0.355872	0.0572328	ENSDARG00000038159, ENSDARG00000007369	434	2	14912	34.3594	1	0.519542	60.5673
GOTERM_BP_DIRECT	GO:0055014~atrial cardiac muscle cell development	2	0.355872	0.0572328	ENSDARG00000056029, ENSDARG00000033999	434	2	14912	34.3594	1	0.519542	60.5673
GOTERM_BP_DIRECT	GO:0060847~endothelial cell fate specification	2	0.355872	0.0572328	ENSDARG00000038159, ENSDARG00000007369	434	2	14912	34.3594	1	0.519542	60.5673
GOTERM_BP_DIRECT	GO:0048389~intermediate mesoderm development	2	0.355872	0.0572328	ENSDARG00000007329, ENSDARG00000014091	434	2	14912	34.3594	1	0.519542	60.5673
GOTERM_BP_DIRECT	GO:0048327~axial mesodermal cell fate specification	2	0.355872	0.0572328	ENSDARG00000021201, ENSDARG00000055630	434	2	14912	34.3594	1	0.519542	60.5673
GOTERM_BP_DIRECT	GO:1903045~neural crest cell migration involved in sympathetic nervous system development	2	0.355872	0.0572328	ENSDARG00000059680, ENSDARG00000057633	434	2	14912	34.3594	1	0.519542	60.5673
GOTERM_BP_DIRECT	GO:0048331~axial mesoderm structural organization	2	0.355872	0.0572328	ENSDARG00000018693, ENSDARG00000021201	434	2	14912	34.3594	1	0.519542	60.5673
UP_SEQ_FEATURE	disulfide bond	11	1.9573	0.0583238	ENSDARG00000013266, ENSDARG00000005356, ENSDARG00000012019, ENSDARG00000053479, ENSDARG00000020541, ENSDARG00000020164, ENSDARG00000037805, ENSDARG00000058115, ENSDARG00000069105, ENSDARG00000036279, ENSDARG00000044280	100	157	2704	1.89452	1	0.978377	55.5387
UP_SEQ_FEATURE	DNA-binding region:HMG box	3	0.533808	0.0588538	ENSDARG00000038159, ENSDARG00000070913, ENSDARG00000007369	100	11	2704	7.37455	1	0.960241	55.875
GOTERM_MF_DIRECT	GO:0004714~transmembrane receptor protein tyrosine kinase activity	5	0.88968	0.0598384	ENSDARG00000005356, ENSDARG00000011190, ENSDARG00000058115, ENSDARG00000078523, ENSDARG00000069105	433	54	15797	3.37803	1	0.830467	59.8337
UP_SEQ_FEATURE	splice variant	11	1.9573	0.0604123	ENSDARG00000026806, ENSDARG00000016181, ENSDARG00000044774, ENSDARG00000036194, ENSDARG00000010018, ENSDARG00000037652, ENSDARG00000056722, ENSDARG00000003098, ENSDARG00000052695, ENSDARG00000000943, ENSDARG00000019930	100	158	2704	1.88253	1	0.941559	56.8505
GOTERM_BP_DIRECT	GO:0045879~negative regulation of smoothened signaling pathway	3	0.533808	0.0608039	ENSDARG00000077811, ENSDARG00000077353, ENSDARG00000095743	434	14	14912	7.36274	1	0.537257	62.8608
GOTERM_BP_DIRECT	GO:0001707~mesoderm formation	3	0.533808	0.0608039	ENSDARG00000018968, ENSDARG00000010124, ENSDARG00000055630	434	14	14912	7.36274	1	0.537257	62.8608
INTERPRO	IPR011009:Protein kinase-like domain	28	4.98221	0.0618973	ENSDARG00000032103, ENSDARG00000035452, ENSDARG00000011190, ENSDARG00000092487, ENSDARG00000043243, ENSDARG00000011600, ENSDARG00000070627, ENSDARG00000063594, ENSDARG00000058115, ENSDARG00000045836, ENSDARG00000005941, ENSDARG00000035161, ENSDARG00000005356, ENSDARG00000058944, ENSDARG00000052396, ENSDARG00000035646, ENSDARG00000055129, ENSDARG00000018968, ENSDARG00000016200, ENSDARG00000092339,…	537	781	21293	1.42157	1	0.861448	63.2091
GOTERM_MF_DIRECT	GO:0016301~kinase activity	26	4.62633	0.0634666	ENSDARG00000032103, ENSDARG00000035452, ENSDARG00000011190, ENSDARG00000043243, ENSDARG00000011600, ENSDARG00000023840, ENSDARG00000070627, ENSDARG00000058115, ENSDARG00000070914, ENSDARG00000045836, ENSDARG00000005941, ENSDARG00000035161, ENSDARG00000005356, ENSDARG00000003446, ENSDARG00000058944, ENSDARG00000052396, ENSDARG00000035646, ENSDARG00000055129, ENSDARG00000018968, ENSDARG00000015164,…	433	661	15797	1.43502	1	0.834734	62.0652
INTERPRO	IPR014352:FERM/acyl-CoA-binding protein, 3-helical bundle	5	0.88968	0.0642638	ENSDARG00000000631, ENSDARG00000016429, ENSDARG00000025567, ENSDARG00000074599, ENSDARG00000053835	537	60	21293	3.30431	1	0.863081	64.6349
INTERPRO	IPR018979:FERM, N-terminal	4	0.711744	0.0656135	ENSDARG00000000631, ENSDARG00000016429, ENSDARG00000025567, ENSDARG00000074599	537	37	21293	4.28668	1	0.860276	65.4249
SMART	SM01196:SM01196	4	0.711744	0.0660893	ENSDARG00000000631, ENSDARG00000016429, ENSDARG00000025567, ENSDARG00000074599	346	33	12157	4.25889	1	0.898293	58.4803
UP_KEYWORDS	Methyltransferase	7	1.24555	0.0664089	ENSDARG00000077244, ENSDARG00000007430, ENSDARG00000016543, ENSDARG00000060176, ENSDARG00000076518, ENSDARG00000060705, ENSDARG00000008480	553	116	22487	2.45384	0.999999	0.41212	57.7682
INTERPRO	IPR003619:MAD homology 1, Dwarfin-type	3	0.533808	0.0670507	ENSDARG00000062420, ENSDARG00000031763, ENSDARG00000016858	537	17	21293	6.99737	1	0.857973	66.2478
GOTERM_BP_DIRECT	GO:0030335~positive regulation of cell migration	5	0.88968	0.0674656	ENSDARG00000003399, ENSDARG00000037116, ENSDARG00000038139, ENSDARG00000004256, ENSDARG00000042690	434	53	14912	3.24146	1	0.571541	66.8091
KEGG_PATHWAY	dre00062:Fatty acid elongation	4	0.711744	0.0687513	ENSDARG00000018653, ENSDARG00000015709, ENSDARG00000060594, ENSDARG00000006773	149	35	5434	4.16798	0.998764	0.73792	54.2223
GOTERM_BP_DIRECT	GO:0055007~cardiac muscle cell differentiation	3	0.533808	0.0688462	ENSDARG00000017821, ENSDARG00000052150, ENSDARG00000031891	434	15	14912	6.87189	1	0.574764	67.5765
GOTERM_BP_DIRECT	GO:0070654~sensory epithelium regeneration	3	0.533808	0.0688462	ENSDARG00000018693, ENSDARG00000059337, ENSDARG00000045219	434	15	14912	6.87189	1	0.574764	67.5765
GOTERM_BP_DIRECT	GO:0006607~NLS-bearing protein import into nucleus	3	0.533808	0.0688462	ENSDARG00000052641, ENSDARG00000044980, ENSDARG00000000943	434	15	14912	6.87189	1	0.574764	67.5765
GOTERM_BP_DIRECT	GO:0030878~thyroid gland development	3	0.533808	0.0688462	ENSDARG00000017821, ENSDARG00000003399, ENSDARG00000019930	434	15	14912	6.87189	1	0.574764	67.5765
GOTERM_BP_DIRECT	GO:0010468~regulation of gene expression	4	0.711744	0.0698404	ENSDARG00000044774, ENSDARG00000031222, ENSDARG00000014018, ENSDARG00000055630	434	33	14912	4.16478	1	0.575815	68.1188
SMART	SM00249:PHD	7	1.24555	0.0699991	ENSDARG00000016181, ENSDARG00000055429, ENSDARG00000057249, ENSDARG00000068175, ENSDARG00000045401, ENSDARG00000060705, ENSDARG00000003098	346	102	12157	2.41128	1	0.880288	60.6602
UP_SEQ_FEATURE	domain:KH 2	2	0.355872	0.0718974	ENSDARG00000010266, ENSDARG00000061478	100	2	2704	27.04	1	0.948962	63.4463
UP_SEQ_FEATURE	domain:KH 4	2	0.355872	0.0718974	ENSDARG00000010266, ENSDARG00000061478	100	2	2704	27.04	1	0.948962	63.4463
UP_SEQ_FEATURE	domain:KH 3	2	0.355872	0.0718974	ENSDARG00000010266, ENSDARG00000061478	100	2	2704	27.04	1	0.948962	63.4463
UP_SEQ_FEATURE	domain:KH 1	2	0.355872	0.0718974	ENSDARG00000010266, ENSDARG00000061478	100	2	2704	27.04	1	0.948962	63.4463
KEGG_PATHWAY	dre04330:Notch signaling pathway	5	0.88968	0.0723316	ENSDARG00000057007, ENSDARG00000002787, ENSDARG00000052139, ENSDARG00000000966, ENSDARG00000037879	149	58	5434	3.14395	0.999139	0.691573	56.1164
UP_KEYWORDS	Tyrosine-protein kinase	6	1.06762	0.0733602	ENSDARG00000005356, ENSDARG00000011190, ENSDARG00000058115, ENSDARG00000005941, ENSDARG00000011600, ENSDARG00000069105	553	91	22487	2.68112	1	0.432886	61.5475
INTERPRO	IPR026107:Hyaluronan synthase/nodulation protein C	2	0.355872	0.0736361	ENSDARG00000057210, ENSDARG00000036987	537	3	21293	26.4345	1	0.876025	69.7894
INTERPRO	IPR003663:Sugar/inositol transporter	3	0.533808	0.0742112	ENSDARG00000063288, ENSDARG00000001937, ENSDARG00000037861	537	18	21293	6.60863	1	0.870554	70.0816
INTERPRO	IPR000047:Helix-turn-helix motif	4	0.711744	0.0744339	ENSDARG00000025131, ENSDARG00000013125, ENSDARG00000017174, ENSDARG00000039701	537	39	21293	4.06685	1	0.863837	70.194
GOTERM_BP_DIRECT	GO:0035162~embryonic hemopoiesis	4	0.711744	0.0750183	ENSDARG00000016181, ENSDARG00000006110, ENSDARG00000024295, ENSDARG00000019930	434	34	14912	4.04229	1	0.598617	70.8086
UP_SEQ_FEATURE	mutagenesis site	5	0.88968	0.0750944	ENSDARG00000061017, ENSDARG00000036670, ENSDARG00000019930, ENSDARG00000054103, ENSDARG00000055630	100	44	2704	3.07273	1	0.937145	65.1086
SMART	SM00219:TyrKc	7	1.24555	0.0753568	ENSDARG00000005356, ENSDARG00000011190, ENSDARG00000058115, ENSDARG00000005941, ENSDARG00000078523, ENSDARG00000011600, ENSDARG00000069105	346	104	12157	2.36491	1	0.869585	63.4764
GOTERM_MF_DIRECT	GO:0004713~protein tyrosine kinase activity	7	1.24555	0.0758378	ENSDARG00000005356, ENSDARG00000011190, ENSDARG00000058115, ENSDARG00000005941, ENSDARG00000078523, ENSDARG00000011600, ENSDARG00000069105	433	108	15797	2.36462	1	0.873957	68.835
GOTERM_BP_DIRECT	GO:0021854~hypothalamus development	3	0.533808	0.0772137	ENSDARG00000057096, ENSDARG00000019835, ENSDARG00000055630	434	16	14912	6.4424	1	0.605335	71.8835
INTERPRO	IPR000299:FERM domain	5	0.88968	0.077572	ENSDARG00000000631, ENSDARG00000016429, ENSDARG00000025567, ENSDARG00000074599, ENSDARG00000053835	537	64	21293	3.09779	1	0.868032	71.7368
INTERPRO	IPR019748:FERM central domain	5	0.88968	0.077572	ENSDARG00000000631, ENSDARG00000016429, ENSDARG00000025567, ENSDARG00000074599, ENSDARG00000053835	537	64	21293	3.09779	1	0.868032	71.7368
GOTERM_MF_DIRECT	GO:0050501~hyaluronan synthase activity	2	0.355872	0.0798227	ENSDARG00000057210, ENSDARG00000036987	433	3	15797	24.3218	1	0.876756	70.7636
GOTERM_MF_DIRECT	GO:0000293~ferric-chelate reductase activity	2	0.355872	0.0798227	ENSDARG00000095577, ENSDARG00000038176	433	3	15797	24.3218	1	0.876756	70.7636
INTERPRO	IPR008266:Tyrosine-protein kinase, active site	7	1.24555	0.0803292	ENSDARG00000005356, ENSDARG00000011190, ENSDARG00000058115, ENSDARG00000005941, ENSDARG00000078523, ENSDARG00000011600, ENSDARG00000069105	537	119	21293	2.33246	1	0.870621	73.0303
GOTERM_BP_DIRECT	GO:0008543~fibroblast growth factor receptor signaling pathway	4	0.711744	0.0803608	ENSDARG00000003399, ENSDARG00000011190, ENSDARG00000058115, ENSDARG00000069105	434	35	14912	3.92679	1	0.61638	73.36
INTERPRO	IPR019749:Band 4.1 domain	5	0.88968	0.0810984	ENSDARG00000000631, ENSDARG00000016429, ENSDARG00000025567, ENSDARG00000074599, ENSDARG00000053835	537	65	21293	3.05014	1	0.866343	73.3811
INTERPRO	IPR000222:Protein phosphatase 2C, manganese/magnesium aspartate binding site	3	0.533808	0.0816027	ENSDARG00000011496, ENSDARG00000021380, ENSDARG00000005786	537	19	21293	6.26081	1	0.861226	73.6089
SMART	SM00523:DWA	3	0.533808	0.0825385	ENSDARG00000062420, ENSDARG00000031763, ENSDARG00000016858	346	17	12157	6.20044	1	0.866784	66.96
UP_KEYWORDS	Coiled coil	92	16.3701	0.0834832	ENSDARG00000069855, ENSDARG00000031346, ENSDARG00000078760, ENSDARG00000074623, ENSDARG00000074098, ENSDARG00000016548, ENSDARG00000074599, ENSDARG00000002787, ENSDARG00000036279, ENSDARG00000015822, ENSDARG00000075041, ENSDARG00000000229, ENSDARG00000005948, ENSDARG00000061451, ENSDARG00000079148, ENSDARG00000076923, ENSDARG00000061923, ENSDARG00000078572, ENSDARG00000056986, ENSDARG00000010794,…	553	3222	22487	1.1611	1	0.465162	66.4971
INTERPRO	IPR017348:Proto-oncogene serine/threonine-protein kinase Pim-1	4	0.711744	0.0837484	ENSDARG00000035646, ENSDARG00000055129, ENSDARG00000092487, ENSDARG00000092339	537	41	21293	3.86847	1	0.861886	74.5574
GOTERM_BP_DIRECT	GO:0021513~spinal cord dorsal/ventral patterning	2	0.355872	0.0846116	ENSDARG00000038159, ENSDARG00000007369	434	3	14912	22.9063	1	0.631973	75.2392
GOTERM_BP_DIRECT	GO:0021797~forebrain anterior/posterior pattern specification	2	0.355872	0.0846116	ENSDARG00000059337, ENSDARG00000033999	434	3	14912	22.9063	1	0.631973	75.2392
GOTERM_BP_DIRECT	GO:0003404~optic vesicle morphogenesis	2	0.355872	0.0846116	ENSDARG00000020164, ENSDARG00000007723	434	3	14912	22.9063	1	0.631973	75.2392
GOTERM_BP_DIRECT	GO:0031061~negative regulation of histone methylation	2	0.355872	0.0846116	ENSDARG00000052150, ENSDARG00000062268	434	3	14912	22.9063	1	0.631973	75.2392
GOTERM_BP_DIRECT	GO:0045226~extracellular polysaccharide biosynthetic process	2	0.355872	0.0846116	ENSDARG00000057210, ENSDARG00000036987	434	3	14912	22.9063	1	0.631973	75.2392
GOTERM_BP_DIRECT	GO:0030213~hyaluronan biosynthetic process	2	0.355872	0.0846116	ENSDARG00000057210, ENSDARG00000036987	434	3	14912	22.9063	1	0.631973	75.2392
GOTERM_BP_DIRECT	GO:0010159~specification of organ position	2	0.355872	0.0846116	ENSDARG00000006110, ENSDARG00000055630	434	3	14912	22.9063	1	0.631973	75.2392
UP_KEYWORDS	Notch signaling pathway	3	0.533808	0.085459	ENSDARG00000070426, ENSDARG00000055798, ENSDARG00000037879	553	20	22487	6.09955	1	0.461609	67.3919
GOTERM_BP_DIRECT	GO:0007517~muscle organ development	4	0.711744	0.0858633	ENSDARG00000008487, ENSDARG00000012025, ENSDARG00000036279, ENSDARG00000011545	434	36	14912	3.81772	1	0.633467	75.7685
GOTERM_BP_DIRECT	GO:0014032~neural crest cell development	4	0.711744	0.0858633	ENSDARG00000015554, ENSDARG00000021032, ENSDARG00000077473, ENSDARG00000031891	434	36	14912	3.81772	1	0.633467	75.7685
GOTERM_BP_DIRECT	GO:0006357~regulation of transcription from RNA polymerase II promoter	13	2.31317	0.0874514	ENSDARG00000038159, ENSDARG00000013575, ENSDARG00000035990, ENSDARG00000068096, ENSDARG00000077982, ENSDARG00000008852, ENSDARG00000063417, ENSDARG00000075867, ENSDARG00000007369, ENSDARG00000034826, ENSDARG00000068965, ENSDARG00000061885, ENSDARG00000055630	434	266	14912	1.67922	1	0.636413	76.4247
INTERPRO	IPR020479:Homeodomain, metazoa	7	1.24555	0.0880595	ENSDARG00000070955, ENSDARG00000013125, ENSDARG00000070954, ENSDARG00000017174, ENSDARG00000039701, ENSDARG00000019835, ENSDARG00000030350	537	122	21293	2.2751	1	0.869548	76.3676
INTERPRO	IPR000798:Ezrin/radixin/moesin like	3	0.533808	0.089209	ENSDARG00000016429, ENSDARG00000025567, ENSDARG00000074599	537	20	21293	5.94777	1	0.866893	76.8295
UP_KEYWORDS	Endosome	5	0.88968	0.0895257	ENSDARG00000052334, ENSDARG00000061923, ENSDARG00000040474, ENSDARG00000069105, ENSDARG00000056986	553	69	22487	2.94664	1	0.46655	69.1649
GOTERM_BP_DIRECT	GO:0030182~neuron differentiation	5	0.88968	0.091892	ENSDARG00000003399, ENSDARG00000052150, ENSDARG00000095743, ENSDARG00000004256, ENSDARG00000002601	434	59	14912	2.91182	1	0.651444	78.1723
UP_KEYWORDS	Growth factor	6	1.06762	0.0936309	ENSDARG00000076767, ENSDARG00000053479, ENSDARG00000003399, ENSDARG00000018260, ENSDARG00000057096, ENSDARG00000038139	553	98	22487	2.48961	1	0.471346	70.8642
GOTERM_CC_DIRECT	GO:0030027~lamellipodium	3	0.533808	0.0940373	ENSDARG00000057911, ENSDARG00000061478, ENSDARG00000001442	417	19	15208	5.75842	1	0.935992	69.9167
GOTERM_BP_DIRECT	GO:0030336~negative regulation of cell migration	3	0.533808	0.094823	ENSDARG00000036548, ENSDARG00000007461, ENSDARG00000004256	434	18	14912	5.72657	1	0.659542	79.2586
GOTERM_BP_DIRECT	GO:0001569~patterning of blood vessels	3	0.533808	0.094823	ENSDARG00000061017, ENSDARG00000053835, ENSDARG00000012025	434	18	14912	5.72657	1	0.659542	79.2586
INTERPRO	IPR009071:High mobility group (HMG) box domain	5	0.88968	0.0959738	ENSDARG00000038159, ENSDARG00000077811, ENSDARG00000070913, ENSDARG00000095743, ENSDARG00000007369	537	69	21293	2.87332	1	0.880926	79.381
GOTERM_MF_DIRECT	GO:0004672~protein kinase activity	27	4.80427	0.0961754	ENSDARG00000032103, ENSDARG00000035452, ENSDARG00000011190, ENSDARG00000043243, ENSDARG00000011600, ENSDARG00000070627, ENSDARG00000063594, ENSDARG00000058115, ENSDARG00000045836, ENSDARG00000005941, ENSDARG00000035161, ENSDARG00000005356, ENSDARG00000058944, ENSDARG00000052396, ENSDARG00000035646, ENSDARG00000055129, ENSDARG00000018968, ENSDARG00000016200, ENSDARG00000092339, ENSDARG00000015164,…	433	725	15797	1.35867	1	0.913105	77.5712
INTERPRO	IPR005331:Sulfotransferase	3	0.533808	0.0970146	ENSDARG00000062008, ENSDARG00000031632, ENSDARG00000012025	537	21	21293	5.66454	1	0.87809	79.7494
GOTERM_BP_DIRECT	GO:0016310~phosphorylation	26	4.62633	0.0979635	ENSDARG00000032103, ENSDARG00000035452, ENSDARG00000011190, ENSDARG00000043243, ENSDARG00000011600, ENSDARG00000023840, ENSDARG00000070627, ENSDARG00000058115, ENSDARG00000070914, ENSDARG00000045836, ENSDARG00000005941, ENSDARG00000035161, ENSDARG00000005356, ENSDARG00000003446, ENSDARG00000058944, ENSDARG00000052396, ENSDARG00000035646, ENSDARG00000055129, ENSDARG00000018968, ENSDARG00000015164,…	434	654	14912	1.36597	1	0.668147	80.3661

## Sheet: Mixl1_ONLY_FUNC
Functional annotation analysis of genes with Mixl1 ChIP-seq peaks, but not Mxtx2, Nanog or Pou5f3 ChIP-seq peaks (nearest TSS ±100kb) using DAVID
Category	Term	Count	%	PValue	Genes	List Total	Pop Hits	Pop Total	Fold Enrichment	Bonferroni	Benjamini	FDR
GOTERM_BP_DIRECT	GO:0046777~protein autophosphorylation	6	4.28571	0.0015522	ENSDARG00000035646, ENSDARG00000077665, ENSDARG00000055129, ENSDARG00000092487, ENSDARG00000092339, ENSDARG00000078504	92	138	14912	7.04726	0.28282	0.28282	1.94933
INTERPRO	IPR017348:Proto-oncogene serine/threonine-protein kinase Pim-1	4	2.85714	0.00204503	ENSDARG00000035646, ENSDARG00000055129, ENSDARG00000092487, ENSDARG00000092339	132	41	21293	15.7376	0.478469	0.478469	2.72214
UP_KEYWORDS	Transferase	18	12.8571	0.00429103	ENSDARG00000032103, ENSDARG00000007430, ENSDARG00000058944, ENSDARG00000052396, ENSDARG00000035646, ENSDARG00000016543, ENSDARG00000076218, ENSDARG00000055129, ENSDARG00000031632, ENSDARG00000092487, ENSDARG00000092339, ENSDARG00000060176, ENSDARG00000023627, ENSDARG00000076518, ENSDARG00000077665, ENSDARG00000078504, ENSDARG00000005786, ENSDARG00000006773	136	1398	22487	2.12891	0.384875	0.384875	4.76536
UP_KEYWORDS	Serine/threonine-protein kinase	8	5.71429	0.00496624	ENSDARG00000058944, ENSDARG00000052396, ENSDARG00000035646, ENSDARG00000077665, ENSDARG00000055129, ENSDARG00000092487, ENSDARG00000092339, ENSDARG00000078504	136	346	22487	3.82302	0.430264	0.245192	5.49605
PIR_SUPERFAMILY	PIRSF037993:proto-oncogene serine/threonine-protein kinase Pim-1	4	2.85714	0.0057052	ENSDARG00000035646, ENSDARG00000055129, ENSDARG00000092487, ENSDARG00000092339	17	41	1717	9.85366	0.0769774	0.0769774	3.81203
GOTERM_BP_DIRECT	GO:0007346~regulation of mitotic cell cycle	5	3.57143	0.00821976	ENSDARG00000035646, ENSDARG00000077665, ENSDARG00000055129, ENSDARG00000092487, ENSDARG00000092339	92	130	14912	6.23411	0.829035	0.586521	9.93129
GOTERM_MF_DIRECT	GO:0043777~cobalt-precorrin-7 C15-methyltransferase activity	3	2.14286	0.00943253	ENSDARG00000007430, ENSDARG00000016543, ENSDARG00000060176	98	24	15797	20.1492	0.942854	0.942854	11.9067
GOTERM_MF_DIRECT	GO:0043852~monomethylamine methyltransferase activity	3	2.14286	0.00943253	ENSDARG00000007430, ENSDARG00000016543, ENSDARG00000060176	98	24	15797	20.1492	0.942854	0.942854	11.9067
GOTERM_MF_DIRECT	GO:0016434~rRNA (cytosine) methyltransferase activity	3	2.14286	0.00943253	ENSDARG00000007430, ENSDARG00000016543, ENSDARG00000060176	98	24	15797	20.1492	0.942854	0.942854	11.9067
GOTERM_MF_DIRECT	GO:0043770~demethylmenaquinone methyltransferase activity	3	2.14286	0.00943253	ENSDARG00000007430, ENSDARG00000016543, ENSDARG00000060176	98	24	15797	20.1492	0.942854	0.942854	11.9067
GOTERM_MF_DIRECT	GO:0043834~trimethylamine methyltransferase activity	3	2.14286	0.00943253	ENSDARG00000007430, ENSDARG00000016543, ENSDARG00000060176	98	24	15797	20.1492	0.942854	0.942854	11.9067
GOTERM_MF_DIRECT	GO:0043782~cobalt-precorrin-3 C17-methyltransferase activity	3	2.14286	0.00943253	ENSDARG00000007430, ENSDARG00000016543, ENSDARG00000060176	98	24	15797	20.1492	0.942854	0.942854	11.9067
GOTERM_MF_DIRECT	GO:0016433~rRNA (adenine) methyltransferase activity	3	2.14286	0.00943253	ENSDARG00000007430, ENSDARG00000016543, ENSDARG00000060176	98	24	15797	20.1492	0.942854	0.942854	11.9067
GOTERM_MF_DIRECT	GO:0003880~protein C-terminal carboxyl O-methyltransferase activity	3	2.14286	0.00943253	ENSDARG00000007430, ENSDARG00000016543, ENSDARG00000060176	98	24	15797	20.1492	0.942854	0.942854	11.9067
GOTERM_MF_DIRECT	GO:0008172~S-methyltransferase activity	3	2.14286	0.00943253	ENSDARG00000007430, ENSDARG00000016543, ENSDARG00000060176	98	24	15797	20.1492	0.942854	0.942854	11.9067
GOTERM_MF_DIRECT	GO:0052666~tRNA (cytosine-2'-O-)-methyltransferase activity	3	2.14286	0.00943253	ENSDARG00000007430, ENSDARG00000016543, ENSDARG00000060176	98	24	15797	20.1492	0.942854	0.942854	11.9067
GOTERM_MF_DIRECT	GO:0043827~tRNA (adenine-57, 58-N(1)-) methyltransferase activity	3	2.14286	0.00943253	ENSDARG00000007430, ENSDARG00000016543, ENSDARG00000060176	98	24	15797	20.1492	0.942854	0.942854	11.9067
GOTERM_MF_DIRECT	GO:0018707~1-phenanthrol methyltransferase activity	3	2.14286	0.00943253	ENSDARG00000007430, ENSDARG00000016543, ENSDARG00000060176	98	24	15797	20.1492	0.942854	0.942854	11.9067
GOTERM_MF_DIRECT	GO:0016427~tRNA (cytosine) methyltransferase activity	3	2.14286	0.00943253	ENSDARG00000007430, ENSDARG00000016543, ENSDARG00000060176	98	24	15797	20.1492	0.942854	0.942854	11.9067
GOTERM_MF_DIRECT	GO:0043803~hydroxyneurosporene-O-methyltransferase activity	3	2.14286	0.00943253	ENSDARG00000007430, ENSDARG00000016543, ENSDARG00000060176	98	24	15797	20.1492	0.942854	0.942854	11.9067
GOTERM_MF_DIRECT	GO:0043780~cobalt-precorrin-5B C1-methyltransferase activity	3	2.14286	0.00943253	ENSDARG00000007430, ENSDARG00000016543, ENSDARG00000060176	98	24	15797	20.1492	0.942854	0.942854	11.9067
GOTERM_MF_DIRECT	GO:0052624~2-phytyl-1,4-naphthoquinone methyltransferase activity	3	2.14286	0.00943253	ENSDARG00000007430, ENSDARG00000016543, ENSDARG00000060176	98	24	15797	20.1492	0.942854	0.942854	11.9067
GOTERM_MF_DIRECT	GO:0052735~tRNA (cytosine-3-)-methyltransferase activity	3	2.14286	0.00943253	ENSDARG00000007430, ENSDARG00000016543, ENSDARG00000060176	98	24	15797	20.1492	0.942854	0.942854	11.9067
GOTERM_MF_DIRECT	GO:0043833~methylamine-specific methylcobalamin:coenzyme M methyltransferase activity	3	2.14286	0.00943253	ENSDARG00000007430, ENSDARG00000016543, ENSDARG00000060176	98	24	15797	20.1492	0.942854	0.942854	11.9067
GOTERM_MF_DIRECT	GO:0008988~rRNA (adenine-N6-)-methyltransferase activity	3	2.14286	0.00943253	ENSDARG00000007430, ENSDARG00000016543, ENSDARG00000060176	98	24	15797	20.1492	0.942854	0.942854	11.9067
GOTERM_MF_DIRECT	GO:0034933~1-hydroxy-6-methoxypyrene methyltransferase activity	3	2.14286	0.00943253	ENSDARG00000007430, ENSDARG00000016543, ENSDARG00000060176	98	24	15797	20.1492	0.942854	0.942854	11.9067
GOTERM_MF_DIRECT	GO:0051995~Se-methyltransferase activity	3	2.14286	0.00943253	ENSDARG00000007430, ENSDARG00000016543, ENSDARG00000060176	98	24	15797	20.1492	0.942854	0.942854	11.9067
GOTERM_MF_DIRECT	GO:0043776~cobalt-precorrin-6B C5-methyltransferase activity	3	2.14286	0.00943253	ENSDARG00000007430, ENSDARG00000016543, ENSDARG00000060176	98	24	15797	20.1492	0.942854	0.942854	11.9067
GOTERM_MF_DIRECT	GO:0034931~1-hydroxypyrene methyltransferase activity	3	2.14286	0.00943253	ENSDARG00000007430, ENSDARG00000016543, ENSDARG00000060176	98	24	15797	20.1492	0.942854	0.942854	11.9067
GOTERM_MF_DIRECT	GO:0080012~trihydroxyferuloyl spermidine O-methyltransferase activity	3	2.14286	0.00943253	ENSDARG00000007430, ENSDARG00000016543, ENSDARG00000060176	98	24	15797	20.1492	0.942854	0.942854	11.9067
GOTERM_MF_DIRECT	GO:0030792~methylarsonite methyltransferase activity	3	2.14286	0.00943253	ENSDARG00000007430, ENSDARG00000016543, ENSDARG00000060176	98	24	15797	20.1492	0.942854	0.942854	11.9067
GOTERM_MF_DIRECT	GO:0043851~methanol-specific methylcobalamin:coenzyme M methyltransferase activity	3	2.14286	0.00943253	ENSDARG00000007430, ENSDARG00000016543, ENSDARG00000060176	98	24	15797	20.1492	0.942854	0.942854	11.9067
GOTERM_MF_DIRECT	GO:0034541~dimethylarsinite methyltransferase activity	3	2.14286	0.00943253	ENSDARG00000007430, ENSDARG00000016543, ENSDARG00000060176	98	24	15797	20.1492	0.942854	0.942854	11.9067
GOTERM_MF_DIRECT	GO:0016436~rRNA (uridine) methyltransferase activity	3	2.14286	0.00943253	ENSDARG00000007430, ENSDARG00000016543, ENSDARG00000060176	98	24	15797	20.1492	0.942854	0.942854	11.9067
GOTERM_MF_DIRECT	GO:0008174~mRNA methyltransferase activity	3	2.14286	0.00943253	ENSDARG00000007430, ENSDARG00000016543, ENSDARG00000060176	98	24	15797	20.1492	0.942854	0.942854	11.9067
GOTERM_MF_DIRECT	GO:0016278~lysine N-methyltransferase activity	3	2.14286	0.00943253	ENSDARG00000007430, ENSDARG00000016543, ENSDARG00000060176	98	24	15797	20.1492	0.942854	0.942854	11.9067
GOTERM_MF_DIRECT	GO:0016426~tRNA (adenine) methyltransferase activity	3	2.14286	0.00943253	ENSDARG00000007430, ENSDARG00000016543, ENSDARG00000060176	98	24	15797	20.1492	0.942854	0.942854	11.9067
GOTERM_MF_DIRECT	GO:0070677~rRNA (cytosine-2'-O-)-methyltransferase activity	3	2.14286	0.00943253	ENSDARG00000007430, ENSDARG00000016543, ENSDARG00000060176	98	24	15797	20.1492	0.942854	0.942854	11.9067
GOTERM_MF_DIRECT	GO:0008169~C-methyltransferase activity	3	2.14286	0.00943253	ENSDARG00000007430, ENSDARG00000016543, ENSDARG00000060176	98	24	15797	20.1492	0.942854	0.942854	11.9067
GOTERM_MF_DIRECT	GO:0016205~selenocysteine methyltransferase activity	3	2.14286	0.00943253	ENSDARG00000007430, ENSDARG00000016543, ENSDARG00000060176	98	24	15797	20.1492	0.942854	0.942854	11.9067
GOTERM_MF_DIRECT	GO:0034807~4,5-dihydroxybenzo(a)pyrene methyltransferase activity	3	2.14286	0.00943253	ENSDARG00000007430, ENSDARG00000016543, ENSDARG00000060176	98	24	15797	20.1492	0.942854	0.942854	11.9067
GOTERM_MF_DIRECT	GO:0019702~protein-arginine N5-methyltransferase activity	3	2.14286	0.00943253	ENSDARG00000007430, ENSDARG00000016543, ENSDARG00000060176	98	24	15797	20.1492	0.942854	0.942854	11.9067
GOTERM_MF_DIRECT	GO:0016435~rRNA (guanine) methyltransferase activity	3	2.14286	0.00943253	ENSDARG00000007430, ENSDARG00000016543, ENSDARG00000060176	98	24	15797	20.1492	0.942854	0.942854	11.9067
GOTERM_MF_DIRECT	GO:0052667~phosphomethylethanolamine N-methyltransferase activity	3	2.14286	0.00943253	ENSDARG00000007430, ENSDARG00000016543, ENSDARG00000060176	98	24	15797	20.1492	0.942854	0.942854	11.9067
GOTERM_MF_DIRECT	GO:0043791~dimethylamine methyltransferase activity	3	2.14286	0.00943253	ENSDARG00000007430, ENSDARG00000016543, ENSDARG00000060176	98	24	15797	20.1492	0.942854	0.942854	11.9067
GOTERM_MF_DIRECT	GO:0052665~tRNA (uracil-2'-O-)-methyltransferase activity	3	2.14286	0.00943253	ENSDARG00000007430, ENSDARG00000016543, ENSDARG00000060176	98	24	15797	20.1492	0.942854	0.942854	11.9067
GOTERM_MF_DIRECT	GO:0051994~P-methyltransferase activity	3	2.14286	0.00943253	ENSDARG00000007430, ENSDARG00000016543, ENSDARG00000060176	98	24	15797	20.1492	0.942854	0.942854	11.9067
GOTERM_MF_DIRECT	GO:0000179~rRNA (adenine-N6,N6-)-dimethyltransferase activity	3	2.14286	0.0102121	ENSDARG00000007430, ENSDARG00000016543, ENSDARG00000060176	98	25	15797	19.3433	0.954946	0.787741	12.8295
GOTERM_MF_DIRECT	GO:0071424~rRNA (cytosine-N4-)-methyltransferase activity	3	2.14286	0.0102121	ENSDARG00000007430, ENSDARG00000016543, ENSDARG00000060176	98	25	15797	19.3433	0.954946	0.787741	12.8295
GOTERM_MF_DIRECT	GO:0008650~rRNA (uridine-2'-O-)-methyltransferase activity	3	2.14286	0.0102121	ENSDARG00000007430, ENSDARG00000016543, ENSDARG00000060176	98	25	15797	19.3433	0.954946	0.787741	12.8295
GOTERM_MF_DIRECT	GO:0016273~arginine N-methyltransferase activity	3	2.14286	0.0102121	ENSDARG00000007430, ENSDARG00000016543, ENSDARG00000060176	98	25	15797	19.3433	0.954946	0.787741	12.8295
GOTERM_MF_DIRECT	GO:0018423~protein C-terminal leucine carboxyl O-methyltransferase activity	3	2.14286	0.0102121	ENSDARG00000007430, ENSDARG00000016543, ENSDARG00000060176	98	25	15797	19.3433	0.954946	0.787741	12.8295
GOTERM_MF_DIRECT	GO:0009019~tRNA (guanine-N1-)-methyltransferase activity	3	2.14286	0.0102121	ENSDARG00000007430, ENSDARG00000016543, ENSDARG00000060176	98	25	15797	19.3433	0.954946	0.787741	12.8295
GOTERM_MF_DIRECT	GO:0016428~tRNA (cytosine-5-)-methyltransferase activity	3	2.14286	0.0102121	ENSDARG00000007430, ENSDARG00000016543, ENSDARG00000060176	98	25	15797	19.3433	0.954946	0.787741	12.8295
GOTERM_MF_DIRECT	GO:0016274~protein-arginine N-methyltransferase activity	3	2.14286	0.0102121	ENSDARG00000007430, ENSDARG00000016543, ENSDARG00000060176	98	25	15797	19.3433	0.954946	0.787741	12.8295
GOTERM_MF_DIRECT	GO:0009383~rRNA (cytosine-C5-)-methyltransferase activity	3	2.14286	0.0102121	ENSDARG00000007430, ENSDARG00000016543, ENSDARG00000060176	98	25	15797	19.3433	0.954946	0.787741	12.8295
SMART	SM00220:S_TKc	9	6.42857	0.0103887	ENSDARG00000032103, ENSDARG00000058944, ENSDARG00000052396, ENSDARG00000035646, ENSDARG00000077665, ENSDARG00000055129, ENSDARG00000092487, ENSDARG00000092339, ENSDARG00000078504	68	550	12157	2.92548	0.538274	0.538274	10.3542
GOTERM_MF_DIRECT	GO:0016429~tRNA (adenine-N1-)-methyltransferase activity	3	2.14286	0.0110192	ENSDARG00000007430, ENSDARG00000016543, ENSDARG00000060176	98	26	15797	18.5993	0.964784	0.672222	13.7756
GOTERM_MF_DIRECT	GO:0008649~rRNA methyltransferase activity	3	2.14286	0.0110192	ENSDARG00000007430, ENSDARG00000016543, ENSDARG00000060176	98	26	15797	18.5993	0.964784	0.672222	13.7756
GOTERM_MF_DIRECT	GO:0008170~N-methyltransferase activity	3	2.14286	0.0110192	ENSDARG00000007430, ENSDARG00000016543, ENSDARG00000060176	98	26	15797	18.5993	0.964784	0.672222	13.7756
GOTERM_MF_DIRECT	GO:0008425~2-polyprenyl-6-methoxy-1,4-benzoquinone methyltransferase activity	3	2.14286	0.0110192	ENSDARG00000007430, ENSDARG00000016543, ENSDARG00000060176	98	26	15797	18.5993	0.964784	0.672222	13.7756
GOTERM_MF_DIRECT	GO:0004809~tRNA (guanine-N2-)-methyltransferase activity	3	2.14286	0.0110192	ENSDARG00000007430, ENSDARG00000016543, ENSDARG00000060176	98	26	15797	18.5993	0.964784	0.672222	13.7756
INTERPRO	IPR002893:Zinc finger, MYND-type	3	2.14286	0.0110838	ENSDARG00000005948, ENSDARG00000057249, ENSDARG00000079012	132	26	21293	18.6128	0.971112	0.830035	13.9518
GOTERM_MF_DIRECT	GO:0009008~DNA-methyltransferase activity	3	2.14286	0.0118535	ENSDARG00000007430, ENSDARG00000016543, ENSDARG00000060176	98	27	15797	17.9104	0.972708	0.593547	14.7436
GOTERM_MF_DIRECT	GO:0008175~tRNA methyltransferase activity	3	2.14286	0.0118535	ENSDARG00000007430, ENSDARG00000016543, ENSDARG00000060176	98	27	15797	17.9104	0.972708	0.593547	14.7436
GOTERM_MF_DIRECT	GO:0016300~tRNA (uracil) methyltransferase activity	3	2.14286	0.0118535	ENSDARG00000007430, ENSDARG00000016543, ENSDARG00000060176	98	27	15797	17.9104	0.972708	0.593547	14.7436
GOTERM_MF_DIRECT	GO:0016423~tRNA (guanine) methyltransferase activity	3	2.14286	0.0118535	ENSDARG00000007430, ENSDARG00000016543, ENSDARG00000060176	98	27	15797	17.9104	0.972708	0.593547	14.7436
GOTERM_MF_DIRECT	GO:0008276~protein methyltransferase activity	3	2.14286	0.0118535	ENSDARG00000007430, ENSDARG00000016543, ENSDARG00000060176	98	27	15797	17.9104	0.972708	0.593547	14.7436
INTERPRO	IPR008271:Serine/threonine-protein kinase, active site	9	6.42857	0.0122722	ENSDARG00000032103, ENSDARG00000058944, ENSDARG00000052396, ENSDARG00000035646, ENSDARG00000077665, ENSDARG00000055129, ENSDARG00000092487, ENSDARG00000092339, ENSDARG00000078504	132	500	21293	2.90359	0.980292	0.729883	15.3355
GOTERM_MF_DIRECT	GO:0016279~protein-lysine N-methyltransferase activity	3	2.14286	0.0127147	ENSDARG00000007430, ENSDARG00000016543, ENSDARG00000060176	98	28	15797	17.2708	0.979026	0.538325	15.7322
GOTERM_MF_DIRECT	GO:0016740~transferase activity	16	11.4286	0.0143363	ENSDARG00000032103, ENSDARG00000007430, ENSDARG00000058944, ENSDARG00000052396, ENSDARG00000035646, ENSDARG00000016543, ENSDARG00000076218, ENSDARG00000055129, ENSDARG00000031632, ENSDARG00000060176, ENSDARG00000076518, ENSDARG00000023627, ENSDARG00000077665, ENSDARG00000078504, ENSDARG00000005786, ENSDARG00000006773	98	1319	15797	1.95535	0.987233	0.516553	17.5648
GOTERM_MF_DIRECT	GO:0008171~O-methyltransferase activity	3	2.14286	0.0174116	ENSDARG00000007430, ENSDARG00000016543, ENSDARG00000060176	98	33	15797	14.654	0.995031	0.531304	20.9396
GOTERM_MF_DIRECT	GO:0008173~RNA methyltransferase activity	3	2.14286	0.0174116	ENSDARG00000007430, ENSDARG00000016543, ENSDARG00000060176	98	33	15797	14.654	0.995031	0.531304	20.9396
UP_KEYWORDS	Kinase	10	7.14286	0.0214677	ENSDARG00000032103, ENSDARG00000058944, ENSDARG00000052396, ENSDARG00000035646, ENSDARG00000077665, ENSDARG00000055129, ENSDARG00000092487, ENSDARG00000092339, ENSDARG00000078504, ENSDARG00000005786	136	679	22487	2.43513	0.913902	0.558431	21.8394
UP_KEYWORDS	S-adenosyl-L-methionine	4	2.85714	0.0236108	ENSDARG00000007430, ENSDARG00000016543, ENSDARG00000060176, ENSDARG00000076518	136	102	22487	6.48414	0.932796	0.490847	23.7612
GOTERM_BP_DIRECT	GO:0010039~response to iron ion	2	1.42857	0.0241897	ENSDARG00000095577, ENSDARG00000024295	92	4	14912	81.0435	0.994701	0.82566	26.6787
GOTERM_MF_DIRECT	GO:0004674~protein serine/threonine kinase activity	8	5.71429	0.0277205	ENSDARG00000058944, ENSDARG00000052396, ENSDARG00000035646, ENSDARG00000077665, ENSDARG00000055129, ENSDARG00000092487, ENSDARG00000092339, ENSDARG00000078504	98	478	15797	2.69781	0.999794	0.653969	31.3426
INTERPRO	IPR017441:Protein kinase, ATP binding site	9	6.42857	0.0293357	ENSDARG00000032103, ENSDARG00000058944, ENSDARG00000052396, ENSDARG00000035646, ENSDARG00000077665, ENSDARG00000055129, ENSDARG00000092487, ENSDARG00000092339, ENSDARG00000078504	132	589	21293	2.46485	0.999923	0.906246	33.0626
GOTERM_BP_DIRECT	GO:0043066~negative regulation of apoptotic process	5	3.57143	0.029924	ENSDARG00000035646, ENSDARG00000077665, ENSDARG00000055129, ENSDARG00000092487, ENSDARG00000092339	92	192	14912	4.22101	0.998499	0.803162	31.9555
UP_KEYWORDS	Methyltransferase	4	2.85714	0.0328251	ENSDARG00000007430, ENSDARG00000016543, ENSDARG00000060176, ENSDARG00000076518	136	116	22487	5.70157	0.976982	0.529659	31.5427
GOTERM_BP_DIRECT	GO:0032259~methylation	4	2.85714	0.0410052	ENSDARG00000007430, ENSDARG00000016543, ENSDARG00000060176, ENSDARG00000076518	92	125	14912	5.18678	0.999872	0.833377	41.1749
UP_KEYWORDS	Intermediate filament	3	2.14286	0.0417901	ENSDARG00000056248, ENSDARG00000022334, ENSDARG00000019365	136	54	22487	9.18587	0.991964	0.55245	38.4117
SMART	SM01391:SM01391	3	2.14286	0.0444619	ENSDARG00000056248, ENSDARG00000022334, ENSDARG00000019365	68	61	12157	8.79243	0.965458	0.814144	37.8756
INTERPRO	IPR007743:Interferon-inducible GTPase	2	1.42857	0.0481789	ENSDARG00000070774, ENSDARG00000068657	132	8	21293	40.3277	1	0.956737	48.6088
GOTERM_BP_DIRECT	GO:0006364~rRNA processing	3	2.14286	0.0550099	ENSDARG00000032516, ENSDARG00000016543, ENSDARG00000013478	92	62	14912	7.84292	0.999994	0.867085	51.1802
INTERPRO	IPR001664:Intermediate filament protein	3	2.14286	0.0559095	ENSDARG00000056248, ENSDARG00000022334, ENSDARG00000019365	132	62	21293	7.80535	1	0.952606	53.9594
GOTERM_CC_DIRECT	GO:0005882~intermediate filament	3	2.14286	0.0605704	ENSDARG00000056248, ENSDARG00000022334, ENSDARG00000019365	99	62	15208	7.43304	0.976457	0.976457	46.5368
UP_SEQ_FEATURE	binding site:S-adenosyl-L-methionine; via carbonyl oxygen	2	1.42857	0.0615796	ENSDARG00000016543, ENSDARG00000076518	20	9	2704	30.0444	0.960892	0.960892	45.9279
GOTERM_MF_DIRECT	GO:0008168~methyltransferase activity	4	2.85714	0.0659662	ENSDARG00000007430, ENSDARG00000016543, ENSDARG00000060176, ENSDARG00000076518	98	151	15797	4.27004	1	0.898726	59.8622
INTERPRO	IPR000719:Protein kinase, catalytic domain	9	6.42857	0.0841308	ENSDARG00000032103, ENSDARG00000058944, ENSDARG00000052396, ENSDARG00000035646, ENSDARG00000077665, ENSDARG00000055129, ENSDARG00000092487, ENSDARG00000092339, ENSDARG00000078504	132	735	21293	1.97523	1	0.981544	69.4191
UP_KEYWORDS	Transcription regulation	8	5.71429	0.0890154	ENSDARG00000026806, ENSDARG00000007430, ENSDARG00000056666, ENSDARG00000070770, ENSDARG00000004712, ENSDARG00000039806, ENSDARG00000055798, ENSDARG00000087377	136	636	22487	2.07982	0.999973	0.77798	65.3043
SMART	SM00511:ORANGE	2	1.42857	0.0897282	ENSDARG00000070770, ENSDARG00000055798	68	17	12157	21.0329	0.999048	0.901625	62.6185
GOTERM_BP_DIRECT	GO:0009615~response to virus	2	1.42857	0.0933403	ENSDARG00000052396, ENSDARG00000004953	92	16	14912	20.2609	1	0.949995	71.1129
INTERPRO	IPR014775:L27, C-terminal	2	1.42857	0.0996313	ENSDARG00000015184, ENSDARG00000076872	132	17	21293	18.9777	1	0.984576	75.7055

## Sheet: Mxtx2_TOTAL_ANAT
Anatomical annotation analysis of genes with Mxtx2 ChIP-seq peaks (nearest TSS ±100kb) using DAVID
Category	Term	Count	%	PValue	Genes	List Total	Pop Hits	Pop Total	Fold Enrichment	Bonferroni	Benjamini	FDR
ZFIN_ANATOMY	hindbrain	273	10.3214	1.97421e-30	ENSDARG00000014259, ENSDARG00000041065, ENSDARG00000008937, ENSDARG00000026766, ENSDARG00000079248, ENSDARG00000045687, ENSDARG00000034013, ENSDARG00000013443, ENSDARG00000043643, ENSDARG00000058039, ENSDARG00000001785, ENSDARG00000019473, ENSDARG00000058115, ENSDARG00000019702, ENSDARG00000035056, ENSDARG00000003695, ENSDARG00000079355, ENSDARG00000028514, ENSDARG00000010878, ENSDARG00000005574,…	1200	1163	9822	1.92133	1.44907e-27	1.44907e-27	2.99613e-27
ZFIN_ANATOMY	YSL	145	5.48204	9.69966e-23	ENSDARG00000023472, ENSDARG00000008937, ENSDARG00000041065, ENSDARG00000012450, ENSDARG00000026766, ENSDARG00000059227, ENSDARG00000040277, ENSDARG00000016745, ENSDARG00000013443, ENSDARG00000000551, ENSDARG00000036279, ENSDARG00000015822, ENSDARG00000071418, ENSDARG00000053684, ENSDARG00000077176, ENSDARG00000054423, ENSDARG00000000887, ENSDARG00000040815, ENSDARG00000033443, ENSDARG00000010267,…	1200	524	9822	2.26493	7.11955e-20	3.55978e-20	1.47205e-19
ZFIN_ANATOMY	telencephalon	174	6.57845	5.08807e-19	ENSDARG00000074057, ENSDARG00000008937, ENSDARG00000026766, ENSDARG00000079248, ENSDARG00000056130, ENSDARG00000037116, ENSDARG00000004232, ENSDARG00000045687, ENSDARG00000034013, ENSDARG00000013443, ENSDARG00000043643, ENSDARG00000071418, ENSDARG00000077176, ENSDARG00000054560, ENSDARG00000058115, ENSDARG00000035056, ENSDARG00000020080, ENSDARG00000030759, ENSDARG00000054186, ENSDARG00000079355,…	1200	740	9822	1.92458	3.73464e-16	1.24488e-16	7.72182e-16
ZFIN_ANATOMY	spinal cord	214	8.09074	8.41487e-19	ENSDARG00000008937, ENSDARG00000041065, ENSDARG00000045687, ENSDARG00000034013, ENSDARG00000013443, ENSDARG00000000551, ENSDARG00000058039, ENSDARG00000019473, ENSDARG00000001785, ENSDARG00000055232, ENSDARG00000058115, ENSDARG00000019702, ENSDARG00000035056, ENSDARG00000076895, ENSDARG00000007818, ENSDARG00000028514, ENSDARG00000045694, ENSDARG00000010878, ENSDARG00000005574, ENSDARG00000017864,…	1200	990	9822	1.76928	6.17651e-16	1.54413e-16	1.27707e-15
ZFIN_ANATOMY	diencephalon	194	7.33459	1.07166e-18	ENSDARG00000041065, ENSDARG00000026766, ENSDARG00000034013, ENSDARG00000013443, ENSDARG00000015110, ENSDARG00000043643, ENSDARG00000058039, ENSDARG00000020000, ENSDARG00000019473, ENSDARG00000001785, ENSDARG00000058115, ENSDARG00000019702, ENSDARG00000035056, ENSDARG00000079355, ENSDARG00000076895, ENSDARG00000039935, ENSDARG00000028514, ENSDARG00000010878, ENSDARG00000038429, ENSDARG00000004311,…	1200	867	9822	1.83148	7.86595e-16	1.57319e-16	1.62638e-15
ZFIN_ANATOMY	margin	72	2.72212	1.83576e-18	ENSDARG00000023472, ENSDARG00000019335, ENSDARG00000026766, ENSDARG00000008333, ENSDARG00000007329, ENSDARG00000006467, ENSDARG00000017821, ENSDARG00000071418, ENSDARG00000054560, ENSDARG00000071005, ENSDARG00000012788, ENSDARG00000056995, ENSDARG00000037618, ENSDARG00000056986, ENSDARG00000076895, ENSDARG00000021032, ENSDARG00000017164, ENSDARG00000040346, ENSDARG00000009905, ENSDARG00000033999,…	1200	197	9822	2.99147	1.34745e-15	2.24575e-16	2.78601e-15
ZFIN_ANATOMY	forebrain	131	4.95274	3.00476e-16	ENSDARG00000041065, ENSDARG00000061635, ENSDARG00000055429, ENSDARG00000056130, ENSDARG00000024431, ENSDARG00000034013, ENSDARG00000074184, ENSDARG00000008107, ENSDARG00000043643, ENSDARG00000058039, ENSDARG00000077176, ENSDARG00000055232, ENSDARG00000058115, ENSDARG00000019702, ENSDARG00000003695, ENSDARG00000069134, ENSDARG00000037618, ENSDARG00000010878, ENSDARG00000051879, ENSDARG00000070475,…	1200	526	9822	2.03847	2.44471e-13	3.4972e-14	5.10703e-13
ZFIN_ANATOMY	neural plate	130	4.91493	8.91965e-16	ENSDARG00000074057, ENSDARG00000041065, ENSDARG00000079248, ENSDARG00000056130, ENSDARG00000006615, ENSDARG00000043643, ENSDARG00000071418, ENSDARG00000058039, ENSDARG00000054560, ENSDARG00000041394, ENSDARG00000058115, ENSDARG00000052550, ENSDARG00000016086, ENSDARG00000035423, ENSDARG00000008174, ENSDARG00000035622, ENSDARG00000054033, ENSDARG00000045694, ENSDARG00000070475, ENSDARG00000018030,…	1200	527	9822	2.01907	6.51923e-13	8.14904e-14	1.34337e-12
ZFIN_ANATOMY	midbrain	189	7.14556	1.565e-13	ENSDARG00000074057, ENSDARG00000041065, ENSDARG00000061635, ENSDARG00000012450, ENSDARG00000079248, ENSDARG00000056130, ENSDARG00000074624, ENSDARG00000024431, ENSDARG00000034013, ENSDARG00000043643, ENSDARG00000036279, ENSDARG00000009131, ENSDARG00000071418, ENSDARG00000058039, ENSDARG00000053684, ENSDARG00000001785, ENSDARG00000054560, ENSDARG00000019473, ENSDARG00000058115, ENSDARG00000019702,…	1200	930	9822	1.6634	1.14901e-10	1.27668e-11	2.37577e-10
ZFIN_ANATOMY	somite	212	8.01512	1.6088e-13	ENSDARG00000014259, ENSDARG00000041065, ENSDARG00000026766, ENSDARG00000061048, ENSDARG00000034013, ENSDARG00000077818, ENSDARG00000008107, ENSDARG00000000551, ENSDARG00000020000, ENSDARG00000061187, ENSDARG00000014358, ENSDARG00000058115, ENSDARG00000040815, ENSDARG00000003695, ENSDARG00000033443, ENSDARG00000005185, ENSDARG00000076895, ENSDARG00000028514, ENSDARG00000045694, ENSDARG00000010878,…	1200	1081	9822	1.6052	1.1808e-10	1.1808e-11	2.44149e-10
ZFIN_ANATOMY	neural tube	145	5.48204	1.65606e-12	ENSDARG00000074057, ENSDARG00000008937, ENSDARG00000041065, ENSDARG00000061635, ENSDARG00000026766, ENSDARG00000056130, ENSDARG00000034013, ENSDARG00000013443, ENSDARG00000043643, ENSDARG00000071418, ENSDARG00000058039, ENSDARG00000019702, ENSDARG00000023963, ENSDARG00000020080, ENSDARG00000010462, ENSDARG00000052550, ENSDARG00000035423, ENSDARG00000070955, ENSDARG00000034504, ENSDARG00000076895,…	1200	671	9822	1.76874	1.21551e-09	1.10501e-10	2.51321e-09
ZFIN_ANATOMY	hindbrain neural plate	55	2.0794	2.04094e-12	ENSDARG00000036231, ENSDARG00000056130, ENSDARG00000006615, ENSDARG00000034013, ENSDARG00000006514, ENSDARG00000071418, ENSDARG00000052279, ENSDARG00000052610, ENSDARG00000028661, ENSDARG00000037618, ENSDARG00000008174, ENSDARG00000056594, ENSDARG00000040346, ENSDARG00000054033, ENSDARG00000033999, ENSDARG00000077121, ENSDARG00000076799, ENSDARG00000035563, ENSDARG00000045066, ENSDARG00000005026,…	1200	164	9822	2.74497	1.49804e-09	1.24836e-10	3.09738e-09
ZFIN_ANATOMY	presumptive diencephalon	39	1.47448	6.47481e-11	ENSDARG00000018524, ENSDARG00000079248, ENSDARG00000036051, ENSDARG00000056130, ENSDARG00000015567, ENSDARG00000006120, ENSDARG00000077840, ENSDARG00000001910, ENSDARG00000027249, ENSDARG00000043643, ENSDARG00000071497, ENSDARG00000077176, ENSDARG00000058011, ENSDARG00000071005, ENSDARG00000018492, ENSDARG00000059337, ENSDARG00000034893, ENSDARG00000042151, ENSDARG00000010792, ENSDARG00000034504,…	1200	102	9822	3.12956	4.75251e-08	3.65578e-09	9.82639e-08
ZFIN_ANATOMY	tail bud	105	3.96975	1.20345e-10	ENSDARG00000026766, ENSDARG00000024431, ENSDARG00000054560, ENSDARG00000040815, ENSDARG00000010462, ENSDARG00000037618, ENSDARG00000076895, ENSDARG00000054033, ENSDARG00000016636, ENSDARG00000045694, ENSDARG00000041430, ENSDARG00000015790, ENSDARG00000036471, ENSDARG00000035563, ENSDARG00000058226, ENSDARG00000003411, ENSDARG00000044803, ENSDARG00000014277, ENSDARG00000068256, ENSDARG00000036987,…	1200	460	9822	1.86832	8.83335e-08	6.30954e-09	1.8264e-07
ZFIN_ANATOMY	ventral mesoderm	82	3.10019	2.89214e-10	ENSDARG00000074057, ENSDARG00000018524, ENSDARG00000015050, ENSDARG00000026766, ENSDARG00000008333, ENSDARG00000011166, ENSDARG00000037012, ENSDARG00000024431, ENSDARG00000037995, ENSDARG00000005897, ENSDARG00000016706, ENSDARG00000022934, ENSDARG00000052695, ENSDARG00000009131, ENSDARG00000015717, ENSDARG00000017821, ENSDARG00000071418, ENSDARG00000054560, ENSDARG00000013653, ENSDARG00000058115,…	1200	331	9822	2.0277	2.12283e-07	1.41522e-08	4.38922e-07
ZFIN_ANATOMY	retina	220	8.31758	6.10694e-10	ENSDARG00000008937, ENSDARG00000012450, ENSDARG00000026766, ENSDARG00000057575, ENSDARG00000013443, ENSDARG00000008107, ENSDARG00000000551, ENSDARG00000036279, ENSDARG00000043643, ENSDARG00000058039, ENSDARG00000001785, ENSDARG00000015314, ENSDARG00000019702, ENSDARG00000003695, ENSDARG00000030758, ENSDARG00000002546, ENSDARG00000035423, ENSDARG00000024894, ENSDARG00000076895, ENSDARG00000028514,…	1200	1230	9822	1.46398	4.48249e-07	2.80156e-08	9.26809e-07
ZFIN_ANATOMY	tegmentum	107	4.04537	6.32745e-10	ENSDARG00000074057, ENSDARG00000079248, ENSDARG00000056130, ENSDARG00000045687, ENSDARG00000004232, ENSDARG00000043643, ENSDARG00000001785, ENSDARG00000058115, ENSDARG00000019702, ENSDARG00000035056, ENSDARG00000020080, ENSDARG00000054186, ENSDARG00000034504, ENSDARG00000032708, ENSDARG00000028514, ENSDARG00000010878, ENSDARG00000015790, ENSDARG00000070475, ENSDARG00000070173, ENSDARG00000010158,…	1200	485	9822	1.80576	4.64435e-07	2.73197e-08	9.60276e-07
ZFIN_ANATOMY	optic vesicle	98	3.7051	1.31988e-09	ENSDARG00000012450, ENSDARG00000057575, ENSDARG00000074184, ENSDARG00000000551, ENSDARG00000043643, ENSDARG00000058039, ENSDARG00000020000, ENSDARG00000000887, ENSDARG00000058115, ENSDARG00000024894, ENSDARG00000076895, ENSDARG00000032708, ENSDARG00000041430, ENSDARG00000015790, ENSDARG00000005574, ENSDARG00000010158, ENSDARG00000077256, ENSDARG00000006900, ENSDARG00000020164, ENSDARG00000078741,…	1200	436	9822	1.83975	9.68793e-07	5.38219e-08	2.0031e-06
ZFIN_ANATOMY	cranial ganglion	91	3.44045	1.32748e-09	ENSDARG00000074057, ENSDARG00000018524, ENSDARG00000015050, ENSDARG00000026766, ENSDARG00000056130, ENSDARG00000004861, ENSDARG00000004232, ENSDARG00000037012, ENSDARG00000006120, ENSDARG00000024276, ENSDARG00000024431, ENSDARG00000074184, ENSDARG00000007982, ENSDARG00000071418, ENSDARG00000043313, ENSDARG00000001785, ENSDARG00000070537, ENSDARG00000033901, ENSDARG00000058868, ENSDARG00000058115,…	1200	394	9822	1.89044	9.74373e-07	5.12828e-08	2.01464e-06
ZFIN_ANATOMY	midbrain neural keel	43	1.62571	3.22416e-09	ENSDARG00000074057, ENSDARG00000014277, ENSDARG00000015050, ENSDARG00000079248, ENSDARG00000056130, ENSDARG00000015567, ENSDARG00000052947, ENSDARG00000034013, ENSDARG00000077840, ENSDARG00000031307, ENSDARG00000006514, ENSDARG00000040216, ENSDARG00000052695, ENSDARG00000043643, ENSDARG00000018788, ENSDARG00000071497, ENSDARG00000011533, ENSDARG00000018492, ENSDARG00000054906, ENSDARG00000010792,…	1200	134	9822	2.62653	2.36653e-06	1.18327e-07	4.8931e-06
ZFIN_ANATOMY	basal plate midbrain region	70	2.6465	3.92015e-09	ENSDARG00000074057, ENSDARG00000018524, ENSDARG00000015050, ENSDARG00000079248, ENSDARG00000056130, ENSDARG00000011027, ENSDARG00000004861, ENSDARG00000057649, ENSDARG00000045687, ENSDARG00000004232, ENSDARG00000037012, ENSDARG00000014490, ENSDARG00000070337, ENSDARG00000043643, ENSDARG00000052695, ENSDARG00000001785, ENSDARG00000070537, ENSDARG00000020048, ENSDARG00000054274, ENSDARG00000058868,…	1200	279	9822	2.05358	2.87739e-06	1.37019e-07	5.94936e-06
ZFIN_ANATOMY	retinal ganglion cell layer	75	2.83554	4.82659e-09	ENSDARG00000074057, ENSDARG00000015050, ENSDARG00000011166, ENSDARG00000004861, ENSDARG00000004232, ENSDARG00000057649, ENSDARG00000006120, ENSDARG00000070543, ENSDARG00000078366, ENSDARG00000008107, ENSDARG00000070600, ENSDARG00000043313, ENSDARG00000001785, ENSDARG00000015314, ENSDARG00000030614, ENSDARG00000058868, ENSDARG00000011459, ENSDARG00000053855, ENSDARG00000002546, ENSDARG00000059815,…	1200	309	9822	1.98665	3.54271e-06	1.61032e-07	7.32499e-06
ZFIN_ANATOMY	central nervous system	162	6.12476	5.05242e-09	ENSDARG00000074057, ENSDARG00000008937, ENSDARG00000026766, ENSDARG00000056130, ENSDARG00000037116, ENSDARG00000013443, ENSDARG00000008107, ENSDARG00000058039, ENSDARG00000054560, ENSDARG00000015314, ENSDARG00000032623, ENSDARG00000058115, ENSDARG00000019702, ENSDARG00000002546, ENSDARG00000036107, ENSDARG00000007885, ENSDARG00000037618, ENSDARG00000054186, ENSDARG00000035423, ENSDARG00000007818,…	1200	860	9822	1.54183	3.70847e-06	1.61238e-07	7.66772e-06
ZFIN_ANATOMY	axis	69	2.6087	9.66232e-09	ENSDARG00000074057, ENSDARG00000018524, ENSDARG00000015050, ENSDARG00000031907, ENSDARG00000079248, ENSDARG00000004173, ENSDARG00000006514, ENSDARG00000022934, ENSDARG00000070337, ENSDARG00000043643, ENSDARG00000015822, ENSDARG00000053279, ENSDARG00000014358, ENSDARG00000019702, ENSDARG00000052025, ENSDARG00000076568, ENSDARG00000010792, ENSDARG00000016086, ENSDARG00000035423, ENSDARG00000062593,…	1200	279	9822	2.02425	7.09212e-06	2.95506e-07	1.46639e-05
ZFIN_ANATOMY	brain	185	6.99433	1.52291e-08	ENSDARG00000014259, ENSDARG00000023472, ENSDARG00000008937, ENSDARG00000041065, ENSDARG00000012450, ENSDARG00000051746, ENSDARG00000056130, ENSDARG00000045687, ENSDARG00000074624, ENSDARG00000077818, ENSDARG00000000551, ENSDARG00000058039, ENSDARG00000001785, ENSDARG00000054560, ENSDARG00000055232, ENSDARG00000030614, ENSDARG00000058115, ENSDARG00000019702, ENSDARG00000035056, ENSDARG00000005754,…	1200	1030	9822	1.47012	1.11781e-05	4.47127e-07	2.31123e-05
ZFIN_ANATOMY	notochord	135	5.10397	1.84071e-08	ENSDARG00000023472, ENSDARG00000038213, ENSDARG00000074057, ENSDARG00000041065, ENSDARG00000004173, ENSDARG00000034013, ENSDARG00000013443, ENSDARG00000036279, ENSDARG00000053279, ENSDARG00000023963, ENSDARG00000040815, ENSDARG00000076568, ENSDARG00000037618, ENSDARG00000016086, ENSDARG00000034375, ENSDARG00000076895, ENSDARG00000054031, ENSDARG00000035622, ENSDARG00000054033, ENSDARG00000016636,…	1200	695	9822	1.58989	1.35107e-05	5.19647e-07	2.79353e-05
ZFIN_ANATOMY	optic primordium	34	1.28544	2.93165e-08	ENSDARG00000020164, ENSDARG00000057286, ENSDARG00000078741, ENSDARG00000022995, ENSDARG00000006120, ENSDARG00000074184, ENSDARG00000077840, ENSDARG00000001910, ENSDARG00000016706, ENSDARG00000020521, ENSDARG00000006514, ENSDARG00000020000, ENSDARG00000035694, ENSDARG00000008592, ENSDARG00000053855, ENSDARG00000030905, ENSDARG00000012078, ENSDARG00000076895, ENSDARG00000032708, ENSDARG00000045694,…	1200	99	9822	2.81101	2.15181e-05	7.96974e-07	4.44917e-05
ZFIN_ANATOMY	neural rod	53	2.00378	4.91032e-08	ENSDARG00000019335, ENSDARG00000056130, ENSDARG00000004861, ENSDARG00000004232, ENSDARG00000006615, ENSDARG00000006120, ENSDARG00000070337, ENSDARG00000012025, ENSDARG00000079097, ENSDARG00000001785, ENSDARG00000019702, ENSDARG00000056986, ENSDARG00000071865, ENSDARG00000054186, ENSDARG00000070955, ENSDARG00000076895, ENSDARG00000056594, ENSDARG00000017219, ENSDARG00000007818, ENSDARG00000036344,…	1200	199	9822	2.17992	3.60411e-05	1.28721e-06	7.45207e-05
ZFIN_ANATOMY	marginal blastomere	16	0.604915	7.61136e-08	ENSDARG00000057096, ENSDARG00000018968, ENSDARG00000009905, ENSDARG00000044059, ENSDARG00000014147, ENSDARG00000019920, ENSDARG00000037879, ENSDARG00000017821, ENSDARG00000023520, ENSDARG00000040299, ENSDARG00000061017, ENSDARG00000012788, ENSDARG00000015906, ENSDARG00000004256, ENSDARG00000056995, ENSDARG00000056986	1200	27	9822	4.85037	5.58658e-05	1.92646e-06	0.000115513
ZFIN_ANATOMY	rhombomere	51	1.92817	8.35071e-08	ENSDARG00000018524, ENSDARG00000061635, ENSDARG00000036231, ENSDARG00000056130, ENSDARG00000004232, ENSDARG00000037012, ENSDARG00000006514, ENSDARG00000052695, ENSDARG00000001785, ENSDARG00000070537, ENSDARG00000019702, ENSDARG00000030905, ENSDARG00000037618, ENSDARG00000010792, ENSDARG00000008174, ENSDARG00000076895, ENSDARG00000010878, ENSDARG00000052713, ENSDARG00000000966, ENSDARG00000045066,…	1200	191	9822	2.18552	6.12924e-05	2.04314e-06	0.000126733
ZFIN_ANATOMY	retinal inner nuclear layer	54	2.04159	1.491e-07	ENSDARG00000056130, ENSDARG00000004861, ENSDARG00000044872, ENSDARG00000006120, ENSDARG00000015314, ENSDARG00000032623, ENSDARG00000058868, ENSDARG00000053855, ENSDARG00000002546, ENSDARG00000069989, ENSDARG00000002255, ENSDARG00000033999, ENSDARG00000045694, ENSDARG00000075158, ENSDARG00000052713, ENSDARG00000000966, ENSDARG00000006283, ENSDARG00000025106, ENSDARG00000070173, ENSDARG00000002498,…	1200	211	9822	2.09474	0.000109434	3.53031e-06	0.00022628
ZFIN_ANATOMY	neural keel	33	1.24764	1.81383e-07	ENSDARG00000057936, ENSDARG00000056130, ENSDARG00000038569, ENSDARG00000012025, ENSDARG00000043643, ENSDARG00000018788, ENSDARG00000071418, ENSDARG00000042826, ENSDARG00000036036, ENSDARG00000008174, ENSDARG00000054033, ENSDARG00000021032, ENSDARG00000056783, ENSDARG00000033999, ENSDARG00000018303, ENSDARG00000002795, ENSDARG00000019920, ENSDARG00000077473, ENSDARG00000070677, ENSDARG00000027589,…	1200	101	9822	2.67431	0.000133126	4.16046e-06	0.000275272
ZFIN_ANATOMY	forebrain neural keel	30	1.13422	2.01113e-07	ENSDARG00000058008, ENSDARG00000056130, ENSDARG00000031222, ENSDARG00000034013, ENSDARG00000031307, ENSDARG00000006514, ENSDARG00000038569, ENSDARG00000043643, ENSDARG00000071497, ENSDARG00000034893, ENSDARG00000010792, ENSDARG00000042277, ENSDARG00000062593, ENSDARG00000033999, ENSDARG00000014147, ENSDARG00000052713, ENSDARG00000076799, ENSDARG00000021201, ENSDARG00000019920, ENSDARG00000069866,…	1200	87	9822	2.82241	0.000147606	4.47322e-06	0.000305215
ZFIN_ANATOMY	pharyngeal arch	92	3.47826	2.13509e-07	ENSDARG00000079248, ENSDARG00000036231, ENSDARG00000011027, ENSDARG00000045687, ENSDARG00000070337, ENSDARG00000012025, ENSDARG00000036279, ENSDARG00000052695, ENSDARG00000054560, ENSDARG00000070538, ENSDARG00000003903, ENSDARG00000014358, ENSDARG00000058115, ENSDARG00000043317, ENSDARG00000013207, ENSDARG00000040815, ENSDARG00000060022, ENSDARG00000030905, ENSDARG00000008140, ENSDARG00000012788,…	1200	442	9822	1.70367	0.000156704	4.60928e-06	0.000324029
ZFIN_ANATOMY	shield	26	0.982987	2.26323e-07	ENSDARG00000023472, ENSDARG00000017058, ENSDARG00000020164, ENSDARG00000035622, ENSDARG00000045219, ENSDARG00000009905, ENSDARG00000055381, ENSDARG00000024431, ENSDARG00000019949, ENSDARG00000056438, ENSDARG00000041430, ENSDARG00000021201, ENSDARG00000019920, ENSDARG00000043643, ENSDARG00000039576, ENSDARG00000030703, ENSDARG00000077353, ENSDARG00000070914, ENSDARG00000052025, ENSDARG00000040815,…	1200	69	9822	3.0842	0.000166107	4.74631e-06	0.000343475
ZFIN_ANATOMY	optic tectum	158	5.97353	3.03483e-07	ENSDARG00000074057, ENSDARG00000079248, ENSDARG00000056130, ENSDARG00000022525, ENSDARG00000004232, ENSDARG00000000551, ENSDARG00000043643, ENSDARG00000053684, ENSDARG00000001785, ENSDARG00000041394, ENSDARG00000035056, ENSDARG00000016086, ENSDARG00000034504, ENSDARG00000028514, ENSDARG00000010878, ENSDARG00000015790, ENSDARG00000005574, ENSDARG00000070475, ENSDARG00000011133, ENSDARG00000017864,…	1200	884	9822	1.46293	0.000222732	6.18766e-06	0.000460575
ZFIN_ANATOMY	hypoblast	26	0.982987	3.11747e-07	ENSDARG00000023472, ENSDARG00000037116, ENSDARG00000057096, ENSDARG00000045219, ENSDARG00000024431, ENSDARG00000052947, ENSDARG00000035650, ENSDARG00000037879, ENSDARG00000017821, ENSDARG00000070538, ENSDARG00000034893, ENSDARG00000043126, ENSDARG00000056995, ENSDARG00000056986, ENSDARG00000016181, ENSDARG00000018968, ENSDARG00000009905, ENSDARG00000020053, ENSDARG00000033999, ENSDARG00000038792,…	1200	70	9822	3.04014	0.000228796	6.18436e-06	0.000473117
ZFIN_ANATOMY	neuron	96	3.62949	3.44685e-07	ENSDARG00000005368, ENSDARG00000074057, ENSDARG00000056130, ENSDARG00000045687, ENSDARG00000004232, ENSDARG00000015110, ENSDARG00000009131, ENSDARG00000071418, ENSDARG00000058039, ENSDARG00000019702, ENSDARG00000035056, ENSDARG00000002546, ENSDARG00000079355, ENSDARG00000070955, ENSDARG00000007818, ENSDARG00000054033, ENSDARG00000045694, ENSDARG00000070475, ENSDARG00000005574, ENSDARG00000056745,…	1200	472	9822	1.66475	0.000252967	6.65784e-06	0.000523105
ZFIN_ANATOMY	mesoderm	68	2.57089	5.01561e-07	ENSDARG00000041065, ENSDARG00000031907, ENSDARG00000008333, ENSDARG00000004173, ENSDARG00000037116, ENSDARG00000024431, ENSDARG00000037995, ENSDARG00000007329, ENSDARG00000036239, ENSDARG00000016706, ENSDARG00000006514, ENSDARG00000006467, ENSDARG00000002589, ENSDARG00000017821, ENSDARG00000077176, ENSDARG00000071005, ENSDARG00000058115, ENSDARG00000023963, ENSDARG00000040815, ENSDARG00000036107,…	1200	301	9822	1.8491	0.000368078	9.43958e-06	0.000761183
ZFIN_ANATOMY	lens vesicle	76	2.87335	8.30936e-07	ENSDARG00000074057, ENSDARG00000018524, ENSDARG00000041065, ENSDARG00000015050, ENSDARG00000011027, ENSDARG00000070787, ENSDARG00000012025, ENSDARG00000030161, ENSDARG00000036279, ENSDARG00000041394, ENSDARG00000070538, ENSDARG00000014358, ENSDARG00000058115, ENSDARG00000019702, ENSDARG00000052712, ENSDARG00000030905, ENSDARG00000033382, ENSDARG00000070434, ENSDARG00000042151, ENSDARG00000019332,…	1200	354	9822	1.75723	0.000609721	1.52476e-05	0.00126105
ZFIN_ANATOMY	otic vesicle	131	4.95274	1.07045e-06	ENSDARG00000014259, ENSDARG00000074057, ENSDARG00000026766, ENSDARG00000056130, ENSDARG00000004173, ENSDARG00000074624, ENSDARG00000044872, ENSDARG00000000551, ENSDARG00000043643, ENSDARG00000036279, ENSDARG00000020000, ENSDARG00000001785, ENSDARG00000032623, ENSDARG00000036107, ENSDARG00000030961, ENSDARG00000054186, ENSDARG00000070955, ENSDARG00000032708, ENSDARG00000016636, ENSDARG00000041430,…	1200	716	9822	1.49753	0.000785404	1.91635e-05	0.00162454
ZFIN_ANATOMY	anterior axial hypoblast	32	1.20983	1.25509e-06	ENSDARG00000078741, ENSDARG00000007329, ENSDARG00000038569, ENSDARG00000043643, ENSDARG00000005675, ENSDARG00000035694, ENSDARG00000018921, ENSDARG00000043317, ENSDARG00000008592, ENSDARG00000052279, ENSDARG00000034504, ENSDARG00000055381, ENSDARG00000009905, ENSDARG00000054823, ENSDARG00000044059, ENSDARG00000038792, ENSDARG00000045486, ENSDARG00000006251, ENSDARG00000000966, ENSDARG00000015790,…	1200	104	9822	2.51846	0.000920815	2.1934e-05	0.00190476
ZFIN_ANATOMY	lateral plate mesoderm	30	1.13422	1.25896e-06	ENSDARG00000015567, ENSDARG00000008333, ENSDARG00000024431, ENSDARG00000035759, ENSDARG00000031307, ENSDARG00000060808, ENSDARG00000015717, ENSDARG00000017821, ENSDARG00000071497, ENSDARG00000035694, ENSDARG00000023963, ENSDARG00000034893, ENSDARG00000062025, ENSDARG00000071865, ENSDARG00000013575, ENSDARG00000024894, ENSDARG00000018308, ENSDARG00000054033, ENSDARG00000044059, ENSDARG00000038792,…	1200	94	9822	2.61223	0.000923653	2.149e-05	0.00191063
ZFIN_ANATOMY	epiphysis	86	3.25142	2.33346e-06	ENSDARG00000074057, ENSDARG00000018524, ENSDARG00000041065, ENSDARG00000015050, ENSDARG00000056130, ENSDARG00000004078, ENSDARG00000004861, ENSDARG00000037012, ENSDARG00000006120, ENSDARG00000013443, ENSDARG00000022934, ENSDARG00000043643, ENSDARG00000054560, ENSDARG00000070537, ENSDARG00000020048, ENSDARG00000030614, ENSDARG00000043317, ENSDARG00000019702, ENSDARG00000060022, ENSDARG00000036107,…	1200	427	9822	1.6485	0.0017113	3.89257e-05	0.00354129
ZFIN_ANATOMY	midbrain hindbrain boundary	55	2.0794	2.34184e-06	ENSDARG00000074057, ENSDARG00000041065, ENSDARG00000015050, ENSDARG00000058008, ENSDARG00000079248, ENSDARG00000056130, ENSDARG00000011027, ENSDARG00000024431, ENSDARG00000034013, ENSDARG00000014321, ENSDARG00000006514, ENSDARG00000055232, ENSDARG00000058115, ENSDARG00000014358, ENSDARG00000052550, ENSDARG00000076895, ENSDARG00000075158, ENSDARG00000077121, ENSDARG00000055120, ENSDARG00000036548,…	1200	235	9822	1.91564	0.00171743	3.81973e-05	0.00355399
ZFIN_ANATOMY	optic stalk	23	0.869565	4.43393e-06	ENSDARG00000026784, ENSDARG00000017704, ENSDARG00000015567, ENSDARG00000056130, ENSDARG00000011027, ENSDARG00000037116, ENSDARG00000031222, ENSDARG00000034013, ENSDARG00000055100, ENSDARG00000014147, ENSDARG00000018303, ENSDARG00000014490, ENSDARG00000006514, ENSDARG00000070475, ENSDARG00000075625, ENSDARG00000012025, ENSDARG00000077176, ENSDARG00000012684, ENSDARG00000018921, ENSDARG00000016022,…	1200	65	9822	2.89623	0.00324922	7.07478e-05	0.00672888
ZFIN_ANATOMY	hypothalamus	51	1.92817	5.08236e-06	ENSDARG00000056130, ENSDARG00000011027, ENSDARG00000022525, ENSDARG00000015110, ENSDARG00000043643, ENSDARG00000056084, ENSDARG00000058115, ENSDARG00000053855, ENSDARG00000052550, ENSDARG00000058567, ENSDARG00000054186, ENSDARG00000034504, ENSDARG00000023316, ENSDARG00000023520, ENSDARG00000070173, ENSDARG00000030703, ENSDARG00000053650, ENSDARG00000035521, ENSDARG00000032714, ENSDARG00000021137,…	1200	217	9822	1.92366	0.00372351	7.93683e-05	0.00771288
ZFIN_ANATOMY	ectoderm	36	1.36106	5.2893e-06	ENSDARG00000014259, ENSDARG00000036231, ENSDARG00000036051, ENSDARG00000056130, ENSDARG00000011027, ENSDARG00000006514, ENSDARG00000016526, ENSDARG00000002336, ENSDARG00000005675, ENSDARG00000070360, ENSDARG00000071496, ENSDARG00000034893, ENSDARG00000010792, ENSDARG00000056986, ENSDARG00000016357, ENSDARG00000040606, ENSDARG00000035622, ENSDARG00000069989, ENSDARG00000056783, ENSDARG00000054823,…	1200	132	9822	2.23227	0.00387483	8.08792e-05	0.00802692
ZFIN_ANATOMY	segmental plate	74	2.79773	5.59925e-06	ENSDARG00000041065, ENSDARG00000019335, ENSDARG00000011027, ENSDARG00000007329, ENSDARG00000036239, ENSDARG00000022934, ENSDARG00000006467, ENSDARG00000054560, ENSDARG00000058115, ENSDARG00000013207, ENSDARG00000040815, ENSDARG00000070434, ENSDARG00000056995, ENSDARG00000037618, ENSDARG00000018902, ENSDARG00000026236, ENSDARG00000054033, ENSDARG00000009905, ENSDARG00000045694, ENSDARG00000019949,…	1200	359	9822	1.68716	0.00410143	8.38712e-05	0.00849728
ZFIN_ANATOMY	rhombomere 4	23	0.869565	1.01884e-05	ENSDARG00000045958, ENSDARG00000008174, ENSDARG00000009563, ENSDARG00000020164, ENSDARG00000015567, ENSDARG00000004861, ENSDARG00000036344, ENSDARG00000056783, ENSDARG00000045694, ENSDARG00000077121, ENSDARG00000077840, ENSDARG00000031307, ENSDARG00000060808, ENSDARG00000039576, ENSDARG00000020298, ENSDARG00000056029, ENSDARG00000077329, ENSDARG00000042826, ENSDARG00000062581, ENSDARG00000058379,…	1200	68	9822	2.76846	0.00745045	0.000149556	0.0154612
ZFIN_ANATOMY	hindbrain neural keel	20	0.756144	1.0431e-05	ENSDARG00000079248, ENSDARG00000019306, ENSDARG00000056130, ENSDARG00000021032, ENSDARG00000056594, ENSDARG00000056783, ENSDARG00000071501, ENSDARG00000006615, ENSDARG00000020053, ENSDARG00000052713, ENSDARG00000012025, ENSDARG00000027589, ENSDARG00000071418, ENSDARG00000035521, ENSDARG00000034893, ENSDARG00000042826, ENSDARG00000057813, ENSDARG00000003293, ENSDARG00000028148, ENSDARG00000003411	1200	54	9822	3.03148	0.00762715	0.000150114	0.0158292
ZFIN_ANATOMY	lateral mesoderm	25	0.94518	1.37116e-05	ENSDARG00000005368, ENSDARG00000024894, ENSDARG00000031907, ENSDARG00000008333, ENSDARG00000026751, ENSDARG00000011166, ENSDARG00000056783, ENSDARG00000024431, ENSDARG00000038792, ENSDARG00000055100, ENSDARG00000035759, ENSDARG00000077473, ENSDARG00000006467, ENSDARG00000027589, ENSDARG00000015717, ENSDARG00000017821, ENSDARG00000055647, ENSDARG00000062025, ENSDARG00000043126, ENSDARG00000059327,…	1200	79	9822	2.59019	0.0100139	0.000193527	0.0208072
ZFIN_ANATOMY	ventral telencephalon	18	0.680529	1.43763e-05	ENSDARG00000032737, ENSDARG00000005453, ENSDARG00000031075, ENSDARG00000014927, ENSDARG00000011027, ENSDARG00000022525, ENSDARG00000057013, ENSDARG00000040841, ENSDARG00000038569, ENSDARG00000018788, ENSDARG00000070173, ENSDARG00000004782, ENSDARG00000058115, ENSDARG00000035521, ENSDARG00000032714, ENSDARG00000055302, ENSDARG00000058379, ENSDARG00000069105, ENSDARG00000055183, ENSDARG00000054155	1200	46	9822	3.20283	0.0104968	0.00019908	0.0218158
ZFIN_ANATOMY	presumptive brain	13	0.491493	1.93479e-05	ENSDARG00000071418, ENSDARG00000056130, ENSDARG00000053650, ENSDARG00000015567, ENSDARG00000054033, ENSDARG00000033999, ENSDARG00000006615, ENSDARG00000038569, ENSDARG00000019920, ENSDARG00000043643, ENSDARG00000018788, ENSDARG00000011235, ENSDARG00000034138	1200	26	9822	4.0925	0.0141012	0.000262956	0.029359
ZFIN_ANATOMY	blastoderm	16	0.604915	2.63734e-05	ENSDARG00000014277, ENSDARG00000041065, ENSDARG00000017164, ENSDARG00000056783, ENSDARG00000019920, ENSDARG00000071418, ENSDARG00000056029, ENSDARG00000078904, ENSDARG00000018404, ENSDARG00000044422, ENSDARG00000061017, ENSDARG00000034893, ENSDARG00000043126, ENSDARG00000012788, ENSDARG00000056986, ENSDARG00000011235	1200	39	9822	3.35795	0.0191722	0.000351908	0.0400177
ZFIN_ANATOMY	rhombomere 1	15	0.567108	2.91087e-05	ENSDARG00000045958, ENSDARG00000020164, ENSDARG00000036051, ENSDARG00000056594, ENSDARG00000037116, ENSDARG00000004861, ENSDARG00000077121, ENSDARG00000055559, ENSDARG00000001785, ENSDARG00000004782, ENSDARG00000020298, ENSDARG00000035521, ENSDARG00000028148, ENSDARG00000069105, ENSDARG00000058379	1200	35	9822	3.50786	0.0211395	0.000381465	0.0441673
ZFIN_ANATOMY	forebrain neural rod	15	0.567108	2.91087e-05	ENSDARG00000020164, ENSDARG00000015567, ENSDARG00000011027, ENSDARG00000056783, ENSDARG00000031222, ENSDARG00000052713, ENSDARG00000001634, ENSDARG00000009922, ENSDARG00000038429, ENSDARG00000058115, ENSDARG00000034893, ENSDARG00000006911, ENSDARG00000013838, ENSDARG00000058379, ENSDARG00000012078	1200	35	9822	3.50786	0.0211395	0.000381465	0.0441673
ZFIN_ANATOMY	neuroectoderm	19	0.718336	3.08449e-05	ENSDARG00000014259, ENSDARG00000036231, ENSDARG00000015567, ENSDARG00000054033, ENSDARG00000021032, ENSDARG00000009905, ENSDARG00000033999, ENSDARG00000044075, ENSDARG00000031307, ENSDARG00000070677, ENSDARG00000052131, ENSDARG00000040299, ENSDARG00000062338, ENSDARG00000004256, ENSDARG00000028148, ENSDARG00000003411, ENSDARG00000045444, ENSDARG00000014626, ENSDARG00000011235	1200	53	9822	2.93425	0.0223862	0.000397123	0.0468011
ZFIN_ANATOMY	hindbrain neural rod	9	0.340265	3.51967e-05	ENSDARG00000056029, ENSDARG00000011027, ENSDARG00000058115, ENSDARG00000020053, ENSDARG00000077121, ENSDARG00000052713, ENSDARG00000031307, ENSDARG00000039576, ENSDARG00000012078	1200	13	9822	5.66654	0.025504	0.00044533	0.0534025
ZFIN_ANATOMY	lens	80	3.02457	4.4781e-05	ENSDARG00000074057, ENSDARG00000041065, ENSDARG00000015050, ENSDARG00000026865, ENSDARG00000070787, ENSDARG00000056322, ENSDARG00000006514, ENSDARG00000012025, ENSDARG00000036279, ENSDARG00000041394, ENSDARG00000055232, ENSDARG00000058115, ENSDARG00000054274, ENSDARG00000014358, ENSDARG00000019702, ENSDARG00000053544, ENSDARG00000052712, ENSDARG00000011459, ENSDARG00000052025, ENSDARG00000030905,…	1200	420	9822	1.55905	0.0323356	0.000556963	0.0679396
ZFIN_ANATOMY	presumptive neural retina	29	1.09641	5.83525e-05	ENSDARG00000071018, ENSDARG00000020164, ENSDARG00000078741, ENSDARG00000011027, ENSDARG00000004232, ENSDARG00000070769, ENSDARG00000006120, ENSDARG00000001910, ENSDARG00000006514, ENSDARG00000011600, ENSDARG00000002336, ENSDARG00000036279, ENSDARG00000043643, ENSDARG00000077226, ENSDARG00000030759, ENSDARG00000054749, ENSDARG00000023290, ENSDARG00000012078, ENSDARG00000024894, ENSDARG00000038386,…	1200	107	9822	2.21836	0.0419277	0.000713612	0.0885211
ZFIN_ANATOMY	axial chorda mesoderm	26	0.982987	6.05606e-05	ENSDARG00000020893, ENSDARG00000034013, ENSDARG00000020261, ENSDARG00000063572, ENSDARG00000005675, ENSDARG00000019473, ENSDARG00000053279, ENSDARG00000070360, ENSDARG00000061845, ENSDARG00000056986, ENSDARG00000062593, ENSDARG00000017058, ENSDARG00000009905, ENSDARG00000019949, ENSDARG00000045694, ENSDARG00000021201, ENSDARG00000006603, ENSDARG00000020235, ENSDARG00000039576, ENSDARG00000015088,…	1200	91	9822	2.33857	0.0434792	0.000728469	0.0918693
ZFIN_ANATOMY	germ ring	16	0.604915	7.25366e-05	ENSDARG00000020164, ENSDARG00000035622, ENSDARG00000054033, ENSDARG00000009905, ENSDARG00000052947, ENSDARG00000033999, ENSDARG00000024431, ENSDARG00000019949, ENSDARG00000041430, ENSDARG00000007329, ENSDARG00000037879, ENSDARG00000004451, ENSDARG00000077353, ENSDARG00000040815, ENSDARG00000030871, ENSDARG00000056995	1200	42	9822	3.1181	0.0518512	0.000858402	0.110027
ZFIN_ANATOMY	ventro-caudal cluster	8	0.302457	8.38601e-05	ENSDARG00000032737, ENSDARG00000070173, ENSDARG00000026784, ENSDARG00000019328, ENSDARG00000077329, ENSDARG00000032714, ENSDARG00000005645, ENSDARG00000078366, ENSDARG00000062581, ENSDARG00000032083, ENSDARG00000014891	1200	11	9822	5.95273	0.0596996	0.000976601	0.127193
ZFIN_ANATOMY	ventral mesenchyme	20	0.756144	9.32134e-05	ENSDARG00000019253, ENSDARG00000032708, ENSDARG00000068256, ENSDARG00000078741, ENSDARG00000056125, ENSDARG00000017219, ENSDARG00000040346, ENSDARG00000019949, ENSDARG00000045694, ENSDARG00000021140, ENSDARG00000020521, ENSDARG00000001634, ENSDARG00000027589, ENSDARG00000036548, ENSDARG00000045066, ENSDARG00000054274, ENSDARG00000058115, ENSDARG00000044485, ENSDARG00000038446, ENSDARG00000008153,…	1200	62	9822	2.64032	0.0661335	0.00106852	0.14137
ZFIN_ANATOMY	ventricular zone	65	2.45747	0.000103376	ENSDARG00000018281, ENSDARG00000012450, ENSDARG00000011027, ENSDARG00000034013, ENSDARG00000022934, ENSDARG00000000551, ENSDARG00000052695, ENSDARG00000020000, ENSDARG00000054560, ENSDARG00000070538, ENSDARG00000054274, ENSDARG00000058115, ENSDARG00000035056, ENSDARG00000030759, ENSDARG00000018902, ENSDARG00000007693, ENSDARG00000019098, ENSDARG00000045066, ENSDARG00000038429, ENSDARG00000053650,…	1200	331	9822	1.60733	0.0730745	0.00116674	0.156772
ZFIN_ANATOMY	heart	85	3.21361	0.000104999	ENSDARG00000023472, ENSDARG00000005368, ENSDARG00000041065, ENSDARG00000026766, ENSDARG00000051746, ENSDARG00000059227, ENSDARG00000037116, ENSDARG00000011166, ENSDARG00000070787, ENSDARG00000006120, ENSDARG00000056322, ENSDARG00000002600, ENSDARG00000052654, ENSDARG00000017821, ENSDARG00000014496, ENSDARG00000019702, ENSDARG00000023963, ENSDARG00000011459, ENSDARG00000053855, ENSDARG00000036107,…	1200	464	9822	1.49941	0.0741781	0.0011671	0.159232
ZFIN_ANATOMY	trigeminal placode	42	1.5879	0.000116359	ENSDARG00000074057, ENSDARG00000015050, ENSDARG00000024006, ENSDARG00000061635, ENSDARG00000059244, ENSDARG00000056130, ENSDARG00000004232, ENSDARG00000070787, ENSDARG00000006120, ENSDARG00000035650, ENSDARG00000026882, ENSDARG00000007982, ENSDARG00000043821, ENSDARG00000032083, ENSDARG00000040917, ENSDARG00000070537, ENSDARG00000070498, ENSDARG00000058868, ENSDARG00000019702, ENSDARG00000035056,…	1200	187	9822	1.83834	0.0818664	0.001274	0.176445
ZFIN_ANATOMY	adaxial cell	65	2.45747	0.000123972	ENSDARG00000026766, ENSDARG00000061048, ENSDARG00000056322, ENSDARG00000007329, ENSDARG00000036239, ENSDARG00000014321, ENSDARG00000008107, ENSDARG00000006467, ENSDARG00000036279, ENSDARG00000054560, ENSDARG00000070538, ENSDARG00000032623, ENSDARG00000014358, ENSDARG00000052712, ENSDARG00000023963, ENSDARG00000003695, ENSDARG00000036107, ENSDARG00000033443, ENSDARG00000037618, ENSDARG00000056995,…	1200	333	9822	1.59767	0.086983	0.00133735	0.187978
ZFIN_ANATOMY	paraxial mesoderm	30	1.13422	0.000124597	ENSDARG00000079248, ENSDARG00000036231, ENSDARG00000004861, ENSDARG00000007329, ENSDARG00000036987, ENSDARG00000006467, ENSDARG00000027141, ENSDARG00000002336, ENSDARG00000037879, ENSDARG00000020219, ENSDARG00000014358, ENSDARG00000058115, ENSDARG00000043126, ENSDARG00000057813, ENSDARG00000056995, ENSDARG00000056986, ENSDARG00000036036, ENSDARG00000076895, ENSDARG00000033999, ENSDARG00000020053,…	1200	117	9822	2.09872	0.0874021	0.00132463	0.188926
ZFIN_ANATOMY	pectoral fin bud	39	1.47448	0.000133671	ENSDARG00000006120, ENSDARG00000021140, ENSDARG00000030700, ENSDARG00000014321, ENSDARG00000006514, ENSDARG00000070337, ENSDARG00000018025, ENSDARG00000018492, ENSDARG00000058115, ENSDARG00000070914, ENSDARG00000040815, ENSDARG00000063626, ENSDARG00000034268, ENSDARG00000010462, ENSDARG00000056995, ENSDARG00000024894, ENSDARG00000034375, ENSDARG00000040346, ENSDARG00000017219, ENSDARG00000022280,…	1200	170	9822	1.87774	0.0934611	0.00140075	0.202672
ZFIN_ANATOMY	midbrain neural rod	17	0.642722	0.000143652	ENSDARG00000019306, ENSDARG00000056594, ENSDARG00000052713, ENSDARG00000052695, ENSDARG00000043643, ENSDARG00000009922, ENSDARG00000015266, ENSDARG00000058039, ENSDARG00000052131, ENSDARG00000038429, ENSDARG00000030703, ENSDARG00000053650, ENSDARG00000058115, ENSDARG00000017168, ENSDARG00000040926, ENSDARG00000028148, ENSDARG00000011235, ENSDARG00000012078	1200	49	9822	2.83969	0.100079	0.00148408	0.217789
ZFIN_ANATOMY	pectoral fin	98	3.7051	0.000151128	ENSDARG00000074057, ENSDARG00000008937, ENSDARG00000012450, ENSDARG00000036279, ENSDARG00000001785, ENSDARG00000000887, ENSDARG00000058115, ENSDARG00000040815, ENSDARG00000010462, ENSDARG00000024894, ENSDARG00000034375, ENSDARG00000076895, ENSDARG00000026751, ENSDARG00000035622, ENSDARG00000007818, ENSDARG00000045694, ENSDARG00000041430, ENSDARG00000070475, ENSDARG00000007407, ENSDARG00000019417,…	1200	558	9822	1.43751	0.105004	0.0015396	0.229111
ZFIN_ANATOMY	intermediate cell mass of mesoderm	38	1.43667	0.00017329	ENSDARG00000074057, ENSDARG00000015050, ENSDARG00000008333, ENSDARG00000011166, ENSDARG00000024431, ENSDARG00000043665, ENSDARG00000005897, ENSDARG00000004840, ENSDARG00000022934, ENSDARG00000030161, ENSDARG00000040917, ENSDARG00000005112, ENSDARG00000055232, ENSDARG00000043180, ENSDARG00000070498, ENSDARG00000062025, ENSDARG00000043126, ENSDARG00000007885, ENSDARG00000070792, ENSDARG00000054155,…	1200	166	9822	1.87367	0.119448	0.00174103	0.262669
ZFIN_ANATOMY	lateral line system	49	1.85255	0.000178413	ENSDARG00000014259, ENSDARG00000074057, ENSDARG00000015050, ENSDARG00000031907, ENSDARG00000011027, ENSDARG00000070787, ENSDARG00000006514, ENSDARG00000040543, ENSDARG00000054560, ENSDARG00000070538, ENSDARG00000007693, ENSDARG00000035423, ENSDARG00000070955, ENSDARG00000062593, ENSDARG00000017219, ENSDARG00000040346, ENSDARG00000039490, ENSDARG00000012824, ENSDARG00000010878, ENSDARG00000070475,…	1200	234	9822	1.71395	0.122753	0.00176826	0.270423
ZFIN_ANATOMY	ventro-rostral cluster	8	0.302457	0.000180036	ENSDARG00000032737, ENSDARG00000070173, ENSDARG00000026784, ENSDARG00000019328, ENSDARG00000077329, ENSDARG00000032714, ENSDARG00000005645, ENSDARG00000078366, ENSDARG00000062581, ENSDARG00000032083, ENSDARG00000014891	1200	12	9822	5.45667	0.123797	0.00176056	0.27288
ZFIN_ANATOMY	intermediate mesoderm	15	0.567108	0.000217923	ENSDARG00000054186, ENSDARG00000013575, ENSDARG00000017058, ENSDARG00000008333, ENSDARG00000006615, ENSDARG00000023316, ENSDARG00000002336, ENSDARG00000060808, ENSDARG00000002791, ENSDARG00000060022, ENSDARG00000052139, ENSDARG00000028148, ENSDARG00000014018, ENSDARG00000056986, ENSDARG00000031420	1200	41	9822	2.99451	0.147833	0.00210269	0.330217
ZFIN_ANATOMY	olfactory placode	73	2.75992	0.000242511	ENSDARG00000014259, ENSDARG00000074057, ENSDARG00000015050, ENSDARG00000026766, ENSDARG00000061048, ENSDARG00000011027, ENSDARG00000070787, ENSDARG00000037012, ENSDARG00000013443, ENSDARG00000006514, ENSDARG00000078366, ENSDARG00000043643, ENSDARG00000040543, ENSDARG00000079097, ENSDARG00000077176, ENSDARG00000070538, ENSDARG00000053548, ENSDARG00000011459, ENSDARG00000036107, ENSDARG00000040346,…	1200	394	9822	1.51651	0.163078	0.00230934	0.367411
ZFIN_ANATOMY	presumptive ectoderm	14	0.529301	0.000263753	ENSDARG00000016357, ENSDARG00000057936, ENSDARG00000040606, ENSDARG00000035622, ENSDARG00000054823, ENSDARG00000040432, ENSDARG00000041430, ENSDARG00000016526, ENSDARG00000070360, ENSDARG00000005210, ENSDARG00000035521, ENSDARG00000059327, ENSDARG00000052550, ENSDARG00000014626	1200	37	9822	3.09703	0.176029	0.00247923	0.399533
ZFIN_ANATOMY	cerebellum	56	2.1172	0.000272012	ENSDARG00000074057, ENSDARG00000015050, ENSDARG00000026766, ENSDARG00000016706, ENSDARG00000052695, ENSDARG00000019473, ENSDARG00000001785, ENSDARG00000062420, ENSDARG00000052025, ENSDARG00000028661, ENSDARG00000018902, ENSDARG00000034504, ENSDARG00000056594, ENSDARG00000028514, ENSDARG00000019328, ENSDARG00000077121, ENSDARG00000010878, ENSDARG00000015790, ENSDARG00000070475, ENSDARG00000056181,…	1200	283	9822	1.61965	0.181011	0.00252446	0.41202
ZFIN_ANATOMY	epiblast	17	0.642722	0.000311612	ENSDARG00000023472, ENSDARG00000016181, ENSDARG00000015567, ENSDARG00000009905, ENSDARG00000018968, ENSDARG00000056783, ENSDARG00000033999, ENSDARG00000024431, ENSDARG00000035650, ENSDARG00000043643, ENSDARG00000070538, ENSDARG00000053650, ENSDARG00000034893, ENSDARG00000059327, ENSDARG00000030871, ENSDARG00000056986, ENSDARG00000014626	1200	52	9822	2.67587	0.204479	0.0028554	0.471869
ZFIN_ANATOMY	pharyngeal arch 3-7 skeleton	108	4.08318	0.000493217	ENSDARG00000008937, ENSDARG00000041065, ENSDARG00000024431, ENSDARG00000034013, ENSDARG00000043643, ENSDARG00000000887, ENSDARG00000036074, ENSDARG00000054186, ENSDARG00000005185, ENSDARG00000054033, ENSDARG00000028514, ENSDARG00000039931, ENSDARG00000041430, ENSDARG00000070475, ENSDARG00000038882, ENSDARG00000035563, ENSDARG00000017864, ENSDARG00000005645, ENSDARG00000003293, ENSDARG00000033182,…	1200	647	9822	1.36628	0.303795	0.00446052	0.745912
ZFIN_ANATOMY	rhombomere 5	19	0.718336	0.000842671	ENSDARG00000045958, ENSDARG00000008174, ENSDARG00000036051, ENSDARG00000036231, ENSDARG00000040346, ENSDARG00000011166, ENSDARG00000004861, ENSDARG00000045694, ENSDARG00000077121, ENSDARG00000020298, ENSDARG00000056029, ENSDARG00000019702, ENSDARG00000005762, ENSDARG00000034893, ENSDARG00000077329, ENSDARG00000042826, ENSDARG00000062581, ENSDARG00000058379, ENSDARG00000035970	1200	67	9822	2.32112	0.4614	0.00751771	1.27126
ZFIN_ANATOMY	neural crest	39	1.47448	0.00108353	ENSDARG00000014277, ENSDARG00000036231, ENSDARG00000056130, ENSDARG00000024431, ENSDARG00000007347, ENSDARG00000005897, ENSDARG00000016706, ENSDARG00000006514, ENSDARG00000070360, ENSDARG00000043180, ENSDARG00000054274, ENSDARG00000043317, ENSDARG00000063626, ENSDARG00000062338, ENSDARG00000042826, ENSDARG00000057813, ENSDARG00000020764, ENSDARG00000018806, ENSDARG00000013576, ENSDARG00000076895,…	1200	188	9822	1.69795	0.548755	0.00954149	1.63184
ZFIN_ANATOMY	axial hypoblast	6	0.226843	0.00109479	ENSDARG00000018968, ENSDARG00000040299, ENSDARG00000009905, ENSDARG00000070914, ENSDARG00000019920, ENSDARG00000006603	1200	8	9822	6.13875	0.55247	0.00952592	1.64865
ZFIN_ANATOMY	endoderm	26	0.982987	0.0012124	ENSDARG00000041341, ENSDARG00000007982, ENSDARG00000017821, ENSDARG00000006837, ENSDARG00000058115, ENSDARG00000034893, ENSDARG00000012788, ENSDARG00000057813, ENSDARG00000018902, ENSDARG00000038703, ENSDARG00000076895, ENSDARG00000056783, ENSDARG00000055381, ENSDARG00000033999, ENSDARG00000055100, ENSDARG00000041430, ENSDARG00000002795, ENSDARG00000006603, ENSDARG00000020235, ENSDARG00000005210,…	1200	109	9822	1.95239	0.589525	0.0104211	1.82425
ZFIN_ANATOMY	thalamus	12	0.453686	0.00128522	ENSDARG00000032737, ENSDARG00000056130, ENSDARG00000056594, ENSDARG00000023316, ENSDARG00000027589, ENSDARG00000018788, ENSDARG00000070173, ENSDARG00000077329, ENSDARG00000006911, ENSDARG00000032714, ENSDARG00000077710, ENSDARG00000062581, ENSDARG00000011235, ENSDARG00000014522	1200	33	9822	2.97636	0.610916	0.0109163	1.93283
ZFIN_ANATOMY	presumptive rhombomere 4	8	0.302457	0.001669	ENSDARG00000008174, ENSDARG00000020164, ENSDARG00000056130, ENSDARG00000056029, ENSDARG00000052947, ENSDARG00000077121, ENSDARG00000057813, ENSDARG00000077473	1200	16	9822	4.0925	0.706557	0.0139939	2.50319
ZFIN_ANATOMY	ovary	50	1.89036	0.00192237	ENSDARG00000026766, ENSDARG00000011166, ENSDARG00000059227, ENSDARG00000054374, ENSDARG00000077765, ENSDARG00000052654, ENSDARG00000057830, ENSDARG00000053855, ENSDARG00000017929, ENSDARG00000016084, ENSDARG00000030759, ENSDARG00000023290, ENSDARG00000058257, ENSDARG00000069989, ENSDARG00000033999, ENSDARG00000039412, ENSDARG00000034434, ENSDARG00000018460, ENSDARG00000008807, ENSDARG00000055678,…	1200	266	9822	1.53853	0.756436	0.0159216	2.87803
ZFIN_ANATOMY	vein	33	1.24764	0.00202216	ENSDARG00000057286, ENSDARG00000024431, ENSDARG00000022934, ENSDARG00000015717, ENSDARG00000013653, ENSDARG00000020048, ENSDARG00000008592, ENSDARG00000036107, ENSDARG00000033170, ENSDARG00000070792, ENSDARG00000005185, ENSDARG00000056453, ENSDARG00000026751, ENSDARG00000058366, ENSDARG00000014914, ENSDARG00000055100, ENSDARG00000069054, ENSDARG00000041430, ENSDARG00000008867, ENSDARG00000027589,…	1200	156	9822	1.73144	0.773672	0.0165555	3.0253
ZFIN_ANATOMY	eye	120	4.53686	0.00204951	ENSDARG00000074057, ENSDARG00000041065, ENSDARG00000074184, ENSDARG00000020000, ENSDARG00000055232, ENSDARG00000030758, ENSDARG00000007885, ENSDARG00000030759, ENSDARG00000033382, ENSDARG00000035423, ENSDARG00000024894, ENSDARG00000032708, ENSDARG00000005574, ENSDARG00000070475, ENSDARG00000034434, ENSDARG00000056043, ENSDARG00000018460, ENSDARG00000077256, ENSDARG00000005026, ENSDARG00000008807,…	1200	761	9822	1.29067	0.778179	0.0165928	3.06563
ZFIN_ANATOMY	presumptive telencephalon	20	0.756144	0.00217131	ENSDARG00000058008, ENSDARG00000015567, ENSDARG00000056130, ENSDARG00000040346, ENSDARG00000070769, ENSDARG00000021201, ENSDARG00000070677, ENSDARG00000060808, ENSDARG00000043643, ENSDARG00000023520, ENSDARG00000052131, ENSDARG00000071497, ENSDARG00000054560, ENSDARG00000058011, ENSDARG00000035694, ENSDARG00000035521, ENSDARG00000005645, ENSDARG00000033182, ENSDARG00000010792, ENSDARG00000045444	1200	78	9822	2.09872	0.797188	0.0173799	3.24502
ZFIN_ANATOMY	preoptic area	13	0.491493	0.00219384	ENSDARG00000032737, ENSDARG00000005453, ENSDARG00000023316, ENSDARG00000040841, ENSDARG00000070677, ENSDARG00000018788, ENSDARG00000070173, ENSDARG00000014201, ENSDARG00000077329, ENSDARG00000032714, ENSDARG00000058567, ENSDARG00000077710, ENSDARG00000058379, ENSDARG00000062581, ENSDARG00000054155	1200	40	9822	2.66012	0.800521	0.0173696	3.27816
ZFIN_ANATOMY	midbrain hindbrain boundary neural keel	12	0.453686	0.00220154	ENSDARG00000076895, ENSDARG00000022995, ENSDARG00000020053, ENSDARG00000077121, ENSDARG00000052695, ENSDARG00000056029, ENSDARG00000044485, ENSDARG00000006911, ENSDARG00000038446, ENSDARG00000040926, ENSDARG00000008153, ENSDARG00000037618, ENSDARG00000028148	1200	35	9822	2.80629	0.801648	0.0172444	3.2895
ZFIN_ANATOMY	pronephric tubule	6	0.226843	0.00221601	ENSDARG00000017665, ENSDARG00000013575, ENSDARG00000013730, ENSDARG00000005112, ENSDARG00000028148, ENSDARG00000031420	1200	9	9822	5.45667	0.803748	0.0171737	3.31077
ZFIN_ANATOMY	corpus mamillare	7	0.26465	0.00261571	ENSDARG00000031075, ENSDARG00000014927, ENSDARG00000077329, ENSDARG00000057013, ENSDARG00000055302, ENSDARG00000062581, ENSDARG00000077710	1200	13	9822	4.40731	0.853751	0.0200329	3.89693
ZFIN_ANATOMY	otic placode	57	2.15501	0.00274153	ENSDARG00000014259, ENSDARG00000074057, ENSDARG00000015050, ENSDARG00000018281, ENSDARG00000008937, ENSDARG00000031907, ENSDARG00000011166, ENSDARG00000070787, ENSDARG00000006120, ENSDARG00000003903, ENSDARG00000070538, ENSDARG00000032623, ENSDARG00000054274, ENSDARG00000030961, ENSDARG00000035423, ENSDARG00000070955, ENSDARG00000041430, ENSDARG00000003854, ENSDARG00000004451, ENSDARG00000015088,…	1200	318	9822	1.46712	0.866685	0.0207713	4.08075
ZFIN_ANATOMY	retinal neural layer	9	0.340265	0.00317847	ENSDARG00000004451, ENSDARG00000012504, ENSDARG00000053855, ENSDARG00000022280, ENSDARG00000077329, ENSDARG00000010878, ENSDARG00000062581, ENSDARG00000054155, ENSDARG00000079015	1200	22	9822	3.34841	0.903355	0.023802	4.71658
ZFIN_ANATOMY	rhombomere 6	14	0.529301	0.00324818	ENSDARG00000045958, ENSDARG00000036051, ENSDARG00000036231, ENSDARG00000020298, ENSDARG00000056029, ENSDARG00000040346, ENSDARG00000035904, ENSDARG00000004861, ENSDARG00000077329, ENSDARG00000077121, ENSDARG00000045694, ENSDARG00000034893, ENSDARG00000062581, ENSDARG00000039576	1200	47	9822	2.43809	0.908191	0.0240733	4.81765
ZFIN_ANATOMY	trunk	20	0.756144	0.00343291	ENSDARG00000071331, ENSDARG00000053773, ENSDARG00000037116, ENSDARG00000009905, ENSDARG00000033999, ENSDARG00000022280, ENSDARG00000057575, ENSDARG00000018303, ENSDARG00000008852, ENSDARG00000002795, ENSDARG00000007407, ENSDARG00000054619, ENSDARG00000038429, ENSDARG00000043317, ENSDARG00000078904, ENSDARG00000005762, ENSDARG00000060022, ENSDARG00000052550, ENSDARG00000014091, ENSDARG00000012078	1200	81	9822	2.02099	0.919869	0.0251736	5.08502
ZFIN_ANATOMY	caudal fin	13	0.491493	0.00344731	ENSDARG00000055381, ENSDARG00000041430, ENSDARG00000006514, ENSDARG00000004830, ENSDARG00000054619, ENSDARG00000056160, ENSDARG00000056029, ENSDARG00000070914, ENSDARG00000024870, ENSDARG00000043443, ENSDARG00000056986, ENSDARG00000074319, ENSDARG00000036036	1200	42	9822	2.53345	0.920714	0.0250284	5.10583
ZFIN_ANATOMY	lens placode	12	0.453686	0.00358688	ENSDARG00000018524, ENSDARG00000020000, ENSDARG00000078741, ENSDARG00000013056, ENSDARG00000058115, ENSDARG00000078680, ENSDARG00000052113, ENSDARG00000018508, ENSDARG00000027249, ENSDARG00000016526, ENSDARG00000069866, ENSDARG00000055183	1200	37	9822	2.65459	0.92846	0.0257759	5.30733
ZFIN_ANATOMY	polster	59	2.23062	0.00419518	ENSDARG00000074057, ENSDARG00000038213, ENSDARG00000015050, ENSDARG00000004173, ENSDARG00000037012, ENSDARG00000024431, ENSDARG00000007329, ENSDARG00000013443, ENSDARG00000006514, ENSDARG00000043317, ENSDARG00000052279, ENSDARG00000012788, ENSDARG00000076568, ENSDARG00000035622, ENSDARG00000028514, ENSDARG00000016636, ENSDARG00000006251, ENSDARG00000015790, ENSDARG00000011133, ENSDARG00000043857,…	1200	338	9822	1.42874	0.954304	0.0297993	6.18086
ZFIN_ANATOMY	artery	28	1.0586	0.00453601	ENSDARG00000020164, ENSDARG00000024431, ENSDARG00000022934, ENSDARG00000015717, ENSDARG00000013653, ENSDARG00000020048, ENSDARG00000008592, ENSDARG00000033170, ENSDARG00000070792, ENSDARG00000018985, ENSDARG00000054186, ENSDARG00000005185, ENSDARG00000056453, ENSDARG00000026751, ENSDARG00000040346, ENSDARG00000058366, ENSDARG00000069054, ENSDARG00000008867, ENSDARG00000027589, ENSDARG00000006603,…	1200	132	9822	1.73621	0.964457	0.0318789	6.66701
ZFIN_ANATOMY	posterior lateral line primordium	11	0.415879	0.00464601	ENSDARG00000004451, ENSDARG00000014259, ENSDARG00000031894, ENSDARG00000001785, ENSDARG00000011027, ENSDARG00000035521, ENSDARG00000022280, ENSDARG00000014147, ENSDARG00000018303, ENSDARG00000052139, ENSDARG00000014522	1200	33	9822	2.72833	0.967226	0.0323323	6.82342
ZFIN_ANATOMY	medulla oblongata	12	0.453686	0.00559385	ENSDARG00000032737, ENSDARG00000031075, ENSDARG00000057017, ENSDARG00000027041, ENSDARG00000077840, ENSDARG00000057013, ENSDARG00000009922, ENSDARG00000070173, ENSDARG00000077329, ENSDARG00000032714, ENSDARG00000069446, ENSDARG00000077710, ENSDARG00000062581, ENSDARG00000012078	1200	39	9822	2.51846	0.983713	0.0384545	8.16094
ZFIN_ANATOMY	pronephros	27	1.02079	0.00581455	ENSDARG00000013730, ENSDARG00000052947, ENSDARG00000006615, ENSDARG00000019473, ENSDARG00000018921, ENSDARG00000035329, ENSDARG00000060022, ENSDARG00000021494, ENSDARG00000017659, ENSDARG00000079355, ENSDARG00000013575, ENSDARG00000017058, ENSDARG00000004736, ENSDARG00000012824, ENSDARG00000056438, ENSDARG00000023316, ENSDARG00000040072, ENSDARG00000002791, ENSDARG00000056043, ENSDARG00000055647,…	1200	128	9822	1.72652	0.986162	0.0395761	8.4698
ZFIN_ANATOMY	presumptive neural plate	10	0.378072	0.00599798	ENSDARG00000015567, ENSDARG00000056594, ENSDARG00000008592, ENSDARG00000054033, ENSDARG00000009905, ENSDARG00000057813, ENSDARG00000002795, ENSDARG00000014181, ENSDARG00000014626, ENSDARG00000011235	1200	29	9822	2.82241	0.987915	0.040429	8.72575
ZFIN_ANATOMY	presumptive paraxial mesoderm	7	0.26465	0.00614927	ENSDARG00000020219, ENSDARG00000058115, ENSDARG00000007329, ENSDARG00000036987, ENSDARG00000006467, ENSDARG00000002336, ENSDARG00000056995	1200	15	9822	3.81967	0.989192	0.0410548	8.93636
ZFIN_ANATOMY	presumptive shield	6	0.226843	0.00658352	ENSDARG00000019473, ENSDARG00000057096, ENSDARG00000045219, ENSDARG00000018968, ENSDARG00000021201, ENSDARG00000039576	1200	11	9822	4.46455	0.992158	0.0435049	9.53834
ZFIN_ANATOMY	trigeminal ganglion	25	0.94518	0.00693096	ENSDARG00000074057, ENSDARG00000032737, ENSDARG00000024006, ENSDARG00000015050, ENSDARG00000041065, ENSDARG00000004861, ENSDARG00000016526, ENSDARG00000032083, ENSDARG00000001785, ENSDARG00000070537, ENSDARG00000023323, ENSDARG00000007818, ENSDARG00000021032, ENSDARG00000019231, ENSDARG00000036344, ENSDARG00000019328, ENSDARG00000010878, ENSDARG00000057013, ENSDARG00000055559, ENSDARG00000009922,…	1200	117	9822	1.74893	0.993934	0.045349	10.0173
ZFIN_ANATOMY	primitive heart tube	29	1.09641	0.007278	ENSDARG00000041065, ENSDARG00000018787, ENSDARG00000056322, ENSDARG00000036987, ENSDARG00000035759, ENSDARG00000027249, ENSDARG00000017821, ENSDARG00000053279, ENSDARG00000023963, ENSDARG00000011459, ENSDARG00000024894, ENSDARG00000007818, ENSDARG00000070266, ENSDARG00000044059, ENSDARG00000055381, ENSDARG00000012824, ENSDARG00000041430, ENSDARG00000014181, ENSDARG00000008867, ENSDARG00000002791,…	1200	143	9822	1.6599	0.995307	0.0471546	10.4934
ZFIN_ANATOMY	rhombomere 3	13	0.491493	0.00765808	ENSDARG00000071418, ENSDARG00000045958, ENSDARG00000036051, ENSDARG00000020298, ENSDARG00000011166, ENSDARG00000019702, ENSDARG00000004861, ENSDARG00000077121, ENSDARG00000077329, ENSDARG00000042826, ENSDARG00000062581, ENSDARG00000058379, ENSDARG00000035970	1200	46	9822	2.31315	0.996457	0.0491328	11.012
ZFIN_ANATOMY	ciliary marginal zone	13	0.491493	0.00765808	ENSDARG00000038386, ENSDARG00000031075, ENSDARG00000012504, ENSDARG00000058369, ENSDARG00000060341, ENSDARG00000005574, ENSDARG00000006514, ENSDARG00000002336, ENSDARG00000055232, ENSDARG00000006288, ENSDARG00000001676, ENSDARG00000053855, ENSDARG00000054155	1200	46	9822	2.31315	0.996457	0.0491328	11.012
ZFIN_ANATOMY	amacrine cell	10	0.378072	0.00765938	ENSDARG00000010158, ENSDARG00000070680, ENSDARG00000057017, ENSDARG00000022280, ENSDARG00000057013, ENSDARG00000077840, ENSDARG00000055559, ENSDARG00000054181, ENSDARG00000008107, ENSDARG00000012078	1200	30	9822	2.72833	0.99646	0.0487169	11.0138
ZFIN_ANATOMY	spinal cord neural tube	10	0.378072	0.00765938	ENSDARG00000062236, ENSDARG00000034375, ENSDARG00000070537, ENSDARG00000059337, ENSDARG00000056130, ENSDARG00000052947, ENSDARG00000027041, ENSDARG00000010878, ENSDARG00000007369, ENSDARG00000054155	1200	30	9822	2.72833	0.99646	0.0487169	11.0138
ZFIN_ANATOMY	dorsal telencephalon	9	0.340265	0.00770196	ENSDARG00000005453, ENSDARG00000014927, ENSDARG00000022525, ENSDARG00000040841, ENSDARG00000070677, ENSDARG00000014018, ENSDARG00000043643, ENSDARG00000055183, ENSDARG00000014522	1200	25	9822	2.9466	0.99657	0.048563	11.0717
ZFIN_ANATOMY	spinal cord interneuron	9	0.340265	0.00770196	ENSDARG00000032737, ENSDARG00000070173, ENSDARG00000031075, ENSDARG00000052947, ENSDARG00000032714, ENSDARG00000059327, ENSDARG00000015073, ENSDARG00000016526, ENSDARG00000005574, ENSDARG00000028148, ENSDARG00000014018	1200	25	9822	2.9466	0.99657	0.048563	11.0717
ZFIN_ANATOMY	DEL	7	0.26465	0.00883744	ENSDARG00000021225, ENSDARG00000017164, ENSDARG00000018968, ENSDARG00000052610, ENSDARG00000014091, ENSDARG00000010792, ENSDARG00000037879	1200	16	9822	3.58094	0.99852	0.0550815	12.6036
ZFIN_ANATOMY	gut	87	3.28922	0.00914657	ENSDARG00000026766, ENSDARG00000004232, ENSDARG00000006615, ENSDARG00000016706, ENSDARG00000002600, ENSDARG00000053684, ENSDARG00000017821, ENSDARG00000070537, ENSDARG00000000887, ENSDARG00000014496, ENSDARG00000043317, ENSDARG00000053855, ENSDARG00000012788, ENSDARG00000036171, ENSDARG00000030759, ENSDARG00000036074, ENSDARG00000038703, ENSDARG00000035423, ENSDARG00000062593, ENSDARG00000017219,…	1200	552	9822	1.29003	0.998823	0.056484	13.0164
ZFIN_ANATOMY	rhombomere 2	13	0.491493	0.00917004	ENSDARG00000006837, ENSDARG00000045958, ENSDARG00000036051, ENSDARG00000020298, ENSDARG00000056029, ENSDARG00000040346, ENSDARG00000004861, ENSDARG00000035521, ENSDARG00000077329, ENSDARG00000077121, ENSDARG00000062581, ENSDARG00000058379, ENSDARG00000039576	1200	47	9822	2.26394	0.998843	0.0561554	13.0476
ZFIN_ANATOMY	posterior lateral line ganglion	10	0.378072	0.00964959	ENSDARG00000007407, ENSDARG00000032737, ENSDARG00000070173, ENSDARG00000070537, ENSDARG00000031075, ENSDARG00000021032, ENSDARG00000068458, ENSDARG00000019231, ENSDARG00000032714, ENSDARG00000057013, ENSDARG00000074347, ENSDARG00000014522	1200	31	9822	2.64032	0.999189	0.0585323	13.6841
ZFIN_ANATOMY	neural crest cell	9	0.340265	0.00995926	ENSDARG00000021948, ENSDARG00000008174, ENSDARG00000021032, ENSDARG00000056783, ENSDARG00000005762, ENSDARG00000057813, ENSDARG00000042826, ENSDARG00000027589, ENSDARG00000014522	1200	26	9822	2.83327	0.999355	0.0598702	14.0928
ZFIN_ANATOMY	dorso-rostral cluster	5	0.189036	0.0103029	ENSDARG00000032737, ENSDARG00000070173, ENSDARG00000019328, ENSDARG00000032714, ENSDARG00000005645, ENSDARG00000078366, ENSDARG00000032083, ENSDARG00000014891	1200	8	9822	5.11562	0.9995	0.0613815	14.5442
ZFIN_ANATOMY	presumptive rhombomere 1	5	0.189036	0.0103029	ENSDARG00000071418, ENSDARG00000036051, ENSDARG00000020164, ENSDARG00000037116, ENSDARG00000035521	1200	8	9822	5.11562	0.9995	0.0613815	14.5442
ZFIN_ANATOMY	head mesenchyme	27	1.02079	0.0106474	ENSDARG00000062593, ENSDARG00000054031, ENSDARG00000078741, ENSDARG00000035622, ENSDARG00000043531, ENSDARG00000034013, ENSDARG00000052856, ENSDARG00000039034, ENSDARG00000030161, ENSDARG00000026882, ENSDARG00000039576, ENSDARG00000004830, ENSDARG00000020235, ENSDARG00000007407, ENSDARG00000077176, ENSDARG00000070360, ENSDARG00000055647, ENSDARG00000055678, ENSDARG00000023963, ENSDARG00000010785,…	1200	134	9822	1.64922	0.999613	0.0628712	14.9945
ZFIN_ANATOMY	prechordal plate	13	0.491493	0.0109043	ENSDARG00000007329, ENSDARG00000077473, ENSDARG00000021201, ENSDARG00000038569, ENSDARG00000006603, ENSDARG00000043643, ENSDARG00000005675, ENSDARG00000038429, ENSDARG00000030703, ENSDARG00000040299, ENSDARG00000052550, ENSDARG00000045444, ENSDARG00000003411	1200	48	9822	2.21677	0.99968	0.0638362	15.3289
ZFIN_ANATOMY	heart primordium	18	0.680529	0.0116961	ENSDARG00000024894, ENSDARG00000007818, ENSDARG00000070266, ENSDARG00000044059, ENSDARG00000010018, ENSDARG00000037995, ENSDARG00000036987, ENSDARG00000035759, ENSDARG00000027249, ENSDARG00000019920, ENSDARG00000006603, ENSDARG00000017821, ENSDARG00000062236, ENSDARG00000053279, ENSDARG00000054274, ENSDARG00000004311, ENSDARG00000023963, ENSDARG00000005476	1200	78	9822	1.88885	0.999822	0.0677996	16.3518
ZFIN_ANATOMY	sensory neuron	7	0.26465	0.0122718	ENSDARG00000032737, ENSDARG00000031875, ENSDARG00000070173, ENSDARG00000070537, ENSDARG00000077329, ENSDARG00000032714, ENSDARG00000055559, ENSDARG00000062581, ENSDARG00000077710	1200	17	9822	3.37029	0.999884	0.0704833	17.0882
ZFIN_ANATOMY	neuromast	26	0.982987	0.0122803	ENSDARG00000014259, ENSDARG00000074057, ENSDARG00000020850, ENSDARG00000015050, ENSDARG00000031907, ENSDARG00000011027, ENSDARG00000021140, ENSDARG00000040543, ENSDARG00000035694, ENSDARG00000016480, ENSDARG00000030961, ENSDARG00000020764, ENSDARG00000054155, ENSDARG00000025615, ENSDARG00000035423, ENSDARG00000002344, ENSDARG00000017219, ENSDARG00000038792, ENSDARG00000018303, ENSDARG00000052856,…	1200	129	9822	1.64969	0.999885	0.0699869	17.0991
ZFIN_ANATOMY	integument	30	1.13422	0.0130903	ENSDARG00000020850, ENSDARG00000022689, ENSDARG00000036117, ENSDARG00000011027, ENSDARG00000040841, ENSDARG00000002336, ENSDARG00000057598, ENSDARG00000055154, ENSDARG00000003203, ENSDARG00000070672, ENSDARG00000014496, ENSDARG00000053855, ENSDARG00000017929, ENSDARG00000023323, ENSDARG00000060022, ENSDARG00000023290, ENSDARG00000026799, ENSDARG00000032493, ENSDARG00000038729, ENSDARG00000035904,…	1200	156	9822	1.57404	0.999937	0.0738875	18.1248
ZFIN_ANATOMY	periderm	63	2.38185	0.0141577	ENSDARG00000012450, ENSDARG00000070787, ENSDARG00000037012, ENSDARG00000006120, ENSDARG00000006514, ENSDARG00000008107, ENSDARG00000040543, ENSDARG00000053684, ENSDARG00000070538, ENSDARG00000052279, ENSDARG00000033706, ENSDARG00000058366, ENSDARG00000035622, ENSDARG00000039490, ENSDARG00000033999, ENSDARG00000040432, ENSDARG00000012824, ENSDARG00000006251, ENSDARG00000019949, ENSDARG00000010878,…	1200	387	9822	1.33244	0.999972	0.0791054	19.4585
ZFIN_ANATOMY	trunk mesenchyme	4	0.151229	0.0149962	ENSDARG00000014259, ENSDARG00000027589, ENSDARG00000031420, ENSDARG00000014522	1200	5	9822	6.548	0.999985	0.0829977	20.4919
ZFIN_ANATOMY	immature eye	101	3.81853	0.0156479	ENSDARG00000074057, ENSDARG00000023472, ENSDARG00000041065, ENSDARG00000074624, ENSDARG00000034013, ENSDARG00000074184, ENSDARG00000043643, ENSDARG00000053684, ENSDARG00000058039, ENSDARG00000000887, ENSDARG00000014358, ENSDARG00000030759, ENSDARG00000024894, ENSDARG00000035423, ENSDARG00000032708, ENSDARG00000070475, ENSDARG00000017864, ENSDARG00000056043, ENSDARG00000077256, ENSDARG00000006900,…	1200	668	9822	1.23755	0.999991	0.0858308	21.2866
ZFIN_ANATOMY	presumptive mesoderm	7	0.26465	0.0165452	ENSDARG00000045219, ENSDARG00000009905, ENSDARG00000055100, ENSDARG00000007329, ENSDARG00000014091, ENSDARG00000006467, ENSDARG00000002336	1200	18	9822	3.18306	0.999995	0.0898974	22.3684
ZFIN_ANATOMY	pineal complex	5	0.189036	0.0167724	ENSDARG00000040299, ENSDARG00000006120, ENSDARG00000021201, ENSDARG00000069105, ENSDARG00000014522	1200	9	9822	4.54722	0.999996	0.0904211	22.6401
ZFIN_ANATOMY	presumptive rhombomere 2	5	0.189036	0.0167724	ENSDARG00000071418, ENSDARG00000056130, ENSDARG00000056029, ENSDARG00000052947, ENSDARG00000035521	1200	9	9822	4.54722	0.999996	0.0904211	22.6401
ZFIN_ANATOMY	presumptive endoderm	5	0.189036	0.0167724	ENSDARG00000017821, ENSDARG00000041341, ENSDARG00000069252, ENSDARG00000014091, ENSDARG00000003411	1200	9	9822	4.54722	0.999996	0.0904211	22.6401
ZFIN_ANATOMY	anterior lateral plate mesoderm	11	0.415879	0.0193122	ENSDARG00000017821, ENSDARG00000040917, ENSDARG00000018308, ENSDARG00000044059, ENSDARG00000038792, ENSDARG00000024431, ENSDARG00000059327, ENSDARG00000035759, ENSDARG00000035997, ENSDARG00000036074, ENSDARG00000015717	1200	40	9822	2.25088	0.999999	0.102766	25.618
ZFIN_ANATOMY	blastomere	17	0.642722	0.0195113	ENSDARG00000057096, ENSDARG00000069252, ENSDARG00000052856, ENSDARG00000034610, ENSDARG00000070475, ENSDARG00000027141, ENSDARG00000002791, ENSDARG00000012972, ENSDARG00000005675, ENSDARG00000030367, ENSDARG00000059337, ENSDARG00000014358, ENSDARG00000078904, ENSDARG00000018404, ENSDARG00000044422, ENSDARG00000026799, ENSDARG00000007628	1200	76	9822	1.83086	0.999999	0.10304	25.8468
ZFIN_ANATOMY	habenula	15	0.567108	0.0203399	ENSDARG00000079355, ENSDARG00000032737, ENSDARG00000068731, ENSDARG00000031075, ENSDARG00000036344, ENSDARG00000045694, ENSDARG00000057013, ENSDARG00000062236, ENSDARG00000070173, ENSDARG00000067507, ENSDARG00000076568, ENSDARG00000032714, ENSDARG00000054181, ENSDARG00000005645, ENSDARG00000012306, ENSDARG00000071865, ENSDARG00000055183	1200	64	9822	1.91836	1	0.106459	26.7921
ZFIN_ANATOMY	fin bud	6	0.226843	0.0208689	ENSDARG00000058115, ENSDARG00000052025, ENSDARG00000044485, ENSDARG00000038990, ENSDARG00000076135, ENSDARG00000060808	1200	14	9822	3.50786	1	0.108336	27.3898
ZFIN_ANATOMY	midbrain hindbrain boundary neural plate	6	0.226843	0.0208689	ENSDARG00000020053, ENSDARG00000006911, ENSDARG00000018303, ENSDARG00000042826, ENSDARG00000040926, ENSDARG00000028148, ENSDARG00000052695	1200	14	9822	3.50786	1	0.108336	27.3898
ZFIN_ANATOMY	blood vasculature	15	0.567108	0.0231086	ENSDARG00000005368, ENSDARG00000019253, ENSDARG00000033706, ENSDARG00000021225, ENSDARG00000058366, ENSDARG00000026751, ENSDARG00000024431, ENSDARG00000008867, ENSDARG00000015717, ENSDARG00000055678, ENSDARG00000008592, ENSDARG00000023963, ENSDARG00000033182, ENSDARG00000014091, ENSDARG00000071865	1200	65	9822	1.88885	1	0.118546	29.87
ZFIN_ANATOMY	heart rudiment	32	1.20983	0.0235853	ENSDARG00000018787, ENSDARG00000010018, ENSDARG00000077840, ENSDARG00000036987, ENSDARG00000027249, ENSDARG00000017821, ENSDARG00000054274, ENSDARG00000023963, ENSDARG00000011459, ENSDARG00000035323, ENSDARG00000024894, ENSDARG00000007818, ENSDARG00000070266, ENSDARG00000030176, ENSDARG00000043531, ENSDARG00000044059, ENSDARG00000055381, ENSDARG00000012824, ENSDARG00000003854, ENSDARG00000019920,…	1200	177	9822	1.47977	1	0.120038	30.3876
ZFIN_ANATOMY	blastodisc	9	0.340265	0.0240222	ENSDARG00000017164, ENSDARG00000057096, ENSDARG00000018968, ENSDARG00000070914, ENSDARG00000078904, ENSDARG00000061017, ENSDARG00000010792, ENSDARG00000037879, ENSDARG00000056986	1200	30	9822	2.4555	1	0.121316	30.8588
ZFIN_ANATOMY	anterior neural plate	5	0.189036	0.0252949	ENSDARG00000017058, ENSDARG00000058115, ENSDARG00000033999, ENSDARG00000014626, ENSDARG00000011235	1200	10	9822	4.0925	1	0.126537	32.2145
ZFIN_ANATOMY	presumptive rhombomere 6	5	0.189036	0.0252949	ENSDARG00000036231, ENSDARG00000056029, ENSDARG00000056783, ENSDARG00000006615, ENSDARG00000034893	1200	10	9822	4.0925	1	0.126537	32.2145
ZFIN_ANATOMY	anterior lateral line placode	5	0.189036	0.0252949	ENSDARG00000062236, ENSDARG00000061635, ENSDARG00000036051, ENSDARG00000056594, ENSDARG00000014522	1200	10	9822	4.0925	1	0.126537	32.2145
ZFIN_ANATOMY	epibranchial placode	5	0.189036	0.0252949	ENSDARG00000056130, ENSDARG00000011027, ENSDARG00000018303, ENSDARG00000071751, ENSDARG00000028148	1200	10	9822	4.0925	1	0.126537	32.2145
ZFIN_ANATOMY	periventricular grey zone	10	0.378072	0.0258286	ENSDARG00000001676, ENSDARG00000005453, ENSDARG00000031075, ENSDARG00000014927, ENSDARG00000069989, ENSDARG00000057013, ENSDARG00000069446, ENSDARG00000040841, ENSDARG00000055302, ENSDARG00000018788	1200	36	9822	2.27361	1	0.1282	32.7757
ZFIN_ANATOMY	dorsal thalamus	8	0.302457	0.0262546	ENSDARG00000032737, ENSDARG00000070173, ENSDARG00000005453, ENSDARG00000056130, ENSDARG00000031075, ENSDARG00000056594, ENSDARG00000027041, ENSDARG00000032714, ENSDARG00000057013, ENSDARG00000043643	1200	25	9822	2.6192	1	0.129336	33.2204
ZFIN_ANATOMY	optic cup	11	0.415879	0.0267981	ENSDARG00000013730, ENSDARG00000018492, ENSDARG00000070769, ENSDARG00000053855, ENSDARG00000031222, ENSDARG00000001910, ENSDARG00000028148, ENSDARG00000035563, ENSDARG00000054155, ENSDARG00000015266, ENSDARG00000012078	1200	42	9822	2.14369	1	0.130998	33.7839
ZFIN_ANATOMY	testis	35	1.32325	0.0275742	ENSDARG00000022689, ENSDARG00000059227, ENSDARG00000011166, ENSDARG00000014927, ENSDARG00000077765, ENSDARG00000002480, ENSDARG00000052654, ENSDARG00000055154, ENSDARG00000052150, ENSDARG00000017929, ENSDARG00000077329, ENSDARG00000016084, ENSDARG00000036171, ENSDARG00000030759, ENSDARG00000062581, ENSDARG00000023290, ENSDARG00000058058, ENSDARG00000032493, ENSDARG00000054155, ENSDARG00000042014,…	1200	200	9822	1.43237	1	0.133699	34.5808
ZFIN_ANATOMY	pallium	7	0.26465	0.0279368	ENSDARG00000032737, ENSDARG00000070173, ENSDARG00000004782, ENSDARG00000031075, ENSDARG00000011027, ENSDARG00000058115, ENSDARG00000032714, ENSDARG00000057013, ENSDARG00000018788	1200	20	9822	2.86475	1	0.134482	34.9499
ZFIN_ANATOMY	ball	7	0.26465	0.0279368	ENSDARG00000019253, ENSDARG00000054423, ENSDARG00000006019, ENSDARG00000055120, ENSDARG00000040295, ENSDARG00000016706, ENSDARG00000020364	1200	20	9822	2.86475	1	0.134482	34.9499
ZFIN_ANATOMY	glossopharyngeal ganglion	6	0.226843	0.0282287	ENSDARG00000031875, ENSDARG00000070537, ENSDARG00000056130, ENSDARG00000036344, ENSDARG00000071751, ENSDARG00000028148	1200	15	9822	3.274	1	0.134935	35.2458
ZFIN_ANATOMY	presumptive rhombomere 5	6	0.226843	0.0282287	ENSDARG00000036231, ENSDARG00000056029, ENSDARG00000006615, ENSDARG00000034893, ENSDARG00000042826, ENSDARG00000058379	1200	15	9822	3.274	1	0.134935	35.2458
ZFIN_ANATOMY	glomerular layer	6	0.226843	0.0282287	ENSDARG00000032737, ENSDARG00000070173, ENSDARG00000031075, ENSDARG00000036344, ENSDARG00000032714, ENSDARG00000057013, ENSDARG00000040841, ENSDARG00000018788	1200	15	9822	3.274	1	0.134935	35.2458
ZFIN_ANATOMY	olfactory bulb	20	0.756144	0.0292577	ENSDARG00000038729, ENSDARG00000032737, ENSDARG00000031075, ENSDARG00000011027, ENSDARG00000075158, ENSDARG00000057013, ENSDARG00000057598, ENSDARG00000023520, ENSDARG00000036548, ENSDARG00000070173, ENSDARG00000070537, ENSDARG00000005026, ENSDARG00000058115, ENSDARG00000030614, ENSDARG00000077329, ENSDARG00000007578, ENSDARG00000056101, ENSDARG00000032714, ENSDARG00000031756, ENSDARG00000062581,…	1200	99	9822	1.65354	1	0.138676	36.2787
ZFIN_ANATOMY	intestine	36	1.36106	0.0294536	ENSDARG00000020850, ENSDARG00000022689, ENSDARG00000013730, ENSDARG00000059227, ENSDARG00000011166, ENSDARG00000019260, ENSDARG00000056322, ENSDARG00000036239, ENSDARG00000071751, ENSDARG00000053684, ENSDARG00000017821, ENSDARG00000055154, ENSDARG00000070672, ENSDARG00000017929, ENSDARG00000023323, ENSDARG00000012788, ENSDARG00000036171, ENSDARG00000021494, ENSDARG00000033382, ENSDARG00000023290,…	1200	208	9822	1.41663	1	0.138669	36.4735
ZFIN_ANATOMY	retinal ganglion cell	8	0.302457	0.0322582	ENSDARG00000032737, ENSDARG00000070173, ENSDARG00000031075, ENSDARG00000071501, ENSDARG00000032714, ENSDARG00000057013, ENSDARG00000055559, ENSDARG00000078366, ENSDARG00000014181, ENSDARG00000014891, ENSDARG00000012078	1200	26	9822	2.51846	1	0.150086	39.2031
ZFIN_ANATOMY	axial mesoderm	14	0.529301	0.034229	ENSDARG00000021032, ENSDARG00000009905, ENSDARG00000020053, ENSDARG00000045694, ENSDARG00000018303, ENSDARG00000019920, ENSDARG00000021201, ENSDARG00000040299, ENSDARG00000040815, ENSDARG00000056995, ENSDARG00000014018, ENSDARG00000003411, ENSDARG00000056986, ENSDARG00000068965	1200	62	9822	1.84823	1	0.15766	41.0552
ZFIN_ANATOMY	facial ganglion	7	0.26465	0.0351911	ENSDARG00000031875, ENSDARG00000070537, ENSDARG00000056130, ENSDARG00000057013, ENSDARG00000071751, ENSDARG00000028148, ENSDARG00000014522	1200	21	9822	2.72833	1	0.160799	41.9401
ZFIN_ANATOMY	presumptive segmental plate	12	0.453686	0.0358657	ENSDARG00000013576, ENSDARG00000039070, ENSDARG00000020298, ENSDARG00000078680, ENSDARG00000007329, ENSDARG00000057813, ENSDARG00000006514, ENSDARG00000022934, ENSDARG00000002336, ENSDARG00000056995, ENSDARG00000027589, ENSDARG00000012078	1200	50	9822	1.9644	1	0.162676	42.5532
ZFIN_ANATOMY	non neural ectoderm	5	0.189036	0.0359871	ENSDARG00000040606, ENSDARG00000059327, ENSDARG00000041430, ENSDARG00000016526, ENSDARG00000014626	1200	11	9822	3.72045	1	0.162206	42.6628
ZFIN_ANATOMY	pronephric proximal straight tubule	5	0.189036	0.0359871	ENSDARG00000013575, ENSDARG00000013730, ENSDARG00000005112, ENSDARG00000028148, ENSDARG00000013871	1200	11	9822	3.72045	1	0.162206	42.6628
ZFIN_ANATOMY	pronephric proximal convoluted tubule	5	0.189036	0.0359871	ENSDARG00000013730, ENSDARG00000005112, ENSDARG00000029832, ENSDARG00000028148, ENSDARG00000013871	1200	11	9822	3.72045	1	0.162206	42.6628
ZFIN_ANATOMY	anterior lateral line ganglion	6	0.226843	0.0370429	ENSDARG00000032737, ENSDARG00000070173, ENSDARG00000070537, ENSDARG00000056130, ENSDARG00000019231, ENSDARG00000032714, ENSDARG00000057013, ENSDARG00000074347	1200	16	9822	3.06937	1	0.165635	43.6085
ZFIN_ANATOMY	primary neuron	17	0.642722	0.0375664	ENSDARG00000074057, ENSDARG00000005368, ENSDARG00000015050, ENSDARG00000056130, ENSDARG00000035904, ENSDARG00000004232, ENSDARG00000024431, ENSDARG00000018787, ENSDARG00000010878, ENSDARG00000040216, ENSDARG00000002336, ENSDARG00000071418, ENSDARG00000012684, ENSDARG00000044774, ENSDARG00000011459, ENSDARG00000028148, ENSDARG00000058379, ENSDARG00000058221	1200	82	9822	1.69689	1	0.166815	44.072
ZFIN_ANATOMY	sympathetic chain ganglion	3	0.113422	0.0410424	ENSDARG00000070537, ENSDARG00000036344, ENSDARG00000057013	1200	3	9822	8.185	1	0.180005	47.0603
ZFIN_ANATOMY	CiA	3	0.113422	0.0410424	ENSDARG00000057936, ENSDARG00000015073, ENSDARG00000014018	1200	3	9822	8.185	1	0.180005	47.0603
ZFIN_ANATOMY	digestive system	9	0.340265	0.0410699	ENSDARG00000017219, ENSDARG00000077329, ENSDARG00000012788, ENSDARG00000021140, ENSDARG00000078366, ENSDARG00000003411, ENSDARG00000077710, ENSDARG00000026799, ENSDARG00000012972, ENSDARG00000014891, ENSDARG00000029252	1200	33	9822	2.23227	1	0.179072	47.0833
ZFIN_ANATOMY	pharyngeal arch 3-7	9	0.340265	0.0410699	ENSDARG00000007407, ENSDARG00000004930, ENSDARG00000036231, ENSDARG00000043317, ENSDARG00000040111, ENSDARG00000033999, ENSDARG00000077121, ENSDARG00000003293, ENSDARG00000077473	1200	33	9822	2.23227	1	0.179072	47.0833
ZFIN_ANATOMY	cleithrum	14	0.529301	0.0431204	ENSDARG00000057286, ENSDARG00000004173, ENSDARG00000004261, ENSDARG00000040432, ENSDARG00000019949, ENSDARG00000077121, ENSDARG00000041430, ENSDARG00000008403, ENSDARG00000015088, ENSDARG00000056181, ENSDARG00000026165, ENSDARG00000004311, ENSDARG00000010785, ENSDARG00000007494	1200	64	9822	1.79047	1	0.186224	48.7748
ZFIN_ANATOMY	EVL	31	1.17202	0.0433558	ENSDARG00000023472, ENSDARG00000012450, ENSDARG00000070787, ENSDARG00000037012, ENSDARG00000020893, ENSDARG00000007173, ENSDARG00000040543, ENSDARG00000053684, ENSDARG00000063572, ENSDARG00000005675, ENSDARG00000035329, ENSDARG00000004256, ENSDARG00000007693, ENSDARG00000021225, ENSDARG00000033706, ENSDARG00000058366, ENSDARG00000009905, ENSDARG00000058371, ENSDARG00000038792, ENSDARG00000043211,…	1200	179	9822	1.41751	1	0.186093	48.9657
ZFIN_ANATOMY	posterior pronephric duct	4	0.151229	0.043482	ENSDARG00000005112, ENSDARG00000016526, ENSDARG00000028148, ENSDARG00000060808	1200	7	9822	4.67714	1	0.185534	49.0678
ZFIN_ANATOMY	optic fissure	4	0.151229	0.043482	ENSDARG00000018492, ENSDARG00000028148, ENSDARG00000035563, ENSDARG00000039576	1200	7	9822	4.67714	1	0.185534	49.0678
ZFIN_ANATOMY	granular eminence	4	0.151229	0.043482	ENSDARG00000016480, ENSDARG00000031075, ENSDARG00000057013, ENSDARG00000009922	1200	7	9822	4.67714	1	0.185534	49.0678
ZFIN_ANATOMY	post-vent region	16	0.604915	0.0436739	ENSDARG00000017058, ENSDARG00000035904, ENSDARG00000011027, ENSDARG00000009905, ENSDARG00000019231, ENSDARG00000022280, ENSDARG00000041430, ENSDARG00000007407, ENSDARG00000038429, ENSDARG00000078904, ENSDARG00000055991, ENSDARG00000005762, ENSDARG00000060022, ENSDARG00000044422, ENSDARG00000056995, ENSDARG00000014626	1200	77	9822	1.70078	1	0.18524	49.2227
ZFIN_ANATOMY	peripheral olfactory organ	69	2.6087	0.0457906	ENSDARG00000074057, ENSDARG00000015050, ENSDARG00000018281, ENSDARG00000004078, ENSDARG00000070787, ENSDARG00000037012, ENSDARG00000013443, ENSDARG00000006514, ENSDARG00000043643, ENSDARG00000040543, ENSDARG00000070538, ENSDARG00000019702, ENSDARG00000011459, ENSDARG00000061970, ENSDARG00000033443, ENSDARG00000030961, ENSDARG00000054186, ENSDARG00000035423, ENSDARG00000005185, ENSDARG00000058366,…	1200	457	9822	1.23581	1	0.192402	50.9018
ZFIN_ANATOMY	olfactory epithelium	12	0.453686	0.046353	ENSDARG00000038729, ENSDARG00000036344, ENSDARG00000077840, ENSDARG00000057013, ENSDARG00000013014, ENSDARG00000078366, ENSDARG00000031983, ENSDARG00000014891, ENSDARG00000004830, ENSDARG00000057598, ENSDARG00000070360, ENSDARG00000012078, ENSDARG00000011235	1200	52	9822	1.88885	1	0.193493	51.3392
ZFIN_ANATOMY	Purkinje cell	6	0.226843	0.0473642	ENSDARG00000056181, ENSDARG00000019702, ENSDARG00000040841, ENSDARG00000055302, ENSDARG00000014018, ENSDARG00000018788	1200	17	9822	2.88882	1	0.196277	52.1163
ZFIN_ANATOMY	vagal ganglion 1	6	0.226843	0.0473642	ENSDARG00000031875, ENSDARG00000056130, ENSDARG00000031075, ENSDARG00000057013, ENSDARG00000071751, ENSDARG00000028148	1200	17	9822	2.88882	1	0.196277	52.1163
ZFIN_ANATOMY	renal system	6	0.226843	0.0473642	ENSDARG00000054186, ENSDARG00000020850, ENSDARG00000038729, ENSDARG00000052856, ENSDARG00000012972, ENSDARG00000057598	1200	17	9822	2.88882	1	0.196277	52.1163
ZFIN_ANATOMY	liver primordium	6	0.226843	0.0473642	ENSDARG00000012044, ENSDARG00000068572, ENSDARG00000012788, ENSDARG00000035759, ENSDARG00000018902, ENSDARG00000007723	1200	17	9822	2.88882	1	0.196277	52.1163
ZFIN_ANATOMY	statoacoustic (VIII) ganglion	9	0.340265	0.0481787	ENSDARG00000032737, ENSDARG00000001785, ENSDARG00000070173, ENSDARG00000036051, ENSDARG00000056130, ENSDARG00000056594, ENSDARG00000036344, ENSDARG00000032714, ENSDARG00000071751, ENSDARG00000011273, ENSDARG00000014522	1200	34	9822	2.16662	1	0.198281	52.7339
ZFIN_ANATOMY	posterior lateral plate mesoderm	10	0.378072	0.0482632	ENSDARG00000017821, ENSDARG00000024894, ENSDARG00000055991, ENSDARG00000038792, ENSDARG00000018303, ENSDARG00000059327, ENSDARG00000002795, ENSDARG00000035997, ENSDARG00000036074, ENSDARG00000015717	1200	40	9822	2.04625	1	0.197523	52.7975
ZFIN_ANATOMY	epidermis	56	2.1172	0.048936	ENSDARG00000023472, ENSDARG00000041065, ENSDARG00000070787, ENSDARG00000006514, ENSDARG00000040543, ENSDARG00000036279, ENSDARG00000020000, ENSDARG00000052279, ENSDARG00000007693, ENSDARG00000019253, ENSDARG00000035622, ENSDARG00000069989, ENSDARG00000039490, ENSDARG00000033999, ENSDARG00000040432, ENSDARG00000012824, ENSDARG00000019949, ENSDARG00000041430, ENSDARG00000019808, ENSDARG00000003449,…	1200	362	9822	1.26619	1	0.198967	53.3014
ZFIN_ANATOMY	liver	124	4.68809	0.0496128	ENSDARG00000008937, ENSDARG00000012450, ENSDARG00000051746, ENSDARG00000059227, ENSDARG00000006615, ENSDARG00000053684, ENSDARG00000052654, ENSDARG00000005754, ENSDARG00000036171, ENSDARG00000030759, ENSDARG00000010267, ENSDARG00000036074, ENSDARG00000051890, ENSDARG00000019253, ENSDARG00000005185, ENSDARG00000051939, ENSDARG00000017864, ENSDARG00000034434, ENSDARG00000007407, ENSDARG00000076810,…	1200	877	9822	1.15729	1	0.200408	53.8033
ZFIN_ANATOMY	pronephric duct	84	3.1758	0.0538354	ENSDARG00000074057, ENSDARG00000015050, ENSDARG00000018281, ENSDARG00000004861, ENSDARG00000070787, ENSDARG00000006615, ENSDARG00000005897, ENSDARG00000005526, ENSDARG00000053684, ENSDARG00000070537, ENSDARG00000052279, ENSDARG00000036107, ENSDARG00000030961, ENSDARG00000010267, ENSDARG00000036074, ENSDARG00000038703, ENSDARG00000035423, ENSDARG00000027992, ENSDARG00000021225, ENSDARG00000054031,…	1200	574	9822	1.1978	1	0.214769	56.822
ZFIN_ANATOMY	intestinal bulb	35	1.32325	0.0569296	ENSDARG00000012450, ENSDARG00000013056, ENSDARG00000059227, ENSDARG00000035559, ENSDARG00000019260, ENSDARG00000052654, ENSDARG00000053684, ENSDARG00000017821, ENSDARG00000019496, ENSDARG00000052712, ENSDARG00000052279, ENSDARG00000063626, ENSDARG00000021494, ENSDARG00000033170, ENSDARG00000019228, ENSDARG00000010267, ENSDARG00000023290, ENSDARG00000013871, ENSDARG00000036074, ENSDARG00000019332,…	1200	212	9822	1.3513	1	0.224753	58.916
ZFIN_ANATOMY	oocyte	12	0.453686	0.0587558	ENSDARG00000018460, ENSDARG00000026801, ENSDARG00000022280, ENSDARG00000042502, ENSDARG00000054374, ENSDARG00000037995, ENSDARG00000016084, ENSDARG00000033382, ENSDARG00000044056, ENSDARG00000058379, ENSDARG00000077710, ENSDARG00000039412	1200	54	9822	1.81889	1	0.230062	60.107
ZFIN_ANATOMY	cranial neural crest	6	0.226843	0.0592176	ENSDARG00000007407, ENSDARG00000070360, ENSDARG00000021032, ENSDARG00000005762, ENSDARG00000042826, ENSDARG00000060808	1200	18	9822	2.72833	1	0.230506	60.403
ZFIN_ANATOMY	extension	6	0.226843	0.0592176	ENSDARG00000006019, ENSDARG00000055120, ENSDARG00000040295, ENSDARG00000016706, ENSDARG00000020956, ENSDARG00000020364	1200	18	9822	2.72833	1	0.230506	60.403
ZFIN_ANATOMY	heart tube	33	1.24764	0.0613727	ENSDARG00000041065, ENSDARG00000022995, ENSDARG00000018787, ENSDARG00000056322, ENSDARG00000077840, ENSDARG00000018025, ENSDARG00000017821, ENSDARG00000023963, ENSDARG00000011459, ENSDARG00000036107, ENSDARG00000035323, ENSDARG00000021455, ENSDARG00000036371, ENSDARG00000024894, ENSDARG00000030176, ENSDARG00000043531, ENSDARG00000044059, ENSDARG00000012387, ENSDARG00000041430, ENSDARG00000003854,…	1200	199	9822	1.35731	1	0.236839	61.7574
ZFIN_ANATOMY	pronephric distal late tubule	4	0.151229	0.0633895	ENSDARG00000005112, ENSDARG00000016526, ENSDARG00000028148, ENSDARG00000060808	1200	8	9822	4.0925	1	0.24259	62.9857
ZFIN_ANATOMY	presumptive rhombomere 3	5	0.189036	0.0640159	ENSDARG00000071418, ENSDARG00000056029, ENSDARG00000052947, ENSDARG00000077121, ENSDARG00000042826	1200	13	9822	3.14808	1	0.243517	63.3596
ZFIN_ANATOMY	forebrain neural plate	5	0.189036	0.0640159	ENSDARG00000058011, ENSDARG00000059337, ENSDARG00000033999, ENSDARG00000074347, ENSDARG00000011235	1200	13	9822	3.14808	1	0.243517	63.3596
ZFIN_ANATOMY	muscle pioneer	9	0.340265	0.0646735	ENSDARG00000012684, ENSDARG00000014358, ENSDARG00000043531, ENSDARG00000010785, ENSDARG00000012796, ENSDARG00000015073, ENSDARG00000004256, ENSDARG00000014321, ENSDARG00000023290	1200	36	9822	2.04625	1	0.24454	63.7483
ZFIN_ANATOMY	floor plate	33	1.24764	0.0648783	ENSDARG00000010018, ENSDARG00000071497, ENSDARG00000020000, ENSDARG00000058011, ENSDARG00000018921, ENSDARG00000025465, ENSDARG00000014358, ENSDARG00000023963, ENSDARG00000026165, ENSDARG00000034268, ENSDARG00000052550, ENSDARG00000013575, ENSDARG00000058366, ENSDARG00000040346, ENSDARG00000004736, ENSDARG00000021032, ENSDARG00000004261, ENSDARG00000044059, ENSDARG00000022280, ENSDARG00000055100,…	1200	200	9822	1.35052	1	0.244026	63.8686
ZFIN_ANATOMY	pancreatic bud	20	0.756144	0.0682109	ENSDARG00000038703, ENSDARG00000057724, ENSDARG00000024006, ENSDARG00000071501, ENSDARG00000022280, ENSDARG00000044075, ENSDARG00000018303, ENSDARG00000035759, ENSDARG00000000551, ENSDARG00000077176, ENSDARG00000031317, ENSDARG00000070360, ENSDARG00000056160, ENSDARG00000058115, ENSDARG00000017880, ENSDARG00000063626, ENSDARG00000012788, ENSDARG00000036107, ENSDARG00000017728, ENSDARG00000017659	1200	109	9822	1.50183	1	0.253958	65.7742
ZFIN_ANATOMY	pancreas primordium	14	0.529301	0.0720973	ENSDARG00000074057, ENSDARG00000057724, ENSDARG00000015050, ENSDARG00000024006, ENSDARG00000019302, ENSDARG00000006615, ENSDARG00000000551, ENSDARG00000058011, ENSDARG00000031317, ENSDARG00000070360, ENSDARG00000018921, ENSDARG00000056160, ENSDARG00000017880, ENSDARG00000012788, ENSDARG00000018259	1200	69	9822	1.66072	1	0.265498	67.8777
ZFIN_ANATOMY	whole organism	470	17.7694	0.0740275	ENSDARG00000014259, ENSDARG00000041065, ENSDARG00000008937, ENSDARG00000004173, ENSDARG00000011594, ENSDARG00000077818, ENSDARG00000043643, ENSDARG00000052649, ENSDARG00000052654, ENSDARG00000001785, ENSDARG00000055232, ENSDARG00000061454, ENSDARG00000015314, ENSDARG00000013997, ENSDARG00000074617, ENSDARG00000033443, ENSDARG00000005941, ENSDARG00000076148, ENSDARG00000043746, ENSDARG00000056491,…	1200	3653	9822	1.05309	1	0.270486	68.877
ZFIN_ANATOMY	gill	41	1.55009	0.0747484	ENSDARG00000022689, ENSDARG00000013730, ENSDARG00000079266, ENSDARG00000051746, ENSDARG00000059227, ENSDARG00000014927, ENSDARG00000011166, ENSDARG00000035559, ENSDARG00000040841, ENSDARG00000012513, ENSDARG00000078366, ENSDARG00000002600, ENSDARG00000057598, ENSDARG00000014891, ENSDARG00000055154, ENSDARG00000003203, ENSDARG00000014496, ENSDARG00000017929, ENSDARG00000053855, ENSDARG00000077329,…	1200	261	9822	1.28577	1	0.271524	69.2427
ZFIN_ANATOMY	Muller cell	3	0.113422	0.0754877	ENSDARG00000056130, ENSDARG00000012504, ENSDARG00000011166	1200	4	9822	6.13875	1	0.27261	69.6136
ZFIN_ANATOMY	adenohypophyseal placode	7	0.26465	0.0755562	ENSDARG00000014259, ENSDARG00000038386, ENSDARG00000020219, ENSDARG00000004232, ENSDARG00000038185, ENSDARG00000001912, ENSDARG00000029766	1200	25	9822	2.2918	1	0.271554	69.6477
ZFIN_ANATOMY	atrioventricular canal	5	0.189036	0.0812747	ENSDARG00000041065, ENSDARG00000006120, ENSDARG00000006615, ENSDARG00000078680, ENSDARG00000018025	1200	14	9822	2.92321	1	0.288229	72.3756
ZFIN_ANATOMY	granular layer valvula cerebelli	5	0.189036	0.0812747	ENSDARG00000016480, ENSDARG00000077329, ENSDARG00000062581, ENSDARG00000077710, ENSDARG00000018788	1200	14	9822	2.92321	1	0.288229	72.3756
ZFIN_ANATOMY	chordo neural hinge	9	0.340265	0.08428	ENSDARG00000015088, ENSDARG00000008807, ENSDARG00000035622, ENSDARG00000056594, ENSDARG00000014358, ENSDARG00000052947, ENSDARG00000003449, ENSDARG00000044688, ENSDARG00000074319	1200	38	9822	1.93855	1	0.296172	73.7156
ZFIN_ANATOMY	proctodeum	14	0.529301	0.0865659	ENSDARG00000013056, ENSDARG00000055381, ENSDARG00000033999, ENSDARG00000014181, ENSDARG00000006514, ENSDARG00000040543, ENSDARG00000035329, ENSDARG00000043317, ENSDARG00000011459, ENSDARG00000030087, ENSDARG00000005645, ENSDARG00000028148, ENSDARG00000014626, ENSDARG00000058693	1200	71	9822	1.61394	1	0.301793	74.694
ZFIN_ANATOMY	medial octavolateralis nucleus	4	0.151229	0.0866981	ENSDARG00000005453, ENSDARG00000057013, ENSDARG00000040841, ENSDARG00000055302	1200	9	9822	3.63778	1	0.300843	74.7495
ZFIN_ANATOMY	granular layer corpus cerebelli	6	0.226843	0.0874901	ENSDARG00000056181, ENSDARG00000016480, ENSDARG00000077329, ENSDARG00000062581, ENSDARG00000077710, ENSDARG00000018788	1200	20	9822	2.4555	1	0.301884	75.0798
ZFIN_ANATOMY	torus semicircularis	6	0.226843	0.0874901	ENSDARG00000005453, ENSDARG00000031075, ENSDARG00000014927, ENSDARG00000022525, ENSDARG00000057013, ENSDARG00000009922	1200	20	9822	2.4555	1	0.301884	75.0798
ZFIN_ANATOMY	ventral thalamus	7	0.26465	0.0885456	ENSDARG00000032737, ENSDARG00000057936, ENSDARG00000070173, ENSDARG00000058011, ENSDARG00000030703, ENSDARG00000031075, ENSDARG00000032714, ENSDARG00000057013, ENSDARG00000043643	1200	26	9822	2.20365	1	0.303702	75.5137
ZFIN_ANATOMY	swim bladder	17	0.642722	0.0972541	ENSDARG00000041065, ENSDARG00000022280, ENSDARG00000035127, ENSDARG00000036987, ENSDARG00000040841, ENSDARG00000014181, ENSDARG00000027589, ENSDARG00000017696, ENSDARG00000018460, ENSDARG00000043170, ENSDARG00000056029, ENSDARG00000019702, ENSDARG00000052150, ENSDARG00000017929, ENSDARG00000012788, ENSDARG00000036171, ENSDARG00000077710	1200	93	9822	1.49618	1	0.327899	78.8336

## Sheet: Mxtx2_ONLY_ANAT
Anatomical annotation analysis of genes with Mxtx2 ChIP-seq peaks, but not Mixl1, Nanog or Pou5f3 ChIP-seq peaks (nearest TSS ±100kb) using DAVID
Category	Term	Count	%	PValue	Genes	List Total	Pop Hits	Pop Total	Fold Enrichment	Bonferroni	Benjamini	FDR
ZFIN_ANATOMY	YSL	39	4.58824	2.66326e-06	ENSDARG00000012450, ENSDARG00000006019, ENSDARG00000059227, ENSDARG00000037012, ENSDARG00000007347, ENSDARG00000008403, ENSDARG00000029832, ENSDARG00000007383, ENSDARG00000077176, ENSDARG00000054423, ENSDARG00000044809, ENSDARG00000012076, ENSDARG00000033170, ENSDARG00000056640, ENSDARG00000034852, ENSDARG00000031616, ENSDARG00000010680, ENSDARG00000026236, ENSDARG00000042688, ENSDARG00000035904,…	321	524	9822	2.27734	0.0010807	0.0010807	0.00372271
ZFIN_ANATOMY	retinal neural layer	5	0.588235	0.00508199	ENSDARG00000004451, ENSDARG00000012504, ENSDARG00000062581, ENSDARG00000054155, ENSDARG00000079015	321	22	9822	6.95412	0.873631	0.644516	6.87417
ZFIN_ANATOMY	ovary	18	2.11765	0.00618848	ENSDARG00000008363, ENSDARG00000008912, ENSDARG00000059227, ENSDARG00000077765, ENSDARG00000044056, ENSDARG00000002480, ENSDARG00000053136, ENSDARG00000034434, ENSDARG00000055154, ENSDARG00000008807, ENSDARG00000044924, ENSDARG00000054181, ENSDARG00000043443, ENSDARG00000030759, ENSDARG00000062581, ENSDARG00000023290, ENSDARG00000058058, ENSDARG00000054155	321	266	9822	2.07055	0.919567	0.568337	8.31149
ZFIN_ANATOMY	trigeminal placode	14	1.64706	0.00812748	ENSDARG00000024006, ENSDARG00000061635, ENSDARG00000035904, ENSDARG00000002255, ENSDARG00000057013, ENSDARG00000026882, ENSDARG00000015088, ENSDARG00000040917, ENSDARG00000077256, ENSDARG00000070537, ENSDARG00000030832, ENSDARG00000058868, ENSDARG00000003695, ENSDARG00000012306	321	187	9822	2.29077	0.963602	0.563213	10.7807
ZFIN_ANATOMY	heart	26	3.05882	0.00923389	ENSDARG00000005368, ENSDARG00000079266, ENSDARG00000059227, ENSDARG00000022995, ENSDARG00000002249, ENSDARG00000055154, ENSDARG00000007534, ENSDARG00000014496, ENSDARG00000023963, ENSDARG00000036107, ENSDARG00000030759, ENSDARG00000062581, ENSDARG00000023290, ENSDARG00000038729, ENSDARG00000036371, ENSDARG00000008363, ENSDARG00000019253, ENSDARG00000030176, ENSDARG00000003854, ENSDARG00000044056,…	321	464	9822	1.71455	0.976864	0.529178	12.1618
ZFIN_ANATOMY	testis	14	1.64706	0.0137779	ENSDARG00000042014, ENSDARG00000014927, ENSDARG00000059227, ENSDARG00000077765, ENSDARG00000044056, ENSDARG00000002480, ENSDARG00000055154, ENSDARG00000044924, ENSDARG00000030759, ENSDARG00000043443, ENSDARG00000023290, ENSDARG00000062581, ENSDARG00000058058, ENSDARG00000054155	321	200	9822	2.14187	0.996421	0.608898	17.6285
ZFIN_ANATOMY	hindbrain	51	6	0.0235851	ENSDARG00000009563, ENSDARG00000057649, ENSDARG00000003989, ENSDARG00000006615, ENSDARG00000037012, ENSDARG00000077176, ENSDARG00000070537, ENSDARG00000058868, ENSDARG00000003695, ENSDARG00000061970, ENSDARG00000036107, ENSDARG00000037618, ENSDARG00000023290, ENSDARG00000035904, ENSDARG00000044075, ENSDARG00000070475, ENSDARG00000038882, ENSDARG00000004451, ENSDARG00000015088, ENSDARG00000045066,…	321	1163	9822	1.34179	0.999938	0.749508	28.3681
ZFIN_ANATOMY	integument	11	1.29412	0.0312808	ENSDARG00000055154, ENSDARG00000038729, ENSDARG00000036117, ENSDARG00000035904, ENSDARG00000014496, ENSDARG00000057992, ENSDARG00000043443, ENSDARG00000053136, ENSDARG00000023290, ENSDARG00000026799, ENSDARG00000002981	321	156	9822	2.15756	0.999998	0.800683	35.8686
ZFIN_ANATOMY	intestinal bulb	13	1.52941	0.0445355	ENSDARG00000016357, ENSDARG00000062132, ENSDARG00000012450, ENSDARG00000059227, ENSDARG00000039490, ENSDARG00000016598, ENSDARG00000035544, ENSDARG00000033170, ENSDARG00000020387, ENSDARG00000020956, ENSDARG00000023290, ENSDARG00000031014, ENSDARG00000013871	321	212	9822	1.8763	1	0.871927	47.1027
ZFIN_ANATOMY	brain	44	5.17647	0.050826	ENSDARG00000079266, ENSDARG00000012450, ENSDARG00000006636, ENSDARG00000014927, ENSDARG00000057625, ENSDARG00000027141, ENSDARG00000026882, ENSDARG00000055154, ENSDARG00000077226, ENSDARG00000007534, ENSDARG00000016480, ENSDARG00000024865, ENSDARG00000054274, ENSDARG00000014496, ENSDARG00000040031, ENSDARG00000042826, ENSDARG00000062581, ENSDARG00000023290, ENSDARG00000026799, ENSDARG00000054155,…	321	1030	9822	1.3071	1	0.879707	51.7682
ZFIN_ANATOMY	habenula	6	0.705882	0.0569445	ENSDARG00000068731, ENSDARG00000057013, ENSDARG00000054181, ENSDARG00000012306, ENSDARG00000071865, ENSDARG00000055183	321	64	9822	2.86857	1	0.885133	55.9369
ZFIN_ANATOMY	blood vasculature	6	0.705882	0.0601225	ENSDARG00000005368, ENSDARG00000019253, ENSDARG00000023963, ENSDARG00000008867, ENSDARG00000071865, ENSDARG00000015717	321	65	9822	2.82444	1	0.877281	57.9678
ZFIN_ANATOMY	ventral telencephalon	5	0.588235	0.0619021	ENSDARG00000004782, ENSDARG00000014927, ENSDARG00000057013, ENSDARG00000054155, ENSDARG00000055183	321	46	9822	3.32588	1	0.864079	59.0667
ZFIN_ANATOMY	corpus mamillare	3	0.352941	0.0651403	ENSDARG00000014927, ENSDARG00000057013, ENSDARG00000062581	321	13	9822	7.06111	1	0.85821	60.9981
ZFIN_ANATOMY	amacrine cell	4	0.470588	0.0728222	ENSDARG00000057017, ENSDARG00000057013, ENSDARG00000055559, ENSDARG00000054181	321	30	9822	4.07975	1	0.870815	65.2467
ZFIN_ANATOMY	retinal ganglion cell layer	16	1.88235	0.0801176	ENSDARG00000057649, ENSDARG00000002255, ENSDARG00000057013, ENSDARG00000070543, ENSDARG00000044954, ENSDARG00000026882, ENSDARG00000077226, ENSDARG00000053248, ENSDARG00000001676, ENSDARG00000030832, ENSDARG00000058868, ENSDARG00000002498, ENSDARG00000012138, ENSDARG00000007578, ENSDARG00000012306, ENSDARG00000054155	321	309	9822	1.58437	1	0.879855	68.88
ZFIN_ANATOMY	retinal inner nuclear layer	12	1.41176	0.0840827	ENSDARG00000028017, ENSDARG00000077226, ENSDARG00000001676, ENSDARG00000057017, ENSDARG00000058868, ENSDARG00000028485, ENSDARG00000002255, ENSDARG00000002498, ENSDARG00000012138, ENSDARG00000007578, ENSDARG00000057013, ENSDARG00000054181	321	211	9822	1.74018	1	0.877245	70.7035
ZFIN_ANATOMY	sympathetic chain ganglion	2	0.235294	0.0945993	ENSDARG00000070537, ENSDARG00000057013	321	3	9822	20.3988	1	0.893703	75.0708

[truncated: 10 more sheets: Mxtx2_TOTAL_FUNC, Mxtx2_ONLY_FUNC, Nanog_TOTAL_ANAT, Nanog_ONLY_ANAT, Nanog_TOTAL_FUNC, Nanog_ONLY_FUNC, Pou5f3_TOTAL_ANAT, Pou5f3_ONLY_ANAT, Pou5f3_TOTAL_FUNC, Pou5f3_ONLY_FUNC]
