# Supplementary material for: In Vivo Regulation of the Zebrafish Endoderm Progenitor Niche by T-Box Transcription Factors
Source: Cell Rep. 2017 Jun 27;19(13):2782–95. doi: 10.1016/j.celrep.2017.06.011 (PMC5494305; doi:10.1016/j.celrep.2017.06.011)
Supplement: Data S6. Microarray Data Analysis of Wild-Type versus ta;tbx16 Double Morphants at Shield Stage, and List of 20 Genes from Leading Edge Analysis Highlighted in Figure 6H [file mmc7.xlsx]

## Sheet: shield-array-ENSDARG.txt
geneID	Name	Probe ID	M	A	t	P.Value	B
ENSDARG00000054741	prkg2	A_15_P146616	7.86408	7.55544	55.4901	3.81e-17	18.9311
ENSDARG00000060622	si:ch211-267e7.2	A_15_P427685	5.44422	6.99951	32.0795	5.33e-14	17.1293
ENSDARG00000034541	tgfbr2	A_15_P110360	8.00966	8.04351	24.3893	1.93e-12	15.5912
ENSDARG00000034777	txn2	A_15_P118951	3.73979	9.99296	19.9733	2.59e-11	14.1646
ENSDARG00000069019	CABZ01049540.1	A_15_P400325	3.78765	6.53006	18.7712	5.76e-11	13.6706
ENSDARG00000017078	mespaa	A_15_P116279	3.58754	7.33387	16.4805	3.04e-10	12.5634
ENSDARG00000006939	tbx6l	A_15_P168831	2.49464	9.70424	12.5004	9.78e-09	9.94626
ENSDARG00000037002	zgc:152968	A_15_P139631	2.93263	7.85841	12.4227	1.06e-08	9.88404
ENSDARG00000022122	cdkal1	A_15_P153796	3.86647	9.06027	12.1132	1.44e-08	9.63092
ENSDARG00000010085	p4ha2	A_15_P140051	1.54868	9.85363	10.144	1.23e-07	7.81243
ENSDARG00000039225	vps13a	A_15_P190036	2.58093	8.39957	9.58548	2.4e-07	7.22312
ENSDARG00000074050	efnb2b	A_15_P120289	1.54532	10.0273	9.56988	2.45e-07	7.20615
ENSDARG00000003783	EFNB2 (2 of 3)	A_15_P120289	1.54532	10.0273	9.56988	2.45e-07	7.20615
ENSDARG00000094492	si:ch211-284e13.12	A_15_P146756	3.11242	6.47374	9.56312	2.47e-07	7.19879
ENSDARG00000006467	pcdh8	A_15_P148636	2.68004	8.17348	8.8986	5.71e-07	6.44778
ENSDARG00000054980	ebna1bp2	A_15_P134804	1.92521	10.8724	8.57388	8.74e-07	6.06059
ENSDARG00000061478	igf2bp1	A_15_P119852	3.49172	9.25756	8.2933	1.27e-06	5.71484
ENSDARG00000020219	dld	A_15_P285481	1.35196	7.35167	8.26865	1.32e-06	5.68396
ENSDARG00000058287	zgc:91844	A_15_P100038	1.2451	6.84866	8.17398	1.5e-06	5.56459
ENSDARG00000053493	aldh1a2	A_15_P103706	1.84987	8.91754	8.03911	1.81e-06	5.39237
ENSDARG00000006939	tbx6l	A_15_P107499	2.03642	8.71956	7.98182	1.96e-06	5.31846
ENSDARG00000059899	CR847944.3	A_15_P186221	4.56334	6.84682	7.26087	5.54e-06	4.34814
ENSDARG00000055100	cxcl12b	A_15_P195581	2.11988	9.46616	7.15099	6.53e-06	4.19354
ENSDARG00000019473	kirrel3l	A_15_P140491	1.09636	8.54518	7.07943	7.28e-06	4.09189
ENSDARG00000010085	p4ha2	A_15_P132671	1.50803	9.02491	7.04606	7.65e-06	4.04422
ENSDARG00000014722	her1	A_15_P102932	2.61217	8.26804	6.76574	1.18e-05	3.63711
ENSDARG00000007221	pbk	A_15_P109818	1.34366	8.40596	6.74729	1.21e-05	3.6099
ENSDARG00000055459	dlgap3	A_15_P193476	1.49281	6.48891	6.70467	1.29e-05	3.54682
ENSDARG00000075984	CABZ01061914.1	A_15_P177786	1.32365	7.35594	6.68669	1.33e-05	3.52013
ENSDARG00000007221	pbk	A_15_P115589	1.03958	9.62711	6.60353	1.52e-05	3.39602
ENSDARG00000012942	itgb5	A_15_P131366	1.08015	8.88651	6.52954	1.7e-05	3.28472
ENSDARG00000015554	zic2a	A_15_P151051	1.17531	8.51223	6.46179	1.9e-05	3.18204
ENSDARG00000093734	si:ch211-209a2.2	A_15_P147526	1.39864	6.89156	6.42227	2.02e-05	3.12182
ENSDARG00000053131	irak3	A_15_P159176	1.28274	7.43575	6.3143	2.4e-05	2.95606
ENSDARG00000026185	ccdc94	A_15_P114233	1.37562	8.81869	6.17524	3.01e-05	2.73988
ENSDARG00000054980	ebna1bp2	A_15_P367265	1.71077	10.1139	6.14387	3.17e-05	2.69071
ENSDARG00000044341	CHST7	A_15_P185731	1.11822	6.34215	6.00636	3.98e-05	2.47332
ENSDARG00000057890	TTC31	A_15_P197176	1.32468	10.909	5.91367	4.64e-05	2.32512
ENSDARG00000055100	cxcl12b	A_15_P111273	1.90246	8.24678	5.78162	5.79e-05	2.11171
ENSDARG00000058818	rbm38	A_15_P109970	1.21177	10.5627	5.78	5.81e-05	2.10907
ENSDARG00000031720	clstn1	A_15_P207381	0.911146	10.9406	5.6362	7.42e-05	1.87359
ENSDARG00000042159	RFESD (1 of 2)	A_15_P189736	1.05072	12.9983	5.52689	8.95e-05	1.69248
ENSDARG00000077126	snrnp70	A_15_P187596	0.925426	12.4396	5.50002	9.37e-05	1.64768
ENSDARG00000009844	DUSP23 (2 of 2)	A_15_P117317	0.855045	5.86271	5.4687	9.89e-05	1.59531
ENSDARG00000070084	phf10	A_15_P208696	0.868001	9.16753	5.33496	0.000124853	1.37012
ENSDARG00000044622	POLQ	A_15_P109256	1.24684	6.7602	5.32584	0.000126862	1.35467
ENSDARG00000063474	arfgef1	A_15_P156486	0.968695	8.44063	5.30171	0.000132342	1.31373
ENSDARG00000039211	zgc:77439	A_15_P116712	0.858366	6.03229	5.23368	0.000149166	1.19783
ENSDARG00000091481	foxc1a	A_15_P114985	1.31075	7.73784	5.13003	0.000179216	1.01998
ENSDARG00000055100	cxcl12b	A_15_P103892	1.41131	9.00077	5.06871	0.000199907	0.914038
ENSDARG00000004363	lhfp	A_15_P120888	0.987733	7.36228	4.95506	0.000245098	0.716322
ENSDARG00000069438	neurla	A_15_P188311	0.86954	6.35817	4.949	0.000247791	0.70572
ENSDARG00000012942	itgb5	A_15_P161756	0.892066	8.36703	4.94725	0.000248573	0.702658
ENSDARG00000039806	ntlb	A_15_P196951	1.13037	7.53866	4.94104	0.000251368	0.691808
ENSDARG00000063097	SCUBE1	A_15_P159311	0.732003	6.50967	4.88449	0.000278404	0.592654
ENSDARG00000010146	cpa2	A_15_P208311	0.872158	5.83251	4.85557	0.00029338	0.54179
ENSDARG00000042688	bora	A_15_P273421	0.710859	7.48978	4.77233	0.000341338	0.394773
ENSDARG00000009702	BX088691.1	A_15_P474635	0.816635	6.04229	4.75979	0.000349243	0.372537
ENSDARG00000092979	pias2	A_15_P130301	0.702681	10.6385	4.72041	0.000375312	0.302616
ENSDARG00000057890	TTC31	A_15_P279206	1.13046	11.4247	4.62942	0.000443564	0.140311
ENSDARG00000090971	cc2d2a	A_15_P120583	0.678206	6.376	4.583	0.000483212	0.0571378
ENSDARG00000062089	uggt2	A_15_P178171	0.752722	9.04396	4.57081	0.000494223	0.0352487
ENSDARG00000044213	lpar1	A_15_P119288	1.29935	8.07194	4.54045	0.000522784	-0.0193352
ENSDARG00000004695	six4a	A_15_P103700	1.21422	7.10387	4.51856	0.000544431	-0.0587544
ENSDARG00000028469	RPS6KA2	A_15_P198121	1.00354	6.01088	4.4794	0.000585501	-0.129413
ENSDARG00000014439	dgkza	A_15_P144266	0.870055	6.88403	4.47868	0.000586286	-0.130714
ENSDARG00000010437	fam46c	A_15_P112508	0.776722	6.95807	4.47176	0.000593878	-0.143215
ENSDARG00000020984	slc16a10	A_15_P208226	0.970419	10.6088	4.46686	0.000599318	-0.152074
ENSDARG00000039443	zgc:110353	A_15_P207696	0.876977	7.45438	4.45671	0.000610751	-0.170433
ENSDARG00000007944	lhx1b	A_15_P112708	0.757182	6.03394	4.42796	0.000644373	-0.222495
ENSDARG00000054213	hectd1	A_15_P284061	0.73045	11.5588	4.42374	0.000649459	-0.230133
ENSDARG00000057940	dido1	A_15_P348765	0.716962	10.8779	4.41722	0.000657411	-0.241956
ENSDARG00000052910	wnt8a	A_15_P161216	1.16903	9.5151	4.41588	0.000659059	-0.244389
ENSDARG00000078507	wnt8a	A_15_P161216	1.16903	9.5151	4.41588	0.000659059	-0.244389
ENSDARG00000019699	baz1a	A_15_P202551	0.771593	7.56802	4.37057	0.000717302	-0.326657
ENSDARG00000012281	zgc:65851	A_15_P151926	1.14373	7.02993	4.35159	0.000743255	-0.361183
ENSDARG00000004256	wnt11	A_15_P211371	0.97565	8.47961	4.33663	0.000764388	-0.388417
ENSDARG00000075455	zgc:195224	A_15_P391680	1.08362	6.11049	4.33115	0.000772297	-0.398415
ENSDARG00000094460	si:dkey-100j22.4	A_15_P391680	1.08362	6.11049	4.33115	0.000772297	-0.398415
ENSDARG00000057586	SALL3 (2 of 2)	A_15_P194856	0.800824	7.52754	4.32892	0.000775523	-0.402464
ENSDARG00000011246	krr1	A_15_P169031	0.783156	8.93317	4.30614	0.000809414	-0.44401
ENSDARG00000010779	tlk2	A_15_P105174	0.663425	10.594	4.30607	0.000809524	-0.444142
ENSDARG00000061177	mov10b.1	A_15_P471390	1.02162	6.4468	4.28934	0.000835386	-0.474686
ENSDARG00000036008	caly	A_15_P188361	3.98676	6.74839	4.23832	0.00091962	-0.56798
ENSDARG00000039104	CABZ01064699.1	A_15_P143616	4.87154	6.95948	4.23598	0.000923682	-0.57226
ENSDARG00000022418	faf1	A_15_P102877	0.911871	8.51976	4.22442	0.000944039	-0.593428
ENSDARG00000019335	hes6	A_15_P192606	1.21512	10.1978	4.20975	0.00097056	-0.620329
ENSDARG00000022418	faf1	A_15_P151421	1.09539	8.49283	4.19207	0.00100353	-0.652766
ENSDARG00000020201	cdc73	A_15_P436750	0.771691	9.72252	4.19092	0.00100571	-0.654873
ENSDARG00000037059	slc44a2	A_15_P185321	1.77259	6.16009	4.18195	0.00102292	-0.671341
ENSDARG00000059742	ARHGEF15 (2 of 2)	A_15_P147236	0.655612	5.80534	4.17892	0.00102878	-0.676889
ENSDARG00000020219	dld	A_15_P273486	1.13657	6.59773	4.15241	0.00108173	-0.725609
ENSDARG00000091610	MRPS16	A_15_P105896	0.819459	7.16042	4.14372	0.00109968	-0.741585
ENSDARG00000012388	CU855779.1	A_15_P157011	0.657511	5.87791	4.14088	0.00110563	-0.746817
ENSDARG00000042272	tmem231	A_15_P113486	0.871437	7.22694	4.11853	0.00115348	-0.78794
ENSDARG00000090279	or109-9	A_15_P158224	1.66414	6.20919	4.09959	0.00119571	-0.822835
ENSDARG00000028412	LOX (1 of 2)	A_15_P300766	0.998909	6.44822	4.08932	0.00121927	-0.841772
ENSDARG00000042535	actc1a	A_15_P110054	0.755689	7.51838	4.06464	0.00127784	-0.887288
ENSDARG00000076126	hm:zewp0073	A_15_P110054	0.755689	7.51838	4.06464	0.00127784	-0.887288
ENSDARG00000069206	taar15	A_15_P139671	0.815283	6.29504	4.02274	0.00138398	-0.96469
ENSDARG00000044431	ppig	A_15_P102031	0.692224	9.19708	4.01712	0.00139888	-0.975078
ENSDARG00000031855	mst1	A_15_P169711	0.673331	8.36921	3.97645	0.00151178	-1.05034
ENSDARG00000060340	si:dkey-157l19.2	A_15_P246356	0.730411	9.05965	3.96477	0.0015459	-1.07198
ENSDARG00000014180	ildr2	A_15_P283436	0.678323	6.26295	3.96312	0.00155078	-1.07503
ENSDARG00000091512	NFRKB	A_15_P119578	0.663866	8.22538	3.93008	0.00165196	-1.13629
ENSDARG00000069326	mus81	A_15_P174606	0.588315	10.0779	3.91967	0.00168521	-1.15561
ENSDARG00000088264	SNX25	A_15_P249556	1.25487	7.15492	3.91762	0.00169181	-1.15939
ENSDARG00000057635	dync2i1	A_15_P393920	0.733439	6.18626	3.89112	0.00177996	-1.2086
ENSDARG00000021916	vax1	A_15_P104292	0.672815	6.41848	3.88189	0.00181171	-1.22573
ENSDARG00000033680	gli1	A_15_P444670	0.715724	7.50371	3.87606	0.0018321	-1.23657
ENSDARG00000002696	gnb3b	A_15_P111532	0.662766	6.49841	3.86853	0.00185876	-1.25057
ENSDARG00000089016	mapkapk3	A_15_P161666	0.761951	9.70357	3.85668	0.00190151	-1.27259
ENSDARG00000060153	H6PD	A_15_P186041	0.923973	6.40082	3.85293	0.00191525	-1.27956
ENSDARG00000019856	atp1a1b	A_15_P113218	0.578175	6.20818	3.83581	0.00197927	-1.3114
ENSDARG00000090797	C5H12orf34	A_15_P145971	0.788698	9.3355	3.83338	0.00198854	-1.31592
ENSDARG00000063194	lin54	A_15_P106375	0.642611	8.94631	3.82664	0.00201444	-1.32845
ENSDARG00000063370	sgk2a	A_15_P183176	0.807981	6.77801	3.79204	0.00215304	-1.39286
ENSDARG00000087107	si:ch73-222h13.1	A_15_P438925	0.73873	6.92174	3.7905	0.00215944	-1.39573
ENSDARG00000034300	sema3c	A_15_P133271	0.880086	6.46416	3.78494	0.00218268	-1.40609
ENSDARG00000041205	slc6a1	A_15_P159586	5.32516	6.87093	3.78428	0.00218545	-1.40732
ENSDARG00000020913	ddx56	A_15_P101899	0.665024	10.5747	3.74723	0.00234711	-1.47635
ENSDARG00000075673	arhgap21b	A_15_P450040	0.66344	11.2306	3.73096	0.00242187	-1.50667
ENSDARG00000016302	upf1	A_15_P114866	0.592157	11.7644	3.72519	0.002449	-1.51745
ENSDARG00000074238	brpf3	A_15_P490552	0.893441	6.19317	3.70614	0.00254066	-1.55297
ENSDARG00000006124	kdm5c	A_15_P189811	0.646068	10.6318	3.67985	0.00267296	-1.60203
ENSDARG00000014091	osr1	A_15_P208366	0.729361	7.26317	3.67863	0.00267924	-1.6043
ENSDARG00000016743	angel2	A_15_P103283	0.907424	8.60862	3.66587	0.0027461	-1.62811
ENSDARG00000061030	vezf1b	A_15_P115983	0.98062	9.10269	3.66043	0.00277516	-1.63828
ENSDARG00000053127	helb	A_15_P159171	0.710139	8.20558	3.65374	0.00281126	-1.65077
ENSDARG00000016830	rimkla	A_15_P529342	1.12066	7.88795	3.64772	0.00284417	-1.66201
ENSDARG00000030177	uchl3	A_15_P266606	0.939827	8.20909	3.64046	0.00288435	-1.67556
ENSDARG00000070084	phf10	A_15_P104683	0.681715	7.93617	3.63771	0.00289973	-1.68069
ENSDARG00000054213	hectd1	A_15_P171886	0.729328	8.27539	3.62248	0.00298641	-1.70913
ENSDARG00000030349	cryba2a	A_15_P581942	1.77702	5.92629	3.62179	0.00299045	-1.71044
ENSDARG00000093668	ankmy2b	A_15_P182556	0.823759	8.06583	3.62144	0.00299245	-1.71108
ENSDARG00000079823	MRPS36	A_15_P111641	0.529109	9.21814	3.61844	0.00300984	-1.71668
ENSDARG00000039675	dact1	A_15_P106779	0.652969	8.54617	3.61437	0.00303369	-1.7243
ENSDARG00000063538	KALRN (2 of 2)	A_15_P107718	0.607208	11.5972	3.61117	0.00305253	-1.73027
ENSDARG00000092924	si:ch211-146l10.5	A_15_P113690	0.763516	9.10978	3.60851	0.00306824	-1.73523
ENSDARG00000076718	prkra	A_15_P172256	0.57216	6.93908	3.60109	0.00311263	-1.74909
ENSDARG00000069830	cx55.5	A_15_P114074	0.768635	5.99053	3.59893	0.00312567	-1.75313
ENSDARG00000013379	ppp6r3	A_15_P142211	0.511144	8.05513	3.58895	0.00318669	-1.77178
ENSDARG00000002128	cwf19l1	A_15_P119144	0.602849	10.9554	3.57567	0.00326966	-1.79658
ENSDARG00000077126	snrnp70	A_15_P110488	0.719357	11.7773	3.57034	0.00330362	-1.80655
ENSDARG00000016187	cxxc1l	A_15_P178981	0.696246	8.44959	3.55806	0.00338318	-1.8295
ENSDARG00000057273	alox5	A_15_P197271	0.835454	6.46421	3.55223	0.00342157	-1.84038
ENSDARG00000005327	ftr66	A_15_P199106	0.634589	6.78967	3.5296	0.00357499	-1.88267
ENSDARG00000088202	sh3d19	A_15_P141401	0.545011	7.06538	3.52525	0.00360531	-1.89081
ENSDARG00000086407	SH3D19 (1 of 2)	A_15_P141401	0.545011	7.06538	3.52525	0.00360531	-1.89081
ENSDARG00000089266	EFEMP2 (3 of 3)	A_15_P104153	0.607171	9.4744	3.5227	0.00362321	-1.89559
ENSDARG00000020811	crygm4	A_15_P104153	0.607171	9.4744	3.5227	0.00362321	-1.89559
ENSDARG00000016301	TUBB4A (6 of 6)	A_15_P115302	4.70149	13.6674	3.52066	0.00363754	-1.89939
ENSDARG00000088872	si:busm1-37i06.8	A_15_P112178	0.640187	7.09557	3.51545	0.00367452	-1.90914
ENSDARG00000016345	NCOA5	A_15_P119794	0.484507	11.9952	3.49628	0.00381373	-1.94497
ENSDARG00000070098	lcorl	A_15_P200336	0.684938	6.64175	3.48603	0.00389029	-1.96411
ENSDARG00000004712	tbr1b	A_15_P110671	0.87646	6.34482	3.48284	0.00391443	-1.97007
ENSDARG00000034700	vegfab	A_15_P147821	0.518963	12.8773	3.48121	0.00392685	-1.97312
ENSDARG00000020890	tmod4	A_15_P104093	1.67344	6.0804	3.48005	0.00393573	-1.9753
ENSDARG00000036893	f13a1	A_15_P149401	1.05389	7.71891	3.47974	0.00393813	-1.97588
ENSDARG00000058260	zgc:174160	A_15_P156811	0.519931	9.78185	3.47951	0.00393989	-1.97631
ENSDARG00000033614	rasgef1ba	A_15_P120718	0.669764	8.86936	3.46358	0.00406359	-2.00608
ENSDARG00000068567	shha	A_15_P144631	0.806937	7.59951	3.45577	0.00412567	-2.02068
ENSDARG00000052374	faf2	A_15_P135211	0.563099	11.4479	3.44973	0.00417438	-2.03197
ENSDARG00000052914	tpra	A_15_P179591	0.69285	8.60101	3.44768	0.00419103	-2.03581
ENSDARG00000006124	kdm5c	A_15_P342675	0.678561	10.617	3.43832	0.00426791	-2.0533
ENSDARG00000020913	ddx56	A_15_P102374	0.598601	8.68145	3.43294	0.00431271	-2.06334
ENSDARG00000055118	mylipb	A_15_P150751	5.1152	7.42238	3.43275	0.00431433	-2.06371
ENSDARG00000043271	morc3b	A_15_P308616	1.27165	7.16332	3.432	0.00432063	-2.06511
ENSDARG00000054562	her15.1	A_15_P113787	0.967767	7.4232	3.41614	0.00445579	-2.09474
ENSDARG00000054560	her15.2	A_15_P113787	0.967767	7.4232	3.41614	0.00445579	-2.09474
ENSDARG00000078308	spry2	A_15_P111138	0.599449	9.53602	3.40986	0.00451045	-2.10647
ENSDARG00000017119	vps37a	A_15_P114949	0.53414	7.42208	3.40739	0.0045322	-2.11109
ENSDARG00000020656	prkg1a	A_15_P151231	0.547076	7.46482	3.40501	0.00455317	-2.11553
ENSDARG00000033855	rqcd1	A_15_P512882	0.534633	10.9861	3.38343	0.00474818	-2.15585
ENSDARG00000003789	dennd5b	A_15_P108273	0.632267	11.0526	3.37288	0.0048466	-2.17556
ENSDARG00000001241	puf60b	A_15_P111781	0.650668	11.5115	3.36753	0.00489722	-2.18555
ENSDARG00000062266	edc4	A_15_P196366	0.756312	8.41085	3.3657	0.0049147	-2.18897
ENSDARG00000012336	cog6	A_15_P118969	0.660126	7.90122	3.36402	0.00493083	-2.19212
ENSDARG00000044216	fto	A_15_P144336	0.847021	6.82702	3.36245	0.00494584	-2.19504
ENSDARG00000044625	pcf11	A_15_P364815	0.635393	8.78942	3.36028	0.0049668	-2.1991
ENSDARG00000032264	mybl2	A_15_P150336	0.62076	10.646	3.35124	0.00505487	-2.21598
ENSDARG00000076895	flrt3	A_15_P112087	0.593639	6.97899	3.34825	0.00508437	-2.22157
ENSDARG00000005629	smyd2b	A_15_P131251	0.723829	6.56925	3.34702	0.00509647	-2.22385
ENSDARG00000035618	COQ5	A_15_P100072	0.768396	7.17205	3.33191	0.00524851	-2.25208
ENSDARG00000031720	clstn1	A_15_P111698	0.818096	9.74165	3.32612	0.00530793	-2.26288
ENSDARG00000068965	nrip1a	A_15_P570962	0.775862	7.74454	3.32274	0.0053429	-2.26919
ENSDARG00000067976	ar	A_15_P131051	0.665183	5.99548	3.31722	0.00540061	-2.2795
ENSDARG00000070571	C11H1orf106 (2 of 2)	A_15_P112030	0.665302	6.90474	3.31502	0.00542379	-2.28361
ENSDARG00000056443	zgc:152753	A_15_P204141	0.658601	6.30718	3.29826	0.0056035	-2.31488
ENSDARG00000004830	flot2a	A_15_P103407	0.896587	8.16516	3.28394	0.00576177	-2.34159
ENSDARG00000057903	CU306817.2	A_15_P203046	0.466643	5.58516	3.27868	0.005821	-2.35139
ENSDARG00000012325	GEN1	A_15_P120313	0.524754	7.48825	3.27677	0.00584273	-2.35497
ENSDARG00000061804	si:ch211-194e15.5	A_15_P207926	0.802063	6.35772	3.26472	0.00598128	-2.37743
ENSDARG00000054999	zgc:66475	A_15_P105008	0.613354	7.40863	3.26396	0.00599013	-2.37885
ENSDARG00000068148	arrdc1a	A_15_P152801	0.531561	8.6719	3.26332	0.00599766	-2.38005
ENSDARG00000037498	gria3b	A_15_P105573	0.712898	6.35791	3.26062	0.00602925	-2.38509
ENSDARG00000018738	zw10	A_15_P107882	0.768484	7.2157	3.25919	0.00604598	-2.38774
ENSDARG00000007257	rab5ab	A_15_P366940	0.579676	8.98369	3.22755	0.00642986	-2.4467
ENSDARG00000041433	si:dkey-7c18.24	A_15_P184831	0.585194	5.89477	3.22615	0.00644748	-2.44932
ENSDARG00000029881	kcnh2	A_15_P170101	0.489404	5.82305	3.22592	0.00645029	-2.44974
ENSDARG00000055093	CR925817.1	A_15_P237836	0.613959	6.05365	3.21796	0.00655097	-2.46457
ENSDARG00000062991	abi1b	A_15_P120595	1.13057	8.90819	3.2162	0.00657343	-2.46784
ENSDARG00000063149	tmtc1	A_15_P159021	0.655068	6.83473	3.20981	0.00665579	-2.47976
ENSDARG00000054879	six3b	A_15_P141971	0.901748	7.77603	3.2062	0.0067026	-2.48646
ENSDARG00000059596	clip2	A_15_P147481	0.470725	7.70933	3.19473	0.00685398	-2.50783
ENSDARG00000027403	zgpat	A_15_P109848	0.468451	9.19207	3.19128	0.00690005	-2.51424
ENSDARG00000010853	cmtm6	A_15_P271381	0.667307	9.02572	3.19021	0.00691453	-2.51625
ENSDARG00000019530	hdgfrp2	A_15_P119766	0.508897	11.3132	3.1825	0.007019	-2.53059
ENSDARG00000012353	vipr2	A_15_P156866	0.992784	6.76817	3.17514	0.00712023	-2.54428
ENSDARG00000014134	prkacaa	A_15_P147946	0.712101	6.15216	3.16831	0.0072155	-2.55698
ENSDARG00000090664	C17orf104	A_15_P245236	0.758139	6.34249	3.16658	0.00723985	-2.5602
ENSDARG00000075592	tnfaip8l2a	A_15_P108379	0.780686	6.45597	3.16455	0.00726849	-2.56398
ENSDARG00000009958	cbl	A_15_P364875	0.527337	9.20372	3.1577	0.00736599	-2.57671
ENSDARG00000017354	epha2	A_15_P148331	0.572986	10.8661	3.15398	0.00741941	-2.58361
ENSDARG00000031560	srpk1b	A_15_P193436	0.791323	8.10234	3.15261	0.00743921	-2.58616
ENSDARG00000042529	gnat2	A_15_P148761	0.683514	6.23619	3.15184	0.00745048	-2.58761
ENSDARG00000005462	KIF4A	A_15_P119466	0.585509	9.27064	3.14524	0.00754669	-2.59986
ENSDARG00000057210	has3	A_15_P102098	0.453342	6.002	3.1423	0.00758995	-2.60532
ENSDARG00000059484	HIP1R (1 of 2)	A_15_P259271	0.471833	9.63778	3.13065	0.00776395	-2.62697
ENSDARG00000075249	FAM171A2 (1 of 2)	A_15_P350995	0.648991	7.83705	3.11755	0.00796435	-2.65129
ENSDARG00000095268	si:dkey-261h17.1	A_15_P105874	0.993137	7.00868	3.1139	0.00802108	-2.65806
ENSDARG00000060430	zfyve28	A_15_P151046	0.503761	7.00271	3.10905	0.0080972	-2.66708
ENSDARG00000018569	tnfrsf1a	A_15_P106641	0.712858	6.69811	3.10749	0.00812167	-2.66996
ENSDARG00000012586	fmnl2a	A_15_P202181	0.674909	7.09048	3.09836	0.00826727	-2.68691
ENSDARG00000075639	si:ch211-89o9.6	A_15_P579437	0.516073	8.80198	3.0969	0.00829075	-2.68961
ENSDARG00000045038	tekt3	A_15_P167056	0.714644	6.31789	3.09589	0.00830698	-2.69148
ENSDARG00000079293	GDPD4 (3 of 3)	A_15_P556062	0.785915	6.73109	3.09507	0.00832031	-2.69301
ENSDARG00000033811	ZFAND6	A_15_P366290	0.700297	9.50169	3.09008	0.00840148	-2.70226
ENSDARG00000056294	SBK1	A_15_P157191	0.508259	5.83838	3.08869	0.00842419	-2.70484
ENSDARG00000038005	med25	A_15_P179386	0.733236	7.25968	3.0868	0.00845522	-2.70834
ENSDARG00000091211	adh8a	A_15_P115720	0.646461	6.0076	3.08235	0.00852867	-2.71659
ENSDARG00000044841	NOTCH1 (2 of 2)	A_15_P111547	0.588697	12.8183	3.08107	0.0085499	-2.71896
ENSDARG00000031845	mboat2a	A_15_P203001	0.762075	8.02808	3.08049	0.0085595	-2.72003
ENSDARG00000029556	KANSL3	A_15_P170881	0.464694	10.7807	3.07582	0.00863771	-2.7287
ENSDARG00000019990	cabp1a	A_15_P367470	0.504125	5.87136	3.07269	0.00869044	-2.7345
ENSDARG00000016181	trim33	A_15_P119562	0.646895	9.34073	3.0516	0.00905402	-2.77354
ENSDARG00000068965	nrip1a	A_15_P130756	0.554157	6.91849	3.05091	0.00906622	-2.77483
ENSDARG00000009754	ZC3H11A	A_15_P598357	0.608201	9.68365	3.04543	0.00916338	-2.78498
ENSDARG00000007034	hnrpkl	A_15_P120667	0.574601	7.50649	3.04403	0.00918818	-2.78755
ENSDARG00000044954	slit1a	A_15_P196823	0.535803	6.25767	3.04108	0.00924118	-2.79302
ENSDARG00000058564	CU457819.1	A_15_P363180	1.14642	5.91155	3.0302	0.0094385	-2.81313
ENSDARG00000003789	dennd5b	A_15_P116952	1.18849	7.73473	3.02988	0.00944445	-2.81373
ENSDARG00000024306	zbed4	A_15_P152751	0.523914	7.55193	3.02078	0.00961291	-2.83055
ENSDARG00000076090	JAKMIP1	A_15_P113007	0.705751	9.43879	3.0201	0.00962562	-2.83181
ENSDARG00000045694	prickle1b	A_15_P416485	0.560287	8.38743	3.01761	0.0096723	-2.83641
ENSDARG00000036787	abcb3l1	A_15_P131701	2.35836	6.49486	3.01325	0.0097545	-2.84446
ENSDARG00000041492	si:ch211-196f5.2	A_15_P196431	0.518312	6.0053	3.01264	0.0097661	-2.84559
ENSDARG00000071872	zdhhc15b	A_15_P142301	0.464866	6.64951	3.00699	0.00987392	-2.85603
ENSDARG00000058679	zgc:114104	A_15_P140391	0.522007	7.87673	3.00338	0.00994334	-2.8627
ENSDARG00000071095	ABI3BP (1 of 2)	A_15_P139076	0.514136	5.63076	2.99848	0.0100386	-2.87176
ENSDARG00000015314	zc4h2	A_15_P118703	0.545922	9.10693	2.99356	0.0101349	-2.88083
ENSDARG00000070914	dusp6	A_15_P105344	0.428399	12.1843	2.98986	0.0102079	-2.88765
ENSDARG00000037618	DDIT4	A_15_P194351	1.49932	8.48256	2.98107	0.0103837	-2.90387
ENSDARG00000045097	bmpr1ab	A_15_P153326	0.608046	7.94198	2.97416	0.0105239	-2.91662
ENSDARG00000053480	aqp9b	A_15_P144491	0.599559	6.49694	2.97351	0.0105371	-2.91781
ENSDARG00000054023	ttll6	A_15_P166866	0.475227	6.02219	2.96933	0.010623	-2.92552
ENSDARG00000017738	aclya	A_15_P187141	0.445344	7.14744	2.96583	0.0106954	-2.93197
ENSDARG00000076566	kank3	A_15_P368165	0.576874	5.62072	2.95777	0.010864	-2.94681
ENSDARG00000038489	b3gnt7	A_15_P196116	0.556559	5.91762	2.95375	0.0109491	-2.95422
ENSDARG00000059795	C2H8orf55 (2 of 2)	A_15_P199471	0.556575	8.42917	2.95252	0.0109752	-2.95648
ENSDARG00000069552	atoh7	A_15_P150361	0.601582	6.8659	2.94245	0.0111919	-2.97503
ENSDARG00000035768	pltp	A_15_P110076	0.484847	6.25743	2.93683	0.0113146	-2.98537
ENSDARG00000042111	INPP5B	A_15_P203356	0.527603	8.58071	2.93574	0.0113384	-2.98737
ENSDARG00000043680	YLPM1	A_15_P113046	0.500536	8.42844	2.93299	0.0113991	-2.99243
ENSDARG00000013025	ints6	A_15_P104497	0.517501	6.34329	2.93225	0.0114155	-2.99379
ENSDARG00000059475	CAMSAP3 (1 of 2)	A_15_P186921	0.568345	6.36758	2.93209	0.0114191	-2.99409
ENSDARG00000053950	lin37	A_15_P341850	0.703839	7.59547	2.93055	0.0114531	-2.99691
ENSDARG00000054473	tinf2	A_15_P223641	0.705196	7.32159	2.9269	0.0115346	-3.00363
ENSDARG00000092527	si:ch211-261e11.2p	A_15_P140333	0.712404	9.71491	2.92474	0.011583	-3.0076
ENSDARG00000095057	si:dkey-103d23.3	A_15_P140333	0.712404	9.71491	2.92474	0.011583	-3.0076
ENSDARG00000094668	si:ch211-51a19.5	A_15_P140333	0.712404	9.71491	2.92474	0.011583	-3.0076
ENSDARG00000063079	eif2c3b	A_15_P182081	0.469536	7.55555	2.92416	0.0115959	-3.00866
ENSDARG00000009754	ZC3H11A	A_15_P160521	0.506196	10.6482	2.92089	0.0116698	-3.01468
ENSDARG00000046019	snai1b	A_15_P175426	0.601064	6.69038	2.9189	0.0117149	-3.01833
ENSDARG00000060627	HIP1R (2 of 2)	A_15_P236711	0.5378	9.39419	2.90901	0.0119417	-3.0365
ENSDARG00000052910	wnt8a	A_15_P102355	0.546598	9.0389	2.90704	0.0119874	-3.04012
ENSDARG00000078507	wnt8a	A_15_P102355	0.546598	9.0389	2.90704	0.0119874	-3.04012
ENSDARG00000043746	nrxn3a	A_15_P202716	1.2209	5.79969	2.90367	0.0120658	-3.04629
ENSDARG00000039824	CCDC89	A_15_P202086	0.550508	5.7092	2.90266	0.0120895	-3.04815
ENSDARG00000002830	trmt2a	A_15_P116262	0.532047	6.91937	2.90097	0.0121293	-3.05126
ENSDARG00000036612	ift27	A_15_P104546	0.44817	8.33933	2.90081	0.012133	-3.05156
ENSDARG00000031102	C5H9orf41	A_15_P208571	0.686422	8.8656	2.90067	0.0121362	-3.0518
ENSDARG00000092862	PLCG2 (2 of 2)	A_15_P168156	0.527009	5.6265	2.89995	0.0121532	-3.05313
ENSDARG00000023958	rnf181	A_15_P109262	0.561802	6.04822	2.89098	0.0123663	-3.06959
ENSDARG00000056406	bambib	A_15_P112802	0.74349	6.7511	2.89097	0.0123666	-3.06961
ENSDARG00000003169	magi1	A_15_P110912	0.600355	11.0356	2.88962	0.0123988	-3.07207
ENSDARG00000079962	doc2d	A_15_P323141	0.63555	6.01564	2.88841	0.0124279	-3.07429
ENSDARG00000043938	lrrc57	A_15_P109948	0.747948	8.51862	2.88681	0.0124666	-3.07724
ENSDARG00000002168	tra2b	A_15_P103733	0.611778	12.2944	2.88623	0.0124806	-3.0783
ENSDARG00000019383	cdc42bpb	A_15_P109690	0.506559	8.13934	2.88164	0.0125919	-3.0867
ENSDARG00000029995	tnni2b.2	A_15_P104996	0.754926	6.93694	2.88075	0.0126137	-3.08834
ENSDARG00000059001	pim2	A_15_P111360	0.483866	8.58716	2.87771	0.0126882	-3.09391
ENSDARG00000052713	lrrtm1	A_15_P188251	0.617965	6.7985	2.87755	0.0126921	-3.0942
ENSDARG00000069608	PALM2	A_15_P157431	0.520884	6.03528	2.86409	0.0130272	-3.11885
ENSDARG00000091298	pmela	A_15_P154091	0.656153	5.87219	2.8595	0.0131435	-3.12725
ENSDARG00000055955	LCP2 (1 of 2)	A_15_P399150	0.75024	6.28739	2.8591	0.0131536	-3.12798
ENSDARG00000019507	mcm5	A_15_P110803	0.471328	10.1524	2.85555	0.0132446	-3.13449
ENSDARG00000069085	ints2	A_15_P161126	0.53184	6.44665	2.85156	0.013347	-3.14178
ENSDARG00000034933	CHCHD3 (2 of 2)	A_15_P150961	0.518526	7.61338	2.8413	0.0136148	-3.16054
ENSDARG00000060326	MAP1S (2 of 2)	A_15_P199156	0.49658	6.08657	2.83787	0.0137053	-3.1668
ENSDARG00000070603	HSPA12A	A_15_P203301	0.759139	7.54335	2.83671	0.013736	-3.16892
ENSDARG00000044479	EIF2A	A_15_P175906	0.473442	9.44832	2.8349	0.0137842	-3.17223
ENSDARG00000005394	dnmt8	A_15_P100859	0.544627	7.25896	2.83442	0.0137971	-3.17311
ENSDARG00000016470	anxa5b	A_15_P132641	0.520488	9.70943	2.82655	0.0140086	-3.18748
ENSDARG00000019834	C10orf137	A_15_P563877	1.05574	9.14552	2.82428	0.0140703	-3.19162
ENSDARG00000052536	tia1	A_15_P108997	0.54418	10.975	2.82422	0.0140719	-3.19173
ENSDARG00000017568	HNRNPAB (2 of 2)	A_15_P118595	0.599858	11.6657	2.8216	0.0141433	-3.19651
ENSDARG00000078189	crygm3	A_15_P119024	1.75075	6.40932	2.8179	0.0142449	-3.20326
ENSDARG00000012256	taldo1	A_15_P107297	0.528274	6.47405	2.81522	0.0143189	-3.20816
ENSDARG00000016904	bckdk	A_15_P532007	0.66494	8.5654	2.80968	0.014473	-3.21825
ENSDARG00000092660	cyp27c1	A_15_P185351	0.62669	9.21267	2.8082	0.0145146	-3.22096
ENSDARG00000029894	slc2a15a	A_15_P197366	0.591756	6.40423	2.8064	0.0145651	-3.22424
ENSDARG00000078492	SWI5	A_15_P492892	0.422013	8.73409	2.80477	0.0146109	-3.2272
ENSDARG00000057726	znf185	A_15_P190526	0.726015	12.8634	2.80317	0.0146563	-3.23012
ENSDARG00000037153	atp6ap1	A_15_P102342	0.582662	10.1178	2.79799	0.0148036	-3.23956
ENSDARG00000077532	PIGN	A_15_P244316	0.405282	6.23831	2.78987	0.0150375	-3.25433
ENSDARG00000014531	atg4a	A_15_P151481	0.412656	9.55956	2.78645	0.0151374	-3.26057
ENSDARG00000054903	mta3	A_15_P102479	0.514885	10.1992	2.78289	0.0152415	-3.26703
ENSDARG00000005612	aph1b	A_15_P171436	0.493015	10.2218	2.77933	0.0153469	-3.27352
ENSDARG00000031875	trpa1b	A_15_P194081	0.655547	8.37567	2.77762	0.0153976	-3.27663
ENSDARG00000001760	tnxb	A_15_P270946	0.68127	6.45847	2.77686	0.0154201	-3.27801
ENSDARG00000056984	rad9a	A_15_P210826	0.44539	7.32122	2.77268	0.0155449	-3.2856
ENSDARG00000044332	zranb2	A_15_P148901	0.566347	8.13276	2.76744	0.0157029	-3.29512
ENSDARG00000037017	ube4b	A_15_P107992	0.602605	10.5029	2.76569	0.015756	-3.2983
ENSDARG00000094230	si:dkey-211g8.4	A_15_P182066	0.597947	6.71831	2.76409	0.0158047	-3.30121
ENSDARG00000042236	atrx	A_15_P190451	0.505428	11.632	2.76367	0.0158175	-3.30197
ENSDARG00000055270	im:7149628	A_15_P203071	0.464058	5.9736	2.76326	0.0158301	-3.30272
ENSDARG00000070568	atad5a	A_15_P187376	0.534959	7.92136	2.76221	0.0158622	-3.30463
ENSDARG00000079916	zgc:175136	A_15_P100585	0.47561	7.19322	2.7609	0.0159022	-3.307
ENSDARG00000061631	FBXO11 (2 of 2)	A_15_P517077	0.484641	8.7676	2.75863	0.0159719	-3.31111
ENSDARG00000043587	srd5a2a	A_15_P111523	0.524637	6.70461	2.75807	0.0159894	-3.31214
ENSDARG00000043643	EHBP1	A_15_P202826	0.518423	8.33863	2.75775	0.015999	-3.31271
ENSDARG00000068755	exosc8	A_15_P113043	0.478275	8.30513	2.75667	0.0160324	-3.31467
ENSDARG00000079967	PRKD3	A_15_P371985	0.564179	6.32562	2.75646	0.016039	-3.31506
ENSDARG00000004830	flot2a	A_15_P146986	0.529397	8.43941	2.75579	0.0160596	-3.31627
ENSDARG00000014169	SYT2 (1 of 2)	A_15_P186196	0.447583	7.5466	2.75425	0.0161074	-3.31906
ENSDARG00000067548	fgf10b	A_15_P169511	0.577949	6.91405	2.75305	0.0161448	-3.32124
ENSDARG00000006621	pspc1	A_15_P114239	0.52255	9.10548	2.74251	0.0164761	-3.34035
ENSDARG00000062084	clcn1a	A_15_P153541	0.538727	7.0046	2.73781	0.0166262	-3.34888
ENSDARG00000079312	mll3a	A_15_P131191	0.701167	6.11978	2.73557	0.0166981	-3.35294
ENSDARG00000062999	CX3CR1 (2 of 3)	A_15_P203746	0.506995	6.27726	2.73538	0.0167041	-3.35327
ENSDARG00000056713	pskh1	A_15_P193516	0.637461	9.2308	2.73474	0.0167248	-3.35444
ENSDARG00000017665	snrk1	A_15_P111231	1.90503	6.2735	2.73376	0.0167565	-3.35622
ENSDARG00000023189	AL954173.1	A_15_P137111	0.877088	6.06759	2.73183	0.0168189	-3.35971
ENSDARG00000019920	lft1	A_15_P101370	0.786294	6.95358	2.7315	0.0168296	-3.36031
ENSDARG00000093381	si:dkey-73n10.5	A_15_P167921	1.19473	10.8525	2.7298	0.0168848	-3.36339
ENSDARG00000035914	tmem167a	A_15_P175326	0.730458	7.98207	2.72815	0.0169384	-3.36637
ENSDARG00000042534	rsrc2	A_15_P104863	0.403366	10.2218	2.72457	0.0170555	-3.37284
ENSDARG00000039756	prop1	A_15_P197136	0.701768	7.5461	2.7242	0.0170676	-3.37351
ENSDARG00000012248	rgma	A_15_P163481	0.458283	11.6066	2.72403	0.0170732	-3.37382
ENSDARG00000020284	si:ch211-278j3.3	A_15_P192161	0.614739	6.43008	2.71758	0.0172868	-3.38549
ENSDARG00000035350	ins	A_15_P132356	0.590438	8.88432	2.71376	0.0174141	-3.39239
ENSDARG00000031336	si:ch211-284e13.2	A_15_P176866	0.501027	9.48713	2.7137	0.0174165	-3.39251
ENSDARG00000058731	slc2a6	A_15_P188946	0.637572	6.48993	2.71169	0.0174838	-3.39614
ENSDARG00000060065	UBAP2 (2 of 2)	A_15_P164266	0.574213	9.28041	2.70988	0.017545	-3.39942
ENSDARG00000004789	si:ch211-181p13.1	A_15_P138051	0.644214	6.07894	2.70727	0.0176332	-3.40413
ENSDARG00000094171	si:dkeyp-122a9.3	A_15_P138051	0.644214	6.07894	2.70727	0.0176332	-3.40413
ENSDARG00000036115	krit1	A_15_P164141	0.429241	8.0609	2.70717	0.0176366	-3.40431
ENSDARG00000004687	acaa1	A_15_P195106	0.604784	6.01975	2.70708	0.0176397	-3.40448
ENSDARG00000060326	MAP1S (2 of 2)	A_15_P199151	0.480412	6.14585	2.70638	0.0176634	-3.40573
ENSDARG00000019371	flt1	A_15_P178471	0.507283	5.81001	2.70581	0.0176828	-3.40676
ENSDARG00000054804	anp32e	A_15_P133731	0.518896	12.471	2.70187	0.0178172	-3.41387
ENSDARG00000017525	CCNT1	A_15_P183831	0.457167	10.3616	2.70154	0.0178287	-3.41447
ENSDARG00000070485	CORT	A_15_P186051	0.655567	9.73	2.69998	0.0178821	-3.41729
ENSDARG00000020323	NUP153	A_15_P182986	0.625046	8.88003	2.69927	0.0179065	-3.41857
ENSDARG00000016724	C15H11orf57	A_15_P165416	0.544623	8.49859	2.69879	0.017923	-3.41943
ENSDARG00000043209	nsun5	A_15_P195481	0.511074	10.3847	2.6959	0.0180232	-3.42466
ENSDARG00000007382	ubtd1	A_15_P193091	0.438054	6.08273	2.69498	0.0180549	-3.42631
ENSDARG00000031098	timm50	A_15_P111439	0.415978	8.64328	2.69465	0.0180664	-3.42691
ENSDARG00000063295	myh9a	A_15_P535132	0.577929	8.07702	2.69464	0.0180668	-3.42693
ENSDARG00000045929	OAZ3 (1 of 2)	A_15_P291611	0.638429	5.9994	2.69341	0.0181095	-3.42914
ENSDARG00000089177	CYP46A1 (4 of 5)	A_15_P140501	0.521718	6.73215	2.69276	0.0181322	-3.43032
ENSDARG00000003098	kdm5bb	A_15_P108771	0.594025	9.8556	2.69273	0.0181332	-3.43037
ENSDARG00000068965	nrip1a	A_15_P245821	0.592374	6.50405	2.69247	0.0181425	-3.43085
ENSDARG00000045142	hbz	A_15_P307851	0.393211	5.63945	2.69239	0.0181451	-3.43098
ENSDARG00000014432	CCDC77	A_15_P140376	0.920403	8.21031	2.68663	0.0183473	-3.44138
ENSDARG00000058372	MCPH1	A_15_P195181	0.460366	6.2682	2.68536	0.0183921	-3.44367
ENSDARG00000054213	hectd1	A_15_P177981	0.701496	11.015	2.68418	0.0184338	-3.44579
ENSDARG00000059575	uhmk1	A_15_P409060	0.621722	5.80336	2.68375	0.0184489	-3.44656
ENSDARG00000056835	LAYN (2 of 2)	A_15_P270352	0.8066	7.81677	2.68156	0.018527	-3.45052
ENSDARG00000016187	cxxc1l	A_15_P108489	0.628625	9.37249	2.67834	0.018642	-3.45632
ENSDARG00000025233	LIPT1	A_15_P496962	0.636623	6.69651	2.67618	0.0187193	-3.4602
ENSDARG00000054213	hectd1	A_15_P178791	0.881661	11.2835	2.67179	0.0188779	-3.4681
ENSDARG00000041869	tnfrsf19	A_15_P149706	0.454999	5.91973	2.67172	0.0188805	-3.46824
ENSDARG00000071272	ncoa6	A_15_P183136	0.531999	9.47456	2.67053	0.0189238	-3.47038
ENSDARG00000020076	BRDT	A_15_P115076	0.558311	7.3889	2.666	0.0190891	-3.47853
ENSDARG00000030791	mafg2	A_15_P121131	0.471564	6.39476	2.66181	0.0192431	-3.48605
ENSDARG00000032234	wnt2bb	A_15_P169631	0.618314	5.86207	2.66054	0.01929	-3.48834
ENSDARG00000041402	zc3h14	A_15_P120768	0.493875	9.29476	2.65915	0.0193416	-3.49084
ENSDARG00000037503	thoc2	A_15_P115310	0.379267	9.35644	2.65618	0.0194525	-3.49619
ENSDARG00000092649	mdh1b	A_15_P140296	1.70049	6.44746	2.65604	0.0194574	-3.49643
ENSDARG00000007099	cx43.4	A_15_P131511	0.648427	14.5897	2.65323	0.0195627	-3.50148
ENSDARG00000005368	mcamb	A_15_P148736	0.599988	6.22453	2.65015	0.0196788	-3.50702
ENSDARG00000037962	psmb7	A_15_P193011	0.519239	11.3988	2.64687	0.0198028	-3.5129
ENSDARG00000002336	dlc	A_15_P117438	0.678804	6.80724	2.64625	0.0198266	-3.51402
ENSDARG00000004621	gpm6ab	A_15_P100484	1.65966	7.30312	2.63931	0.0200923	-3.52648
ENSDARG00000093426	si:dkey-69c1.1	A_15_P192071	0.584821	6.09587	2.63746	0.0201637	-3.5298
ENSDARG00000032348	CABZ01090712.1	A_15_P167396	0.406219	7.07304	2.636	0.0202202	-3.53241
ENSDARG00000019815	fn1	A_15_P105143	0.662719	9.78705	2.63538	0.0202442	-3.53352
ENSDARG00000005578	ugp2a	A_15_P188426	0.679831	6.67488	2.63477	0.0202677	-3.53461
ENSDARG00000017367	RHBDF1 (2 of 2)	A_15_P166471	0.539175	6.03842	2.63287	0.0203416	-3.53801
ENSDARG00000032553	egln3	A_15_P103521	0.622823	6.57372	2.62881	0.0205008	-3.5453
ENSDARG00000060679	kdm1a	A_15_P120532	0.499769	10.7459	2.62671	0.0205834	-3.54906
ENSDARG00000087753	NPAS4 (3 of 3)	A_15_P180921	0.563971	6.89903	2.62479	0.0206592	-3.5525
ENSDARG00000006200	EIF4G1 (1 of 3)	A_15_P171383	0.407218	8.95947	2.62355	0.0207083	-3.55471
ENSDARG00000004529	zgc:173742	A_15_P393870	0.865964	7.39802	2.61585	0.0210161	-3.5685
ENSDARG00000069184	ubtd2	A_15_P115070	0.461602	9.00543	2.61527	0.0210393	-3.56953
ENSDARG00000025789	CHD4 (2 of 2)	A_15_P178551	0.999369	11.6477	2.60506	0.0214549	-3.5878
ENSDARG00000035564	dgcr8	A_15_P108776	0.514666	8.80113	2.60478	0.0214663	-3.5883
ENSDARG00000043873	arid4a	A_15_P148346	0.586993	6.75417	2.6044	0.0214816	-3.58897
ENSDARG00000059173	gdf2	A_15_P166161	0.42148	5.74617	2.60427	0.021487	-3.5892
ENSDARG00000054882	si:ch73-27j14.1	A_15_P198931	0.475314	7.66361	2.60121	0.0216136	-3.59468
ENSDARG00000038524	pik3r1	A_15_P106442	0.487423	6.96075	2.59858	0.0217224	-3.59937
ENSDARG00000016470	anxa5b	A_15_P112292	0.581441	9.57922	2.59715	0.0217818	-3.60192
ENSDARG00000017504	CR457462.1	A_15_P143771	0.497597	6.19799	2.59233	0.0219836	-3.61052
ENSDARG00000005595	ADGB	A_15_P300401	0.416263	6.53079	2.59056	0.0220582	-3.61368
ENSDARG00000009754	ZC3H11A	A_15_P113359	0.599264	9.33901	2.59046	0.0220622	-3.61385
ENSDARG00000058357	ankrd33ba	A_15_P156721	0.444063	5.59263	2.59042	0.0220639	-3.61393
ENSDARG00000038754	plk3	A_15_P115082	0.534494	10.0963	2.58976	0.0220921	-3.61512
ENSDARG00000020164	efnb2a	A_15_P119099	0.510146	8.30827	2.58742	0.022191	-3.61928
ENSDARG00000051921	slc30a5	A_15_P115497	0.428455	7.22706	2.58673	0.0222204	-3.62052
ENSDARG00000004280	seh1l	A_15_P114759	0.538165	8.06783	2.58497	0.0222951	-3.62365
ENSDARG00000070203	si:dkey-13e3.1	A_15_P159036	0.484741	5.93853	2.58466	0.0223082	-3.6242
ENSDARG00000006124	kdm5c	A_15_P100335	0.494567	10.6731	2.58387	0.022342	-3.62561
ENSDARG00000034883	acbd5a	A_15_P194156	0.539191	6.17442	2.58306	0.0223766	-3.62705
ENSDARG00000008359	cnn3a	A_15_P143076	1.14261	10.4142	2.58279	0.0223882	-3.62754
ENSDARG00000034424	atp1b2b	A_15_P120962	0.455232	7.43833	2.58249	0.0224009	-3.62807
ENSDARG00000055713	FMNL1 (1 of 2)	A_15_P309166	0.5888	7.54586	2.5818	0.0224307	-3.62931
ENSDARG00000004861	esrrga	A_15_P132306	0.790085	7.51089	2.57852	0.0225718	-3.63515
ENSDARG00000088881	si:dkeyp-69b9.3	A_15_P119426	0.524652	10.0654	2.57838	0.0225779	-3.6354
ENSDARG00000039892	gnpnat1	A_15_P111937	0.43404	6.81199	2.57717	0.0226301	-3.63756
ENSDARG00000034076	lrp11	A_15_P191516	0.385967	6.56197	2.57666	0.022652	-3.63846
ENSDARG00000011594	smarcb1b	A_15_P105928	0.483849	10.1935	2.57587	0.0226861	-3.63986
ENSDARG00000021140	pabpc1b	A_15_P164401	0.473857	8.93002	2.57432	0.0227534	-3.64262
ENSDARG00000092182	RNH1 (19 of 22)	A_15_P137741	0.439288	6.24484	2.57274	0.0228223	-3.64544
ENSDARG00000074498	CHD9	A_15_P590952	0.546754	8.16089	2.57152	0.0228755	-3.64761
ENSDARG00000077114	arhgef16	A_15_P491097	0.531434	8.81876	2.57117	0.0228907	-3.64823
ENSDARG00000007015	olfm2b	A_15_P210686	0.37095	6.51696	2.56598	0.0231191	-3.65748
ENSDARG00000017821	gata5	A_15_P103854	0.554907	11.8453	2.56589	0.023123	-3.65764
ENSDARG00000042726	GRB7	A_15_P157021	0.545169	7.02227	2.5603	0.023371	-3.66757
ENSDARG00000022652	psmf1	A_15_P186606	0.38201	6.82763	2.55961	0.0234017	-3.6688
ENSDARG00000051921	slc30a5	A_15_P284671	0.51739	7.95861	2.55232	0.0237294	-3.68174
ENSDARG00000071009	KIF20B	A_15_P109552	0.469552	7.73824	2.55133	0.0237742	-3.6835
ENSDARG00000056722	cd99l2	A_15_P195401	0.629204	9.80108	2.55061	0.0238072	-3.68479
ENSDARG00000061986	tbc1d2b	A_15_P136846	0.545802	5.59218	2.55005	0.0238327	-3.68578
ENSDARG00000004204	efhc2	A_15_P195626	0.509416	5.62535	2.54953	0.0238562	-3.6867
ENSDARG00000062187	kif14	A_15_P193811	0.570285	7.77478	2.54935	0.0238642	-3.68701
ENSDARG00000007425	apol1	A_15_P141061	0.469389	5.81207	2.54904	0.0238786	-3.68758
ENSDARG00000077766	EIF4G1 (3 of 3)	A_15_P116750	0.48515	10.7761	2.54845	0.0239054	-3.68862
ENSDARG00000078754	gra	A_15_P208686	0.460915	6.47694	2.54785	0.0239325	-3.68968
ENSDARG00000077307	TMEM201	A_15_P382455	0.534224	8.31332	2.54585	0.0240243	-3.69324
ENSDARG00000030871	siah1	A_15_P116348	0.484419	10.2381	2.54051	0.0242701	-3.70271
ENSDARG00000027353	zmym2	A_15_P326466	0.602814	10.1467	2.53801	0.0243858	-3.70713
ENSDARG00000016835	tcirg1	A_15_P188666	0.737446	6.01204	2.53406	0.02457	-3.71413
ENSDARG00000095971	tcirg1	A_15_P188666	0.737446	6.01204	2.53406	0.02457	-3.71413
ENSDARG00000060639	apba2	A_15_P119277	0.536706	7.05953	2.53128	0.0247004	-3.71905
ENSDARG00000051852	kcnc1a	A_15_P144446	0.540207	6.55012	2.5296	0.0247797	-3.72203
ENSDARG00000015654	ca15a	A_15_P176661	0.549393	6.38045	2.52902	0.0248073	-3.72306
ENSDARG00000078582	myo16	A_15_P491337	0.622779	8.37876	2.52602	0.0249493	-3.72837
ENSDARG00000042892	paip1	A_15_P104747	0.367453	7.69532	2.52545	0.0249762	-3.72937
ENSDARG00000006052	malt1	A_15_P112596	0.547329	6.04664	2.5251	0.024993	-3.72999
ENSDARG00000068213	fzd10	A_15_P100893	0.641618	7.07683	2.52401	0.0250449	-3.73192
ENSDARG00000054879	six3b	A_15_P115189	3.98659	8.52795	2.52363	0.0250632	-3.7326
ENSDARG00000023516	ctage5	A_15_P105340	0.4741	13.3782	2.52219	0.0251321	-3.73515
ENSDARG00000003411	foxa2	A_15_P114607	0.814206	9.82338	2.52156	0.0251619	-3.73626
ENSDARG00000024492	col9a2	A_15_P120840	0.429451	6.53344	2.51769	0.0253482	-3.74311
ENSDARG00000078992	WNK1 (2 of 3)	A_15_P402980	0.424443	10.1295	2.5173	0.025367	-3.7438
ENSDARG00000015053	grip1	A_15_P150831	0.497987	6.56007	2.5137	0.0255412	-3.75015
ENSDARG00000078918	comtd1	A_15_P441875	0.773296	6.2493	2.51282	0.0255839	-3.7517
ENSDARG00000036846	ANKS4B	A_15_P103943	0.585655	6.97642	2.51028	0.0257078	-3.75619
ENSDARG00000032651	ppp1r10	A_15_P152411	0.495001	11.219	2.51003	0.0257202	-3.75664
ENSDARG00000011909	itpr2	A_15_P168061	0.476495	7.39269	2.50919	0.0257616	-3.75813
ENSDARG00000093026	CCDC74A	A_15_P116560	0.688577	6.76752	2.50457	0.0259885	-3.76627
ENSDARG00000017676	mmp2	A_15_P121217	0.705768	6.38996	2.504	0.0260169	-3.76728
ENSDARG00000017704	nr5a1a	A_15_P110102	0.386902	6.89169	2.50393	0.0260202	-3.7674
ENSDARG00000059646	nt5dc2	A_15_P195826	0.550642	9.07255	2.50215	0.0261084	-3.77054
ENSDARG00000075988	olfch1	A_15_P290176	0.522504	6.40946	2.50069	0.0261811	-3.77312
ENSDARG00000012499	per1b	A_15_P104502	0.580439	6.27915	2.49977	0.026227	-3.77475
ENSDARG00000088124	adrb2a	A_15_P191121	0.421966	5.82628	2.49669	0.0263807	-3.78017
ENSDARG00000010124	sp5l	A_15_P212471	0.543039	12.3228	2.49629	0.0264012	-3.78089
ENSDARG00000041032	or107-1	A_15_P297951	0.479748	5.84977	2.49503	0.0264642	-3.7831
ENSDARG00000010946	cbsb	A_15_P112576	0.489926	12.6056	2.49476	0.0264776	-3.78357
ENSDARG00000079500	kif3c	A_15_P164286	0.482327	5.64009	2.49437	0.0264976	-3.78427
ENSDARG00000060012	f2r	A_15_P146911	0.494937	6.87692	2.49284	0.0265745	-3.78696
ENSDARG00000020086	NUAK1 (2 of 2)	A_15_P159261	0.66853	5.66936	2.49268	0.0265827	-3.78724
ENSDARG00000038587	CU929150.1	A_15_P403625	0.484601	5.76156	2.49119	0.026658	-3.78987
ENSDARG00000038693	gng7	A_15_P100462	0.41238	6.56161	2.48642	0.0269008	-3.79827
ENSDARG00000092746	si:ch211-150o23.2	A_15_P189121	0.626359	7.15787	2.48589	0.0269276	-3.7992
ENSDARG00000004184	nf1a	A_15_P372090	0.486233	7.73473	2.4853	0.0269581	-3.80025
ENSDARG00000018303	pea3	A_15_P195326	0.778241	10.3501	2.48428	0.0270102	-3.80204
ENSDARG00000031455	zgc:113343	A_15_P171626	0.548426	6.02151	2.48032	0.0272141	-3.80901
ENSDARG00000005320	nipsnap1	A_15_P162411	0.741095	8.39593	2.47973	0.0272443	-3.81003
ENSDARG00000058346	sass6	A_15_P111963	0.541889	7.37525	2.47931	0.0272665	-3.81079
ENSDARG00000044484	cdc23	A_15_P115577	0.506518	8.12416	2.47797	0.0273355	-3.81313
ENSDARG00000088111	CU929417.2	A_15_P310486	1.13508	6.21996	2.47771	0.027349	-3.81359
ENSDARG00000032984	ngfrl	A_15_P166301	0.600326	6.10518	2.47007	0.0277483	-3.82701
ENSDARG00000017661	braf	A_15_P130486	0.388451	7.37586	2.46887	0.0278114	-3.82912
ENSDARG00000002589	mylpfb	A_15_P113115	0.374476	6.94137	2.4686	0.0278257	-3.82959
ENSDARG00000077128	galnt13	A_15_P571367	0.456236	6.33353	2.46546	0.0279923	-3.83512
ENSDARG00000045837	CD5L (1 of 2)	A_15_P158866	0.396355	5.95964	2.46191	0.0281811	-3.84134
ENSDARG00000043643	EHBP1	A_15_P441480	0.549634	6.54353	2.46093	0.0282334	-3.84306
ENSDARG00000088345	CR394535.1	A_15_P186951	0.566079	6.42759	2.45978	0.0282951	-3.84508
ENSDARG00000043303	zgc:113336	A_15_P176061	0.45193	6.13134	2.45893	0.028341	-3.84658
ENSDARG00000033589	EPHB3 (1 of 2)	A_15_P190236	0.730697	7.52385	2.45652	0.0284704	-3.85079
ENSDARG00000044671	WFIKKN1	A_15_P105506	0.413505	6.43484	2.45437	0.0285869	-3.85457
ENSDARG00000036038	harbi1	A_15_P101748	0.38933	7.10865	2.4525	0.0286881	-3.85784
ENSDARG00000011360	nfatc2ip	A_15_P106766	0.438813	7.8679	2.45141	0.0287473	-3.85975
ENSDARG00000060397	hhip	A_15_P174806	0.383413	6.99686	2.4507	0.0287862	-3.861
ENSDARG00000027017	ppp2r5a	A_15_P192101	0.704495	8.23932	2.44992	0.0288285	-3.86236
ENSDARG00000058203	smc1al	A_15_P117227	0.494157	9.35563	2.44973	0.028839	-3.86269
ENSDARG00000053484	syne2b	A_15_P449315	0.562023	6.11057	2.44447	0.0291278	-3.87191
ENSDARG00000017369	sema3d	A_15_P175801	0.430599	5.64587	2.44215	0.0292558	-3.87596
ENSDARG00000005679	TRIP10	A_15_P119882	0.906069	8.17326	2.44186	0.0292719	-3.87647
ENSDARG00000069439	zgc:194505	A_15_P157551	0.655597	6.95914	2.44128	0.0293037	-3.87747
ENSDARG00000021688	mxa	A_15_P160626	0.405642	7.38832	2.43397	0.0297122	-3.89026
ENSDARG00000037283	plrg1	A_15_P108666	0.475202	10.5539	2.43231	0.0298053	-3.89315
ENSDARG00000043814	ST6GALNAC1 (1 of 2)	A_15_P167256	0.435176	5.55963	2.4316	0.0298454	-3.8944
ENSDARG00000044395	ZFP36	A_15_P150921	0.552656	10.6726	2.42827	0.0300339	-3.90021
ENSDARG00000045074	arl4d	A_15_P116054	0.403148	9.11364	2.42418	0.030267	-3.90735
ENSDARG00000058267	glmna	A_15_P100012	0.458402	8.5726	2.42189	0.0303986	-3.91135
ENSDARG00000062370	bcl2l13	A_15_P149916	0.494151	6.86886	2.4216	0.030415	-3.91185
ENSDARG00000031372	efna2	A_15_P175271	0.605002	6.3166	2.42071	0.030466	-3.9134
ENSDARG00000012336	cog6	A_15_P239766	0.366207	8.22966	2.42021	0.030495	-3.91427
ENSDARG00000038826	jph1b	A_15_P139531	0.417958	5.63306	2.41996	0.0305092	-3.9147
ENSDARG00000058685	si:dkey-204a24.11	A_15_P181881	0.483225	6.06508	2.41803	0.0306209	-3.91808
ENSDARG00000086795	TTF2	A_15_P130256	0.52526	6.82439	2.417	0.0306802	-3.91986
ENSDARG00000024433	pvalb4	A_15_P132286	1.03116	6.02827	2.41697	0.0306825	-3.91993
ENSDARG00000057738	hells	A_15_P160691	0.359006	9.92085	2.41551	0.0307672	-3.92248
ENSDARG00000018272	wdr33	A_15_P201066	0.582568	9.89001	2.41283	0.0309232	-3.92714
ENSDARG00000023584	cdc7	A_15_P493247	0.376459	9.92258	2.41277	0.0309268	-3.92725
ENSDARG00000058502	OLAH	A_15_P116530	0.455547	5.82818	2.41033	0.0310691	-3.93148
ENSDARG00000093984	si:ch211-227e10.2	A_15_P159936	0.475876	6.73616	2.40528	0.0313666	-3.94027
ENSDARG00000044754	gnrh2	A_15_P132616	0.532244	6.25025	2.40524	0.0313691	-3.94034
ENSDARG00000026842	acin1b	A_15_P144006	0.397322	11.9734	2.40436	0.0314211	-3.94187
ENSDARG00000021252	cct6a	A_15_P100025	0.529017	10.0642	2.40312	0.0314951	-3.94404
ENSDARG00000056102	uxs1	A_15_P152396	0.516322	6.73632	2.40202	0.0315602	-3.94594
ENSDARG00000055705	f5	A_15_P177146	0.479325	5.67467	2.39975	0.0316958	-3.94989
ENSDARG00000040557	exosc5	A_15_P276521	0.504728	9.98059	2.3991	0.0317344	-3.95102
ENSDARG00000018854	si:ch211-245g11.2	A_15_P119268	0.408885	8.48712	2.39847	0.0317723	-3.95211
ENSDARG00000052429	syngr2a	A_15_P113841	0.600465	9.46838	2.39723	0.031847	-3.95428
ENSDARG00000076484	stab1l	A_15_P137826	0.486549	11.3289	2.39672	0.0318776	-3.95516
ENSDARG00000059304	chchd2	A_15_P114321	0.516357	10.9337	2.39487	0.0319886	-3.95837
ENSDARG00000045301	st8sia3	A_15_P156931	0.465636	6.93809	2.3908	0.0322351	-3.96544
ENSDARG00000028715	fam188a	A_15_P542357	0.56422	6.56238	2.3892	0.0323324	-3.96821
ENSDARG00000087032	C23H20orf151	A_15_P388485	0.540513	7.43659	2.3888	0.032357	-3.96891
ENSDARG00000025094	edem1	A_15_P115518	0.51969	7.46938	2.38832	0.0323862	-3.96974
ENSDARG00000055388	vtna	A_15_P148656	0.473372	5.75157	2.38791	0.032411	-3.97045
ENSDARG00000042900	gtpbp1l	A_15_P120533	0.593476	7.88145	2.38399	0.0326511	-3.97724
ENSDARG00000039563	loxl3b	A_15_P197316	0.510969	5.71123	2.38167	0.0327943	-3.98127
ENSDARG00000020443	XKR6 (1 of 2)	A_15_P135726	0.350631	5.69763	2.38018	0.0328868	-3.98386
ENSDARG00000040615	ILKAP	A_15_P165926	0.414983	8.64366	2.3779	0.0330281	-3.98781
ENSDARG00000059890	CU855821.1	A_15_P196766	0.514731	5.82413	2.37612	0.0331385	-3.99088
ENSDARG00000067690	hint2	A_15_P117705	0.461515	8.58808	2.37422	0.0332576	-3.99418
ENSDARG00000057729	EPHB6	A_15_P203901	0.401855	8.53161	2.37373	0.0332884	-3.99503
ENSDARG00000059474	mlxip	A_15_P147696	0.60599	7.22746	2.37003	0.0335205	-4.00142
ENSDARG00000041866	gnrhr1	A_15_P182811	0.441002	6.03728	2.36551	0.0338071	-4.00925
ENSDARG00000027112	ephb4b	A_15_P121395	0.404621	9.22292	2.36509	0.0338337	-4.00997
ENSDARG00000045444	fzd8a	A_15_P109252	0.501564	7.38931	2.365	0.0338391	-4.01012
ENSDARG00000044345	cyfip1	A_15_P185726	0.869104	9.39787	2.36331	0.0339468	-4.01304
ENSDARG00000060397	hhip	A_15_P118583	0.555644	8.25808	2.36168	0.0340509	-4.01586
ENSDARG00000089004	IL17RD (2 of 2)	A_15_P517522	0.447938	7.21546	2.36012	0.0341513	-4.01856
ENSDARG00000093078	plscr3a	A_15_P145901	0.569361	7.1603	2.35983	0.0341697	-4.01906
ENSDARG00000087352	DNAH2	A_15_P108623	0.677305	6.94042	2.35591	0.0344227	-4.02583
ENSDARG00000069043	HSD11B1L (2 of 2)	A_15_P559762	0.585733	6.14028	2.35549	0.0344496	-4.02655
ENSDARG00000014230	dlst	A_15_P120780	0.462433	11.0671	2.35503	0.0344795	-4.02735
ENSDARG00000024488	top2a	A_15_P174396	0.484697	9.76142	2.35212	0.0346685	-4.03237
ENSDARG00000010779	tlk2	A_15_P187188	0.916384	8.83261	2.35179	0.0346897	-4.03293
ENSDARG00000053724	ADCYAP1R1 (2 of 2)	A_15_P186691	0.643794	5.72612	2.3514	0.0347155	-4.03361
ENSDARG00000086627	CABZ01003826.2	A_15_P115573	0.52008	8.23029	2.3496	0.0348327	-4.03671
ENSDARG00000013078	ywhaba	A_15_P186616	0.378803	12.1111	2.34935	0.034849	-4.03714
ENSDARG00000043854	ppil4	A_15_P107496	0.430581	10.0127	2.34914	0.0348631	-4.03751
ENSDARG00000057677	neu4	A_15_P111728	0.536067	7.52966	2.34904	0.0348692	-4.03767
ENSDARG00000058799	zgc:66097	A_15_P208741	0.834057	6.00778	2.34883	0.0348829	-4.03803
ENSDARG00000093281	nipbla	A_15_P130086	0.431681	8.10408	2.34671	0.035022	-4.04169
ENSDARG00000036628	cd74b	A_15_P112425	0.465211	5.88083	2.346	0.0350689	-4.04291
ENSDARG00000023185	APOLD1 (4 of 4)	A_15_P116847	0.508119	7.04717	2.34543	0.0351064	-4.04389
ENSDARG00000026548	cyp2u1	A_15_P188336	0.472013	5.77428	2.34511	0.0351273	-4.04444
ENSDARG00000022904	skilb	A_15_P346180	0.710495	7.34659	2.34266	0.0352892	-4.04866
ENSDARG00000052122	rag1	A_15_P209021	0.429494	5.8961	2.34227	0.0353152	-4.04934
ENSDARG00000069260	REC8 (1 of 2)	A_15_P142501	0.464572	5.76597	2.34158	0.0353612	-4.05053
ENSDARG00000092407	CR391916.1	A_15_P204221	0.451883	6.53762	2.34151	0.0353657	-4.05065
ENSDARG00000018192	ubr5	A_15_P196646	0.420733	9.46173	2.34069	0.0354202	-4.05206
ENSDARG00000031346	rbm17	A_15_P101956	0.493793	9.98206	2.34	0.0354657	-4.05324
ENSDARG00000013726	ap4b1l	A_15_P239116	0.677511	6.3892	2.3391	0.035526	-4.0548
ENSDARG00000074581	add2	A_15_P371790	0.327469	5.64894	2.33824	0.0355831	-4.05627
ENSDARG00000094515	or132-2	A_15_P180946	0.414228	6.41562	2.33602	0.0357319	-4.0601
ENSDARG00000008953	pofut1	A_15_P195926	0.478961	6.3155	2.33471	0.0358195	-4.06234
ENSDARG00000037898	ppl	A_15_P187791	0.414329	10.9931	2.33098	0.0360707	-4.06875
ENSDARG00000015998	wdhd1	A_15_P194096	0.376133	9.59961	2.33002	0.0361358	-4.07041
ENSDARG00000045843	apex1	A_15_P120190	0.554054	10.6265	2.32625	0.0363922	-4.07689
ENSDARG00000054658	slc34a1b	A_15_P181131	0.603426	6.14554	2.32571	0.0364288	-4.07781
ENSDARG00000069411	cx34.5	A_15_P140286	0.444808	5.58923	2.32534	0.0364542	-4.07845
ENSDARG00000087491	efr3a	A_15_P168856	0.341669	5.72794	2.32435	0.0365221	-4.08015
ENSDARG00000005163	EFR3A (2 of 2)	A_15_P168856	0.341669	5.72794	2.32435	0.0365221	-4.08015
ENSDARG00000038422	entpd4	A_15_P153886	0.423197	14.1233	2.3227	0.036635	-4.08298
ENSDARG00000044695	si:ch211-147j13.2	A_15_P180791	0.400708	5.68598	2.32183	0.0366948	-4.08448
ENSDARG00000074819	si:dkeyp-23e4.3	A_15_P289396	0.571224	6.0983	2.32146	0.0367203	-4.08511
ENSDARG00000003512	anks1b	A_15_P159401	0.455927	5.63056	2.3201	0.0368135	-4.08744
ENSDARG00000017036	CR392006.1	A_15_P211161	0.440652	6.1075	2.31737	0.0370026	-4.09213
ENSDARG00000043296	irf6	A_15_P103063	0.417535	8.45169	2.31646	0.0370653	-4.09368
ENSDARG00000060637	CLSTN2 (1 of 2)	A_15_P198966	0.400941	6.90643	2.31625	0.0370803	-4.09405
ENSDARG00000035132	RGS3 (2 of 2)	A_15_P147561	0.538194	10.1092	2.31451	0.0372008	-4.09702
ENSDARG00000087290	si:ch211-202h22.10	A_15_P571037	0.550687	5.71004	2.31443	0.0372064	-4.09716
ENSDARG00000020876	PDK2 (1 of 2)	A_15_P166716	0.3511	5.82791	2.31343	0.0372759	-4.09887
ENSDARG00000014378	SLC12A4	A_15_P176846	0.40877	6.21585	2.31324	0.0372892	-4.0992
ENSDARG00000067838	zgc:162967	A_15_P193481	0.534531	10.2506	2.31241	0.0373473	-4.10062
ENSDARG00000019038	sgsm3	A_15_P114505	0.586198	7.7404	2.31131	0.0374242	-4.1025
ENSDARG00000079782	vmhcl	A_15_P134126	0.484161	5.61188	2.31123	0.03743	-4.10265
ENSDARG00000058280	SPAG17	A_15_P188991	0.364838	6.64505	2.30953	0.0375493	-4.10556
ENSDARG00000018049	SF3B2	A_15_P106274	0.379071	11.8076	2.30848	0.037623	-4.10735
ENSDARG00000089428	rab12	A_15_P149126	0.701046	7.58872	2.30797	0.0376589	-4.10823
ENSDARG00000062934	GPR12	A_15_P156656	0.377185	5.78002	2.3078	0.037671	-4.10852
ENSDARG00000056065	mov10b.2	A_15_P149026	0.737167	8.06362	2.30574	0.0378162	-4.11204
ENSDARG00000094854	ms4a17a.8	A_15_P159765	0.413323	6.01139	2.30441	0.0379104	-4.11432
ENSDARG00000014793	ehd1b	A_15_P114927	0.910312	9.01747	2.29921	0.0382806	-4.12321
ENSDARG00000016630	tprb	A_15_P164356	0.547781	10.8784	2.29873	0.0383153	-4.12404
ENSDARG00000030782	EXOC3L2 (1 of 2)	A_15_P102457	0.489822	5.69913	2.29612	0.0385026	-4.1285
ENSDARG00000034808	kcnip1b	A_15_P102416	0.380568	5.90441	2.29331	0.0387048	-4.13329
ENSDARG00000007315	tmpoa	A_15_P108705	0.370659	11.6597	2.29053	0.0389063	-4.13803
ENSDARG00000012945	tnfsf13b	A_15_P156146	0.620642	7.25874	2.28993	0.0389498	-4.13905
ENSDARG00000036549	agpat3	A_15_P188286	0.344199	9.34972	2.28857	0.0390487	-4.14137
ENSDARG00000044565	ola1	A_15_P121411	0.595598	9.23947	2.28751	0.0391263	-4.14318
ENSDARG00000013782	MYO5C	A_15_P136206	0.597292	8.97975	2.28567	0.0392608	-4.14632
ENSDARG00000037900	nde1	A_15_P113897	0.389769	6.23857	2.28489	0.0393183	-4.14766
ENSDARG00000042120	C20H1orf112	A_15_P142891	0.591879	6.3624	2.28266	0.0394824	-4.15146
ENSDARG00000053303	map3k4	A_15_P197891	0.350233	9.99719	2.28238	0.039503	-4.15194
ENSDARG00000043493	cltca	A_15_P119337	0.74885	9.77315	2.28132	0.0395809	-4.15374
ENSDARG00000023520	fgf17	A_15_P134111	0.630602	6.99595	2.28019	0.0396644	-4.15566
ENSDARG00000032535	praf2	A_15_P514602	0.577602	7.61096	2.2791	0.0397454	-4.15753
ENSDARG00000039684	sirt5	A_15_P119663	0.338915	8.97877	2.27832	0.0398027	-4.15884
ENSDARG00000059911	bbs7	A_15_P113327	0.405013	6.09543	2.2781	0.039819	-4.15921
ENSDARG00000051851	ctu2	A_15_P272661	0.385431	7.4759	2.27571	0.0399969	-4.16328
ENSDARG00000009852	cyp19a1b	A_15_P136201	0.522006	5.79388	2.27567	0.0400003	-4.16336
ENSDARG00000007791	ppp2r1a	A_15_P113370	0.419583	9.6853	2.27531	0.0400267	-4.16396
ENSDARG00000037593	prickle2	A_15_P121432	0.386159	8.418	2.27367	0.0401498	-4.16677
ENSDARG00000062590	PLEC (2 of 2)	A_15_P106441	0.402089	6.72094	2.27111	0.0403416	-4.17111
ENSDARG00000057939	ythdf3	A_15_P156791	0.382061	8.27746	2.27107	0.0403447	-4.17119
ENSDARG00000009131	slc10a4	A_15_P160816	0.433851	6.28907	2.2695	0.0404625	-4.17385
ENSDARG00000011824	pbxip1b	A_15_P204351	0.42035	6.16399	2.26946	0.0404659	-4.17392
ENSDARG00000057484	srsf2	A_15_P111625	0.385985	13.0628	2.26943	0.0404683	-4.17398
ENSDARG00000045605	C25H15orf42	A_15_P102219	0.462463	7.97613	2.26707	0.0406465	-4.17798
ENSDARG00000012555	ak5	A_15_P174871	1.43852	6.30422	2.26639	0.0406981	-4.17914
ENSDARG00000020239	lpin1	A_15_P106261	0.522065	7.21803	2.26524	0.0407847	-4.18108
ENSDARG00000057206	nmt1b	A_15_P224906	1.13315	9.25447	2.26506	0.0407988	-4.1814
ENSDARG00000056774	GPR37L1 (1 of 2)	A_15_P189286	0.373135	5.83059	2.26202	0.0410304	-4.18656
ENSDARG00000042826	egr2b	A_15_P119871	0.495832	5.6708	2.25982	0.0411983	-4.19028
ENSDARG00000020427	NCEH1 (3 of 3)	A_15_P285796	0.455517	8.53802	2.25948	0.041225	-4.19087
ENSDARG00000042470	s1pr3	A_15_P141291	0.539003	6.23545	2.25898	0.0412632	-4.19172
ENSDARG00000086124	AP3B1 (2 of 2)	A_15_P119587	0.734106	8.32904	2.25888	0.0412706	-4.19188
ENSDARG00000055639	ruvbl2	A_15_P108364	0.714206	10.5278	2.25797	0.0413407	-4.19343
ENSDARG00000069122	si:ch211-216l23.2	A_15_P205896	0.538162	11.0215	2.2577	0.0413618	-4.19389
ENSDARG00000059485	EMB	A_15_P147656	0.438327	6.85591	2.25647	0.041456	-4.19597
ENSDARG00000062400	LRRN2	A_15_P160496	0.44234	6.77978	2.25385	0.0416587	-4.20041
ENSDARG00000039726	YIPF7	A_15_P172471	0.733432	7.05874	2.25282	0.0417388	-4.20216
ENSDARG00000092067	si:ch211-57k11.4	A_15_P204516	0.388955	8.17354	2.25183	0.0418156	-4.20384
ENSDARG00000056726	mettl7a	A_15_P119608	0.526038	5.98422	2.25106	0.0418755	-4.20514
ENSDARG00000020258	ewsr1a	A_15_P158501	0.404647	13.9837	2.25103	0.0418782	-4.2052
ENSDARG00000012453	rnls	A_15_P110564	0.393426	8.54143	2.25044	0.0419235	-4.20618
ENSDARG00000086839	BX324216.1	A_15_P118028	0.503325	10.0373	2.24857	0.0420701	-4.20936
ENSDARG00000052948	BX323876.2	A_15_P189986	0.52708	5.8978	2.2441	0.0424207	-4.21692
ENSDARG00000013752	tnni2a.3	A_15_P152786	0.336952	5.89182	2.24383	0.0424418	-4.21737
ENSDARG00000061020	C10orf118	A_15_P166791	0.344937	8.0803	2.24208	0.0425803	-4.22034
ENSDARG00000059674	lrp12	A_15_P116654	0.415373	7.27985	2.24161	0.0426178	-4.22114
ENSDARG00000054046	mccc1	A_15_P108076	0.528325	8.79451	2.23958	0.0427782	-4.22456
ENSDARG00000052666	litaf	A_15_P117071	0.411023	5.81924	2.23931	0.0427996	-4.22501
ENSDARG00000045541	gcc1	A_15_P206886	0.38933	8.23771	2.23883	0.0428384	-4.22584
ENSDARG00000057286	SWAP70 (1 of 2)	A_15_P112133	0.373014	7.68248	2.23742	0.0429507	-4.22822
ENSDARG00000060564	slc25a21	A_15_P194916	0.417877	6.31478	2.2372	0.0429682	-4.22859
ENSDARG00000076030	cacnb3b	A_15_P131046	0.475308	6.14299	2.23615	0.0430517	-4.23036
ENSDARG00000062846	tmtc3	A_15_P136376	0.763426	8.87734	2.23497	0.0431462	-4.23235
ENSDARG00000055889	zgc:153215	A_15_P171501	0.540185	5.82525	2.23443	0.0431891	-4.23326
ENSDARG00000055893	nmnat1	A_15_P113167	0.588453	8.06533	2.23067	0.0434921	-4.23962
ENSDARG00000091906	rbp7a	A_15_P113167	0.588453	8.06533	2.23067	0.0434921	-4.23962
ENSDARG00000096355	ighm	A_15_P364520	0.362237	5.9231	2.2298	0.043562	-4.24108
ENSDARG00000096301	ighv1-4	A_15_P364520	0.362237	5.9231	2.2298	0.043562	-4.24108
ENSDARG00000077038	pbrm1l	A_15_P154111	0.393043	6.07182	2.22787	0.0437185	-4.24434
ENSDARG00000044182	stau1	A_15_P154111	0.393043	6.07182	2.22787	0.0437185	-4.24434
ENSDARG00000052030	akr1a1b	A_15_P101331	0.499698	8.32832	2.22729	0.0437653	-4.24531
ENSDARG00000010124	sp5l	A_15_P163876	0.432309	9.37148	2.22605	0.0438657	-4.24739
ENSDARG00000054414	spata17	A_15_P116803	0.499551	6.45562	2.22595	0.0438743	-4.24757
ENSDARG00000076983	rnasel4	A_15_P195846	0.767962	6.06213	2.22362	0.0440639	-4.25149
ENSDARG00000043559	gle1	A_15_P207781	0.918852	9.47868	2.22246	0.0441588	-4.25345
ENSDARG00000090912	npc2	A_15_P107409	0.668494	5.60665	2.22182	0.0442117	-4.25453
ENSDARG00000094548	taar12a	A_15_P163241	0.553976	5.73862	2.22137	0.0442484	-4.25529
ENSDARG00000041451	AL929507.1	A_15_P163241	0.553976	5.73862	2.22137	0.0442484	-4.25529
ENSDARG00000043484	CABZ01014055.1	A_15_P213291	0.933258	8.92603	2.22091	0.0442857	-4.25605
ENSDARG00000077060	RBM6	A_15_P177036	0.360483	11.843	2.22081	0.0442944	-4.25623
ENSDARG00000087555	FP103059.1	A_15_P492827	0.314182	10.113	2.22022	0.0443428	-4.25723
ENSDARG00000040930	deptor	A_15_P540762	0.502982	9.80356	2.21974	0.0443825	-4.25804
ENSDARG00000019765	LUC7L2	A_15_P111624	0.590462	10.6029	2.21879	0.04446	-4.25962
ENSDARG00000057093	kdm5ba	A_15_P103846	0.381488	7.397	2.21774	0.0445473	-4.26141
ENSDARG00000067984	gas1b	A_15_P161736	0.414186	8.48067	2.21689	0.0446171	-4.26283
ENSDARG00000033364	zgc:158387	A_15_P376210	0.349578	8.80907	2.2149	0.0447817	-4.26617
ENSDARG00000007024	uox	A_15_P367395	0.517746	7.90857	2.21332	0.0449129	-4.26883
ENSDARG00000061162	ephx4	A_15_P135926	0.409497	13.3737	2.21159	0.0450576	-4.27175
ENSDARG00000041110	dnajc3	A_15_P113962	0.669688	6.71621	2.20509	0.0456026	-4.28266
ENSDARG00000062506	zc3h18	A_15_P108197	0.335541	12.0708	2.20355	0.0457324	-4.28524
ENSDARG00000035388	tmem174	A_15_P146511	0.504235	6.09061	2.20346	0.0457402	-4.28539
ENSDARG00000036299	nucb2a	A_15_P121493	0.497598	7.27623	2.20317	0.0457649	-4.28588
ENSDARG00000059409	ABCD2 (2 of 2)	A_15_P156236	0.427532	6.23648	2.2021	0.0458551	-4.28767
ENSDARG00000041921	hsbp1	A_15_P210011	0.460626	8.79232	2.20173	0.0458869	-4.2883
ENSDARG00000071680	loxl5a	A_15_P137541	0.368171	5.70029	2.2015	0.0459066	-4.28869
ENSDARG00000071676	BX649252.2	A_15_P137541	0.368171	5.70029	2.2015	0.0459066	-4.28869
ENSDARG00000057218	tbc1d15	A_15_P102669	0.497521	6.74231	2.20123	0.0459295	-4.28914
ENSDARG00000014670	glt25d2	A_15_P110367	0.566791	7.05602	2.19997	0.0460366	-4.29125
ENSDARG00000018898	zfand5a	A_15_P114302	0.341653	8.83858	2.19809	0.0461966	-4.2944
ENSDARG00000035649	ext1c	A_15_P182956	0.605056	6.86678	2.19713	0.0462788	-4.29601
ENSDARG00000075690	ddrgk1	A_15_P160946	0.461878	7.88415	2.19534	0.0464325	-4.29902
ENSDARG00000015224	cd2apl	A_15_P119802	0.328249	9.86087	2.19346	0.0465934	-4.30216
ENSDARG00000054898	si:ch73-132m10.4	A_15_P169736	0.507873	7.86674	2.19209	0.0467121	-4.30446
ENSDARG00000017841	cand1	A_15_P196556	0.350725	10.7649	2.1906	0.0468407	-4.30695
ENSDARG00000087779	si:ch211-241o7.5	A_15_P372115	0.67234	11.2054	2.19059	0.0468415	-4.30697
ENSDARG00000062983	FBXO18	A_15_P153856	0.400417	9.32607	2.18968	0.0469198	-4.30848
ENSDARG00000092535	si:dkey-242h9.5	A_15_P167896	0.494867	5.80062	2.18859	0.0470149	-4.31032
ENSDARG00000054533	araf	A_15_P130501	0.411999	6.22258	2.18783	0.0470809	-4.31159
ENSDARG00000019815	fn1	A_15_P131771	0.663341	7.78113	2.18687	0.0471642	-4.31319
ENSDARG00000093036	si:ch211-284e13.3	A_15_P146776	0.422899	5.7781	2.18651	0.0471959	-4.3138
ENSDARG00000093960	si:dkey-111e8.5	A_15_P146776	0.422899	5.7781	2.18651	0.0471959	-4.3138
ENSDARG00000094922	UNG (2 of 2)	A_15_P501277	0.351422	6.07837	2.18495	0.0473317	-4.3164
ENSDARG00000033184	prkar2aa	A_15_P531777	0.388742	8.75033	2.1841	0.0474059	-4.31782
ENSDARG00000020344	slc2a8	A_15_P119245	0.358059	8.16678	2.18279	0.0475209	-4.32001
ENSDARG00000058525	iqcb1	A_15_P111193	0.411322	8.06312	2.18259	0.0475381	-4.32034
ENSDARG00000088663	lman2lb	A_15_P266776	0.347707	5.92527	2.18198	0.0475918	-4.32136
ENSDARG00000061929	FAM168B	A_15_P513482	0.548764	8.87355	2.1817	0.0476163	-4.32183
ENSDARG00000094183	si:ch211-125e6.14	A_15_P201781	0.557696	8.53697	2.18092	0.0476846	-4.32313
ENSDARG00000039136	cox16	A_15_P119833	0.350896	7.72968	2.1809	0.047687	-4.32317
ENSDARG00000030716	ing4	A_15_P163166	0.361323	11.5715	2.17913	0.0478423	-4.32611
ENSDARG00000004055	uhrf1bp1l	A_15_P396935	0.436028	7.10391	2.17878	0.0478733	-4.3267
ENSDARG00000037285	mipa	A_15_P103570	0.351519	5.54142	2.17718	0.0480148	-4.32937
ENSDARG00000039492	cyp46a4	A_15_P210986	0.367066	7.22445	2.17699	0.0480315	-4.32969
ENSDARG00000028543	fbxw11a	A_15_P110154	0.357366	10.1844	2.1739	0.0483063	-4.33485
ENSDARG00000079343	si:ch211-241b2.4	A_15_P107144	0.437537	7.68519	2.17271	0.0484125	-4.33684
ENSDARG00000007141	psmc3	A_15_P102231	0.331029	11.947	2.17155	0.0485155	-4.33876
ENSDARG00000042116	trim35-40	A_15_P136346	0.437643	8.59454	2.1667	0.0489509	-4.34684
ENSDARG00000055817	CABZ01058107.1	A_15_P156231	0.378836	5.62081	2.16495	0.0491095	-4.34976
ENSDARG00000042530	nup205	A_15_P111650	0.490732	10.7249	2.16443	0.0491562	-4.35062
ENSDARG00000012409	rnf207	A_15_P183516	0.53358	7.36032	2.16424	0.0491738	-4.35095
ENSDARG00000030602	rps19	A_15_P194716	0.37042	13.8467	2.16405	0.0491908	-4.35126
ENSDARG00000021345	prph2l	A_15_P192366	0.349699	5.68257	2.1631	0.0492772	-4.35285
ENSDARG00000059442	smtnb	A_15_P135601	0.39906	5.92612	2.15854	0.0496925	-4.36043
ENSDARG00000020143	pah	A_15_P101511	0.436532	6.28026	2.15768	0.0497711	-4.36186
ENSDARG00000057940	dido1	A_15_P160476	0.38111	9.76826	2.15432	0.0500798	-4.36744
ENSDARG00000017985	C1H4orf33	A_15_P107946	0.51192	8.27222	2.15355	0.0501507	-4.36872
ENSDARG00000016664	RNF20	A_15_P190618	0.36628	10.8044	2.15354	0.0501515	-4.36874
ENSDARG00000001234	map4k2l	A_15_P152571	0.385771	6.72822	2.15065	0.0504188	-4.37353
ENSDARG00000088706	MAP4K2 (1 of 3)	A_15_P152571	0.385771	6.72822	2.15065	0.0504188	-4.37353
ENSDARG00000079233	E2F2	A_15_P276426	0.48698	9.59554	2.1506	0.0504234	-4.37362
ENSDARG00000061490	U2SURP	A_15_P177721	0.515259	10.6253	2.14942	0.0505328	-4.37557
ENSDARG00000000324	DCAF8	A_15_P103949	1.21607	6.57105	2.14843	0.0506244	-4.37721
ENSDARG00000036086	itga11a	A_15_P144431	0.437014	5.67424	2.14719	0.0507397	-4.37926
ENSDARG00000043962	fgf18b	A_15_P205276	0.498886	6.128	2.14579	0.0508712	-4.3816
ENSDARG00000062674	btbd10a	A_15_P103633	0.404209	8.54851	2.14354	0.051082	-4.38533
ENSDARG00000092426	AL928685.2	A_15_P511947	1.6961	6.06644	2.14114	0.0513069	-4.38929
ENSDARG00000018693	cdh2	A_15_P170211	0.447709	12.1077	2.14099	0.0513216	-4.38955
ENSDARG00000002791	atp1a1	A_15_P153956	0.626308	12.8931	2.13935	0.0514759	-4.39226
ENSDARG00000042151	skia	A_15_P176636	0.397426	12.9864	2.13925	0.0514855	-4.39243
ENSDARG00000029146	LRP1	A_15_P178671	0.342285	10.0944	2.139	0.0515089	-4.39283
ENSDARG00000053966	cyp17a2	A_15_P179811	0.450981	8.14493	2.1384	0.0515663	-4.39384
ENSDARG00000071592	aqp8a.2	A_15_P102367	0.493915	6.50585	2.13836	0.0515695	-4.3939
ENSDARG00000037884	rab30	A_15_P106643	0.582887	8.65776	2.13777	0.0516259	-4.39488
ENSDARG00000025507	wdr24	A_15_P100384	0.392737	7.70763	2.13602	0.0517917	-4.39777
ENSDARG00000063682	FHOD3 (2 of 2)	A_15_P181606	0.431396	7.30784	2.1348	0.0519081	-4.3998
ENSDARG00000092534	AMBP (2 of 2)	A_15_P197311	0.449365	5.96697	2.13462	0.0519248	-4.40009
ENSDARG00000043667	zgc:100997	A_15_P117130	0.381193	5.82406	2.13144	0.0522288	-4.40535
ENSDARG00000035694	stm	A_15_P181621	0.426161	12.461	2.12941	0.052423	-4.40869
ENSDARG00000062361	GCFC1	A_15_P117468	0.328337	7.9962	2.12837	0.0525233	-4.41041
ENSDARG00000014366	LUC7L3	A_15_P143641	0.34802	11.1846	2.12756	0.0526017	-4.41176
ENSDARG00000092786	si:dkey-114d20.1	A_15_P138196	0.515572	8.00596	2.12736	0.0526203	-4.41208
ENSDARG00000079912	RAPGEFL1	A_15_P499672	2.04331	6.27669	2.12529	0.0528211	-4.41551
ENSDARG00000012592	polr2b	A_15_P191306	0.37177	8.5307	2.12391	0.0529546	-4.41778
ENSDARG00000024047	tmem38a	A_15_P208371	0.439399	5.99041	2.12328	0.0530156	-4.41882
ENSDARG00000000474	tnni1a	A_15_P183191	0.553778	6.06096	2.12235	0.0531062	-4.42035
ENSDARG00000044091	pitpnab	A_15_P155376	0.559805	6.73896	2.12166	0.053173	-4.42149
ENSDARG00000012684	atp2b1a	A_15_P107304	0.392817	12.7015	2.1212	0.0532183	-4.42225
ENSDARG00000060109	aggf1	A_15_P106102	0.460305	7.69464	2.12096	0.0532409	-4.42263
ENSDARG00000027734	srsf5b	A_15_P493617	0.575871	6.25443	2.12042	0.0532943	-4.42354
ENSDARG00000058822	wnt3a	A_15_P117723	0.581844	8.03611	2.12032	0.0533036	-4.42369
ENSDARG00000061952	si:dkey-245p14.6	A_15_P110096	0.44459	6.17058	2.12016	0.0533196	-4.42396
ENSDARG00000087963	ZFP37 (55 of 55)	A_15_P241701	0.456209	8.59832	2.11781	0.0535494	-4.42783
ENSDARG00000045172	minpp1b	A_15_P299287	0.312565	6.55364	2.11721	0.0536077	-4.42881
ENSDARG00000035181	slc25a46	A_15_P113158	0.35633	6.76724	2.11721	0.0536086	-4.42883
ENSDARG00000089426	nop10	A_15_P163461	0.352243	13.0461	2.11484	0.0538407	-4.43272
ENSDARG00000026473	six1b	A_15_P103455	0.41651	5.94348	2.11449	0.0538753	-4.43329
ENSDARG00000074001	crygmxl2	A_15_P206211	0.406065	6.00398	2.11391	0.0539327	-4.43425
ENSDARG00000003429	hnrpdl	A_15_P105649	0.374178	11.4417	2.11363	0.0539604	-4.43471
ENSDARG00000088178	CR548630.2	A_15_P118738	0.628233	10.4373	2.1136	0.0539635	-4.43476
ENSDARG00000003382	cwc25	A_15_P173336	0.491345	8.52498	2.11323	0.0540005	-4.43538
ENSDARG00000087601	GPR153 (1 of 2)	A_15_P189946	1.8858	6.72128	2.1129	0.054033	-4.43592
ENSDARG00000013930	lect1	A_15_P104030	0.493987	5.98258	2.1127	0.0540522	-4.43624
ENSDARG00000041631	fam192a	A_15_P101303	0.458919	9.63904	2.11207	0.0541149	-4.43728
ENSDARG00000069865	GRXCR1	A_15_P197181	0.490878	6.7175	2.10987	0.0543329	-4.4409
ENSDARG00000018006	vrk1	A_15_P107976	0.330033	8.59116	2.10912	0.0544071	-4.44213
ENSDARG00000091657	CT573256.1	A_15_P107976	0.330033	8.59116	2.10912	0.0544071	-4.44213
ENSDARG00000007179	sash1a	A_15_P184386	0.416755	6.35932	2.10888	0.0544319	-4.44254
ENSDARG00000092310	si:ch211-199g17.2	A_15_P182906	0.408909	7.54121	2.10777	0.0545418	-4.44435
ENSDARG00000070673	PTGR2	A_15_P203231	0.381845	6.48635	2.10761	0.054558	-4.44462
ENSDARG00000078647	samsn1b	A_15_P117062	0.367441	5.72107	2.10761	0.0545582	-4.44462
ENSDARG00000015392	dhx15	A_15_P145396	0.383886	12.1153	2.10722	0.0545971	-4.44526
ENSDARG00000069603	TAOK1 (1 of 3)	A_15_P270501	0.395706	9.38527	2.10653	0.0546662	-4.4464
ENSDARG00000088764	LYPLAL1	A_15_P174411	0.467097	6.72784	2.10635	0.0546834	-4.44668
ENSDARG00000021787	abcb5	A_15_P204021	0.376632	8.18549	2.10598	0.0547203	-4.44729
ENSDARG00000078509	socs4	A_15_P408845	0.620587	6.0965	2.10475	0.0548442	-4.44932
ENSDARG00000011597	atxn2l	A_15_P110783	0.480676	11.0429	2.10475	0.0548443	-4.44932
ENSDARG00000019564	asap2b	A_15_P173506	0.417948	6.98094	2.10156	0.055165	-4.45456
ENSDARG00000078261	nphp3	A_15_P246791	0.351543	6.17485	2.10138	0.0551825	-4.45485
ENSDARG00000086479	KHDRBS3	A_15_P135491	0.413933	5.65421	2.1008	0.0552413	-4.4558
ENSDARG00000077087	PRRT3	A_15_P114854	0.574583	7.3908	2.10079	0.0552419	-4.45581
ENSDARG00000014324	sh2d5	A_15_P169446	0.48571	6.14236	2.10058	0.0552631	-4.45616
ENSDARG00000018907	kat6a	A_15_P113591	0.368787	10.8984	2.09938	0.0553842	-4.45812
ENSDARG00000000384	slc15a4	A_15_P364375	0.496794	7.62591	2.09671	0.0556549	-4.4625
ENSDARG00000009018	rhbg	A_15_P365105	0.343272	6.10683	2.09563	0.0557651	-4.46428
ENSDARG00000053303	map3k4	A_15_P101881	0.384141	9.04785	2.09545	0.0557833	-4.46457
ENSDARG00000021913	si:ch211-199m3.4	A_15_P184296	0.433156	6.34848	2.09262	0.0560723	-4.46921
ENSDARG00000042946	hook1	A_15_P150131	0.521193	5.85694	2.09251	0.0560833	-4.46939
ENSDARG00000011941	bmpr2a	A_15_P193876	0.545921	7.39104	2.0912	0.0562181	-4.47154
ENSDARG00000026476	tia1l	A_15_P117998	0.398329	10.4597	2.09069	0.05627	-4.47237
ENSDARG00000025559	PEX11G	A_15_P102974	0.597685	6.14829	2.08935	0.0564083	-4.47458
ENSDARG00000051913	ddr2a	A_15_P186561	0.379092	5.83695	2.08816	0.0565307	-4.47652
ENSDARG00000052536	tia1	A_15_P109457	0.503208	10.526	2.08758	0.0565899	-4.47746
ENSDARG00000028391	VPS37B (2 of 2)	A_15_P141631	0.564519	8.08869	2.0875	0.0565981	-4.47759
ENSDARG00000011299	blzf1	A_15_P429185	0.450235	10.4343	2.08717	0.0566327	-4.47814
ENSDARG00000039576	fstl1b	A_15_P134256	0.39965	6.02795	2.08544	0.0568114	-4.48096
ENSDARG00000036005	pitpnb	A_15_P117156	1.90222	6.51182	2.08374	0.0569876	-4.48374
ENSDARG00000069844	irg1	A_15_P104179	0.42997	6.01002	2.08329	0.0570342	-4.48447
ENSDARG00000008450	pcolce2a	A_15_P410160	0.431489	6.00248	2.08144	0.0572274	-4.48751
ENSDARG00000045914	si:ch211-51e12.7	A_15_P103004	0.460042	11.7103	2.08121	0.057251	-4.48788
ENSDARG00000088714	CR936977.2	A_15_P165186	0.389162	5.57906	2.07948	0.0574315	-4.4907
ENSDARG00000057354	or130-1	A_15_P165186	0.389162	5.57906	2.07948	0.0574315	-4.4907
ENSDARG00000063258	rfx5	A_15_P181846	0.633629	7.39108	2.07695	0.0576972	-4.49484
ENSDARG00000019103	KDM4A (2 of 2)	A_15_P107615	0.353623	9.1775	2.07458	0.0579467	-4.4987
ENSDARG00000002897	INPP1	A_15_P160136	0.434084	6.72328	2.0739	0.0580188	-4.49982
ENSDARG00000032116	cnot7	A_15_P110707	0.448216	6.7641	2.07371	0.0580383	-4.50012
ENSDARG00000058285	cpt1b	A_15_P167646	0.419561	5.6505	2.07226	0.0581919	-4.50249
ENSDARG00000004794	ccdc146	A_15_P161311	0.463754	7.10146	2.07204	0.0582147	-4.50284
ENSDARG00000037383	pax5	A_15_P200256	0.531724	7.03449	2.07159	0.0582622	-4.50357
ENSDARG00000062651	zc3hc1	A_15_P139561	0.430159	10.8601	2.07155	0.0582665	-4.50363
ENSDARG00000004581	SEL1L	A_15_P172546	0.507346	8.13705	2.07008	0.0584227	-4.50603
ENSDARG00000063001	atp8a1	A_15_P152976	0.335575	5.80721	2.06925	0.0585109	-4.50738
ENSDARG00000024219	CDK5RAP2	A_15_P381290	0.370778	8.27609	2.06886	0.0585531	-4.50803
ENSDARG00000055108	gde1	A_15_P103715	0.560024	6.99452	2.06818	0.0586254	-4.50913
ENSDARG00000026634	ehmt1b	A_15_P131136	0.364264	6.59985	2.06634	0.0588212	-4.51212
ENSDARG00000038360	THG1L	A_15_P117439	0.379129	7.64535	2.06597	0.0588615	-4.51273
ENSDARG00000033999	cyp26a1	A_15_P162866	0.559988	11.6114	2.06491	0.0589748	-4.51445
ENSDARG00000008247	vezf1a	A_15_P158186	0.445036	9.95397	2.0649	0.0589756	-4.51446
ENSDARG00000091531	carm1l	A_15_P431870	0.339075	5.73109	2.06478	0.0589893	-4.51467
ENSDARG00000004576	plk4	A_15_P102757	0.308969	7.32668	2.05949	0.0595587	-4.52327
ENSDARG00000009806	smfn	A_15_P109813	0.317359	9.95539	2.05905	0.0596065	-4.52399
ENSDARG00000076799	rnd3a	A_15_P108947	0.330314	9.35966	2.059	0.0596113	-4.52406
ENSDARG00000014522	cdh6	A_15_P199666	0.391125	11.5721	2.05848	0.0596684	-4.52491
ENSDARG00000004692	obfc2aa	A_15_P193171	0.366646	10.1021	2.05703	0.0598248	-4.52726
ENSDARG00000042021	mapk12a	A_15_P140021	0.507205	5.95997	2.05566	0.0599742	-4.52949
ENSDARG00000063354	ABTB1	A_15_P188831	0.504812	7.93499	2.05532	0.060011	-4.53003
ENSDARG00000061963	VRTN	A_15_P162176	0.378386	12.1691	2.05431	0.0601218	-4.53168
ENSDARG00000071012	CU464131.2	A_15_P202851	0.556995	6.40931	2.05422	0.0601314	-4.53183
ENSDARG00000019902	rcv1	A_15_P114820	0.447428	6.50627	2.05371	0.0601873	-4.53266
ENSDARG00000069518	aqp3b	A_15_P180896	0.336118	6.97282	2.0512	0.0604613	-4.53672
ENSDARG00000075092	sc:d808	A_15_P130606	0.445807	6.11851	2.05087	0.0604984	-4.53727
ENSDARG00000008022	kif18a	A_15_P100984	0.338765	6.40598	2.04959	0.0606383	-4.53933
ENSDARG00000077226	smarca4	A_15_P110887	0.368278	12.3416	2.04821	0.0607909	-4.54158
ENSDARG00000044875	crygm2e	A_15_P201421	0.37229	6.01811	2.04756	0.0608625	-4.54263
ENSDARG00000069800	CYSLTR2	A_15_P180541	0.447861	5.97376	2.04486	0.0611606	-4.54699
ENSDARG00000070746	SFT2D2 (2 of 2)	A_15_P100489	0.332054	6.91416	2.04457	0.0611931	-4.54747
ENSDARG00000025012	tpi1a	A_15_P161931	0.315997	5.81419	2.04395	0.0612619	-4.54847
ENSDARG00000058114	impad1	A_15_P148236	0.419798	6.6454	2.04347	0.0613152	-4.54925
ENSDARG00000038910	pccb	A_15_P164076	0.367914	8.44883	2.04252	0.0614205	-4.55078
ENSDARG00000069673	chid1	A_15_P207331	0.337355	6.60774	2.04249	0.0614243	-4.55084
ENSDARG00000045164	nptx2b	A_15_P166241	0.395942	5.83331	2.04238	0.0614366	-4.55101
ENSDARG00000036637	arl11	A_15_P113922	0.345269	8.30769	2.04129	0.0615577	-4.55277
ENSDARG00000039899	zbtb7a	A_15_P138376	0.683364	8.94814	2.04071	0.0616232	-4.55372
ENSDARG00000077531	bag6l	A_15_P152271	0.411867	8.22113	2.04022	0.0616777	-4.55451
ENSDARG00000033327	unc5b	A_15_P117657	1.13062	6.33489	2.04004	0.0616979	-4.5548
ENSDARG00000038024	flr	A_15_P187431	0.344365	7.68046	2.04003	0.0616993	-4.55482
ENSDARG00000096360	si:ch73-389b16.1	A_15_P571112	0.423023	5.68494	2.0388	0.0618365	-4.55681
ENSDARG00000012995	actr5	A_15_P117827	0.440709	6.08209	2.03869	0.061849	-4.55699
ENSDARG00000030213	sap30l	A_15_P181506	1.00216	10.7582	2.03821	0.0619028	-4.55776
ENSDARG00000017047	slc27a4	A_15_P365295	0.390103	9.62586	2.03795	0.0619315	-4.55818
ENSDARG00000035648	irx4a	A_15_P140746	0.433531	5.81458	2.03778	0.0619505	-4.55845
ENSDARG00000057117	ghsrb	A_15_P134876	0.484231	7.23836	2.03707	0.06203	-4.55959
ENSDARG00000011602	si:dkeyp-117h8.2	A_15_P184086	0.345866	6.27406	2.03663	0.0620799	-4.56031
ENSDARG00000057726	znf185	A_15_P170076	0.351224	11.1681	2.03461	0.0623068	-4.56357
ENSDARG00000038423	TAF2 (1 of 2)	A_15_P116303	0.399268	7.33566	2.03443	0.0623279	-4.56387
ENSDARG00000057040	tmprss13a	A_15_P165271	0.354425	6.18082	2.03373	0.0624068	-4.565
ENSDARG00000061017	spns2	A_15_P520707	0.350976	7.35962	2.0324	0.0625574	-4.56715
ENSDARG00000045843	apex1	A_15_P158856	0.442521	10.8724	2.03171	0.0626358	-4.56827
ENSDARG00000070394	UROC1	A_15_P186266	0.44449	5.96289	2.03118	0.0626949	-4.56911
ENSDARG00000038882	smc4	A_15_P107585	0.317131	12.2381	2.03115	0.0626987	-4.56916
ENSDARG00000009021	chrna1	A_15_P116128	0.426591	5.74912	2.03082	0.062736	-4.56969
ENSDARG00000004265	zgc:109986	A_15_P143236	0.387935	7.46382	2.03047	0.0627763	-4.57026
ENSDARG00000035985	FAM210A (1 of 2)	A_15_P106204	0.484317	7.40582	2.03026	0.0627999	-4.5706
ENSDARG00000071238	ftr58	A_15_P243666	0.487817	6.76913	2.02929	0.0629097	-4.57216
ENSDARG00000075100	NEO1 (2 of 2)	A_15_P520217	0.704549	7.78031	2.02904	0.0629385	-4.57257
ENSDARG00000070473	parp6b	A_15_P327546	0.45004	6.65557	2.02851	0.0629995	-4.57343
ENSDARG00000092276	PARP6 (3 of 4)	A_15_P327546	0.45004	6.65557	2.02851	0.0629995	-4.57343
ENSDARG00000069408	FUT7 (1 of 2)	A_15_P444130	0.443287	5.76996	2.02721	0.0631473	-4.57552
ENSDARG00000095983	DNAJA3 (2 of 2)	A_15_P104220	0.420018	5.81628	2.02668	0.063208	-4.57637
ENSDARG00000032603	st7l	A_15_P100904	0.37933	8.1934	2.02608	0.0632768	-4.57734
ENSDARG00000053575	gpat2	A_15_P212336	0.366146	5.78787	2.02428	0.0634829	-4.58024
ENSDARG00000058476	stc1l	A_15_P207001	0.396715	7.95796	2.02361	0.0635596	-4.58132
ENSDARG00000020527	NUP62CL	A_15_P590797	0.45249	9.79625	2.02325	0.0636005	-4.58189
ENSDARG00000025789	CHD4 (2 of 2)	A_15_P271806	0.338863	14.0183	2.02281	0.0636517	-4.58261
ENSDARG00000061490	U2SURP	A_15_P198746	0.371411	8.54888	2.02241	0.0636973	-4.58325
ENSDARG00000038990	wnt3	A_15_P166631	0.560848	8.76787	2.02168	0.0637814	-4.58442
ENSDARG00000061365	HEPACAM2	A_15_P182751	0.407959	6.05781	2.02124	0.0638321	-4.58513
ENSDARG00000011027	fgfr1a	A_15_P130591	0.585162	7.67234	2.02041	0.0639283	-4.58647
ENSDARG00000062349	arhgap15	A_15_P201551	0.40177	5.92702	2.01948	0.0640359	-4.58797
ENSDARG00000060510	cul4b	A_15_P191071	0.347829	8.76989	2.0191	0.0640794	-4.58857
ENSDARG00000013317	pygmb	A_15_P143981	0.410988	7.08984	2.01859	0.0641386	-4.5894
ENSDARG00000055118	mylipb	A_15_P113519	0.34148	6.74863	2.01702	0.0643205	-4.59192
ENSDARG00000077307	TMEM201	A_15_P567682	0.379054	6.97461	2.01675	0.0643519	-4.59235
ENSDARG00000009470	hnf1a	A_15_P109269	0.469094	6.94599	2.0162	0.0644158	-4.59324
ENSDARG00000060885	znf592	A_15_P174346	0.339862	7.84656	2.01522	0.0645297	-4.59481
ENSDARG00000075340	med1	A_15_P355555	0.565254	8.79801	2.01448	0.0646159	-4.596
ENSDARG00000070272	casp8l2	A_15_P201106	0.352782	5.97377	2.013	0.0647892	-4.59838
ENSDARG00000045140	lcmt1	A_15_P114891	0.399942	5.91449	2.01292	0.0647983	-4.59851
ENSDARG00000040299	ndr2	A_15_P116468	0.29798	9.63523	2.01264	0.0648309	-4.59896
ENSDARG00000019299	ZNF687 (1 of 2)	A_15_P298626	0.324272	9.62293	2.01158	0.0649555	-4.60066
ENSDARG00000021702	pdcd4a	A_15_P169891	0.356696	9.5066	2.01015	0.0651227	-4.60295
ENSDARG00000056403	wacb	A_15_P206086	0.499651	7.46251	2.00977	0.0651683	-4.60357
ENSDARG00000059202	TSPAN2 (2 of 2)	A_15_P209686	0.387481	6.8719	2.00966	0.0651808	-4.60374
ENSDARG00000019001	ak7	A_15_P102473	0.528829	6.40985	2.00829	0.0653424	-4.60595
ENSDARG00000042810	or128-10	A_15_P165061	0.49505	7.34199	2.00788	0.0653904	-4.6066
ENSDARG00000039458	LHX4	A_15_P189061	0.369463	7.52113	2.00783	0.065396	-4.60668
ENSDARG00000070792	lrrc15	A_15_P275231	0.406969	7.87411	2.00753	0.0654322	-4.60717
ENSDARG00000076122	si:ch211-160b11.4	A_15_P558307	0.31784	6.14893	2.00723	0.0654672	-4.60765
ENSDARG00000025783	si:ch211-125e6.11	A_15_P201776	0.59396	6.84781	2.00701	0.0654935	-4.608
ENSDARG00000025212	cpsf3l	A_15_P117153	0.458749	6.96464	2.00601	0.0656112	-4.6096
ENSDARG00000086076	zgc:165555	A_15_P171271	0.358168	6.48373	2.00455	0.0657842	-4.61194
ENSDARG00000018476	pak2b	A_15_P134856	0.288627	12.6075	2.00439	0.0658029	-4.61219
ENSDARG00000017004	myo10l2	A_15_P199221	0.404853	8.72507	2.00401	0.0658482	-4.61281
ENSDARG00000035697	zgc:110697	A_15_P162166	0.616384	6.16362	2.00343	0.0659174	-4.61374
ENSDARG00000062590	PLEC (2 of 2)	A_15_P174141	0.437083	8.94378	2.00235	0.0660455	-4.61547
ENSDARG00000090342	CCDC37 (2 of 2)	A_15_P153901	0.475938	6.27087	2.00227	0.0660553	-4.6156
ENSDARG00000038538	ccdc37	A_15_P153901	0.475938	6.27087	2.00227	0.0660553	-4.6156
ENSDARG00000056469	si:busm1-163l24.3	A_15_P187191	0.352084	6.23925	2.00099	0.0662075	-4.61764
ENSDARG00000062362	TPCN1	A_15_P145816	0.376275	6.67202	2.00046	0.0662706	-4.61849
ENSDARG00000022996	setx	A_15_P238536	0.396637	9.20034	1.99996	0.06633	-4.61929
ENSDARG00000074624	si:ch211-198a12.6	A_15_P110677	0.336011	13.1366	1.99993	0.0663346	-4.61935
ENSDARG00000033599	zgc:100906	A_15_P170351	0.365101	6.33809	1.99917	0.0664246	-4.62055
ENSDARG00000062632	duox	A_15_P136996	0.8215	8.27524	1.99872	0.0664783	-4.62127
ENSDARG00000015076	cx44.1	A_15_P153531	0.393367	5.68893	1.9975	0.0666252	-4.62323
ENSDARG00000043220	kcnh5a	A_15_P164386	0.316317	6.13858	1.99739	0.0666377	-4.6234
ENSDARG00000069420	trim23	A_15_P162451	0.487747	6.29418	1.99696	0.0666899	-4.6241
ENSDARG00000012247	DEF6 (1 of 2)	A_15_P108886	0.414357	6.99378	1.9965	0.066745	-4.62483
ENSDARG00000068156	chchd7	A_15_P145051	0.469639	5.9297	1.99534	0.0668843	-4.62668
ENSDARG00000033551	fbxw4	A_15_P197361	0.32847	7.84967	1.99491	0.0669361	-4.62737
ENSDARG00000005425	wdfy1	A_15_P104800	0.486446	9.39883	1.99446	0.0669912	-4.6281
ENSDARG00000052465	DUSP10	A_15_P155101	0.431957	7.39775	1.99352	0.0671041	-4.62959
ENSDARG00000088744	si:ch73-73d17.3	A_15_P183896	0.426091	13.3097	1.99263	0.0672118	-4.63102
ENSDARG00000037898	ppl	A_15_P102964	0.394862	10.9947	1.9898	0.067555	-4.63554
ENSDARG00000077367	ntng2a	A_15_P117294	0.318151	5.78272	1.98963	0.0675758	-4.63581
ENSDARG00000015278	plxnc1	A_15_P114836	0.4183	5.58955	1.98854	0.0677081	-4.63755
ENSDARG00000070598	ENO4	A_15_P141226	0.353282	6.28917	1.98721	0.0678698	-4.63967
ENSDARG00000070894	abhd6b	A_15_P169356	0.360898	7.6068	1.98557	0.0680707	-4.64229
ENSDARG00000063417	erf	A_15_P194846	0.426414	9.01551	1.98461	0.0681881	-4.64382
ENSDARG00000021664	fzd3a	A_15_P184211	0.62441	8.07405	1.98386	0.0682795	-4.64501
ENSDARG00000096426	wu:fb63c12	A_15_P113563	0.277592	5.59631	1.98073	0.0686648	-4.65
ENSDARG00000011783	STAG2 (2 of 2)	A_15_P162536	0.387497	6.21573	1.97823	0.0689734	-4.65397
ENSDARG00000090579	CT583700.1	A_15_P438095	0.571099	5.68994	1.97446	0.0694418	-4.65997
ENSDARG00000012044	polr3gla	A_15_P108082	0.416758	12.8854	1.97386	0.0695174	-4.66094
ENSDARG00000005371	gprc6a	A_15_P143436	0.412404	6.41324	1.97096	0.06988	-4.66555
ENSDARG00000022650	cyp2ad3	A_15_P184106	0.314185	5.90441	1.9708	0.0698997	-4.6658
ENSDARG00000074836	setmar	A_15_P131156	0.613002	5.81736	1.97043	0.0699459	-4.66638
ENSDARG00000069677	nicn1	A_15_P148296	0.32569	6.74344	1.9689	0.0701383	-4.66881
ENSDARG00000042617	aqp11	A_15_P167421	0.384722	7.398	1.96838	0.0702035	-4.66964
ENSDARG00000032496	zgc:91887	A_15_P106624	0.374971	5.8247	1.96813	0.0702348	-4.67003
ENSDARG00000075062	ptpn22	A_15_P239401	0.340416	6.48717	1.96675	0.0704092	-4.67223
ENSDARG00000054707	dhx8	A_15_P110464	0.346459	11.2659	1.96629	0.0704666	-4.67295
ENSDARG00000079248	MN1 (1 of 2)	A_15_P368470	0.4243	7.63583	1.96617	0.0704823	-4.67315
ENSDARG00000077357	LRRC61	A_15_P170591	0.360182	6.24657	1.96583	0.070525	-4.67368
ENSDARG00000057394	RAB33A	A_15_P111117	0.316906	8.08681	1.9649	0.0706423	-4.67515
ENSDARG00000022560	clcnk	A_15_P193801	0.31336	6.12698	1.96459	0.0706825	-4.67566
ENSDARG00000021996	PPP2R2A (2 of 2)	A_15_P103402	0.460819	8.96249	1.96412	0.0707413	-4.67639
ENSDARG00000092872	upk3l	A_15_P207241	0.477692	7.9204	1.96349	0.0708215	-4.67739
ENSDARG00000026967	AP2S1	A_15_P473795	0.352408	7.66235	1.96317	0.0708625	-4.67791
ENSDARG00000053097	hsf2	A_15_P116826	0.350621	7.84625	1.96282	0.0709065	-4.67846
ENSDARG00000091996	si:ch211-117m20.5	A_15_P104808	0.530988	5.66006	1.9628	0.070909	-4.67849
ENSDARG00000056519	BX511257.1	A_15_P190746	0.421435	12.1184	1.96272	0.0709189	-4.67861
ENSDARG00000060991	smcr7a	A_15_P152721	0.366831	6.72066	1.96254	0.0709415	-4.67889
ENSDARG00000079271	dcxr	A_15_P170696	0.501644	9.11888	1.96121	0.0711108	-4.681
ENSDARG00000037503	thoc2	A_15_P190501	0.38942	10.7373	1.96118	0.0711147	-4.68105
ENSDARG00000092018	RNF214	A_15_P363670	0.359159	7.57579	1.96021	0.0712383	-4.68259
ENSDARG00000052988	XCR1 (1 of 4)	A_15_P135081	0.347901	5.70848	1.96007	0.0712569	-4.68282
ENSDARG00000058871	FBXW12	A_15_P183181	0.432198	7.13364	1.95988	0.0712812	-4.68312
ENSDARG00000058203	smc1al	A_15_P162441	0.499139	11.6835	1.95951	0.0713276	-4.68369
ENSDARG00000031348	mc5ra	A_15_P107791	0.411389	6.14947	1.95881	0.071418	-4.68482
ENSDARG00000060729	trim8	A_15_P483890	0.349358	6.0676	1.95797	0.0715252	-4.68614
ENSDARG00000057934	cep72	A_15_P155231	0.33175	6.16318	1.95743	0.0715939	-4.68699
ENSDARG00000059832	bai3	A_15_P152166	0.37434	6.36519	1.9565	0.071713	-4.68846
ENSDARG00000003061	cd276	A_15_P153011	0.268493	8.38591	1.95553	0.0718374	-4.68999
ENSDARG00000033999	cyp26a1	A_15_P110118	0.638482	12.354	1.95506	0.071898	-4.69074
ENSDARG00000069495	TMEM179B (1 of 2)	A_15_P115816	0.463495	6.09847	1.95407	0.072026	-4.69231
ENSDARG00000008976	mdn1	A_15_P192286	0.400681	8.5375	1.94975	0.0725847	-4.69914
ENSDARG00000056414	usp1	A_15_P185576	0.364723	7.42213	1.94794	0.0728196	-4.70199
ENSDARG00000002750	phf20a	A_15_P177561	0.37991	7.62064	1.94642	0.0730173	-4.70439
ENSDARG00000011459	gsna	A_15_P117189	0.422653	6.6189	1.94472	0.0732395	-4.70707
ENSDARG00000004325	casp9	A_15_P107854	0.339649	6.135	1.94391	0.0733455	-4.70835
ENSDARG00000074623	wdr67	A_15_P102423	0.321878	9.41514	1.94353	0.0733955	-4.70895
ENSDARG00000025383	arl2bp	A_15_P117495	0.302487	7.00463	1.94223	0.0735656	-4.711
ENSDARG00000074581	add2	A_15_P404235	0.564804	8.26096	1.94111	0.0737127	-4.71276
ENSDARG00000061143	tapt1b	A_15_P402835	0.369429	7.2897	1.94106	0.0737202	-4.71285
ENSDARG00000057738	hells	A_15_P120831	0.386368	10.4692	1.94095	0.0737342	-4.71302
ENSDARG00000011186	zfpl1	A_15_P433630	0.357377	7.48317	1.94029	0.0738216	-4.71406
ENSDARG00000061446	smap2	A_15_P149181	0.464021	6.37693	1.94004	0.0738548	-4.71446
ENSDARG00000046062	sumo2	A_15_P150686	0.392524	13.4986	1.93832	0.0740814	-4.71716
ENSDARG00000070037	rgs8	A_15_P116598	0.406844	5.9171	1.93582	0.0744129	-4.7211
ENSDARG00000045150	csnk1e	A_15_P104180	0.364793	6.43513	1.93581	0.0744132	-4.7211
ENSDARG00000062003	MYO5B (1 of 2)	A_15_P180571	0.585269	8.55101	1.93414	0.0746355	-4.72373
ENSDARG00000093553	myo5b	A_15_P180571	0.585269	8.55101	1.93414	0.0746355	-4.72373
ENSDARG00000035655	RAD21 (1 of 3)	A_15_P169704	0.304448	6.99468	1.93235	0.0748745	-4.72655
ENSDARG00000034825	uspl1	A_15_P208446	0.355388	6.58539	1.93178	0.07495	-4.72744
ENSDARG00000060756	abhd6a	A_15_P450940	0.466341	6.80522	1.93169	0.074963	-4.72759
ENSDARG00000058284	EPHA5	A_15_P202426	0.346322	6.23957	1.9315	0.0749875	-4.72788
ENSDARG00000023002	dtl	A_15_P101762	0.456647	8.18821	1.93116	0.0750332	-4.72842
ENSDARG00000011376	zgc:77816	A_15_P110796	0.400603	7.40231	1.93074	0.0750893	-4.72908
ENSDARG00000031976	nos2b	A_15_P270561	0.379758	6.75105	1.93056	0.0751134	-4.72936
ENSDARG00000077823	HMGXB3	A_15_P255711	0.392902	5.93326	1.92747	0.0755278	-4.73421
ENSDARG00000042716	tmem68	A_15_P198951	0.372906	6.43317	1.92599	0.0757281	-4.73654
ENSDARG00000020475	znrf1	A_15_P116886	0.444437	6.08641	1.9256	0.0757798	-4.73714
ENSDARG00000005002	brf1b	A_15_P210921	0.284465	7.41025	1.9256	0.0757799	-4.73715
ENSDARG00000020467	safb	A_15_P113933	0.307751	11.4664	1.9255	0.0757929	-4.7373
ENSDARG00000090703	pdgfra	A_15_P149986	0.524767	6.26842	1.92507	0.0758523	-4.73799
ENSDARG00000067814	CABZ01069745.1	A_15_P199781	0.504969	6.19334	1.92453	0.0759243	-4.73882
ENSDARG00000041006	st3gal4	A_15_P118632	0.358917	6.15867	1.92366	0.0760418	-4.74018
ENSDARG00000042509	glod4	A_15_P165102	0.465652	6.40371	1.92195	0.0762738	-4.74287
ENSDARG00000041345	sox17	A_15_P142481	0.385247	6.20057	1.92161	0.0763207	-4.74341
ENSDARG00000061274	lss	A_15_P192946	0.362746	5.75178	1.92132	0.07636	-4.74386
ENSDARG00000025728	grin1b	A_15_P100796	0.482387	8.88518	1.92103	0.0763993	-4.74431
ENSDARG00000008333	znfl2a	A_15_P109056	0.325091	12.165	1.92098	0.0764062	-4.74439
ENSDARG00000010160	rps15a	A_15_P113581	0.575716	7.9412	1.92085	0.0764238	-4.7446
ENSDARG00000020469	map3k7	A_15_P149956	0.431259	8.15223	1.92059	0.0764594	-4.74501
ENSDARG00000059752	dr1	A_15_P141701	0.317561	11.2841	1.91932	0.0766317	-4.74699
ENSDARG00000058647	hck	A_15_P183226	0.536227	6.84339	1.9185	0.0767442	-4.74828
ENSDARG00000061752	fam65b	A_15_P206521	0.747912	7.75319	1.91827	0.076775	-4.74863
ENSDARG00000069787	tmc6	A_15_P395155	0.43041	6.0545	1.91721	0.0769194	-4.75029
ENSDARG00000076238	GRAMD1C	A_15_P107874	0.466702	7.46397	1.91633	0.0770397	-4.75166
ENSDARG00000052471	taf1a	A_15_P192676	0.328907	7.33217	1.9162	0.0770584	-4.75187
ENSDARG00000070780	rln3a	A_15_P142396	0.343698	6.11783	1.91592	0.0770972	-4.75232
ENSDARG00000043808	zgc:113209	A_15_P150651	0.499609	6.28377	1.9156	0.0771405	-4.75281
ENSDARG00000055518	pygma	A_15_P365185	0.410913	5.81253	1.91555	0.0771472	-4.75289
ENSDARG00000042520	UTP14C	A_15_P147711	0.359096	11.5102	1.9148	0.0772506	-4.75407
ENSDARG00000014386	GALNT6	A_15_P106900	0.273863	10.2474	1.91191	0.0776483	-4.75858
ENSDARG00000090690	NELL2 (2 of 2)	A_15_P117638	0.403849	13.1871	1.91173	0.0776722	-4.75885
ENSDARG00000058292	sephs1	A_15_P104847	0.348208	10.4837	1.91159	0.0776921	-4.75908
ENSDARG00000042565	map3k12	A_15_P101314	1.06178	6.30766	1.90757	0.0782488	-4.76536
ENSDARG00000031095	veph	A_15_P100043	0.595677	7.14505	1.90747	0.0782629	-4.76551
ENSDARG00000094522	si:ch211-14c7.2	A_15_P200791	0.567318	8.31269	1.90731	0.0782849	-4.76576
ENSDARG00000096380	defbl2	A_15_P150471	0.653454	7.64828	1.90707	0.078318	-4.76613
ENSDARG00000004148	aplp	A_15_P165826	0.355475	6.3254	1.9066	0.0783839	-4.76687
ENSDARG00000044852	wbp2	A_15_P175886	0.417398	8.6997	1.90589	0.0784822	-4.76797
ENSDARG00000045695	myca	A_15_P114882	0.455909	6.34944	1.90238	0.0789725	-4.77344
ENSDARG00000038352	slc27a1b	A_15_P188581	0.339337	6.61728	1.90137	0.0791139	-4.77502
ENSDARG00000061994	acacb	A_15_P145951	0.392831	9.11998	1.90086	0.0791857	-4.77581
ENSDARG00000018524	midn	A_15_P104513	0.598358	8.0893	1.89987	0.0793247	-4.77735
ENSDARG00000026534	axin1	A_15_P106811	0.386405	8.6732	1.89976	0.0793413	-4.77754
ENSDARG00000019613	IP6K2 (2 of 2)	A_15_P105193	0.421522	7.07869	1.89915	0.0794262	-4.77848
ENSDARG00000018904	cstf3	A_15_P109117	0.390154	10.0532	1.89837	0.0795359	-4.77969
ENSDARG00000062970	fam129ba	A_15_P153716	0.334719	5.86418	1.89791	0.079601	-4.7804
ENSDARG00000053255	itgb1b	A_15_P175674	0.374311	10.3736	1.89781	0.0796156	-4.78057
ENSDARG00000042489	prkrira	A_15_P119350	0.497141	7.67617	1.89754	0.0796532	-4.78098
ENSDARG00000001912	drd4-rs	A_15_P174971	0.49522	5.64055	1.89674	0.0797672	-4.78224
ENSDARG00000026842	acin1b	A_15_P109031	0.344193	12.593	1.896	0.0798713	-4.78338
ENSDARG00000006677	ripk1l	A_15_P173166	0.706635	7.2042	1.89465	0.0800624	-4.78548
ENSDARG00000041728	MAN1A2	A_15_P455435	0.365203	8.26346	1.8943	0.0801119	-4.78602
ENSDARG00000042848	pcmtl	A_15_P110332	0.295302	7.0815	1.89395	0.0801618	-4.78657
ENSDARG00000019949	hsp47	A_15_P106877	0.581389	9.69693	1.89294	0.0803057	-4.78814
ENSDARG00000033953	entpd2a.2	A_15_P146282	0.342688	6.30509	1.89263	0.0803497	-4.78862
ENSDARG00000051748	ccnd2a	A_15_P142436	0.485487	6.39293	1.89111	0.0805657	-4.79097
ENSDARG00000076192	ankrd1b	A_15_P141526	0.34759	5.83628	1.89101	0.0805798	-4.79113
ENSDARG00000045159	zdhhc4	A_15_P114492	0.419946	10.3023	1.89067	0.080629	-4.79166
ENSDARG00000028715	fam188a	A_15_P175211	0.540955	6.70732	1.88981	0.0807524	-4.793
ENSDARG00000013340	gch2	A_15_P172406	0.353564	5.54377	1.88841	0.0809517	-4.79517
ENSDARG00000090538	si:ch211-154o6.3	A_15_P178406	0.701285	7.27326	1.88667	0.0812022	-4.79787
ENSDARG00000037675	npm1b	A_15_P110205	0.351773	9.91428	1.88518	0.0814164	-4.80018
ENSDARG00000044182	stau1	A_15_P174576	0.300263	8.79189	1.88505	0.0814347	-4.80038
ENSDARG00000034559	SRPX2	A_15_P191106	0.914893	7.69584	1.88468	0.0814877	-4.80095
ENSDARG00000016532	C20H1orf9	A_15_P404050	0.338915	13.2571	1.88449	0.0815159	-4.80125
ENSDARG00000020541	ism1	A_15_P117694	0.288835	10.5414	1.8835	0.0816576	-4.80278
ENSDARG00000020960	hgs	A_15_P173116	0.293477	9.68617	1.88058	0.0820807	-4.8073
ENSDARG00000043141	BX323819.1	A_15_P203021	0.504203	6.69363	1.88055	0.0820852	-4.80735
ENSDARG00000061918	cplx2	A_15_P190751	0.575505	6.01035	1.87883	0.0823345	-4.81001
ENSDARG00000043728	SREK1IP1	A_15_P103514	0.326878	6.43466	1.87853	0.0823788	-4.81048
ENSDARG00000062272	AFG3L2	A_15_P102919	0.314508	7.57455	1.8782	0.082427	-4.81099
ENSDARG00000010571	ezh2	A_15_P134746	0.41574	10.7729	1.87776	0.0824914	-4.81167
ENSDARG00000035324	hnrpl	A_15_P108448	0.306118	13.2271	1.87684	0.0826244	-4.81308
ENSDARG00000038176	cyb561	A_15_P187301	0.465082	6.22133	1.87629	0.0827057	-4.81395
ENSDARG00000061952	si:dkey-245p14.6	A_15_P200171	0.449245	9.36164	1.87617	0.0827225	-4.81412
ENSDARG00000071618	RNH1 (11 of 22)	A_15_P137730	0.467825	5.51288	1.87525	0.0828573	-4.81555
ENSDARG00000075617	wu:fu71h07	A_15_P153701	0.631309	7.70118	1.87499	0.0828957	-4.81595
ENSDARG00000039667	mrpl38	A_15_P209896	0.345254	8.56457	1.87156	0.0833988	-4.82125
ENSDARG00000034943	AL929434.1	A_15_P190976	0.358434	8.20856	1.87135	0.0834294	-4.82157
ENSDARG00000089105	CR855379.1	A_15_P103872	0.320039	10.3095	1.87132	0.0834347	-4.82162
ENSDARG00000043595	tmem56b	A_15_P155016	0.436265	7.4384	1.87091	0.0834942	-4.82225
ENSDARG00000045815	mcm10	A_15_P143036	0.372148	9.02854	1.86986	0.0836501	-4.82388
ENSDARG00000025784	zgc:112009	A_15_P208701	0.273452	5.67605	1.86934	0.0837258	-4.82467
ENSDARG00000031098	timm50	A_15_P173991	0.424725	8.55957	1.86923	0.0837422	-4.82484
ENSDARG00000004687	acaa1	A_15_P111509	0.58469	6.46463	1.8691	0.0837613	-4.82504
ENSDARG00000018800	COX20	A_15_P102217	0.413065	6.42096	1.86908	0.0837649	-4.82508
ENSDARG00000075362	dfnb31a	A_15_P377590	0.505267	5.81409	1.86832	0.0838776	-4.82625
ENSDARG00000002507	itga10	A_15_P300871	0.477671	6.89402	1.86782	0.0839517	-4.82703
ENSDARG00000002216	tbx3	A_15_P156131	0.438337	6.81004	1.86613	0.0842013	-4.82962
ENSDARG00000095378	GDF10 (1 of 2)	A_15_P101756	0.400889	5.69256	1.86592	0.0842322	-4.82994
ENSDARG00000005462	KIF4A	A_15_P181341	0.374469	8.20605	1.8631	0.0846529	-4.8343
ENSDARG00000087247	BX571706.1	A_15_P180181	0.42027	5.80781	1.86305	0.0846602	-4.83437
ENSDARG00000054799	rfc1	A_15_P153806	0.395844	7.05118	1.86274	0.0847066	-4.83485
ENSDARG00000004774	wdr36	A_15_P403290	0.360313	8.48555	1.86225	0.0847796	-4.8356
ENSDARG00000005179	C17H14orf159	A_15_P203271	0.412817	5.57557	1.86159	0.0848779	-4.83662
ENSDARG00000063614	SKOR2	A_15_P194516	0.512913	8.43007	1.85983	0.085141	-4.83932
ENSDARG00000068456	TMEM91	A_15_P168441	0.297252	5.63072	1.85861	0.0853253	-4.84121
ENSDARG00000017602	ccng2	A_15_P114029	0.29874	7.31724	1.85787	0.0854357	-4.84234
ENSDARG00000077217	zgc:162184	A_15_P193176	0.293884	5.70042	1.85752	0.085489	-4.84288
ENSDARG00000070922	cnbp	A_15_P108706	0.300981	11.896	1.85677	0.0856011	-4.84403
ENSDARG00000016153	dag1	A_15_P205131	0.345067	8.12593	1.85581	0.0857459	-4.8455
ENSDARG00000095633	si:ch211-133l5.7	A_15_P546127	1.39073	5.97632	1.85579	0.0857494	-4.84554
ENSDARG00000021859	ERAP1 (1 of 2)	A_15_P102022	0.474304	7.27475	1.85511	0.0858523	-4.84658
ENSDARG00000032714	gria1b	A_15_P134575	0.302639	5.69283	1.85453	0.0859389	-4.84746
ENSDARG00000020574	atp2a1	A_15_P161096	0.339796	5.67444	1.85167	0.0863727	-4.85186
ENSDARG00000095223	si:ch211-242f23.3	A_15_P297681	0.336118	6.0294	1.85156	0.0863901	-4.85203
ENSDARG00000069446	dbh	A_15_P157546	0.409388	6.42909	1.85059	0.0865372	-4.85352
ENSDARG00000007745	uqcrfs1	A_15_P118344	0.395881	8.85192	1.84903	0.0867747	-4.85591
ENSDARG00000077402	UQCRFS1 (2 of 2)	A_15_P118344	0.395881	8.85192	1.84903	0.0867747	-4.85591
ENSDARG00000077303	zgc:174863	A_15_P406190	0.422232	7.00481	1.84881	0.0868086	-4.85625
ENSDARG00000000563	ttnb	A_15_P134181	0.407825	6.36286	1.84843	0.0868671	-4.85684
ENSDARG00000045755	ccdc59	A_15_P173946	0.525809	9.14698	1.84823	0.0868963	-4.85713
ENSDARG00000027586	top3b	A_15_P145601	0.592302	7.29705	1.84801	0.0869304	-4.85747
ENSDARG00000042410	rab40b	A_15_P104828	0.317218	6.29081	1.84688	0.0871036	-4.85921
ENSDARG00000006396	nrcam	A_15_P143136	0.360072	6.27867	1.84564	0.0872935	-4.86111
ENSDARG00000058868	apc	A_15_P212276	0.465291	9.63928	1.84563	0.0872948	-4.86112
ENSDARG00000036376	cldn7a	A_15_P108842	0.415605	5.94784	1.84337	0.0876413	-4.86457
ENSDARG00000070487	zgc:110783	A_15_P110608	0.322381	7.05752	1.84308	0.0876867	-4.86502
ENSDARG00000008852	elp4	A_15_P105185	0.35514	5.97489	1.84297	0.0877033	-4.86519
ENSDARG00000024189	pnocb	A_15_P105862	0.470168	7.39816	1.84232	0.0878045	-4.86619
ENSDARG00000060069	isoc1	A_15_P106992	0.402492	7.25665	1.84223	0.0878172	-4.86632
ENSDARG00000004219	SLC6A3	A_15_P116730	0.47079	5.94102	1.84107	0.087996	-4.86809
ENSDARG00000070868	C23H1orf192	A_15_P319651	0.407987	6.019	1.8401	0.0881468	-4.86958
ENSDARG00000043006	gnav1	A_15_P137986	0.504096	5.82928	1.84006	0.0881531	-4.86964
ENSDARG00000012403	C8H9orf102	A_15_P189646	0.306038	6.64816	1.83921	0.0882849	-4.87095
ENSDARG00000086302	PROSER1	A_15_P492047	0.3085	10.1802	1.83875	0.0883559	-4.87165
ENSDARG00000017321	kdr	A_15_P172556	0.355384	6.06177	1.83849	0.0883956	-4.87204
ENSDARG00000055536	otub1l	A_15_P150811	0.480224	8.89105	1.83745	0.0885567	-4.87362
ENSDARG00000091431	CR352285.1	A_15_P180081	0.48316	5.68307	1.83686	0.0886485	-4.87453
ENSDARG00000089263	CU915826.1	A_15_P180081	0.48316	5.68307	1.83686	0.0886485	-4.87453
ENSDARG00000077651	BX927317.3	A_15_P432545	0.466905	6.70963	1.83399	0.089097	-4.87892
ENSDARG00000043009	FAM43A	A_15_P115904	0.335921	5.68391	1.83368	0.0891446	-4.87938
ENSDARG00000012610	saga	A_15_P198261	0.520649	7.64022	1.83366	0.0891483	-4.87942
ENSDARG00000060754	CU915738.1	A_15_P165551	0.580727	6.94971	1.83304	0.0892449	-4.88036
ENSDARG00000060210	d2hgdh	A_15_P506777	0.381137	8.17114	1.83263	0.089309	-4.88099
ENSDARG00000015224	cd2apl	A_15_P147931	0.314532	7.2188	1.83184	0.089432	-4.88218
ENSDARG00000091277	adra2da	A_15_P103986	0.458625	6.6187	1.83179	0.0894401	-4.88226
ENSDARG00000088137	GPR64 (1 of 2)	A_15_P412445	0.419778	6.83543	1.83134	0.0895108	-4.88295
ENSDARG00000071209	oprl1	A_15_P106738	0.428751	5.6739	1.82983	0.089748	-4.88525
ENSDARG00000018788	st8sia2	A_15_P148106	0.34908	5.84526	1.82935	0.0898243	-4.88599
ENSDARG00000060393	fibcd1	A_15_P146526	0.331489	5.75798	1.82739	0.0901328	-4.88897
ENSDARG00000028088	galk1	A_15_P366275	0.431758	7.38341	1.82307	0.0908175	-4.89555
ENSDARG00000056926	drd2a	A_15_P193676	0.382536	8.2874	1.82228	0.090942	-4.89674
ENSDARG00000021794	hmmr	A_15_P112215	0.325839	8.13265	1.82072	0.0911912	-4.89912
ENSDARG00000027041	pcdh17	A_15_P179911	0.371775	8.13908	1.82063	0.0912046	-4.89925
ENSDARG00000023920	llgl2	A_15_P110289	0.497482	8.08613	1.81946	0.0913924	-4.90103
ENSDARG00000008238	MANBA (2 of 2)	A_15_P205441	0.365038	6.92737	1.81894	0.0914744	-4.90181
ENSDARG00000079520	manba	A_15_P205441	0.365038	6.92737	1.81894	0.0914744	-4.90181
ENSDARG00000006990	CRELD1 (1 of 2)	A_15_P104563	0.500586	14.281	1.81889	0.0914825	-4.90189
ENSDARG00000040306	otomp	A_15_P130506	0.325078	5.89156	1.81823	0.0915885	-4.9029
ENSDARG00000078054	CCDC99	A_15_P179356	0.449491	9.20238	1.81753	0.0917007	-4.90396
ENSDARG00000006314	itgav	A_15_P153141	0.26462	5.99099	1.81713	0.0917646	-4.90456
ENSDARG00000040306	otomp	A_15_P193096	0.363796	6.13225	1.81706	0.0917763	-4.90467
ENSDARG00000058800	rab25	A_15_P531297	0.286477	7.58029	1.81515	0.0920836	-4.90758
ENSDARG00000062396	anks1aa	A_15_P183011	0.388215	6.53551	1.81455	0.0921797	-4.90848
ENSDARG00000061328	cdon	A_15_P194016	0.3707	7.01551	1.81436	0.0922106	-4.90877
ENSDARG00000058117	snap25b	A_15_P202596	0.287731	6.74044	1.81382	0.0922975	-4.90959
ENSDARG00000075211	chd7	A_15_P263726	0.371328	13.1216	1.81352	0.0923455	-4.91004
ENSDARG00000003311	PANK2	A_15_P100357	0.405575	7.26413	1.81322	0.0923945	-4.9105
ENSDARG00000035178	gna14	A_15_P112421	0.433391	7.19983	1.81259	0.0924954	-4.91145
ENSDARG00000057248	SCLT1	A_15_P200016	0.418805	7.33473	1.81254	0.0925031	-4.91152
ENSDARG00000053196	mtor	A_15_P134401	0.484095	6.48182	1.81231	0.0925412	-4.91188
ENSDARG00000074869	si:ch1073-291c23.2	A_15_P196851	0.353087	6.09475	1.81195	0.0925995	-4.91242
ENSDARG00000095019	lmo2	A_15_P162161	0.415008	7.3048	1.81183	0.0926194	-4.91261
ENSDARG00000014943	kif23	A_15_P206741	0.292807	12.0374	1.81097	0.0927584	-4.91391
ENSDARG00000031911	TNS3 (2 of 3)	A_15_P185076	0.438164	9.29294	1.81091	0.0927678	-4.914
ENSDARG00000038232	zgc:112964	A_15_P167366	0.293708	5.66129	1.81001	0.0929139	-4.91536
ENSDARG00000011932	prkcbp1l	A_15_P134386	0.551032	9.95875	1.8094	0.0930122	-4.91628
ENSDARG00000078784	mga	A_15_P336225	0.478573	8.30953	1.8084	0.0931752	-4.9178
ENSDARG00000058537	si:dkey-102c8.2	A_15_P172616	0.352431	5.70185	1.80789	0.0932573	-4.91856
ENSDARG00000002917	GLS2 (2 of 2)	A_15_P172616	0.352431	5.70185	1.80789	0.0932573	-4.91856
ENSDARG00000087172	LEPROTL1	A_15_P591577	0.2836	11.7132	1.80729	0.0933554	-4.91948
ENSDARG00000040110	kif20bb	A_15_P134976	0.492081	10.5888	1.80711	0.0933852	-4.91975
ENSDARG00000016538	zgc:55888	A_15_P101015	0.402008	12.1139	1.80676	0.0934411	-4.92027
ENSDARG00000033184	prkar2aa	A_15_P196196	0.448828	8.38459	1.80628	0.0935203	-4.921
ENSDARG00000002213	invs	A_15_P106514	0.857923	6.4105	1.80596	0.0935726	-4.92149
ENSDARG00000017427	PHF20L1	A_15_P204511	0.330172	9.57749	1.80593	0.0935779	-4.92154
ENSDARG00000038205	her2	A_15_P117410	0.570084	6.65046	1.80588	0.0935859	-4.92161
ENSDARG00000079702	WDR81	A_15_P102555	0.331893	7.95735	1.80566	0.0936208	-4.92194
ENSDARG00000076228	kif2c	A_15_P579597	0.263144	7.39873	1.80552	0.0936448	-4.92216
ENSDARG00000036121	pcdh10b	A_15_P195426	0.50452	6.31185	1.80467	0.0937833	-4.92344
ENSDARG00000076417	FNIP1	A_15_P486975	0.481035	7.0025	1.80413	0.0938709	-4.92425
ENSDARG00000011932	prkcbp1l	A_15_P193699	0.392818	7.27951	1.80329	0.0940095	-4.92553
ENSDARG00000039459	QSOX1	A_15_P189066	0.457162	8.8202	1.80144	0.094312	-4.92831
ENSDARG00000021208	serpind1	A_15_P188961	0.33953	6.49615	1.80144	0.0943131	-4.92832
ENSDARG00000043624	PQLC2	A_15_P188911	0.452157	5.97015	1.80102	0.0943814	-4.92895
ENSDARG00000007045	CNOT4 (2 of 2)	A_15_P373285	0.273602	9.72615	1.80011	0.0945313	-4.93032
ENSDARG00000000563	ttnb	A_15_P201981	0.404897	6.05344	1.79869	0.0947662	-4.93247
ENSDARG00000056134	c1qtnf5	A_15_P113122	0.306123	6.0649	1.7981	0.0948633	-4.93336
ENSDARG00000045540	ppp6r2	A_15_P193551	0.393731	7.63075	1.798	0.0948804	-4.93351
ENSDARG00000030153	gnptab	A_15_P152766	0.514489	9.96605	1.79776	0.0949192	-4.93387
ENSDARG00000069762	CCDC11	A_15_P195186	0.547624	6.73686	1.79776	0.0949195	-4.93387
ENSDARG00000059574	fscn2a	A_15_P188006	0.317137	6.22375	1.79769	0.0949311	-4.93398
ENSDARG00000059252	zpcx	A_15_P273911	0.423404	7.89797	1.79694	0.0950545	-4.9351
ENSDARG00000026540	ppp4r2a	A_15_P183276	0.357764	10.8218	1.79627	0.0951664	-4.93612
ENSDARG00000017055	zymnd12	A_15_P120078	0.391951	6.11697	1.79615	0.0951853	-4.93629
ENSDARG00000057148	si:dkey-48n15.2	A_15_P161046	0.273632	5.85663	1.79483	0.0954049	-4.93829
ENSDARG00000016664	RNF20	A_15_P178861	0.316026	10.724	1.79338	0.0956456	-4.94047
ENSDARG00000077178	zgc:152977	A_15_P101535	0.478192	6.53184	1.79263	0.09577	-4.94159
ENSDARG00000002720	utp15	A_15_P112620	0.333464	11.2968	1.79205	0.0958669	-4.94247
ENSDARG00000018810	ZCCHC4	A_15_P166661	0.443408	6.65004	1.79099	0.0960443	-4.94407
ENSDARG00000053586	creb1a	A_15_P200491	0.352059	9.29929	1.79093	0.096054	-4.94415
ENSDARG00000060102	KANK1	A_15_P146946	0.402226	5.72933	1.79068	0.0960958	-4.94453
ENSDARG00000096255	ighv8-1	A_15_P364505	0.405616	5.71706	1.79044	0.0961368	-4.9449
ENSDARG00000045612	lrrc10	A_15_P104733	0.537613	9.17301	1.78991	0.0962253	-4.9457
ENSDARG00000062330	si:ch211-233a24.2	A_15_P197106	0.393602	9.19198	1.78811	0.0965267	-4.9484
ENSDARG00000024546	cpla2	A_15_P149971	0.299251	5.70651	1.7877	0.0965954	-4.94901
ENSDARG00000058461	kiaa0947l	A_15_P178531	0.380308	6.11845	1.78717	0.0966844	-4.94981
ENSDARG00000090222	KIAA0947 (1 of 2)	A_15_P178531	0.380308	6.11845	1.78717	0.0966844	-4.94981
ENSDARG00000058162	pcyt1ba	A_15_P207581	0.368435	7.21835	1.78699	0.096715	-4.95008
ENSDARG00000034189	oxsr1a	A_15_P153181	0.383455	10.0214	1.78696	0.09672	-4.95013
ENSDARG00000089727	ASPSCR1 (1 of 2)	A_15_P170651	0.362434	9.18707	1.78523	0.0970115	-4.95273
ENSDARG00000058513	gfra1a	A_15_P108724	0.5294	6.63197	1.78489	0.0970688	-4.95324
ENSDARG00000017542	fgf1a	A_15_P130541	0.358381	6.28536	1.78486	0.0970737	-4.95328
ENSDARG00000039203	MFF (2 of 2)	A_15_P210466	0.437848	6.34134	1.78456	0.0971247	-4.95374
ENSDARG00000051824	tmeff2a	A_15_P201521	0.319311	5.45861	1.78352	0.0972991	-4.95529
ENSDARG00000013838	sulf2l	A_15_P183291	0.400844	6.3082	1.7834	0.0973201	-4.95547
ENSDARG00000019000	smc3	A_15_P209141	0.439383	10.1715	1.78303	0.0973827	-4.95603
ENSDARG00000035569	cyp1d1	A_15_P120051	0.300536	5.96174	1.78201	0.0975547	-4.95755
ENSDARG00000038533	ST3GAL1 (2 of 5)	A_15_P154896	0.335707	5.62668	1.78149	0.0976424	-4.95833
ENSDARG00000089302	HNRNPA0 (1 of 3)	A_15_P190701	0.335157	14.392	1.78069	0.0977783	-4.95953
ENSDARG00000071090	actn2	A_15_P119817	0.279029	5.71681	1.77953	0.0979761	-4.96128
ENSDARG00000053010	LPCAT2	A_15_P104132	0.298987	7.19594	1.77902	0.0980627	-4.96204
ENSDARG00000078749	B4GALNT3 (3 of 3)	A_15_P159556	0.327679	5.70008	1.77822	0.098198	-4.96323
ENSDARG00000077484	B4GALNT3 (2 of 3)	A_15_P159556	0.327679	5.70008	1.77822	0.098198	-4.96323
ENSDARG00000024561	nolc1	A_15_P196956	0.325433	11.2068	1.77733	0.0983508	-4.96457
ENSDARG00000017617	alg6	A_15_P185571	0.283938	9.59953	1.77725	0.0983648	-4.96469
ENSDARG00000079751	MEGF8	A_15_P265126	0.341564	9.97083	1.77718	0.0983769	-4.9648
ENSDARG00000002656	stxbp5a	A_15_P119834	0.305503	5.91519	1.77708	0.0983928	-4.96494
ENSDARG00000014878	CHD1	A_15_P158556	0.289752	10.4263	1.77629	0.0985287	-4.96613
ENSDARG00000043247	gtf3c3	A_15_P199891	0.421088	6.75858	1.77626	0.0985337	-4.96618
ENSDARG00000004023	isl1	A_15_P143151	0.27483	6.11434	1.77566	0.0986358	-4.96707
ENSDARG00000000384	slc15a4	A_15_P103785	0.372029	6.05946	1.77495	0.0987577	-4.96814
ENSDARG00000053159	zgc:110626	A_15_P169331	0.332677	6.05735	1.77456	0.0988244	-4.96872
ENSDARG00000063182	RC3H1 (1 of 2)	A_15_P198301	0.39086	7.23331	1.77396	0.0989263	-4.96961
ENSDARG00000056743	murc	A_15_P109660	0.391213	5.87253	1.77288	0.0991125	-4.97123
ENSDARG00000016010	nup107	A_15_P194911	0.342579	8.62643	1.77279	0.0991277	-4.97136
ENSDARG00000013335	anxa6	A_15_P191456	0.532413	9.13759	1.77226	0.0992195	-4.97216
ENSDARG00000062363	phex	A_15_P113342	0.339907	5.68062	1.77198	0.099267	-4.97257
ENSDARG00000027875	SLC44A4	A_15_P109192	0.259304	6.1338	1.7717	0.0993162	-4.973
ENSDARG00000014239	esyt1b	A_15_P186626	0.394831	6.19701	1.77167	0.0993212	-4.97304
ENSDARG00000005897	dera	A_15_P149516	0.371162	6.73932	1.77099	0.0994368	-4.97405
ENSDARG00000079552	maml3	A_15_P388160	0.330932	7.74358	1.77029	0.0995581	-4.9751
ENSDARG00000014244	rbmx	A_15_P113666	0.249235	13.108	1.77021	0.0995728	-4.97523
ENSDARG00000008867	rap1b	A_15_P132831	0.324113	6.7508	1.76933	0.0997248	-4.97654
ENSDARG00000016754	tbca	A_15_P141541	0.348566	7.34165	1.76861	0.0998482	-4.97761
ENSDARG00000017798	bcor	A_15_P117775	0.343784	8.67439	1.76802	0.0999511	-4.9785
ENSDARG00000002787	gro2	A_15_P117251	0.325256	10.7137	1.76756	0.100031	-4.97918
ENSDARG00000045398	mtrr	A_15_P177246	0.352918	7.89389	1.76618	0.100269	-4.98123
ENSDARG00000011637	TCEB3C	A_15_P104106	0.357613	11.5369	1.76604	0.100295	-4.98145
ENSDARG00000015374	st3gal3a	A_15_P120812	0.306048	7.30104	1.76562	0.100367	-4.98208
ENSDARG00000071333	si:ch211-212d10.2	A_15_P171557	0.45176	5.91526	1.76437	0.100585	-4.98394
ENSDARG00000042178	CABZ01079166.1	A_15_P260686	0.298717	7.72554	1.76382	0.10068	-4.98475
ENSDARG00000033852	mad1l1	A_15_P140796	0.441271	7.18197	1.76317	0.100794	-4.98573
ENSDARG00000005891	cyb5r3	A_15_P110945	0.283066	6.58102	1.76288	0.100844	-4.98616
ENSDARG00000031495	seta	A_15_P102849	0.283396	11.7957	1.76239	0.10093	-4.98689
ENSDARG00000077893	ELFN2 (1 of 2)	A_15_P397050	0.505598	6.46604	1.76169	0.101052	-4.98794
ENSDARG00000061168	dhx34	A_15_P168661	0.321927	6.94611	1.76141	0.1011	-4.98834
ENSDARG00000093460	GPR52	A_15_P138476	0.470463	13.1961	1.76129	0.101122	-4.98853
ENSDARG00000056226	creb3l3	A_15_P195751	0.44249	6.59108	1.76044	0.101271	-4.9898
ENSDARG00000092128	si:dkey-1b17.2	A_15_P152661	0.331637	6.22439	1.75903	0.101518	-4.9919
ENSDARG00000045554	SNX20	A_15_P137061	0.43077	5.88908	1.75745	0.101794	-4.99423
ENSDARG00000067781	urp2	A_15_P173101	0.470127	11.611	1.75694	0.101884	-4.99499
ENSDARG00000061372	cog7	A_15_P187961	0.364717	7.06555	1.75602	0.102047	-4.99637
ENSDARG00000042590	rbm19	A_15_P134306	0.317055	10.2592	1.75567	0.102109	-4.99689
ENSDARG00000013834	arhgef3	A_15_P172851	0.443623	6.05511	1.75506	0.102217	-4.9978
ENSDARG00000024964	inadl	A_15_P115473	0.346002	8.51284	1.75414	0.102379	-4.99916
ENSDARG00000086550	DBF4B	A_15_P367935	0.34655	7.00858	1.75367	0.102463	-4.99986
ENSDARG00000033567	fkbp1ab	A_15_P116501	0.486062	6.28373	1.75319	0.102547	-5.00057
ENSDARG00000053331	sult2st2	A_15_P195081	0.391061	5.82466	1.75269	0.102635	-5.00131
ENSDARG00000033498	rorb	A_15_P194111	0.442611	7.04342	1.7525	0.102669	-5.00159
ENSDARG00000070346	hoxc8a	A_15_P131631	0.484457	7.11714	1.75247	0.102675	-5.00165
ENSDARG00000090716	cltcb	A_15_P486110	0.291417	8.33502	1.75246	0.102677	-5.00166
ENSDARG00000053574	fancd2	A_15_P211066	1.62562	6.70314	1.75245	0.102679	-5.00168
ENSDARG00000044811	cdk9	A_15_P118184	0.329229	8.18773	1.75225	0.102713	-5.00196
ENSDARG00000000394	matr3l1.2	A_15_P190731	0.266789	9.71026	1.75129	0.102883	-5.00339
ENSDARG00000042094	eef2a.1	A_15_P172201	0.300929	8.7973	1.75027	0.103065	-5.00491
ENSDARG00000056784	aire	A_15_P285736	0.341453	5.85876	1.74914	0.103267	-5.00659
ENSDARG00000063282	KCNA3 (1 of 2)	A_15_P135951	0.498525	9.24029	1.74861	0.10336	-5.00736
ENSDARG00000017355	rsph9	A_15_P120904	0.399065	5.66553	1.74673	0.103697	-5.01016
ENSDARG00000075559	ppm1g	A_15_P112080	0.334491	13.1087	1.74565	0.103889	-5.01175
ENSDARG00000009941	erc1a	A_15_P205356	0.35516	7.52689	1.74496	0.104013	-5.01277
ENSDARG00000068993	TNFRSF14 (8 of 12)	A_15_P134316	0.315941	9.56087	1.74476	0.104049	-5.01307
ENSDARG00000013000	PPFIA2	A_15_P159666	0.444232	6.87057	1.7439	0.104204	-5.01435
ENSDARG00000024209	wasf2	A_15_P182911	0.296729	9.64568	1.74312	0.104344	-5.0155
ENSDARG00000095125	si:dkey-177p2.16	A_15_P192402	0.500456	6.21871	1.74311	0.104347	-5.01552
ENSDARG00000053498	ednrb1b	A_15_P202161	0.436256	7.09783	1.74295	0.104374	-5.01575
ENSDARG00000075603	btr20	A_15_P141356	0.388046	5.74677	1.74266	0.104427	-5.01619
ENSDARG00000043673	BEGAIN (1 of 2)	A_15_P141741	0.242592	5.84275	1.7418	0.104582	-5.01746
ENSDARG00000010472	atp1a2a	A_15_P286086	0.419664	5.73306	1.74159	0.104619	-5.01776
ENSDARG00000062650	rif1	A_15_P172906	0.322737	11.1659	1.7415	0.104636	-5.0179
ENSDARG00000001999	adamts18	A_15_P429770	0.862507	8.72645	1.74101	0.104724	-5.01862
ENSDARG00000054789	lysmd1	A_15_P111220	0.299115	7.34718	1.74073	0.104775	-5.01904
ENSDARG00000076419	si:dkeyp-117b11.2	A_15_P449845	0.541279	7.83858	1.73819	0.105235	-5.0228
ENSDARG00000004798	b4galt4	A_15_P205481	0.400988	6.72978	1.73808	0.105254	-5.02295
ENSDARG00000000837	snx9	A_15_P115215	0.284064	6.35033	1.73793	0.10528	-5.02317
ENSDARG00000091101	fabp10b	A_15_P177576	0.258323	5.63942	1.73763	0.105336	-5.02362
ENSDARG00000094896	si:dkey-265a7.2	A_15_P198776	0.337309	7.45819	1.73634	0.105569	-5.02552
ENSDARG00000038977	SLC25A41	A_15_P199466	0.437626	6.84352	1.73588	0.105654	-5.02621
ENSDARG00000059398	myef2	A_15_P104491	0.242761	13.0004	1.73584	0.10566	-5.02626
ENSDARG00000002305	me3	A_15_P409340	0.42436	6.454	1.73572	0.105682	-5.02644
ENSDARG00000018165	depdc1a	A_15_P117897	0.298963	7.97763	1.73516	0.105784	-5.02726
ENSDARG00000061042	si:dkey-190l1.2	A_15_P182666	0.315802	5.81244	1.73454	0.105898	-5.02818
ENSDARG00000062577	ARHGAP35 (1 of 2)	A_15_P165232	0.390683	7.0128	1.73443	0.105918	-5.02835
ENSDARG00000006621	pspc1	A_15_P142321	0.345851	8.9885	1.73418	0.105964	-5.02872
ENSDARG00000070713	zgc:162180	A_15_P139731	0.248668	6.28239	1.73407	0.105982	-5.02887
ENSDARG00000014995	jagn1b	A_15_P108025	0.305818	6.53131	1.73386	0.10602	-5.02918
ENSDARG00000070474	arid3b	A_15_P136926	0.268235	11.4746	1.73292	0.106192	-5.03057
ENSDARG00000056250	add3b	A_15_P103414	0.415522	11.7351	1.73247	0.106275	-5.03124
ENSDARG00000032129	gtf2f1	A_15_P193186	0.308104	8.54019	1.73247	0.106275	-5.03124
ENSDARG00000058226	ak3	A_15_P120766	0.42277	9.74084	1.73225	0.106315	-5.03156
ENSDARG00000019834	C10orf137	A_15_P202521	0.511049	8.81172	1.7317	0.106416	-5.03237
ENSDARG00000044848	si:rp71-1h20.5	A_15_P142496	0.508253	7.46369	1.73169	0.106417	-5.03238
ENSDARG00000027063	arpc1b	A_15_P485040	0.351556	6.1265	1.73084	0.106573	-5.03363
ENSDARG00000033542	nitr12	A_15_P162566	0.28239	6.93442	1.73025	0.106682	-5.03451
ENSDARG00000056855	GATC	A_15_P101521	0.330191	6.9705	1.72961	0.106798	-5.03544
ENSDARG00000042913	spef2	A_15_P177096	0.332734	5.86703	1.7288	0.106947	-5.03664
ENSDARG00000055429	KAT6B	A_15_P285146	0.313746	6.09759	1.72804	0.107087	-5.03776
ENSDARG00000026453	zgc:66474	A_15_P114811	0.295692	7.1533	1.72786	0.107121	-5.03803
ENSDARG00000095730	si:ch211-234p6.9	A_15_P157091	0.315838	5.51568	1.72783	0.107126	-5.03807
ENSDARG00000052923	zgc:113162	A_15_P209451	0.489202	7.3136	1.72511	0.107628	-5.04207
ENSDARG00000062297	SOAT1	A_15_P189071	0.399885	7.333	1.72473	0.107698	-5.04263
ENSDARG00000005274	rad52	A_15_P213001	0.281335	6.47795	1.72451	0.107738	-5.04294
ENSDARG00000026709	bcl7ba	A_15_P104978	0.367063	9.38794	1.72409	0.107817	-5.04357
ENSDARG00000045408	tagln	A_15_P116055	0.33994	6.35889	1.72386	0.107858	-5.0439
ENSDARG00000076210	FP236835.1	A_15_P297161	0.352007	6.30804	1.72316	0.107988	-5.04494
ENSDARG00000012642	si:ch211-266d19.4	A_15_P599602	0.351603	6.2667	1.72233	0.108142	-5.04615
ENSDARG00000069545	atg12	A_15_P196761	0.288922	7.29364	1.72185	0.108232	-5.04686
ENSDARG00000089769	hapln1a	A_15_P104671	0.472003	6.03491	1.72051	0.10848	-5.04882
ENSDARG00000026491	lamb1a	A_15_P108322	0.357528	11.6662	1.72002	0.108571	-5.04954
ENSDARG00000056938	kera	A_15_P104880	0.407333	6.55073	1.7199	0.108594	-5.04972
ENSDARG00000070945	zgc:163083	A_15_P161058	0.369955	6.3425	1.71984	0.108605	-5.04981
ENSDARG00000067672	card9	A_15_P147261	0.317423	6.7541	1.71925	0.108716	-5.05068
ENSDARG00000056929	kdm6bb	A_15_P114197	0.315856	6.03081	1.71921	0.108723	-5.05074
ENSDARG00000054259	nat10	A_15_P104400	0.329669	10.5635	1.71807	0.108936	-5.05241
ENSDARG00000060350	APOD (3 of 3)	A_15_P297976	0.321293	7.11867	1.71802	0.108944	-5.05248
ENSDARG00000025299	tspan9a	A_15_P167716	0.442349	7.5892	1.71763	0.109017	-5.05305
ENSDARG00000012723	RBM14 (2 of 2)	A_15_P115643	0.469866	10.1517	1.71745	0.109052	-5.05332
ENSDARG00000028676	NUAK1 (1 of 2)	A_15_P136211	0.380703	6.07155	1.71705	0.109127	-5.05391
ENSDARG00000079827	srbd1	A_15_P103064	0.422676	8.07083	1.7168	0.109172	-5.05426
ENSDARG00000075943	CCDC110	A_15_P275691	0.307074	6.33179	1.71593	0.109335	-5.05554
ENSDARG00000059367	mfap2	A_15_P140201	0.419478	13.9307	1.71509	0.109494	-5.05678
ENSDARG00000006251	ell2	A_15_P400230	0.333511	9.56225	1.71423	0.109655	-5.05803
ENSDARG00000002988	tnnt2d	A_15_P446310	0.31019	5.84651	1.71407	0.109686	-5.05828
ENSDARG00000035564	dgcr8	A_15_P145916	0.395505	8.70258	1.71285	0.109914	-5.06005
ENSDARG00000036344	calb2b	A_15_P119215	0.237732	5.74117	1.71285	0.109914	-5.06006
ENSDARG00000044956	zgc:114123	A_15_P153386	0.473867	7.79313	1.71274	0.109935	-5.06022
ENSDARG00000003446	ippk	A_15_P130991	0.412591	8.17022	1.71186	0.110101	-5.0615
ENSDARG00000007901	crnkl1	A_15_P113382	0.344084	11.2172	1.71045	0.110367	-5.06357
ENSDARG00000001220	mycbp2	A_15_P174351	0.434645	7.92437	1.71036	0.110384	-5.06369
ENSDARG00000057708	PHTF1	A_15_P160451	0.340264	8.62517	1.70803	0.110826	-5.06711
ENSDARG00000059897	ntrk2a	A_15_P189796	0.306752	5.67335	1.70795	0.11084	-5.06722
ENSDARG00000055373	sema3fb	A_15_P180026	0.384626	6.56931	1.70776	0.110877	-5.06751
ENSDARG00000005606	paxip1	A_15_P170631	0.339111	9.55559	1.70753	0.11092	-5.06784
ENSDARG00000019581	uso1	A_15_P433370	0.321163	8.63711	1.70707	0.111007	-5.06851
ENSDARG00000087925	USO1 (1 of 2)	A_15_P433370	0.321163	8.63711	1.70707	0.111007	-5.06851
ENSDARG00000010461	nkx2.1a	A_15_P112654	0.294614	6.0722	1.707	0.111021	-5.06861
ENSDARG00000075352	FAM5C (3 of 3)	A_15_P460805	0.491655	7.25731	1.70625	0.111163	-5.0697
ENSDARG00000043705	mob3c	A_15_P108759	0.348643	6.22527	1.7061	0.111191	-5.06992
ENSDARG00000017473	fgd1	A_15_P188851	0.696006	6.91146	1.70578	0.111253	-5.0704
ENSDARG00000039412	dmrta2	A_15_P101488	0.34792	5.74067	1.70555	0.111296	-5.07072
ENSDARG00000042905	rpl10a	A_15_P118463	0.345298	7.88509	1.70497	0.111407	-5.07157
ENSDARG00000068242	cngb1a	A_15_P168646	0.359965	5.60721	1.70455	0.111487	-5.07219
ENSDARG00000033099	kif7	A_15_P143351	0.337891	8.86578	1.70408	0.111577	-5.07288
ENSDARG00000051874	stra6	A_15_P103844	0.557719	6.06393	1.70389	0.111613	-5.07315
ENSDARG00000069982	CABZ01073740.1	A_15_P238941	0.329747	6.01759	1.70382	0.111627	-5.07325
ENSDARG00000060620	lig4	A_15_P200566	0.241607	8.03716	1.70375	0.111639	-5.07335
ENSDARG00000077039	esama	A_15_P376020	0.468144	5.73097	1.70357	0.111674	-5.07362
ENSDARG00000040099	tbcd	A_15_P119781	0.318951	6.32879	1.70098	0.11217	-5.0774
ENSDARG00000079647	zgc:175131	A_15_P379185	0.248802	5.83143	1.70084	0.112197	-5.0776
ENSDARG00000008174	hoxb1a	A_15_P104039	0.385589	6.60867	1.70073	0.112218	-5.07776
ENSDARG00000076110	NWD1	A_15_P386870	0.434485	6.31866	1.69972	0.112412	-5.07924
ENSDARG00000055455	gpm6aa	A_15_P117929	0.5107	5.77481	1.69927	0.112497	-5.07988
ENSDARG00000003259	lox	A_15_P148971	0.314586	6.03288	1.69883	0.112582	-5.08052
ENSDARG00000034423	sncga	A_15_P197531	0.45729	8.85847	1.69852	0.112641	-5.08097
ENSDARG00000018319	arglu1b	A_15_P199961	0.352021	8.24366	1.69811	0.11272	-5.08157
ENSDARG00000015822	sesn3	A_15_P109981	0.413071	10.1341	1.69773	0.112793	-5.08212
ENSDARG00000007220	ncam1b	A_15_P130576	0.301543	6.80088	1.69753	0.112832	-5.08242
ENSDARG00000067528	CR450726.1	A_15_P568277	0.327498	5.68976	1.69671	0.11299	-5.08361
ENSDARG00000058533	pole	A_15_P145576	0.354802	6.12695	1.69519	0.113284	-5.08582
ENSDARG00000020953	dnajb6b	A_15_P324036	0.490012	8.00063	1.69494	0.113332	-5.08618
ENSDARG00000020798	necap1	A_15_P175836	0.328007	6.64506	1.69459	0.113399	-5.08669
ENSDARG00000062936	NDNF	A_15_P105332	0.329357	6.82225	1.69436	0.113444	-5.08702
ENSDARG00000019300	ints7	A_15_P105531	0.305814	6.85305	1.6939	0.113534	-5.0877
ENSDARG00000016687	acadvl	A_15_P101211	0.451361	10.1519	1.69303	0.113702	-5.08896
ENSDARG00000027109	zfr	A_15_P111510	0.431597	9.84853	1.69295	0.113717	-5.08907
ENSDARG00000092885	zgc:171977	A_15_P105129	0.313175	9.00217	1.69181	0.113939	-5.09074
ENSDARG00000074157	BX571823.2	A_15_P105129	0.313175	9.00217	1.69181	0.113939	-5.09074
ENSDARG00000079593	si:busm1-228j01.5	A_15_P189916	0.299082	6.20609	1.69178	0.113945	-5.09078
ENSDARG00000017744	smc2	A_15_P179361	0.304653	9.88514	1.69169	0.113963	-5.09091
ENSDARG00000002546	rap2ip	A_15_P111801	0.382059	6.21988	1.691	0.114097	-5.09191
ENSDARG00000035677	bmp8a	A_15_P205051	0.34412	6.72625	1.68953	0.114383	-5.09404
ENSDARG00000037373	ephb2a	A_15_P183531	0.396662	5.87429	1.68931	0.114425	-5.09436
ENSDARG00000040445	si:ch211-219a4.3	A_15_P201494	0.357757	6.6309	1.68802	0.114678	-5.09624
ENSDARG00000055554	wnt1	A_15_P150721	0.305738	5.90178	1.68735	0.114809	-5.09721
ENSDARG00000007387	irf2a	A_15_P140956	0.324945	10.9439	1.68713	0.114853	-5.09753
ENSDARG00000005526	IGFN1 (1 of 3)	A_15_P160711	0.261858	5.65891	1.68707	0.114863	-5.09761
ENSDARG00000036956	ASXL1	A_15_P117667	0.326454	8.58341	1.68677	0.114922	-5.09804
ENSDARG00000016736	bcan	A_15_P105745	0.581149	5.60636	1.6867	0.114936	-5.09815
ENSDARG00000069261	metap2l	A_15_P160861	0.362352	6.25164	1.68588	0.115096	-5.09934
ENSDARG00000043246	znf609	A_15_P145076	0.355704	9.37117	1.68568	0.115136	-5.09963
ENSDARG00000014105	apba1a	A_15_P147211	0.400825	7.49243	1.68543	0.115184	-5.09999
ENSDARG00000090540	sv2b	A_15_P137251	0.29664	6.21486	1.68435	0.115397	-5.10156
ENSDARG00000060711	SV2B (1 of 3)	A_15_P137251	0.29664	6.21486	1.68435	0.115397	-5.10156
ENSDARG00000059747	si:dkey-106c17.3	A_15_P187836	0.3387	5.97818	1.68333	0.115598	-5.10304
ENSDARG00000070870	ptpn23b	A_15_P207746	0.303127	7.13197	1.68216	0.115829	-5.10473
ENSDARG00000010516	rpl21	A_15_P112517	0.360173	14.078	1.682	0.115861	-5.10496
ENSDARG00000018958	nrarpb	A_15_P132661	0.801096	9.64186	1.68088	0.116081	-5.10658
ENSDARG00000093546	ms4a17a.2	A_15_P173896	0.309915	6.53006	1.68026	0.116203	-5.10747
ENSDARG00000068213	fzd10	A_15_P114057	0.296694	7.56255	1.67871	0.116509	-5.10971
ENSDARG00000006526	fn1b	A_15_P199871	0.373069	6.71926	1.67862	0.116528	-5.10985
ENSDARG00000027918	ccne2	A_15_P115512	0.379052	8.708	1.67661	0.116926	-5.11274
ENSDARG00000021556	ubl3	A_15_P105703	0.343103	8.55876	1.67643	0.116962	-5.11301
ENSDARG00000035264	riok2	A_15_P148851	0.29023	10.2341	1.67506	0.117235	-5.11499
ENSDARG00000009754	ZC3H11A	A_15_P115903	0.278968	11.5254	1.6745	0.117346	-5.11579
ENSDARG00000095425	si:ch211-216d10.1	A_15_P559817	0.386132	6.03688	1.67369	0.117508	-5.11696
ENSDARG00000056047	noxa1	A_15_P164271	0.315025	6.17266	1.67357	0.117532	-5.11713
ENSDARG00000056842	usp30	A_15_P146001	0.368684	6.29471	1.6734	0.117567	-5.11738
ENSDARG00000042992	crygs1	A_15_P100312	0.471791	10.4141	1.6733	0.117586	-5.11752
ENSDARG00000059097	nktr	A_15_P156536	0.32348	11.0787	1.67231	0.117785	-5.11896
ENSDARG00000070522	cacna1i	A_15_P187441	0.261193	5.80134	1.67141	0.117964	-5.12025
ENSDARG00000026296	zgc:112994	A_15_P173561	0.372528	11.8721	1.6714	0.117967	-5.12027
ENSDARG00000034763	ccnf	A_15_P102680	0.317224	11.8063	1.67115	0.118016	-5.12062
ENSDARG00000008127	pcdh15b	A_15_P139856	0.664228	9.83661	1.67106	0.118035	-5.12076
ENSDARG00000094330	si:dkey-9p24.5	A_15_P372885	0.318899	5.69679	1.67037	0.118174	-5.12176
ENSDARG00000053776	dclre1a	A_15_P166801	0.526075	8.98337	1.66974	0.1183	-5.12266
ENSDARG00000031240	kidins220a	A_15_P203006	0.371051	6.50751	1.66866	0.118516	-5.12421
ENSDARG00000021547	vrk2	A_15_P197391	0.333118	5.91131	1.66847	0.118554	-5.12448
ENSDARG00000004402	elovl6	A_15_P221101	0.489188	8.69739	1.66817	0.118615	-5.12492
ENSDARG00000093800	si:dkey-24l11.2	A_15_P174356	0.407714	7.4768	1.66788	0.118674	-5.12534
ENSDARG00000068140	si:dkey-24l11.3	A_15_P174356	0.407714	7.4768	1.66788	0.118674	-5.12534
ENSDARG00000070319	rab11fip4b	A_15_P186351	0.275963	5.90342	1.66719	0.118813	-5.12633
ENSDARG00000095896	pou3f3b	A_15_P106134	0.321507	5.92965	1.66639	0.118973	-5.12748
ENSDARG00000044872	CU929521.1	A_15_P106134	0.321507	5.92965	1.66639	0.118973	-5.12748
ENSDARG00000020541	ism1	A_15_P112122	0.320514	9.11773	1.66632	0.118989	-5.12758
ENSDARG00000061951	golgb1	A_15_P159651	0.35673	10.6182	1.66612	0.119029	-5.12787
ENSDARG00000067777	HSPB11	A_15_P175406	0.377035	6.32397	1.66502	0.11925	-5.12944
ENSDARG00000071424	ap3d1	A_15_P115408	0.320426	6.96872	1.66377	0.119504	-5.13125
ENSDARG00000035773	TOX2	A_15_P155766	0.602241	8.29939	1.66355	0.119548	-5.13156
ENSDARG00000011408	lsm14ab	A_15_P255601	0.352103	8.41047	1.66336	0.119586	-5.13183
ENSDARG00000020467	safb	A_15_P133981	0.303589	13.0926	1.66232	0.119797	-5.13333
ENSDARG00000014763	arf2	A_15_P106979	0.308374	11.9545	1.6619	0.119883	-5.13393
ENSDARG00000026398	MMEL1	A_15_P180161	0.416284	6.77524	1.66061	0.120146	-5.13579
ENSDARG00000028842	trim24	A_15_P160086	0.446252	7.7244	1.66047	0.120175	-5.13599
ENSDARG00000060518	pcsk5b	A_15_P174816	0.400537	6.1861	1.66042	0.120184	-5.13606
ENSDARG00000011862	inaa	A_15_P197351	0.367788	8.59175	1.66039	0.120189	-5.13609
ENSDARG00000058725	rfesd	A_15_P103822	0.365767	5.86878	1.66039	0.12019	-5.1361
ENSDARG00000059175	cep19	A_15_P205946	0.424535	7.79503	1.66025	0.120219	-5.1363
ENSDARG00000092979	pias2	A_15_P205946	0.424535	7.79503	1.66025	0.120219	-5.1363
ENSDARG00000022309	dspa	A_15_P134291	0.286236	10.5514	1.65997	0.120276	-5.1367
ENSDARG00000045510	tbc1d22a	A_15_P174716	0.388489	6.33006	1.65971	0.12033	-5.13708
ENSDARG00000037402	lim2.3	A_15_P112599	0.301852	5.93593	1.65918	0.120438	-5.13784
ENSDARG00000070657	pa2g4b	A_15_P209741	0.295734	8.54493	1.65912	0.120449	-5.13792
ENSDARG00000030064	plekha1	A_15_P418495	0.582363	8.88097	1.65873	0.120529	-5.13848
ENSDARG00000075222	FAM123A	A_15_P473850	0.35726	5.74953	1.65528	0.121236	-5.14343
ENSDARG00000044253	paqr3b	A_15_P207286	0.260278	8.21452	1.65442	0.121411	-5.14466
ENSDARG00000017812	traf2b	A_15_P116589	0.411878	6.12373	1.65372	0.121555	-5.14566
ENSDARG00000086927	PIK3C2B	A_15_P467395	0.451864	7.38217	1.65363	0.121574	-5.14579
ENSDARG00000021107	sf3a2	A_15_P109259	0.301853	11.74	1.65319	0.121664	-5.14642
ENSDARG00000093304	si:dkey-221j11.3	A_15_P443275	0.372724	7.69966	1.65303	0.121697	-5.14665
ENSDARG00000091006	si:ch211-207g17.1	A_15_P468005	0.395635	5.9655	1.65264	0.121779	-5.14721
ENSDARG00000058649	trim46b	A_15_P154096	0.362695	5.72393	1.65227	0.121853	-5.14773
ENSDARG00000035678	zgc:91910	A_15_P113291	0.491198	10.7637	1.65159	0.121994	-5.14871
ENSDARG00000034466	CD22 (20 of 30)	A_15_P498172	0.365265	6.15117	1.65134	0.122046	-5.14907
ENSDARG00000000369	PRKAG3 (1 of 2)	A_15_P113970	0.349652	5.82821	1.65053	0.122214	-5.15023
ENSDARG00000019526	agfg1b	A_15_P111436	0.403189	8.88936	1.64996	0.122331	-5.15104
ENSDARG00000045147	TMEM184B (1 of 3)	A_15_P152911	0.395064	6.81376	1.64995	0.122333	-5.15105
ENSDARG00000030326	efna1a	A_15_P118326	0.491962	9.68009	1.64958	0.122409	-5.15158
ENSDARG00000024642	pip5k1ab	A_15_P472840	0.420767	7.04294	1.64952	0.122421	-5.15166
ENSDARG00000004130	mvk	A_15_P103707	0.396092	6.57952	1.64951	0.122423	-5.15168
ENSDARG00000041373	FCF1	A_15_P206661	0.289586	11.4626	1.64839	0.122655	-5.15327
ENSDARG00000054160	zgc:113625	A_15_P158451	0.308262	5.91287	1.64834	0.122666	-5.15336
ENSDARG00000058454	dynll1	A_15_P205191	0.365393	10.6256	1.64685	0.122976	-5.15549
ENSDARG00000087873	BX927362.1	A_15_P104868	0.597016	6.96211	1.64671	0.123004	-5.15568
ENSDARG00000056720	utp3	A_15_P164606	0.345781	8.48023	1.64669	0.123009	-5.15571
ENSDARG00000008740	esf1	A_15_P207031	0.448371	10.3774	1.64533	0.123291	-5.15765
ENSDARG00000024642	pip5k1ab	A_15_P207261	0.478731	8.00176	1.64527	0.123303	-5.15773
ENSDARG00000036017	paqr7a	A_15_P205366	0.275497	5.73455	1.64503	0.123354	-5.15808
ENSDARG00000035821	si:ch211-173p18.3	A_15_P148526	0.316766	7.15312	1.64424	0.123518	-5.1592
ENSDARG00000002131	celf2	A_15_P116844	0.248011	7.48136	1.6433	0.123714	-5.16054
ENSDARG00000035339	CR753866.2	A_15_P146851	0.539819	6.60481	1.64266	0.123849	-5.16146
ENSDARG00000038985	CDY1	A_15_P198651	0.424026	8.04091	1.6426	0.123862	-5.16155
ENSDARG00000056605	WBP2	A_15_P171231	0.279152	6.45309	1.64222	0.12394	-5.16208
ENSDARG00000020080	ek1	A_15_P205211	0.271439	5.73938	1.64212	0.123962	-5.16223
ENSDARG00000063158	SLC24A2 (1 of 2)	A_15_P145401	0.508235	5.88954	1.6421	0.123965	-5.16225
ENSDARG00000026855	cacna2d4a	A_15_P159686	0.232325	6.72543	1.63989	0.124429	-5.1654
ENSDARG00000013056	itpk1	A_15_P102677	0.368778	6.57216	1.63985	0.124438	-5.16546
ENSDARG00000009133	zgc:64042	A_15_P117367	0.737897	8.23565	1.63974	0.12446	-5.16562
ENSDARG00000069327	nkx3.3	A_15_P149451	0.469953	7.86549	1.63958	0.124493	-5.16584
ENSDARG00000091747	NEDD4 (2 of 2)	A_15_P149826	0.507865	6.61194	1.63947	0.124518	-5.16601
ENSDARG00000040815	tsku	A_15_P110650	0.280619	8.57453	1.63946	0.124519	-5.16601
ENSDARG00000055136	si:dkey-101k6.5	A_15_P201891	0.382187	7.59934	1.63929	0.124554	-5.16625
ENSDARG00000039273	fbln5	A_15_P110233	0.470807	5.81257	1.63814	0.124795	-5.16789
ENSDARG00000041065	hspb1	A_15_P140326	0.277319	15.5201	1.6381	0.124805	-5.16795
ENSDARG00000087166	figla	A_15_P103200	0.350586	13.2721	1.63689	0.125059	-5.16967
ENSDARG00000028859	FIGLA (1 of 2)	A_15_P103200	0.350586	13.2721	1.63689	0.125059	-5.16967
ENSDARG00000056791	PDE6H	A_15_P404370	0.259198	5.88762	1.63684	0.12507	-5.16974
ENSDARG00000044241	dram2b	A_15_P137843	0.256594	7.35067	1.63638	0.125168	-5.1704
ENSDARG00000038423	TAF2 (1 of 2)	A_15_P134366	0.437319	9.55215	1.63534	0.125386	-5.17187
ENSDARG00000078045	TAF2 (2 of 2)	A_15_P134366	0.437319	9.55215	1.63534	0.125386	-5.17187
ENSDARG00000070834	taf13	A_15_P100165	0.420391	6.90226	1.63361	0.125752	-5.17433
ENSDARG00000031511	psmb2	A_15_P106758	0.325404	11.5652	1.63243	0.126003	-5.17601
ENSDARG00000035963	CCDC96	A_15_P144681	0.443748	6.35898	1.63089	0.12633	-5.17819
ENSDARG00000037353	frs2b	A_15_P162891	0.258575	10.2497	1.63052	0.126408	-5.17871
ENSDARG00000070097	sels	A_15_P151351	0.390011	6.54957	1.62965	0.126593	-5.17995
ENSDARG00000054127	slc26a6l	A_15_P308396	0.296894	5.85128	1.62946	0.126635	-5.18022
ENSDARG00000021369	mc3r	A_15_P208941	0.300819	5.87608	1.6285	0.126839	-5.18158
ENSDARG00000021443	zfp36l1b	A_15_P100379	0.466151	8.60712	1.62838	0.126864	-5.18174
ENSDARG00000091739	GPC6 (1 of 3)	A_15_P179381	0.400115	6.21281	1.62451	0.127693	-5.18723
ENSDARG00000004686	CABZ01112149.1	A_15_P181761	0.290352	5.73547	1.62414	0.127772	-5.18775
ENSDARG00000029856	cnn3b	A_15_P112885	0.358481	10.8363	1.62398	0.127806	-5.18798
ENSDARG00000075454	hdc	A_15_P131356	0.275091	6.26771	1.62341	0.127928	-5.18878
ENSDARG00000005462	KIF4A	A_15_P133521	0.803154	10.191	1.62299	0.128019	-5.18938
ENSDARG00000053644	GOT1L1	A_15_P483055	0.317101	7.75327	1.62282	0.128056	-5.18962
ENSDARG00000004174	cnot1	A_15_P149276	0.397833	11.1693	1.6224	0.128147	-5.19022
ENSDARG00000069996	DNAJB14	A_15_P153261	0.362247	6.67906	1.62199	0.128236	-5.1908
ENSDARG00000042049	zgc:112425	A_15_P110148	0.49983	14.003	1.62181	0.128275	-5.19105
ENSDARG00000026048	tsc1a	A_15_P103224	0.678437	8.05097	1.6215	0.128341	-5.19149
ENSDARG00000059212	ciao1	A_15_P120598	0.250209	5.9895	1.62112	0.128422	-5.19202
ENSDARG00000086150	wrap53	A_15_P340295	0.464989	9.54246	1.61908	0.128863	-5.1949
ENSDARG00000087469	F2R (7 of 7)	A_15_P544687	0.297665	7.59427	1.61887	0.128908	-5.1952
ENSDARG00000063195	pxk	A_15_P140426	0.399759	7.21944	1.61734	0.12924	-5.19736
ENSDARG00000044914	suclg2	A_15_P108096	0.366367	8.7303	1.61685	0.129347	-5.19805
ENSDARG00000086215	GPR156	A_15_P545122	0.317335	5.68718	1.61682	0.129353	-5.19809
ENSDARG00000023236	KCNH1 (1 of 2)	A_15_P243491	0.318645	6.82532	1.61668	0.129384	-5.19829
ENSDARG00000018524	midn	A_15_P108587	0.355947	11.3093	1.61647	0.129428	-5.19858
ENSDARG00000002077	mnat1	A_15_P210421	0.342125	6.84819	1.61629	0.129468	-5.19884
ENSDARG00000051971	arl6ip4	A_15_P164221	0.332552	9.74189	1.61588	0.129556	-5.19941
ENSDARG00000070694	NXPH3	A_15_P187201	0.344389	6.22573	1.61553	0.129633	-5.19991
ENSDARG00000059097	nktr	A_15_P156531	0.334606	8.78578	1.6154	0.129662	-5.2001
ENSDARG00000091199	FP245465.3	A_15_P154556	0.315726	6.13241	1.61536	0.12967	-5.20015
ENSDARG00000030020	agfg1a	A_15_P205696	0.374871	6.69553	1.6149	0.12977	-5.2008
ENSDARG00000088967	BX649557.1	A_15_P265121	0.345241	8.67247	1.61296	0.130193	-5.20353
ENSDARG00000075100	NEO1 (2 of 2)	A_15_P384040	0.404305	7.49495	1.6126	0.130271	-5.20404
ENSDARG00000006491	agpat9l	A_15_P141111	0.401604	7.30951	1.61227	0.130344	-5.2045
ENSDARG00000042029	mbd3b	A_15_P109988	0.332844	11.6813	1.6116	0.13049	-5.20545
ENSDARG00000005332	lipi	A_15_P156771	0.409118	6.62051	1.61049	0.130732	-5.207
ENSDARG00000069085	ints2	A_15_P157911	0.507783	8.18457	1.61046	0.13074	-5.20705
ENSDARG00000018105	casq1b	A_15_P104176	0.270118	6.29939	1.61042	0.130748	-5.2071
ENSDARG00000038909	MSL2 (2 of 2)	A_15_P198711	0.268901	10.4997	1.61034	0.130766	-5.20722
ENSDARG00000086415	tsc2	A_15_P264151	0.509137	6.55009	1.61015	0.130809	-5.20749
ENSDARG00000045946	sec24d	A_15_P154491	0.311272	6.94294	1.60965	0.130918	-5.2082
ENSDARG00000008433	unc45b	A_15_P113265	0.389203	8.22768	1.60895	0.131071	-5.20917
ENSDARG00000000151	thraa	A_15_P113373	0.280917	5.79353	1.60861	0.131146	-5.20965
ENSDARG00000039229	cep78	A_15_P190031	0.377437	6.58226	1.60789	0.131303	-5.21066
ENSDARG00000030114	vps4a	A_15_P207546	0.290903	7.43309	1.60784	0.131315	-5.21074
ENSDARG00000008292	eif2s3	A_15_P100791	0.303158	10.508	1.60783	0.131317	-5.21075
ENSDARG00000031388	dctn2	A_15_P103896	0.34419	8.85547	1.60759	0.131369	-5.21108
ENSDARG00000036385	foxa	A_15_P102064	0.32928	11.5395	1.6066	0.131587	-5.21247
ENSDARG00000087094	foxa	A_15_P102064	0.32928	11.5395	1.6066	0.131587	-5.21247
ENSDARG00000069294	insl5b	A_15_P152591	0.448532	6.49538	1.60528	0.131879	-5.21433
ENSDARG00000071684	rx1	A_15_P131651	0.314676	6.66104	1.60518	0.1319	-5.21446
ENSDARG00000036251	smarcc1b	A_15_P182166	0.313041	9.04276	1.60509	0.13192	-5.21459
ENSDARG00000077815	cdc26	A_15_P161576	0.326554	7.60689	1.60501	0.131939	-5.21471
ENSDARG00000092039	si:dkey-70p6.1	A_15_P148281	0.406808	7.40415	1.60432	0.13209	-5.21567
ENSDARG00000006526	fn1b	A_15_P120995	0.403384	9.4804	1.60424	0.132108	-5.21578
ENSDARG00000033832	ampd1	A_15_P105123	0.355818	6.71206	1.60379	0.132209	-5.21643
ENSDARG00000058732	SCGN	A_15_P106387	1.1245	6.05387	1.60197	0.132611	-5.21897
ENSDARG00000006251	ell2	A_15_P101408	0.279412	6.88365	1.60188	0.13263	-5.21909
ENSDARG00000028106	glrx	A_15_P101408	0.279412	6.88365	1.60188	0.13263	-5.21909
ENSDARG00000062195	FBXO31	A_15_P136756	0.310271	6.07177	1.60181	0.132647	-5.2192
ENSDARG00000005382	prdm9	A_15_P175156	0.313934	6.52212	1.60158	0.132699	-5.21952
ENSDARG00000058562	zgc:123008	A_15_P142796	0.269983	5.73244	1.60072	0.132888	-5.22072
ENSDARG00000090656	ch1073-321c8.1	A_15_P287171	0.455886	8.06231	1.60037	0.132967	-5.22122
ENSDARG00000042723	gfra2a	A_15_P118340	0.897697	9.34049	1.60008	0.13303	-5.22162
ENSDARG00000011088	si:ch211-288d18.1	A_15_P144786	0.260035	5.76666	1.60005	0.133038	-5.22166
ENSDARG00000060072	ABI3 (1 of 2)	A_15_P206261	0.282409	5.55716	1.59971	0.133112	-5.22213
ENSDARG00000028228	ZNF238	A_15_P148021	0.363314	8.16019	1.59915	0.133239	-5.22293
ENSDARG00000005774	pl10	A_15_P103246	0.402197	11.0841	1.59756	0.133591	-5.22514
ENSDARG00000068855	C8H14orf45 (2 of 2)	A_15_P189441	0.267967	6.00086	1.5971	0.133694	-5.22579
ENSDARG00000016743	angel2	A_15_P207921	0.288084	8.53786	1.59698	0.133722	-5.22596
ENSDARG00000060027	nom1	A_15_P173541	0.324065	9.65955	1.59564	0.134021	-5.22783
ENSDARG00000029445	EIF1B	A_15_P156981	0.584143	10.0728	1.59547	0.134058	-5.22806
ENSDARG00000043002	VMO1 (2 of 2)	A_15_P187296	0.363628	7.16315	1.59497	0.134172	-5.22878
ENSDARG00000077040	RIN2 (2 of 2)	A_15_P450830	0.245527	5.8525	1.59491	0.134184	-5.22885
ENSDARG00000091801	serpinb1l4	A_15_P116373	0.407878	6.64996	1.5949	0.134186	-5.22886
ENSDARG00000055548	NPAT	A_15_P465230	0.287396	9.39589	1.59477	0.134215	-5.22904
ENSDARG00000088263	zgc:174356	A_15_P560402	0.246807	5.46786	1.59382	0.134429	-5.23037
ENSDARG00000052277	si:ch211-113d11.4	A_15_P191346	0.427144	7.17378	1.59326	0.134555	-5.23116
ENSDARG00000031420	wt1a	A_15_P132576	0.376204	6.14001	1.59264	0.134695	-5.23203
ENSDARG00000018334	rpl35	A_15_P135436	0.341252	13.5282	1.59258	0.134707	-5.2321
ENSDARG00000038556	C24H8orf33	A_15_P101478	0.473437	8.2206	1.59223	0.134786	-5.23259
ENSDARG00000009001	pdip5	A_15_P105621	0.340869	12.5133	1.59098	0.135069	-5.23435
ENSDARG00000055900	zswim5	A_15_P218936	0.224477	8.53575	1.59061	0.135151	-5.23486
ENSDARG00000058528	cnot10	A_15_P192891	0.257861	9.72578	1.59034	0.135212	-5.23523
ENSDARG00000026835	slc25a32b	A_15_P119463	0.356413	7.14925	1.58961	0.135376	-5.23624
ENSDARG00000028386	htatip2	A_15_P486255	0.359135	6.09255	1.58921	0.135467	-5.23681
ENSDARG00000060512	KBTBD3	A_15_P166041	0.306875	5.76742	1.58828	0.135677	-5.2381
ENSDARG00000004635	epha7	A_15_P410945	0.785745	7.94228	1.58607	0.136177	-5.24118
ENSDARG00000044136	rab3gap2	A_15_P113790	0.436332	8.29122	1.58605	0.136183	-5.24121
ENSDARG00000007359	UBL4B	A_15_P173266	0.422211	9.93396	1.58504	0.136413	-5.24262
ENSDARG00000041411	rad51	A_15_P113225	0.345192	7.53486	1.58488	0.136449	-5.24285
ENSDARG00000069888	cldna	A_15_P109612	0.359007	6.01858	1.58469	0.136492	-5.24311
ENSDARG00000070048	zgc:173548	A_15_P278866	0.346978	6.81918	1.58277	0.136928	-5.24577
ENSDARG00000018121	cenpj	A_15_P116131	0.305302	8.94527	1.58274	0.136936	-5.24582
ENSDARG00000018241	mfap1	A_15_P211266	0.254164	9.64705	1.58262	0.136963	-5.24598
ENSDARG00000058740	ube2r2	A_15_P366690	0.324692	7.38456	1.58241	0.13701	-5.24627
ENSDARG00000005600	bmpr1ba	A_15_P130166	0.302773	7.19241	1.582	0.137105	-5.24685
ENSDARG00000006011	KLHDC5	A_15_P149216	0.290535	5.93122	1.58193	0.137121	-5.24695
ENSDARG00000021193	CORO1C (2 of 2)	A_15_P561762	0.430678	9.68395	1.58135	0.137252	-5.24774
ENSDARG00000075545	ZNF646	A_15_P103441	0.296962	8.13839	1.58114	0.137301	-5.24804
ENSDARG00000036056	vrk3	A_15_P162376	0.423832	8.77831	1.58067	0.137408	-5.24869
ENSDARG00000061208	rab40c	A_15_P193446	0.320631	7.13257	1.58021	0.137513	-5.24933
ENSDARG00000015515	mc4r	A_15_P111922	0.351143	6.54113	1.57981	0.137605	-5.24989
ENSDARG00000021833	ahr2	A_15_P138016	0.479177	6.16389	1.57965	0.137641	-5.25011
ENSDARG00000090053	CABZ01072511.1	A_15_P106002	0.650135	7.57611	1.57917	0.137752	-5.25078
ENSDARG00000068910	nos1	A_15_P131946	0.331789	5.90384	1.57887	0.137821	-5.2512
ENSDARG00000055288	SLMO1	A_15_P204431	0.495277	6.63362	1.57864	0.137872	-5.25151
ENSDARG00000022109	kcnip1a	A_15_P190596	0.234646	5.62347	1.57814	0.137988	-5.25221
ENSDARG00000022525	mchr1b	A_15_P116190	0.272663	5.86066	1.5781	0.137996	-5.25226
ENSDARG00000053254	mylpfa	A_15_P170711	0.352987	6.14785	1.57809	0.138	-5.25228
ENSDARG00000077811	sox11a	A_15_P131481	0.300543	12.6963	1.57783	0.138059	-5.25264
ENSDARG00000092907	AL929378.1	A_15_P131481	0.300543	12.6963	1.57783	0.138059	-5.25264
ENSDARG00000075437	SHC1	A_15_P406940	0.353467	6.76355	1.57735	0.138169	-5.2533
ENSDARG00000014239	esyt1b	A_15_P186631	0.476366	9.4421	1.57678	0.1383	-5.25409
ENSDARG00000036109	mtx1b	A_15_P120037	0.336349	6.87189	1.57651	0.138362	-5.25447
ENSDARG00000070386	KRTCAP2	A_15_P367930	0.26112	8.455	1.57509	0.138688	-5.25643
ENSDARG00000074235	CR376783.1	A_15_P447750	0.347965	5.69445	1.57497	0.138717	-5.2566
ENSDARG00000090371	BX664721.5	A_15_P490417	0.278293	7.59183	1.57492	0.138729	-5.25668
ENSDARG00000025789	CHD4 (2 of 2)	A_15_P176881	0.368514	11.2304	1.5744	0.138849	-5.2574
ENSDARG00000037069	zdhhc14	A_15_P176331	0.257077	6.56223	1.57367	0.139018	-5.25841
ENSDARG00000029841	tmprss9	A_15_P137961	0.328763	7.71933	1.57289	0.139198	-5.25949
ENSDARG00000026726	anxa1a	A_15_P331171	0.314113	13.6581	1.57198	0.139407	-5.26074
ENSDARG00000011468	HTR1E	A_15_P155556	0.328209	6.09186	1.57175	0.139462	-5.26107
ENSDARG00000069672	tyw5	A_15_P283311	0.361366	5.99673	1.57147	0.139527	-5.26146
ENSDARG00000024846	cops8	A_15_P176246	0.305592	7.31846	1.57108	0.139617	-5.26199
ENSDARG00000076227	ror2	A_15_P392670	0.296406	10.9179	1.57014	0.139834	-5.26329
ENSDARG00000042397	zgc:158340	A_15_P206036	0.350684	6.6128	1.57003	0.139859	-5.26344
ENSDARG00000059674	lrp12	A_15_P182476	0.288174	8.81448	1.56993	0.139883	-5.26358
ENSDARG00000057583	PRRC2C	A_15_P103009	0.382351	10.2694	1.56966	0.139947	-5.26396
ENSDARG00000031228	podxl	A_15_P562882	0.249137	5.8757	1.56849	0.140219	-5.26558
ENSDARG00000013168	jag1b	A_15_P101691	0.26397	6.24584	1.5679	0.140356	-5.26639
ENSDARG00000068944	CABZ01015787.1	A_15_P193071	0.336323	6.12714	1.56738	0.140477	-5.26711
ENSDARG00000010583	pard3	A_15_P162661	0.447925	9.11049	1.56701	0.140563	-5.26762
ENSDARG00000060265	PPP1R27 (1 of 2)	A_15_P188046	0.447574	6.82368	1.56698	0.140568	-5.26765
ENSDARG00000014634	mbtps1	A_15_P431635	0.315418	7.62896	1.56685	0.1406	-5.26784
ENSDARG00000096025	taar20c1	A_15_P158426	0.29364	5.84492	1.56665	0.140647	-5.26811
ENSDARG00000093519	AL953903.2	A_15_P158426	0.29364	5.84492	1.56665	0.140647	-5.26811
ENSDARG00000017036	CR392006.1	A_15_P113526	0.352916	6.2987	1.56664	0.140648	-5.26812
ENSDARG00000058004	six2a	A_15_P170236	0.275965	5.92593	1.56649	0.140684	-5.26833
ENSDARG00000032808	tdrd7	A_15_P101456	0.474933	7.15091	1.56613	0.140769	-5.26883
ENSDARG00000043131	BX664625.1	A_15_P243131	0.304599	5.89749	1.56569	0.140871	-5.26944
ENSDARG00000022251	znf536	A_15_P105893	0.320349	6.10633	1.56543	0.140932	-5.2698
ENSDARG00000003845	chm	A_15_P110092	0.42038	6.62998	1.56455	0.141138	-5.27102
ENSDARG00000062502	CU571162.1	A_15_P261226	0.340675	6.84893	1.56277	0.141555	-5.27347
ENSDARG00000006666	BUD13	A_15_P180556	0.269865	8.63002	1.56169	0.141807	-5.27495
ENSDARG00000054867	hibch	A_15_P111993	0.319301	8.20805	1.56147	0.14186	-5.27526
ENSDARG00000068989	gabra1	A_15_P176251	0.487158	7.19258	1.55971	0.142275	-5.27769
ENSDARG00000060175	ARHGAP24	A_15_P181371	0.289642	8.07715	1.55945	0.142334	-5.27804
ENSDARG00000068587	rabggtb	A_15_P196551	0.288914	10.2322	1.55876	0.142498	-5.27899
ENSDARG00000023168	v2rx4	A_15_P168396	0.246547	5.72557	1.5587	0.142511	-5.27906
ENSDARG00000026986	rexo1	A_15_P178271	0.294389	8.78296	1.55856	0.142545	-5.27926
ENSDARG00000069916	SGOL1 (1 of 2)	A_15_P150836	0.298211	8.63051	1.55801	0.142674	-5.28002
ENSDARG00000045190	ch25h	A_15_P170406	0.270272	6.23683	1.55686	0.142945	-5.2816
ENSDARG00000056396	dusp22a	A_15_P109665	0.314855	5.87073	1.55633	0.143072	-5.28233
ENSDARG00000074809	zgc:194392	A_15_P519772	0.261397	6.27373	1.55599	0.143153	-5.2828
ENSDARG00000041372	C8H9orf64	A_15_P208736	0.443586	5.99444	1.55523	0.143333	-5.28385
ENSDARG00000063668	OXSM	A_15_P178476	0.292194	6.8892	1.55518	0.143343	-5.2839
ENSDARG00000060609	CD109	A_15_P406835	0.289098	6.73059	1.55514	0.143353	-5.28396
ENSDARG00000042081	SSTR5	A_15_P161786	0.349993	5.77196	1.55513	0.143357	-5.28399
ENSDARG00000042515	gpr176	A_15_P184456	0.767339	8.05778	1.55505	0.143374	-5.28408
ENSDARG00000016085	mbnl3	A_15_P112142	0.35604	5.91815	1.55461	0.143479	-5.28469
ENSDARG00000041524	si:ch211-9d9.1	A_15_P263841	0.334356	7.20119	1.55455	0.143493	-5.28477
ENSDARG00000062040	si:ch211-250o15.1	A_15_P145941	0.399558	6.19281	1.55384	0.143662	-5.28575
ENSDARG00000006060	aim1b	A_15_P158661	0.317171	6.9829	1.55327	0.143797	-5.28653
ENSDARG00000057683	mcm6	A_15_P193501	0.279419	12.8524	1.55212	0.144073	-5.28812
ENSDARG00000036844	tsen54	A_15_P117885	0.298286	7.45734	1.55122	0.144285	-5.28934
ENSDARG00000068149	tprg1l	A_15_P102157	0.248865	5.51322	1.55118	0.144296	-5.28941
ENSDARG00000077236	hspb6	A_15_P443630	0.390706	5.85891	1.55107	0.144321	-5.28955
ENSDARG00000070261	crlf3	A_15_P140896	0.268097	10.074	1.55044	0.144472	-5.29042
ENSDARG00000039915	BOLA1	A_15_P116551	0.319434	10.222	1.55042	0.144477	-5.29044
ENSDARG00000052905	zgc:165423	A_15_P119611	0.29719	6.26558	1.54961	0.144671	-5.29156
ENSDARG00000092087	CMKLR1 (3 of 3)	A_15_P146031	0.217479	5.55396	1.54955	0.144684	-5.29163
ENSDARG00000062045	il1rapl1a	A_15_P141941	0.504346	6.19543	1.54941	0.144717	-5.29182
ENSDARG00000044802	aadacl4	A_15_P179856	0.217242	5.60707	1.54916	0.144778	-5.29217
ENSDARG00000037061	aldh9a1b	A_15_P210446	0.359207	6.71407	1.5489	0.144839	-5.29252
ENSDARG00000044491	KIF20A	A_15_P176601	0.326665	9.95272	1.54887	0.144848	-5.29257
ENSDARG00000075248	zgc:172133	A_15_P573652	0.310151	6.20774	1.54878	0.144868	-5.29269
ENSDARG00000061498	DUSP13 (1 of 3)	A_15_P197431	0.47862	6.80765	1.54875	0.144876	-5.29273
ENSDARG00000041348	cyp19a1a	A_15_P168996	0.353631	7.30252	1.54867	0.144894	-5.29284
ENSDARG00000026704	ftr72	A_15_P205056	0.312834	5.88985	1.54838	0.144965	-5.29324
ENSDARG00000062244	setd2	A_15_P120548	0.270203	10.3722	1.54706	0.145281	-5.29505
ENSDARG00000088541	CU861891.1	A_15_P196696	0.437349	6.36215	1.54706	0.145281	-5.29505
ENSDARG00000053929	OPN4 (1 of 3)	A_15_P166886	0.222615	5.65716	1.54699	0.145298	-5.29515
ENSDARG00000061355	abp1	A_15_P103922	0.226671	5.58572	1.54658	0.145396	-5.29571
ENSDARG00000076250	RASEF	A_15_P491137	0.296002	6.19044	1.54597	0.145542	-5.29654
ENSDARG00000027472	gphb5	A_15_P121057	0.336339	5.91126	1.5456	0.145631	-5.29705
ENSDARG00000038369	cyp2k17	A_15_P148204	0.299759	5.60971	1.54554	0.145645	-5.29712
ENSDARG00000017741	g3bp1	A_15_P515807	0.411428	11.4949	1.54486	0.14581	-5.29806
ENSDARG00000062631	npffr1l2	A_15_P145651	0.311104	7.21936	1.54448	0.1459	-5.29857
ENSDARG00000006524	supt6h	A_15_P118009	0.237428	11.9403	1.54407	0.145999	-5.29914
ENSDARG00000057007	ctbp1	A_15_P130391	0.319528	10.9365	1.544	0.146017	-5.29924
ENSDARG00000045626	nek8	A_15_P209806	0.246234	5.95183	1.54363	0.146105	-5.29974
ENSDARG00000070460	grk4	A_15_P272941	0.301398	7.65802	1.54354	0.146127	-5.29986
ENSDARG00000070448	grk4	A_15_P272941	0.301398	7.65802	1.54354	0.146127	-5.29986
ENSDARG00000063417	erf	A_15_P181726	0.371057	9.25536	1.54259	0.146356	-5.30116
ENSDARG00000069476	spint2	A_15_P176271	0.416256	8.30839	1.5418	0.146547	-5.30224
ENSDARG00000044627	alg8	A_15_P119818	0.297889	6.81971	1.54172	0.146567	-5.30235
ENSDARG00000024204	mcm3	A_15_P109391	0.293182	10.9331	1.54165	0.146584	-5.30245
ENSDARG00000090802	MCM3 (2 of 2)	A_15_P109391	0.293182	10.9331	1.54165	0.146584	-5.30245
ENSDARG00000052494	pcdh18b	A_15_P391125	0.313776	9.78348	1.54127	0.146675	-5.30296
ENSDARG00000028539	morc2	A_15_P105640	0.359371	9.39047	1.54083	0.146781	-5.30356
ENSDARG00000034178	cpsf1	A_15_P182521	0.329799	10.1994	1.54074	0.146804	-5.30369
ENSDARG00000055370	zgc:163121	A_15_P148981	0.382018	6.457	1.54073	0.146806	-5.3037
ENSDARG00000088122	CT583709.2	A_15_P576757	0.305891	6.0875	1.54057	0.146845	-5.30392
ENSDARG00000074159	CT573494.2	A_15_P576757	0.305891	6.0875	1.54057	0.146845	-5.30392
ENSDARG00000007349	dmrt1	A_15_P117491	0.250037	5.49846	1.5404	0.146886	-5.30415
ENSDARG00000020679	clpp	A_15_P107998	0.309872	8.22347	1.5399	0.147006	-5.30483
ENSDARG00000012219	dpf2	A_15_P116913	0.449073	6.83776	1.53874	0.147287	-5.30641
ENSDARG00000030981	tmem127	A_15_P207971	0.256683	8.1067	1.53811	0.14744	-5.30727
ENSDARG00000014403	lnpep	A_15_P102843	0.25912	8.1375	1.53791	0.147489	-5.30754
ENSDARG00000044280	opn1mw1	A_15_P107148	0.283192	5.47949	1.53765	0.147554	-5.30791
ENSDARG00000094617	opn1mw2	A_15_P107148	0.283192	5.47949	1.53765	0.147554	-5.30791
ENSDARG00000088890	usp47	A_15_P176766	0.353617	7.8969	1.537	0.147712	-5.3088
ENSDARG00000075828	taar14j	A_15_P148615	0.359931	6.95945	1.53681	0.147758	-5.30905
ENSDARG00000035598	coro1ca	A_15_P113873	0.254723	9.83814	1.53676	0.147769	-5.30911
ENSDARG00000053293	ftr14	A_15_P195271	0.947829	6.0938	1.53626	0.147892	-5.3098
ENSDARG00000079782	vmhcl	A_15_P143026	0.22286	5.73135	1.53617	0.147913	-5.30992
ENSDARG00000087157	cant1b	A_15_P112172	0.278505	8.53024	1.53539	0.148104	-5.31099
ENSDARG00000016398	CANT1 (3 of 3)	A_15_P112172	0.278505	8.53024	1.53539	0.148104	-5.31099
ENSDARG00000035422	cyr61l1	A_15_P206671	0.29651	8.68526	1.53534	0.148114	-5.31105
ENSDARG00000059073	gsc	A_15_P118248	0.340256	10.1123	1.53491	0.148219	-5.31163
ENSDARG00000009175	vps52	A_15_P115648	0.268767	9.38	1.53463	0.14829	-5.31202
ENSDARG00000061951	golgb1	A_15_P159656	0.455035	10.2416	1.53444	0.148336	-5.31228
ENSDARG00000077313	slc46a3	A_15_P551062	0.281916	6.285	1.53401	0.148439	-5.31285
ENSDARG00000062000	ABTB2 (1 of 2)	A_15_P136831	0.733234	7.57165	1.53398	0.148448	-5.3129
ENSDARG00000054720	or118-1	A_15_P165701	0.263384	5.63656	1.53344	0.14858	-5.31364
ENSDARG00000014674	acsl3b	A_15_P596562	0.401616	6.51726	1.53227	0.148865	-5.31523
ENSDARG00000030573	nudt1	A_15_P102359	0.342594	7.35314	1.53179	0.148983	-5.31588
ENSDARG00000015429	rhoac	A_15_P110980	0.265144	11.7224	1.53136	0.14909	-5.31647
ENSDARG00000056186	eif5a2	A_15_P496157	0.288002	10.3146	1.53085	0.149213	-5.31715
ENSDARG00000036541	rhbdf1	A_15_P116103	0.267539	6.34244	1.52991	0.149444	-5.31843
ENSDARG00000044083	peli1b	A_15_P160701	0.3031	8.24954	1.5286	0.149766	-5.32021
ENSDARG00000032505	LYAR	A_15_P443915	0.338712	10.3183	1.52823	0.149859	-5.32072
ENSDARG00000060788	LRRC14B	A_15_P196221	0.300205	5.67164	1.52822	0.14986	-5.32073
ENSDARG00000045167	dlgap5	A_15_P109699	0.26746	8.04857	1.52782	0.149958	-5.32127
ENSDARG00000060148	sh3pxd2aa	A_15_P188306	0.2603	6.26807	1.52721	0.150108	-5.3221
ENSDARG00000077811	sox11a	A_15_P120761	0.244077	10.3655	1.52705	0.150148	-5.32232
ENSDARG00000016630	tprb	A_15_P178331	0.391315	10.7607	1.52698	0.150165	-5.32241
ENSDARG00000027689	pold1	A_15_P106638	0.477974	8.05019	1.52676	0.15022	-5.32271
ENSDARG00000044431	ppig	A_15_P133996	0.790006	9.40931	1.52602	0.150402	-5.32371
ENSDARG00000040072	scpep1	A_15_P121333	0.241649	11.0115	1.52564	0.150496	-5.32423
ENSDARG00000053544	HSPA4L	A_15_P203331	0.236065	6.1387	1.52541	0.150554	-5.32455
ENSDARG00000046098	ebp	A_15_P116121	0.363882	6.7682	1.52459	0.150756	-5.32565
ENSDARG00000007315	tmpoa	A_15_P101344	0.300376	8.59455	1.5243	0.150827	-5.32604
ENSDARG00000005980	sfswap	A_15_P112774	0.347884	8.15192	1.52374	0.150968	-5.32681
ENSDARG00000004874	SPATA6L	A_15_P113177	0.40424	7.13436	1.52274	0.151215	-5.32816
ENSDARG00000070948	zgc:123284	A_15_P171791	0.335798	5.78655	1.52213	0.151367	-5.32899
ENSDARG00000062198	pcm1	A_15_P200111	0.283108	8.83226	1.52194	0.151415	-5.32925
ENSDARG00000068256	rwdd	A_15_P517642	0.387732	8.43658	1.52158	0.151502	-5.32973
ENSDARG00000025241	epc1	A_15_P342045	0.315597	7.10349	1.52067	0.15173	-5.33097
ENSDARG00000052535	ubxn10	A_15_P148711	0.329224	7.93429	1.52005	0.151884	-5.3318
ENSDARG00000071005	ppp1r3ca	A_15_P120543	0.303638	8.1793	1.51973	0.151964	-5.33224
ENSDARG00000059883	trpv1	A_15_P287271	0.295794	5.73011	1.5194	0.152046	-5.33268
ENSDARG00000033596	polr2c	A_15_P118961	0.270181	10.4697	1.51814	0.15236	-5.33438
ENSDARG00000069770	BX510940.1	A_15_P180561	0.24119	5.83244	1.51773	0.152462	-5.33493
ENSDARG00000041685	BX663520.1	A_15_P165399	0.307315	6.20887	1.5174	0.152544	-5.33538
ENSDARG00000043923	sox9b	A_15_P152951	0.263126	6.34539	1.51701	0.152642	-5.3359
ENSDARG00000090464	taar14h	A_15_P139756	0.26165	5.66499	1.51583	0.152937	-5.3375
ENSDARG00000041435	uba52	A_15_P134986	0.364141	13.2331	1.51563	0.152989	-5.33778
ENSDARG00000069807	PIGV	A_15_P152381	0.297275	8.38933	1.51544	0.153037	-5.33804
ENSDARG00000094201	zdhhc18	A_15_P152381	0.297275	8.38933	1.51544	0.153037	-5.33804
ENSDARG00000042032	pou3f3a	A_15_P115926	0.308046	5.65103	1.51539	0.153048	-5.33809
ENSDARG00000075476	si:ch211-213a13.8	A_15_P137721	0.38187	5.79725	1.5151	0.15312	-5.33848
ENSDARG00000069763	etv5a	A_15_P104215	0.235688	10.8586	1.51481	0.153195	-5.33888
ENSDARG00000053593	ANXA9	A_15_P105477	0.22331	5.81654	1.51402	0.153393	-5.33995
ENSDARG00000057465	gfpt1	A_15_P208581	0.308292	9.88997	1.51376	0.153458	-5.3403
ENSDARG00000011245	esrp1	A_15_P377000	0.335743	8.56706	1.5137	0.153472	-5.34037
ENSDARG00000068247	LUZP2	A_15_P168626	0.266978	6.04451	1.51319	0.1536	-5.34106
ENSDARG00000070543	grin2ab	A_15_P199931	0.382842	6.74774	1.51296	0.153659	-5.34138
ENSDARG00000069095	gls2	A_15_P189271	0.305306	6.09095	1.5129	0.153675	-5.34146
ENSDARG00000068663	zgc:152951	A_15_P163226	0.42548	6.55328	1.51221	0.153847	-5.34238
ENSDARG00000068521	PNKP	A_15_P175611	0.364478	9.62861	1.51194	0.153914	-5.34274
ENSDARG00000018574	sf3b4	A_15_P206536	0.377219	12.6807	1.51193	0.153918	-5.34276
ENSDARG00000026484	zgc:86635	A_15_P109625	0.382691	5.76769	1.5117	0.153976	-5.34307
ENSDARG00000018432	m6pr	A_15_P305571	0.378933	6.76868	1.51137	0.15406	-5.34352
ENSDARG00000068939	XAF1	A_15_P142086	0.430128	6.04106	1.51112	0.154123	-5.34386
ENSDARG00000033345	CNTLN	A_15_P401715	0.246824	6.98311	1.51057	0.154261	-5.3446
ENSDARG00000062725	UNC5D (3 of 3)	A_15_P180536	0.359039	6.4515	1.50974	0.154471	-5.34572
ENSDARG00000057218	tbc1d15	A_15_P178681	0.342895	7.80597	1.50973	0.154472	-5.34572
ENSDARG00000095937	si:ch73-271e23.6	A_15_P261781	0.430824	5.69779	1.50895	0.154672	-5.34678
ENSDARG00000027419	gad1b	A_15_P130536	0.325064	5.68349	1.50891	0.15468	-5.34683
ENSDARG00000026248	SLC1A7 (2 of 2)	A_15_P183971	0.266207	6.35093	1.50841	0.154807	-5.3475
ENSDARG00000058593	sri	A_15_P210256	0.337424	9.36262	1.50818	0.154865	-5.34781
ENSDARG00000022893	FP928982.1	A_15_P275731	0.272162	10.0284	1.50778	0.154966	-5.34834
ENSDARG00000095226	pja2	A_15_P275731	0.272162	10.0284	1.50778	0.154966	-5.34834
ENSDARG00000035862	insl3	A_15_P198676	0.344963	5.89733	1.5073	0.155089	-5.349
ENSDARG00000035322	myh7bb	A_15_P183411	0.238965	5.67319	1.50728	0.155093	-5.34902
ENSDARG00000094982	MYH7B (3 of 3)	A_15_P183411	0.238965	5.67319	1.50728	0.155093	-5.34902
ENSDARG00000025847	SOX12	A_15_P113101	0.335596	6.40938	1.50708	0.155144	-5.34929
ENSDARG00000042526	og9x	A_15_P117033	0.255136	5.78014	1.50664	0.155257	-5.34989
ENSDARG00000056268	atxn7l2b	A_15_P210751	0.270452	7.96145	1.50645	0.155303	-5.35013
ENSDARG00000090301	usp48	A_15_P140741	0.316414	7.5479	1.50601	0.155416	-5.35073
ENSDARG00000030263	MFSD2B	A_15_P184901	0.299074	5.56338	1.50598	0.155424	-5.35078
ENSDARG00000061143	tapt1b	A_15_P200291	0.25919	7.0923	1.5056	0.155521	-5.35128
ENSDARG00000079015	brca2	A_15_P531737	0.356257	7.55446	1.50558	0.155525	-5.35131
ENSDARG00000016724	C15H11orf57	A_15_P165421	0.333999	5.88648	1.50473	0.15574	-5.35245
ENSDARG00000045045	pax6a	A_15_P211611	0.265157	6.02824	1.5044	0.155826	-5.35289
ENSDARG00000022334	KRT23 (15 of 15)	A_15_P160347	0.39656	6.07369	1.5043	0.155852	-5.35303
ENSDARG00000040452	FAM214A	A_15_P177681	0.338433	11.1551	1.50375	0.15599	-5.35376
ENSDARG00000090730	C4BPB (1 of 3)	A_15_P109020	0.463773	11.6105	1.50353	0.156046	-5.35406
ENSDARG00000092912	si:ch211-3o3.7	A_15_P110174	0.228835	5.82664	1.50339	0.156083	-5.35425
ENSDARG00000028976	pus3	A_15_P164566	0.307805	7.93049	1.50338	0.156084	-5.35426
ENSDARG00000014634	mbtps1	A_15_P177321	0.235676	10.1811	1.50338	0.156085	-5.35426
ENSDARG00000029766	nr1i2	A_15_P201216	0.307194	6.33727	1.50324	0.15612	-5.35445
ENSDARG00000068303	si:ch211-235f12.5	A_15_P168566	0.312764	6.57567	1.50293	0.156201	-5.35487
ENSDARG00000055679	MTO1	A_15_P171296	0.335145	6.1428	1.50293	0.156201	-5.35487
ENSDARG00000028857	SGSM1 (2 of 2)	A_15_P145991	0.374446	6.20999	1.50277	0.15624	-5.35508
ENSDARG00000041407	fam82a2	A_15_P205216	0.274369	7.67532	1.50264	0.156274	-5.35525
ENSDARG00000035126	brd3b	A_15_P101852	0.30141	10.2722	1.50147	0.156572	-5.35682
ENSDARG00000089298	CABZ01079925.1	A_15_P154846	0.234054	5.72554	1.50042	0.156841	-5.35823
ENSDARG00000023701	zfyve9a	A_15_P198516	0.309286	6.40946	1.50038	0.156852	-5.35829
ENSDARG00000017235	eif5a	A_15_P293156	0.240947	13.5487	1.50024	0.156887	-5.35847
ENSDARG00000060130	dusp3	A_15_P170471	0.498465	5.8844	1.49915	0.157167	-5.35993
ENSDARG00000060319	SCN4B (2 of 2)	A_15_P193166	0.295039	5.97492	1.49879	0.157259	-5.36041
ENSDARG00000094612	ZFP37 (47 of 55)	A_15_P554927	0.27433	6.26123	1.49874	0.157272	-5.36049
ENSDARG00000087243	zgc:100918	A_15_P178656	0.285438	9.14776	1.49778	0.157517	-5.36176
ENSDARG00000019529	parp1	A_15_P264216	0.304585	9.58841	1.49717	0.157674	-5.36258
ENSDARG00000016903	wdr5	A_15_P335910	0.329319	11.8077	1.49717	0.157676	-5.36259
ENSDARG00000053196	mtor	A_15_P134521	0.364341	5.92826	1.49709	0.157695	-5.36269
ENSDARG00000016630	tprb	A_15_P130356	0.244408	9.29496	1.49663	0.157815	-5.36331
ENSDARG00000058551	popdc3	A_15_P118381	0.418351	7.02299	1.49574	0.158044	-5.3645
ENSDARG00000061204	ddx20	A_15_P189601	0.265168	7.13696	1.49568	0.158057	-5.36457
ENSDARG00000074002	slc6a11	A_15_P375685	0.23454	5.58281	1.49498	0.158238	-5.36551
ENSDARG00000000887	GTSF1	A_15_P101988	0.308819	10.7348	1.49491	0.158257	-5.36561
ENSDARG00000055229	ncs1a	A_15_P146481	0.293157	6.96504	1.49491	0.158257	-5.36561
ENSDARG00000092846	PGBD4 (7 of 7)	A_15_P205796	0.286569	8.119	1.49438	0.158394	-5.36631
ENSDARG00000033556	PCDH11Y	A_15_P178506	0.43751	6.17876	1.49433	0.158407	-5.36638
ENSDARG00000062448	skor1b	A_15_P153571	0.348739	6.7992	1.49385	0.15853	-5.36702
ENSDARG00000037000	fkbp11	A_15_P213041	0.303079	10.12	1.49344	0.158637	-5.36757
ENSDARG00000009494	xrcc1	A_15_P155701	0.333394	9.45201	1.4933	0.158673	-5.36776
ENSDARG00000059801	PDZD2	A_15_P147106	0.499637	6.95951	1.49281	0.1588	-5.36841
ENSDARG00000040571	ube4a	A_15_P165536	0.218515	8.37813	1.49257	0.158861	-5.36873
ENSDARG00000004917	PCIF1	A_15_P186291	0.338259	6.89893	1.49233	0.158923	-5.36905
ENSDARG00000034424	atp1b2b	A_15_P146716	0.285913	6.95609	1.4919	0.159035	-5.36963
ENSDARG00000006299	arhgef7a	A_15_P201406	0.203515	9.41513	1.49178	0.159066	-5.36978
ENSDARG00000003818	prkag1	A_15_P110286	0.299154	6.76253	1.491	0.159268	-5.37083
ENSDARG00000037109	pwp2h	A_15_P111878	0.283431	7.84942	1.49089	0.159298	-5.37098
ENSDARG00000039483	si:dkey-51a16.9	A_15_P197416	0.331397	6.46791	1.49084	0.159308	-5.37103
ENSDARG00000068148	arrdc1a	A_15_P119286	0.272449	7.53433	1.49029	0.159452	-5.37177
ENSDARG00000024204	mcm3	A_15_P132321	0.236959	11.569	1.48941	0.159682	-5.37295
ENSDARG00000090802	MCM3 (2 of 2)	A_15_P132321	0.236959	11.569	1.48941	0.159682	-5.37295
ENSDARG00000060889	si:ch211-173n18.4	A_15_P185820	0.269508	6.21099	1.48932	0.159706	-5.37307
ENSDARG00000034270	ogdh	A_15_P189926	0.262355	8.50793	1.488	0.160047	-5.37482
ENSDARG00000043334	ccdc6a	A_15_P109327	0.284089	9.93607	1.48794	0.160063	-5.3749
ENSDARG00000007993	csnk1a1	A_15_P107504	0.223983	9.66524	1.48792	0.160067	-5.37493
ENSDARG00000052674	csnk1a1	A_15_P107504	0.223983	9.66524	1.48792	0.160067	-5.37493
ENSDARG00000053805	trub1	A_15_P105414	0.251657	7.34746	1.4877	0.160126	-5.37523
ENSDARG00000006240	slc27a1a	A_15_P120143	0.391818	8.1298	1.4876	0.160151	-5.37536
ENSDARG00000041887	sf3a1	A_15_P111250	0.23664	6.51133	1.48717	0.160264	-5.37593
ENSDARG00000095046	pold2	A_15_P111250	0.23664	6.51133	1.48717	0.160264	-5.37593
ENSDARG00000063665	mat2al	A_15_P194281	0.339922	6.33145	1.48705	0.160294	-5.37609
ENSDARG00000017093	cox4nb	A_15_P105041	0.388343	8.24968	1.48682	0.160355	-5.3764
ENSDARG00000088631	TRERF1	A_15_P265036	0.256391	5.94168	1.48655	0.160427	-5.37676
ENSDARG00000045421	stard3nl	A_15_P104159	0.406022	7.36051	1.48648	0.160443	-5.37685
ENSDARG00000059280	hoxd3a	A_15_P201131	0.623838	6.05796	1.48639	0.160468	-5.37697
ENSDARG00000052315	UBN2 (2 of 2)	A_15_P188106	0.34236	9.50582	1.4862	0.160517	-5.37723
ENSDARG00000094399	si:dkey-78k11.4	A_15_P183636	0.312936	5.79847	1.4858	0.160621	-5.37776
ENSDARG00000043095	KCTD6 (2 of 2)	A_15_P149571	0.227961	6.50955	1.48559	0.160677	-5.37804
ENSDARG00000004308	fam8a1	A_15_P174611	0.233677	8.17352	1.48493	0.160848	-5.37891
ENSDARG00000010280	CLASP1 (1 of 2)	A_15_P292731	0.408935	6.33745	1.4842	0.16104	-5.37989
ENSDARG00000061240	cbln4	A_15_P164691	0.220201	5.79275	1.48363	0.16119	-5.38065
ENSDARG00000037476	sorbs3	A_15_P205786	0.371331	7.49913	1.48349	0.161226	-5.38083
ENSDARG00000035080	HSF2BP	A_15_P113008	0.269811	5.74468	1.48334	0.161266	-5.38103
ENSDARG00000068711	crfb4	A_15_P163786	0.291652	5.80363	1.48244	0.161502	-5.38223
ENSDARG00000045544	hgfa	A_15_P159481	0.265129	6.11112	1.4821	0.16159	-5.38268
ENSDARG00000060683	lrsam1	A_15_P150806	0.369271	6.35784	1.48183	0.161661	-5.38304
ENSDARG00000093050	CR385046.7	A_15_P549202	0.508116	6.25027	1.48155	0.161733	-5.3834
ENSDARG00000020822	RABL5	A_15_P120522	0.404942	7.39357	1.48155	0.161734	-5.38341
ENSDARG00000061800	si:dkey-208k22.6	A_15_P498637	0.224701	5.90235	1.48141	0.161772	-5.3836
ENSDARG00000013461	supt7l	A_15_P147846	0.32621	7.08262	1.48101	0.161876	-5.38412
ENSDARG00000056615	cybb	A_15_P496817	0.302707	6.34506	1.48101	0.161877	-5.38413
ENSDARG00000041060	zgc:92326	A_15_P113351	0.720186	7.09238	1.48088	0.161911	-5.3843
ENSDARG00000089691	ISM2 (1 of 2)	A_15_P202721	0.300797	5.827	1.48082	0.161927	-5.38438
ENSDARG00000004598	or102-2	A_15_P103122	0.233354	5.93154	1.48024	0.162078	-5.38514
ENSDARG00000056783	raraa	A_15_P116342	0.358747	6.81858	1.47848	0.162543	-5.38749
ENSDARG00000042545	sema3ga	A_15_P140436	0.321814	6.07395	1.47826	0.162601	-5.38777
ENSDARG00000013863	FAM133B	A_15_P101393	0.343518	10.563	1.47806	0.162652	-5.38803
ENSDARG00000043309	obscn	A_15_P114902	0.562915	6.02467	1.47781	0.162718	-5.38836
ENSDARG00000076754	slc9a7	A_15_P172411	0.493656	7.51187	1.47738	0.162833	-5.38894
ENSDARG00000070338	hoxc4a	A_15_P130901	0.447621	8.07584	1.47695	0.162947	-5.38951
ENSDARG00000060392	ash2l	A_15_P157386	0.270529	9.26084	1.47691	0.162958	-5.38957
ENSDARG00000027153	zgc:194845	A_15_P158171	0.271061	5.77084	1.47573	0.163271	-5.39113
ENSDARG00000053262	atp1b4	A_15_P191066	0.322031	5.91642	1.47544	0.163347	-5.39151
ENSDARG00000028971	cpsf2	A_15_P445825	0.389297	11.4242	1.47517	0.163419	-5.39187
ENSDARG00000077938	cd248b	A_15_P111007	0.196559	5.65949	1.47482	0.163511	-5.39234
ENSDARG00000041081	suv420h1	A_15_P131236	0.225276	10.0001	1.47462	0.163563	-5.39259
ENSDARG00000021812	cherp	A_15_P139591	0.284847	14.261	1.47461	0.163566	-5.39261
ENSDARG00000039257	si:ch73-137d22.1	A_15_P186856	0.287266	6.4031	1.47455	0.163583	-5.39269
ENSDARG00000031886	ift140	A_15_P132996	0.259964	6.54153	1.4733	0.163914	-5.39434
ENSDARG00000042899	si:ch211-163l21.8	A_15_P189431	0.284829	7.29251	1.47314	0.163957	-5.39456
ENSDARG00000036156	fnbp1	A_15_P107669	0.328918	6.37031	1.47306	0.163979	-5.39467
ENSDARG00000005576	mphosph8	A_15_P100656	0.241136	10.5395	1.47262	0.164095	-5.39524
ENSDARG00000045277	rdh12l	A_15_P174381	0.40745	6.48297	1.47233	0.164173	-5.39563
ENSDARG00000095185	C21H17orf97	A_15_P571697	0.382428	5.90873	1.47147	0.164401	-5.39676
ENSDARG00000057287	slc25a16	A_15_P109824	0.353921	6.58068	1.47124	0.164463	-5.39707
ENSDARG00000062712	si:dkey-236e20.7	A_15_P169526	0.329951	5.55281	1.47081	0.164576	-5.39763
ENSDARG00000062338	zeb2a	A_15_P201546	0.432748	7.54082	1.4704	0.164686	-5.39818
ENSDARG00000076182	stat1b	A_15_P201936	0.232003	5.96238	1.46968	0.164877	-5.39912
ENSDARG00000069512	CABZ01034857.1	A_15_P143656	0.412342	6.11013	1.46946	0.164936	-5.39942
ENSDARG00000057272	slc30a9	A_15_P110044	0.214498	6.98146	1.469	0.16506	-5.40003
ENSDARG00000059997	sv2c	A_15_P146921	0.269326	5.58518	1.46898	0.165065	-5.40005
ENSDARG00000030269	grtp1b	A_15_P114487	0.300553	6.68814	1.46812	0.165296	-5.40119
ENSDARG00000012903	slc34a2a	A_15_P102375	0.274112	5.79771	1.46686	0.165633	-5.40285
ENSDARG00000043728	SREK1IP1	A_15_P108572	0.366177	8.29348	1.4666	0.165701	-5.40319
ENSDARG00000054201	rnf40	A_15_P112283	0.293642	9.69422	1.4664	0.165756	-5.40346
ENSDARG00000055190	slc17a5	A_15_P169006	0.259107	8.35884	1.46539	0.166027	-5.40479
ENSDARG00000063668	OXSM	A_15_P182706	0.293175	6.59875	1.46468	0.166217	-5.40572
ENSDARG00000035970	ptprn2	A_15_P144661	0.291334	6.1928	1.46426	0.16633	-5.40628
ENSDARG00000006642	drg2	A_15_P103250	0.359142	8.63818	1.46401	0.166398	-5.40661
ENSDARG00000070746	SFT2D2 (2 of 2)	A_15_P195851	0.258825	7.72338	1.46386	0.166438	-5.40681
ENSDARG00000007219	actn1	A_15_P381030	0.346144	7.17265	1.46352	0.16653	-5.40726
ENSDARG00000021293	AMDHD2	A_15_P163041	0.314918	6.7178	1.46084	0.167252	-5.41078
ENSDARG00000076393	tmem65	A_15_P550017	0.232975	7.3074	1.46019	0.167429	-5.41164
ENSDARG00000003998	phyhipla	A_15_P553272	0.301728	5.86771	1.46007	0.167462	-5.4118
ENSDARG00000088198	CABZ01077220.2	A_15_P375175	0.250447	5.68013	1.45991	0.167503	-5.412
ENSDARG00000052866	htt	A_15_P101514	0.349575	6.47915	1.45941	0.16764	-5.41266
ENSDARG00000042969	BX539313.1	A_15_P284546	0.242978	10.8294	1.45859	0.167862	-5.41374
ENSDARG00000044807	dck	A_15_P169146	0.29187	6.08611	1.45852	0.167881	-5.41383
ENSDARG00000006409	mapk12b	A_15_P107432	0.306246	10.3111	1.45736	0.168196	-5.41536
ENSDARG00000061641	ANKRD34B (1 of 2)	A_15_P151281	0.291937	9.80385	1.45698	0.168299	-5.41586
ENSDARG00000015290	si:ch211-222e23.8	A_15_P172266	0.29696	7.06053	1.45592	0.168588	-5.41725
ENSDARG00000056018	ITGA6 (3 of 3)	A_15_P553652	0.222328	5.40986	1.45581	0.168616	-5.41739
ENSDARG00000056175	scrt2	A_15_P178371	0.207481	5.48528	1.45565	0.168661	-5.4176
ENSDARG00000061600	tmem2	A_15_P195036	0.339177	7.66009	1.45561	0.16867	-5.41764
ENSDARG00000053386	WDR27 (2 of 2)	A_15_P175551	0.290268	5.66099	1.4552	0.168784	-5.41819
ENSDARG00000004282	zgc:77375	A_15_P101365	0.505882	9.75003	1.45516	0.168792	-5.41823
ENSDARG00000001244	srrm1	A_15_P195766	0.245878	12.839	1.45486	0.168874	-5.41863
ENSDARG00000054946	mc5rb	A_15_P120930	0.211738	8.17774	1.45458	0.168951	-5.419
ENSDARG00000016011	gpcpd1	A_15_P184891	0.422163	5.974	1.45425	0.169041	-5.41943
ENSDARG00000010770	sox19a	A_15_P120220	0.273499	11.1636	1.45391	0.169134	-5.41988
ENSDARG00000059060	lgalsla	A_15_P511542	0.392035	6.18946	1.45369	0.169193	-5.42016
ENSDARG00000030832	otof	A_15_P184391	0.3056	5.79559	1.45322	0.169323	-5.42079
ENSDARG00000026762	fam126a	A_15_P101258	0.275441	7.51027	1.45259	0.169494	-5.4216
ENSDARG00000071506	mgat5	A_15_P192576	0.35033	7.52258	1.45254	0.169507	-5.42167
ENSDARG00000010316	qars	A_15_P205351	0.252226	9.11408	1.45151	0.16979	-5.42302
ENSDARG00000058937	cldn10	A_15_P103140	0.324726	6.28699	1.45121	0.169871	-5.42341
ENSDARG00000033957	mettl19	A_15_P118414	0.29194	7.68129	1.45111	0.1699	-5.42355
ENSDARG00000027391	ccnd3	A_15_P100728	0.253476	7.55782	1.45077	0.169994	-5.424
ENSDARG00000009262	FAR2	A_15_P194501	0.44451	8.22296	1.45057	0.170047	-5.42425
ENSDARG00000018913	hmbox1b	A_15_P135131	0.320962	7.02898	1.45012	0.17017	-5.42484
ENSDARG00000061177	mov10b.1	A_15_P140291	0.21967	5.58092	1.44987	0.170239	-5.42517
ENSDARG00000058606	SIK1	A_15_P201276	0.250351	7.57822	1.44911	0.170447	-5.42616
ENSDARG00000044669	hp1bp3	A_15_P180101	0.234031	11.9058	1.44862	0.170583	-5.42681
ENSDARG00000062977	samd13	A_15_P140496	0.29359	8.02421	1.44826	0.17068	-5.42727
ENSDARG00000055120	ctsba	A_15_P113084	0.382767	13.6248	1.44698	0.171032	-5.42894
ENSDARG00000060395	si:dkey-127k13.1	A_15_P199121	0.344105	6.95298	1.44527	0.171505	-5.43118
ENSDARG00000010078	nup133	A_15_P118650	0.239849	10.7371	1.44434	0.171763	-5.4324
ENSDARG00000070320	si:dkey-245p14.4	A_15_P200166	0.344055	12.8652	1.44422	0.171795	-5.43255
ENSDARG00000053068	cyp8b1	A_15_P107520	0.204916	5.62159	1.44396	0.171868	-5.43289
ENSDARG00000061138	senp7	A_15_P139046	0.363189	7.1252	1.44381	0.171907	-5.43308
ENSDARG00000057021	vps36	A_15_P109394	0.316938	10.7086	1.44337	0.172029	-5.43365
ENSDARG00000056453	afap1l1b	A_15_P149121	0.446961	6.02443	1.44279	0.172189	-5.43441
ENSDARG00000070107	six7	A_15_P120096	0.480455	8.35061	1.44244	0.172288	-5.43487
ENSDARG00000060674	RAB19	A_15_P137101	0.509589	7.05562	1.44155	0.172534	-5.43603
ENSDARG00000035719	arl5c	A_15_P120937	0.263422	10.9861	1.44109	0.172662	-5.43663
ENSDARG00000021787	abcb5	A_15_P111794	0.286728	9.75342	1.44017	0.172917	-5.43783
ENSDARG00000053196	mtor	A_15_P130566	0.263617	6.84269	1.43991	0.172988	-5.43816
ENSDARG00000058127	hcfc2	A_15_P192496	0.255368	8.4229	1.43983	0.173011	-5.43827
ENSDARG00000070025	DCHS1 (2 of 2)	A_15_P164821	0.4437	5.97349	1.43927	0.173167	-5.439
ENSDARG00000036833	upp2	A_15_P101502	0.277894	8.45204	1.43926	0.173169	-5.439
ENSDARG00000059677	mamdc2a	A_15_P147206	0.303505	5.86682	1.43912	0.173208	-5.43919
ENSDARG00000086931	CABZ01029822.1	A_15_P181766	0.313388	6.18329	1.43701	0.173795	-5.44193
ENSDARG00000041887	sf3a1	A_15_P118636	0.260665	9.3339	1.43636	0.173977	-5.44278
ENSDARG00000095864	ftr59	A_15_P400055	0.40443	7.55011	1.43604	0.174068	-5.4432
ENSDARG00000018342	ggt1b	A_15_P100294	0.293198	6.06539	1.43475	0.174428	-5.44487
ENSDARG00000069338	zgc:152863	A_15_P141151	0.313453	6.49318	1.43471	0.174438	-5.44492
ENSDARG00000079452	rbm46	A_15_P175531	0.478844	6.34201	1.43459	0.174472	-5.44508
ENSDARG00000053074	GIPC3	A_15_P143536	0.408908	6.51271	1.43423	0.174573	-5.44554
ENSDARG00000043090	BX000999.3	A_15_P164881	0.546756	10.9621	1.43407	0.174619	-5.44576
ENSDARG00000025567	nf2b	A_15_P101285	0.341569	7.9487	1.43393	0.174658	-5.44594
ENSDARG00000016968	tmem214	A_15_P115979	0.285245	10.8573	1.43314	0.174879	-5.44696
ENSDARG00000030614	syt1a	A_15_P102802	0.272091	5.77958	1.43291	0.174942	-5.44725
ENSDARG00000004131	rttn	A_15_P235626	0.330659	6.22573	1.43287	0.174954	-5.4473
ENSDARG00000045909	dynlt1	A_15_P158651	0.299663	6.82381	1.43262	0.175026	-5.44764
ENSDARG00000039225	vps13a	A_15_P119503	0.334696	9.21367	1.43248	0.175064	-5.44781
ENSDARG00000060354	samd7	A_15_P199131	0.302867	5.59253	1.43228	0.17512	-5.44807
ENSDARG00000000384	slc15a4	A_15_P107359	0.327872	6.75823	1.43156	0.175323	-5.44901
ENSDARG00000016173	cct3	A_15_P100160	0.243903	12.5761	1.42913	0.176006	-5.45215
ENSDARG00000078954	rxrba	A_15_P193211	0.223471	9.93637	1.42822	0.176264	-5.45333
ENSDARG00000003035	hspa9	A_15_P537617	0.232808	11.1347	1.42755	0.176454	-5.4542
ENSDARG00000074597	lzts2a	A_15_P268511	0.430563	7.3229	1.42746	0.176477	-5.45431
ENSDARG00000078472	hsf5	A_15_P567422	0.288535	6.96348	1.4269	0.176636	-5.45504
ENSDARG00000061644	ensab	A_15_P204466	0.375593	6.62172	1.42669	0.176696	-5.45531
ENSDARG00000095443	or125-3	A_15_P180626	0.478254	5.81884	1.42596	0.176901	-5.45625
ENSDARG00000037147	CU915534.1	A_15_P180626	0.478254	5.81884	1.42596	0.176901	-5.45625
ENSDARG00000016864	farsb	A_15_P116793	0.236504	8.41164	1.42556	0.177017	-5.45678
ENSDARG00000061981	lap3	A_15_P200151	0.383068	8.15582	1.42548	0.177038	-5.45687
[truncated: 14,450 more rows]

## Sheet: FIG6H_GENES
Overlapping set of 20 genes from leading edge analysis as indicated in Figure 6H
Ensembl Gene ID	Name	Description
ENSDARG00000002787	gro2	groucho 2 [Source:ZFIN;Acc:ZDB-GENE-990415-86]
ENSDARG00000003399	fgf8a	fibroblast growth factor 8a [Source:ZFIN;Acc:ZDB-GENE-990415-72]
ENSDARG00000004256	wnt11	wingless-type MMTV integration site family, member 11 [Source:ZFIN;Acc:ZDB-GENE-990603-12]
ENSDARG00000006110	chd	chordin [Source:ZFIN;Acc:ZDB-GENE-990415-33]
ENSDARG00000006467	pcdh8	protocadherin 8 [Source:ZFIN;Acc:ZDB-GENE-980526-242]
ENSDARG00000007173	cyp2y3	cytochrome P450, family 2, subfamily Y, polypeptide 3 [Source:ZFIN;Acc:ZDB-GENE-050522-490]
ENSDARG00000014018	lhx1a	LIM homeobox 1a [Source:ZFIN;Acc:ZDB-GENE-980526-347]
ENSDARG00000015554	zic2a	zic family member 2 (odd-paired homolog, Drosophila), a [Source:ZFIN;Acc:ZDB-GENE-000710-4]
ENSDARG00000017821	gata5	GATA-binding protein 5 [Source:ZFIN;Acc:ZDB-GENE-980526-340]
ENSDARG00000020164	efnb2a	ephrin B2a [Source:ZFIN;Acc:ZDB-GENE-990415-67]
ENSDARG00000020541	ism1	isthmin 1 [Source:ZFIN;Acc:ZDB-GENE-050523-3]
ENSDARG00000023520	fgf17	fibroblast growth factor 17 [Source:ZFIN;Acc:ZDB-GENE-040621-1]
ENSDARG00000034610	insb	preproinsulin b [Source:ZFIN;Acc:ZDB-GENE-040113-2]
ENSDARG00000059073	gsc	goosecoid [Source:ZFIN;Acc:ZDB-GENE-980528-2060]
ENSDARG00000060153	H6PD	hexose-6-phosphate dehydrogenase (glucose 1-dehydrogenase) [Source:HGNC Symbol;Acc:4795]
ENSDARG00000061963	VRTN	vertebrae development homolog (pig) [Source:HGNC Symbol;Acc:20223]
ENSDARG00000070914	dusp6	dual specificity phosphatase 6 [Source:ZFIN;Acc:ZDB-GENE-030613-1]
ENSDARG00000079148	nckap5l	NCK-associated protein 5-like [Source:ZFIN;Acc:ZDB-GENE-090313-304]
ENSDARG00000086839	BX324216.1	Uncharacterized protein [Source:UniProtKB/TrEMBL;Acc:F1R5U7]
ENSDARG00000091481	foxc1a	forkhead box C1a [Source:ZFIN;Acc:ZDB-GENE-010302-1]
