# Supplementary material for: In Vivo Regulation of the Zebrafish Endoderm Progenitor Niche by T-Box Transcription Factors
Source: Cell Rep. 2017 Jun 27;19(13):2782–95. doi: 10.1016/j.celrep.2017.06.011 (PMC5494305; doi:10.1016/j.celrep.2017.06.011)
Supplement: Data S7. Tables of Genomic Coordinates Occupied by Two or More of Eomesa, Mixl1, Mxtx2, Nanog, Pou5f3, and Smad2, Related to Figure 7 — The nearest TSS ±100kb of each peak and associated gene descriptions are provided. [file mmc8.xlsx]

## Sheet: Nanog_Smad2_HIGH
Coordinates of overlapping Nanog/Smad2 ChIP-seq peaks at high stage, their distance from the nearest transcription start site (TSS) ±100kb and description of the gene
Chromosome	Start	End	Peak ID	Peak size	Distance from peak centre to TSS (bp)	Ensembl gene ID	Ensembl transcript ID	Gene name	Description
chr1	9775058	9775362	Nanog_Smad2_HIGH_peak_1	304	-21352	ENSDARG00000070504	ENSDART00000139060	trpc5	transient receptor potential cation channel, subfamily C, member 5a [Source:ZFIN;Acc:ZDB-GENE-040812-1]
chr1	28811202	28811302	Nanog_Smad2_HIGH_peak_2	100	3879	ENSDARG00000028982	ENSDART00000135252	pcca	propionyl-Coenzyme A carboxylase, alpha polypeptide [Source:ZFIN;Acc:ZDB-GENE-040718-246]
chr1	18391876	18392023	Nanog_Smad2_HIGH_peak_3	147	509.5	ENSDARG00000037484	ENSDART00000054575	tmem192	transmembrane protein 192 [Source:ZFIN;Acc:ZDB-GENE-040426-2254]
chr1	40251203	40251437	Nanog_Smad2_HIGH_peak_4	234	-7067	ENSDARG00000024828	ENSDART00000135791	TMEM134	transmembrane protein 134 [Source:HGNC Symbol;Acc:26142]
chr1	46186849	46187266	Nanog_Smad2_HIGH_peak_5	417	-23818.5	ENSDARG00000069595	ENSDART00000149116	si:ch211-214c7.4	Treacher Collins-Franceschetti syndrome 1 [Source:HGNC Symbol;Acc:11654]
chr1	39795882	39796256	Nanog_Smad2_HIGH_peak_6	374	59630	ENSDARG00000085733	ENSDART00000121133	dre-mir-2197	dre-mir-2197 [Source:miRBase;Acc:MI0010857]
chr1	23730073	23730496	Nanog_Smad2_HIGH_peak_7	423	-45210.5	ENSDARG00000060994	ENSDART00000148076	fbxw7	F-box and WD repeat domain containing 7 [Source:ZFIN;Acc:ZDB-GENE-090313-79]
chr1	47674196	47674594	Nanog_Smad2_HIGH_peak_8	398	-1264	ENSDARG00000043271	ENSDART00000137448	morc3b	MORC family CW-type zinc finger 3b [Source:ZFIN;Acc:ZDB-GENE-040801-98]
chr1	40218133	40218432	Nanog_Smad2_HIGH_peak_9	299	-3702.5	ENSDARG00000036990	ENSDART00000053763	dctd	dCMP deaminase [Source:ZFIN;Acc:ZDB-GENE-050417-116]
chr1	18413823	18414118	Nanog_Smad2_HIGH_peak_10	295	-1824.5	ENSDARG00000094729	ENSDART00000148219	si:ch211-42i9.4	si:ch211-42i9.4 [Source:ZFIN;Acc:ZDB-GENE-090313-116]
chr1	47673680	47674047	Nanog_Smad2_HIGH_peak_11	367	-1795.5	ENSDARG00000043271	ENSDART00000137448	morc3b	MORC family CW-type zinc finger 3b [Source:ZFIN;Acc:ZDB-GENE-040801-98]
chr1	49405059	49405253	Nanog_Smad2_HIGH_peak_12	194
chr1	42913629	42913936	Nanog_Smad2_HIGH_peak_13	307
chr1	17602438	17602671	Nanog_Smad2_HIGH_peak_14	233	-6846.5	ENSDARG00000062055	ENSDART00000089233	RNF38	ring finger protein 38 [Source:HGNC Symbol;Acc:18052]
chr2	48090839	48091182	Nanog_Smad2_HIGH_peak_15	343	-7212.5	ENSDARG00000094120	ENSDART00000146060	BX548047.2	Uncharacterized protein [Source:UniProtKB/TrEMBL;Acc:E9QC76]
chr2	21411427	21411764	Nanog_Smad2_HIGH_peak_16	337	2020.5	ENSDARG00000016253	ENSDART00000145040		v-ral simian leukemia viral oncogene homolog A (ras related) [Source:HGNC Symbol;Acc:9839]
chr2	27644802	27645072	Nanog_Smad2_HIGH_peak_17	270	5701	ENSDARG00000055900	ENSDART00000078305	zswim5	zinc finger, SWIM-type containing 5 [Source:ZFIN;Acc:ZDB-GENE-030925-30]
chr2	755702	756031	Nanog_Smad2_HIGH_peak_18	329	66304.5	ENSDARG00000089125	ENSDART00000124757	CABZ01064012.1	Uncharacterized protein [Source:UniProtKB/TrEMBL;Acc:E7F768]
chr2	48420780	48420904	Nanog_Smad2_HIGH_peak_19	124	3245	ENSDARG00000019335	ENSDART00000146818	hes6	hairy and enhancer of split 6 (Drosophila) [Source:ZFIN;Acc:ZDB-GENE-030828-5]
chr2	43649326	43649496	Nanog_Smad2_HIGH_peak_20	170	-20873	ENSDARG00000022689	ENSDART00000037808	itgb1b.2	integrin, beta 1b.2 [Source:ZFIN;Acc:ZDB-GENE-040426-2598]
chr2	27625182	27625652	Nanog_Smad2_HIGH_peak_21	470	-8062	ENSDARG00000095164	ENSDART00000133294	si:ch73-176g19.2	si:ch73-176g19.2 [Source:ZFIN;Acc:ZDB-GENE-081104-246]
chr2	54087050	54087268	Nanog_Smad2_HIGH_peak_22	218	-564	ENSDARG00000025372	ENSDART00000037557	admp	anti-dorsalizing morphogenic protein [Source:ZFIN;Acc:ZDB-GENE-011214-1]
chr2	867877	868134	Nanog_Smad2_HIGH_peak_23	257	-2383.5	ENSDARG00000091481	ENSDART00000122732	foxc1a	forkhead box C1a [Source:ZFIN;Acc:ZDB-GENE-010302-1]
chr2	30319628	30319948	Nanog_Smad2_HIGH_peak_24	320	-54266	ENSDARG00000003779	ENSDART00000145405	ctnnd2b	catenin (cadherin-associated protein), delta 2b [Source:ZFIN;Acc:ZDB-GENE-070912-532]
chr2	27629612	27629792	Nanog_Smad2_HIGH_peak_25	180	-3777	ENSDARG00000095164	ENSDART00000133294	si:ch73-176g19.2	si:ch73-176g19.2 [Source:ZFIN;Acc:ZDB-GENE-081104-246]
chr3	42935441	42935516	Nanog_Smad2_HIGH_peak_26	75	-24254.5	ENSDARG00000026534	ENSDART00000033369	axin1	axin 1 [Source:ZFIN;Acc:ZDB-GENE-000403-1]
chr3	31702692	31702747	Nanog_Smad2_HIGH_peak_27	55	-34904.5	ENSDARG00000054446	ENSDART00000145148	ccdc43	coiled-coil domain containing 43 [Source:ZFIN;Acc:ZDB-GENE-040426-1587]
chr3	45815184	45815421	Nanog_Smad2_HIGH_peak_28	237	-23.5	ENSDARG00000020504	ENSDART00000027623	h3f3a	H3 histone, family 3A [Source:ZFIN;Acc:ZDB-GENE-040426-1928]
chr3	60737344	60737630	Nanog_Smad2_HIGH_peak_29	286	-43975	ENSDARG00000085668	ENSDART00000121068	5S_rRNA	5S ribosomal RNA [Source:RFAM;Acc:RF00001]
chr3	58759185	58759515	Nanog_Smad2_HIGH_peak_30	330	-3658	ENSDARG00000031126	ENSDART00000047418	NOTUM (1 of 2)	notum pectinacetylesterase homolog (Drosophila) [Source:HGNC Symbol;Acc:27106]
chr3	41903754	41904150	Nanog_Smad2_HIGH_peak_31	396	-12944	ENSDARG00000037879	ENSDART00000138280	lfng	lunatic fringe homolog [Source:ZFIN;Acc:ZDB-GENE-980605-16]
chr3	32701798	32702050	Nanog_Smad2_HIGH_peak_32	252	-6361	ENSDARG00000081593	ENSDART00000118822	dre-mir-150	dre-mir-150 [Source:miRBase;Acc:MI0002016]
chr3	40428285	40428345	Nanog_Smad2_HIGH_peak_33	60	-18994	ENSDARG00000080611	ENSDART00000117221	5S_rRNA	5S ribosomal RNA [Source:RFAM;Acc:RF00001]
chr3	40564954	40565483	Nanog_Smad2_HIGH_peak_34	529	-6010.5	ENSDARG00000059680	ENSDART00000083212	fscn1	fascin homolog 1, actin-bundling protein (Strongylocentrotus purpuratus) [Source:ZFIN;Acc:ZDB-GENE-031009-1]
chr3	55503078	55503480	Nanog_Smad2_HIGH_peak_35	402	33691	ENSDARG00000036548	ENSDART00000053106	s1pr2	sphingosine-1-phosphate receptor 2 [Source:ZFIN;Acc:ZDB-GENE-020123-2]
chr3	45825893	45826367	Nanog_Smad2_HIGH_peak_36	474	9207	ENSDARG00000037838	ENSDART00000003338	UNKL	unkempt homolog (Drosophila)-like [Source:HGNC Symbol;Acc:14184]
chr3	35569422	35569525	Nanog_Smad2_HIGH_peak_37	103	-27625.5	ENSDARG00000079688	ENSDART00000113219	TNRC6A	trinucleotide repeat containing 6A [Source:HGNC Symbol;Acc:11969]
chr4	11992356	11992579	Nanog_Smad2_HIGH_peak_38	223	-2072.5	ENSDARG00000015824	ENSDART00000013604	lemd3	LEM domain containing 3 [Source:ZFIN;Acc:ZDB-GENE-030131-490]
chr4	11839966	11840063	Nanog_Smad2_HIGH_peak_39	97	-5644.5	ENSDARG00000053127	ENSDART00000135407	helb	helicase (DNA) B [Source:ZFIN;Acc:ZDB-GENE-030729-16]
chr4	21798604	21798874	Nanog_Smad2_HIGH_peak_40	270	-15625	ENSDARG00000021590	ENSDART00000009768	magi2	membrane associated guanylate kinase, WW and PDZ domain containing 2 [Source:ZFIN;Acc:ZDB-GENE-050810-4]
chr4	13041215	13041543	Nanog_Smad2_HIGH_peak_41	328	3642	ENSDARG00000045694	ENSDART00000144127	prickle1b	prickle homolog 1 (Drosophila) b [Source:ZFIN;Acc:ZDB-GENE-030131-2152]
chr4	10645915	10646199	Nanog_Smad2_HIGH_peak_42	284	571	ENSDARG00000032765	ENSDART00000144452	net1	neuroepithelial cell transforming gene 1 [Source:ZFIN;Acc:ZDB-GENE-041121-18]
chr4	18625739	18625899	Nanog_Smad2_HIGH_peak_43	160	-2577	ENSDARG00000006766	ENSDART00000100974	snd1	staphylococcal nuclease domain containing 1 [Source:ZFIN;Acc:ZDB-GENE-030131-3124]
chr4	28465513	28465650	Nanog_Smad2_HIGH_peak_44	137	-19894.5	ENSDARG00000087673	ENSDART00000124410	CR388132.1	Uncharacterized protein [Source:UniProtKB/TrEMBL;Acc:F1R1N4]
chr4	20361780	20362164	Nanog_Smad2_HIGH_peak_45	384	-40543	ENSDARG00000045486	ENSDART00000066897	pawrl	PRKC, apoptosis, WT1, regulator like [Source:ZFIN;Acc:ZDB-GENE-041010-108]
chr4	10973833	10973853	Nanog_Smad2_HIGH_peak_46	20	33316	ENSDARG00000063255	ENSDART00000141944	btbd11a	BTB (POZ) domain containing 11a [Source:ZFIN;Acc:ZDB-GENE-050419-142]
chr4	24865990	24866203	Nanog_Smad2_HIGH_peak_47	213	4538.5	ENSDARG00000080556	ENSDART00000116345	BX640593.1
chr5	41344003	41344527	Nanog_Smad2_HIGH_peak_48	524	40086	ENSDARG00000054741	ENSDART00000076929	prkg2	protein kinase, cGMP-dependent, type II [Source:ZFIN;Acc:ZDB-GENE-060531-80]
chr5	21479623	21479705	Nanog_Smad2_HIGH_peak_49	82	-55090	ENSDARG00000090797	ENSDART00000128886	C5H12orf34	chromosome 12 open reading frame 34 [Source:HGNC Symbol;Acc:25915]
chr5	70797990	70798343	Nanog_Smad2_HIGH_peak_50	353	-8886.5	ENSDARG00000040346	ENSDART00000133074	ephb4a	eph receptor B4a [Source:ZFIN;Acc:ZDB-GENE-990415-62]
chr5	20516701	20517040	Nanog_Smad2_HIGH_peak_51	339
chr5	64682392	64682582	Nanog_Smad2_HIGH_peak_52	190	10420	ENSDARG00000095635	ENSDART00000133426	si:dkey-261j4.5	si:dkey-261j4.5 [Source:ZFIN;Acc:ZDB-GENE-060531-126]
chr5	38213049	38213560	Nanog_Smad2_HIGH_peak_53	511	1937.5	ENSDARG00000020178	ENSDART00000097684	nova1	neuro-oncological ventral antigen 1 [Source:ZFIN;Acc:ZDB-GENE-060526-113]
chr5	71785045	71785245	Nanog_Smad2_HIGH_peak_54	200	2306	ENSDARG00000014309	ENSDART00000003620	spaw	southpaw [Source:ZFIN;Acc:ZDB-GENE-030219-1]
chr5	38112143	38112731	Nanog_Smad2_HIGH_peak_55	588	-1331	ENSDARG00000004256	ENSDART00000013590	wnt11	wingless-type MMTV integration site family, member 11 [Source:ZFIN;Acc:ZDB-GENE-990603-12]
chr5	64697426	64697642	Nanog_Smad2_HIGH_peak_56	216	157	ENSDARG00000035151	ENSDART00000050913	si:dkey-261j4.3	si:dkey-261j4.3 [Source:ZFIN;Acc:ZDB-GENE-060531-124]
chr5	33144455	33144815	Nanog_Smad2_HIGH_peak_57	360	26678	ENSDARG00000035471	ENSDART00000098197	MEGF9 (2 of 2)	multiple EGF-like-domains 9 [Source:HGNC Symbol;Acc:3234]
chr5	64556318	64556622	Nanog_Smad2_HIGH_peak_58	304	-14567	ENSDARG00000016904	ENSDART00000023676	bckdk	branched chain alpha-ketoacid dehydrogenase kinase [Source:ZFIN;Acc:ZDB-GENE-021204-1]
chr5	17732209	17732469	Nanog_Smad2_HIGH_peak_59	260	9648	ENSDARG00000035622	ENSDART00000139390	xbp1	X-box binding protein 1 [Source:ZFIN;Acc:ZDB-GENE-011210-2]
chr5	46418844	46419055	Nanog_Smad2_HIGH_peak_60	211	-6007.5	ENSDARG00000007836	ENSDART00000012361	ctsl1a	cathepsin L, 1 a [Source:ZFIN;Acc:ZDB-GENE-030131-106]
chr5	42681235	42681658	Nanog_Smad2_HIGH_peak_61	423	13174.5	ENSDARG00000059801	ENSDART00000125512	PDZD2	PDZ domain containing 2 [Source:HGNC Symbol;Acc:18486]
chr5	6512921	6513094	Nanog_Smad2_HIGH_peak_62	173	557.5	ENSDARG00000041299	ENSDART00000060532	zgc:110796	zgc:110796 [Source:ZFIN;Acc:ZDB-GENE-050306-36]
chr5	23846746	23847129	Nanog_Smad2_HIGH_peak_63	383	-3960.5	ENSDARG00000034138	ENSDART00000045574	shisa2	shisa homolog 2 (Xenopus laevis) [Source:ZFIN;Acc:ZDB-GENE-030925-31]
chr5	3595560	3595680	Nanog_Smad2_HIGH_peak_64	120	9577	ENSDARG00000041065	ENSDART00000149816	hspb1	heat shock protein, alpha-crystallin-related, 1 [Source:ZFIN;Acc:ZDB-GENE-030326-4]
chr5	38108618	38109097	Nanog_Smad2_HIGH_peak_65	479	3221.5	ENSDARG00000094666	ENSDART00000142303	si:ch73-223d24.4	si:ch73-223d24.4 [Source:ZFIN;Acc:ZDB-GENE-081104-261]
chr5	36155430	36155542	Nanog_Smad2_HIGH_peak_66	112	-12257	ENSDARG00000009336	ENSDART00000139317	aif1l	allograft inflammatory factor 1-like [Source:ZFIN;Acc:ZDB-GENE-030131-9646]
chr5	31754949	31755298	Nanog_Smad2_HIGH_peak_67	349	26391.5	ENSDARG00000055708	ENSDART00000078114	timm8b	translocase of inner mitochondrial membrane 8 homolog B (yeast) [Source:ZFIN;Acc:ZDB-GENE-031019-1]
chr5	23840592	23840890	Nanog_Smad2_HIGH_peak_68	298	-10157	ENSDARG00000034138	ENSDART00000045574	shisa2	shisa homolog 2 (Xenopus laevis) [Source:ZFIN;Acc:ZDB-GENE-030925-31]
chr5	27864587	27864727	Nanog_Smad2_HIGH_peak_69	140	7463	ENSDARG00000003091	ENSDART00000098514	oclnb	occludin b [Source:ZFIN;Acc:ZDB-GENE-041212-43]
chr5	29167029	29167509	Nanog_Smad2_HIGH_peak_70	480	-2757	ENSDARG00000035521	ENSDART00000051491	sfrp1a	secreted frizzled-related protein 1a [Source:ZFIN;Acc:ZDB-GENE-040310-5]
chr5	64538506	64538752	Nanog_Smad2_HIGH_peak_71	246	-4	ENSDARG00000035147	ENSDART00000050906	lrwd1	leucine-rich repeats and WD repeat domain containing 1 [Source:ZFIN;Acc:ZDB-GENE-030131-5335]
chr5	19702069	19702409	Nanog_Smad2_HIGH_peak_72	340	1055	ENSDARG00000018508	ENSDART00000129878	zdhhc8b	zinc finger, DHHC-type containing 8b [Source:ZFIN;Acc:ZDB-GENE-030407-3]
chr5	64711878	64712108	Nanog_Smad2_HIGH_peak_73	230	-2880	ENSDARG00000078004	ENSDART00000097364	drl	draculin [Source:ZFIN;Acc:ZDB-GENE-991213-3]
chr5	23853951	23854006	Nanog_Smad2_HIGH_peak_74	55	3080.5	ENSDARG00000034138	ENSDART00000045574	shisa2	shisa homolog 2 (Xenopus laevis) [Source:ZFIN;Acc:ZDB-GENE-030925-31]
chr6	31791164	31791415	Nanog_Smad2_HIGH_peak_75	251	5289.5	ENSDARG00000021032	ENSDART00000017695	foxd3	forkhead box D3 [Source:ZFIN;Acc:ZDB-GENE-980526-143]
chr6	7999535	7999919	Nanog_Smad2_HIGH_peak_76	384	-19278	ENSDARG00000027589	ENSDART00000039280	fzd7b	frizzled homolog 7b [Source:ZFIN;Acc:ZDB-GENE-990415-229]
chr6	47489020	47489296	Nanog_Smad2_HIGH_peak_77	276	42319	ENSDARG00000086724	ENSDART00000128700	CABZ01020207.1	CD46 molecule, complement regulatory protein [Source:HGNC Symbol;Acc:6953]
chr6	52927254	52927626	Nanog_Smad2_HIGH_peak_78	372	27075	ENSDARG00000061222	ENSDART00000087080	UBA7	ubiquitin-like modifier activating enzyme 7 [Source:HGNC Symbol;Acc:12471]
chr6	28594882	28595132	Nanog_Smad2_HIGH_peak_79	250	3770	ENSDARG00000044356	ENSDART00000130799	tp63	tumor protein p63 [Source:ZFIN;Acc:ZDB-GENE-030819-1]
chr6	50379301	50380020	Nanog_Smad2_HIGH_peak_80	719	-23442.5	ENSDARG00000077473	ENSDART00000115049	mych	myelocytomatosis oncogene homolog [Source:ZFIN;Acc:ZDB-GENE-030219-51]
chr6	18107661	18108023	Nanog_Smad2_HIGH_peak_81	362
chr6	8145128	8145428	Nanog_Smad2_HIGH_peak_82	300	475	ENSDARG00000092660	ENSDART00000081309	cyp27c1	cytochrome P450, family 27, subfamily C, polypeptide 1 [Source:ZFIN;Acc:ZDB-GENE-080204-68]
chr6	12030319	12030409	Nanog_Smad2_HIGH_peak_83	90	-53933	ENSDARG00000077073	ENSDART00000109344	TANC1 (2 of 2)	tetratricopeptide repeat, ankyrin repeat and coiled-coil containing 1 [Source:HGNC Symbol;Acc:29364]
chr6	7168535	7168975	Nanog_Smad2_HIGH_peak_84	440	1116	ENSDARG00000000943	ENSDART00000083424	dzip1	DAZ interacting protein 1 [Source:ZFIN;Acc:ZDB-GENE-040526-1]
chr6	50404720	50404850	Nanog_Smad2_HIGH_peak_85	130	1682	ENSDARG00000077473	ENSDART00000115049	mych	myelocytomatosis oncogene homolog [Source:ZFIN;Acc:ZDB-GENE-030219-51]
chr7	42868547	42868844	Nanog_Smad2_HIGH_peak_86	297	68218.5	ENSDARG00000090432	ENSDART00000121693	5S_rRNA	5S ribosomal RNA [Source:RFAM;Acc:RF00001]
chr7	29920582	29920922	Nanog_Smad2_HIGH_peak_87	340	5903	ENSDARG00000085703	ENSDART00000121103	5S_rRNA	5S ribosomal RNA [Source:RFAM;Acc:RF00001]
chr7	61745709	61745911	Nanog_Smad2_HIGH_peak_88	202	-5014	ENSDARG00000018312	ENSDART00000129219	RELL1	RELT-like 1 [Source:HGNC Symbol;Acc:27379]
chr7	39012980	39013267	Nanog_Smad2_HIGH_peak_89	287	-1268.5	ENSDARG00000020053	ENSDART00000052379	nkd1	naked cuticle homolog 1 (Drosophila) [Source:ZFIN;Acc:ZDB-GENE-061108-3]
chr7	35882298	35882389	Nanog_Smad2_HIGH_peak_90	91	30775.5	ENSDARG00000043170	ENSDART00000130731	NR1H2	nuclear receptor subfamily 1, group H, member 3 [Source:HGNC Symbol;Acc:7966]
chr7	76819860	76820095	Nanog_Smad2_HIGH_peak_91	235	-169.5	ENSDARG00000089405	ENSDART00000128030	zgc:114046	zgc:112234 [Source:ZFIN;Acc:ZDB-GENE-050522-106]
chr7	23950780	23951110	Nanog_Smad2_HIGH_peak_92	330	-6076	ENSDARG00000091111	ENSDART00000129919	TIFA	TRAF-interacting protein with forkhead-associated domain [Source:HGNC Symbol;Acc:19075]
chr7	29907452	29907912	Nanog_Smad2_HIGH_peak_93	460	6196	ENSDARG00000025693	ENSDART00000028887	tmem9b	TMEM9 domain family, member B [Source:ZFIN;Acc:ZDB-GENE-030131-4656]
chr7	12788758	12789045	Nanog_Smad2_HIGH_peak_94	287	-95691.5	ENSDARG00000058369	ENSDART00000101537	MEX3B	mex-3 homolog B (C. elegans) [Source:HGNC Symbol;Acc:25297]
chr7	73852313	73852389	Nanog_Smad2_HIGH_peak_95	76	-36197	ENSDARG00000015392	ENSDART00000149682	dhx15	DEAH (Asp-Glu-Ala-His) box polypeptide 15 [Source:ZFIN;Acc:ZDB-GENE-030131-650]
chr7	35816606	35816976	Nanog_Smad2_HIGH_peak_96	370	2401	ENSDARG00000052947	ENSDART00000113480	irx3a	iroquois homeobox protein 3a [Source:ZFIN;Acc:ZDB-GENE-991119-5]
chr7	25236959	25237281	Nanog_Smad2_HIGH_peak_97	322	-2352	ENSDARG00000081623	ENSDART00000118155	snoU6-53	Small nucleolar RNA U6-53/MBII-28 [Source:RFAM;Acc:RF00377]
chr7	44192501	44192692	Nanog_Smad2_HIGH_peak_98	191	-5781.5	ENSDARG00000019969	ENSDART00000150146	smarcd3b	SWI/SNF related, matrix associated, actin dependent regulator of chromatin, subfamily d, member 3b [Source:ZFIN;Acc:ZDB-GENE-080509-2]
chr7	43054185	43054741	Nanog_Smad2_HIGH_peak_99	556	-4548	ENSDARG00000001999	ENSDART00000150045	adamts18	ADAM metallopeptidase with thrombospondin type 1 motif, 18 [Source:ZFIN;Acc:ZDB-GENE-070815-1]
chr7	7245040	7245278	Nanog_Smad2_HIGH_peak_100	238	-776	ENSDARG00000088028	ENSDART00000121649	zgc:112234	zgc:112234 [Source:ZFIN;Acc:ZDB-GENE-050522-106]
chr7	44599660	44599939	Nanog_Smad2_HIGH_peak_101	279	-11014.5	ENSDARG00000002506	ENSDART00000018972	C7H16orf87	chromosome 16 open reading frame 87 [Source:HGNC Symbol;Acc:33754]
chr7	9911813	9912018	Nanog_Smad2_HIGH_peak_102	205	-21722.5	ENSDARG00000090857	ENSDART00000131198	PCSK6	proprotein convertase subtilisin/kexin type 6 [Source:HGNC Symbol;Acc:8569]
chr7	20709738	20709808	Nanog_Smad2_HIGH_peak_103	70	-9868	ENSDARG00000055226	ENSDART00000077545	slc7a7	solute carrier family 7 (cationic amino acid transporter, y+ system), member 7 [Source:ZFIN;Acc:ZDB-GENE-051127-5]
chr7	7241755	7241791	Nanog_Smad2_HIGH_peak_104	36	263	ENSDARG00000094931	ENSDART00000139269	HIST2H2AB (18 of 22)	zgc:163047 [Source:ZFIN;Acc:ZDB-GENE-070424-50]
chr7	65343645	65343964	Nanog_Smad2_HIGH_peak_105	319	1781.5	ENSDARG00000041341	ENSDART00000060597	sox32	SRY-box containing gene 32 [Source:ZFIN;Acc:ZDB-GENE-011026-1]
chr7	61746151	61746221	Nanog_Smad2_HIGH_peak_106	70	-4638	ENSDARG00000018312	ENSDART00000129219	RELL1	RELT-like 1 [Source:HGNC Symbol;Acc:27379]
chr7	7251293	7251340	Nanog_Smad2_HIGH_peak_107	47	-4651.5	ENSDARG00000088562	ENSDART00000131048	zgc:154164	zgc:165555 [Source:ZFIN;Acc:ZDB-GENE-070620-17]
chr7	57187291	57187507	Nanog_Smad2_HIGH_peak_108	216	-27612	ENSDARG00000059503	ENSDART00000082780	ACSF3	acyl-CoA synthetase family member 3 [Source:HGNC Symbol;Acc:27288]
chr7	73851973	73852073	Nanog_Smad2_HIGH_peak_109	100	-36525	ENSDARG00000015392	ENSDART00000149682	dhx15	DEAH (Asp-Glu-Ala-His) box polypeptide 15 [Source:ZFIN;Acc:ZDB-GENE-030131-650]
chr7	19193500	19193780	Nanog_Smad2_HIGH_peak_110	280	-224	ENSDARG00000057328	ENSDART00000079966	cth1	cth1 [Source:ZFIN;Acc:ZDB-GENE-990806-20]
chr8	54943920	54944370	Nanog_Smad2_HIGH_peak_111	450	-2351	ENSDARG00000023520	ENSDART00000141334	fgf17	fibroblast growth factor 17 [Source:ZFIN;Acc:ZDB-GENE-040621-1]
chr8	54050266	54050346	Nanog_Smad2_HIGH_peak_112	80	18590	ENSDARG00000007329	ENSDART00000007090	tbx16	T-box gene 16 [Source:ZFIN;Acc:ZDB-GENE-990615-5]
chr8	54036536	54036878	Nanog_Smad2_HIGH_peak_113	342	4991	ENSDARG00000007329	ENSDART00000007090	tbx16	T-box gene 16 [Source:ZFIN;Acc:ZDB-GENE-990615-5]
chr8	27811818	27812123	Nanog_Smad2_HIGH_peak_114	305	-2751.5	ENSDARG00000068572	ENSDART00000099214	slc16a1	solute carrier family 16 (monocarboxylic acid transporters), member 1 [Source:ZFIN;Acc:ZDB-GENE-030515-5]
chr8	9452451	9453104	Nanog_Smad2_HIGH_peak_115	653	14409.5	ENSDARG00000059006	ENSDART00000139150	otud5a	OTU domain containing 5a [Source:ZFIN;Acc:ZDB-GENE-030616-61]
chr8	42699189	42699250	Nanog_Smad2_HIGH_peak_116	61	-19507.5	ENSDARG00000086660	ENSDART00000124146	CABZ01044745.1	Uncharacterized protein [Source:UniProtKB/TrEMBL;Acc:E7FGB1]
chr8	27793697	27794148	Nanog_Smad2_HIGH_peak_117	451	-20799.5	ENSDARG00000068572	ENSDART00000099214	slc16a1	solute carrier family 16 (monocarboxylic acid transporters), member 1 [Source:ZFIN;Acc:ZDB-GENE-030515-5]
chr8	49313054	49313226	Nanog_Smad2_HIGH_peak_118	172	4982	ENSDARG00000004757	ENSDART00000126513	ybx1	Y box binding protein 1 [Source:ZFIN;Acc:ZDB-GENE-000629-3]
chr8	18025114	18025423	Nanog_Smad2_HIGH_peak_119	309	-10579.5	ENSDARG00000042151	ENSDART00000100667	skia	nuclear oncoprotein skia [Source:ZFIN;Acc:ZDB-GENE-990715-9]
chr8	31961713	31962134	Nanog_Smad2_HIGH_peak_120	421	-6177.5	ENSDARG00000060368	ENSDART00000084969	syn1	synapsin I [Source:ZFIN;Acc:ZDB-GENE-081105-93]
chr8	33464845	33465137	Nanog_Smad2_HIGH_peak_121	292	-6637	ENSDARG00000086060	ENSDART00000126833	BX548021.2	Uncharacterized protein [Source:UniProtKB/TrEMBL;Acc:E7EY71]
chr8	54433660	54434070	Nanog_Smad2_HIGH_peak_122	410	-74849	ENSDARG00000007369	ENSDART00000148760	tcf7l1b	transcription factor 7-like 1b (T-cell specific, HMG-box) [Source:ZFIN;Acc:ZDB-GENE-991110-10]
chr8	9927176	9927496	Nanog_Smad2_HIGH_peak_123	320
chr8	15636738	15637018	Nanog_Smad2_HIGH_peak_124	280	41807	ENSDARG00000020131	ENSDART00000141448	fnbp1l	formin binding protein 1-like [Source:ZFIN;Acc:ZDB-GENE-040801-155]
chr8	54009016	54009383	Nanog_Smad2_HIGH_peak_125	367	20362.5	ENSDARG00000088807	ENSDART00000129372	klhl22	kelch-like 22 (Drosophila) [Source:ZFIN;Acc:ZDB-GENE-081104-154]
chr8	54038932	54039355	Nanog_Smad2_HIGH_peak_126	423	7427.5	ENSDARG00000007329	ENSDART00000007090	tbx16	T-box gene 16 [Source:ZFIN;Acc:ZDB-GENE-990615-5]
chr9	34989558	34989761	Nanog_Smad2_HIGH_peak_127	203	21045.5	ENSDARG00000095161	ENSDART00000135929	si:rp71-10g3.1	si:rp71-10g3.1 [Source:ZFIN;Acc:ZDB-GENE-070912-700]
chr9	47640149	47640569	Nanog_Smad2_HIGH_peak_128	420	18614	ENSDARG00000093035	ENSDART00000147114	si:dkey-79p17.4
chr9	54922808	54923145	Nanog_Smad2_HIGH_peak_129	337	55441.5	ENSDARG00000088672	ENSDART00000122155	CABZ01054962.1	Uncharacterized protein [Source:UniProtKB/TrEMBL;Acc:E7F5V6]
chr9	31406578	31406953	Nanog_Smad2_HIGH_peak_130	375	1449.5	ENSDARG00000056561	ENSDART00000122813	asb11	ankyrin repeat and SOCS box-containing 11 [Source:ZFIN;Acc:ZDB-GENE-070112-532]
chr9	46390000	46390155	Nanog_Smad2_HIGH_peak_131	155	15922.5	ENSDARG00000086433	ENSDART00000124361	BX005364.1	Uncharacterized protein [Source:UniProtKB/TrEMBL;Acc:F1QU04]
chr9	26763689	26763898	Nanog_Smad2_HIGH_peak_132	209
chr9	34387767	34387910	Nanog_Smad2_HIGH_peak_133	143	-2480.5	ENSDARG00000061791	ENSDART00000088569	nyx	nyctalopin [Source:ZFIN;Acc:ZDB-GENE-061026-3]
chr9	50278325	50278455	Nanog_Smad2_HIGH_peak_134	130
chr9	10921447	10921708	Nanog_Smad2_HIGH_peak_135	261	-2572.5	ENSDARG00000070043	ENSDART00000102472	dars	aspartyl-tRNA synthetase [Source:ZFIN;Acc:ZDB-GENE-061110-135]
chr9	25068295	25068405	Nanog_Smad2_HIGH_peak_136	110	4210	ENSDARG00000005251	ENSDART00000144163	rpe	ribulose-5-phosphate-3-epimerase [Source:ZFIN;Acc:ZDB-GENE-030131-6837]
chr9	33575893	33576116	Nanog_Smad2_HIGH_peak_137	223	-61717.5	ENSDARG00000061885	ENSDART00000088791	satb2	SATB homeobox 2 [Source:ZFIN;Acc:ZDB-GENE-070912-212]
chr9	47630120	47630426	Nanog_Smad2_HIGH_peak_138	306	8528	ENSDARG00000093035	ENSDART00000147114	si:dkey-79p17.4
chr9	10884126	10884382	Nanog_Smad2_HIGH_peak_139	256	15009	ENSDARG00000085939	ENSDART00000121339	SNORD27	Small nucleolar RNA SNORD27 [Source:RFAM;Acc:RF00086]
chr9	17953837	17953938	Nanog_Smad2_HIGH_peak_140	101	-1118.5	ENSDARG00000035810	ENSDART00000099307	C9H13orf15	regulator of cell cycle [Source:HGNC Symbol;Acc:20369]
chr9	20564595	20564675	Nanog_Smad2_HIGH_peak_141	80	-6813	ENSDARG00000078080	ENSDART00000141961	pknox1.1	pbx/knotted 1 homeobox 1.1 [Source:ZFIN;Acc:ZDB-GENE-020122-5]
chr9	32317521	32317813	Nanog_Smad2_HIGH_peak_142	292	2198	ENSDARG00000015554	ENSDART00000010774	zic2a	zic family member 2 (odd-paired homolog, Drosophila), a [Source:ZFIN;Acc:ZDB-GENE-000710-4]
chr10	7011784	7012028	Nanog_Smad2_HIGH_peak_143	244	-4990	ENSDARG00000020258	ENSDART00000141445	ewsr1a	Ewing sarcoma breakpoint region 1a [Source:ZFIN;Acc:ZDB-GENE-030131-2317]
chr10	30284850	30285039	Nanog_Smad2_HIGH_peak_144	189	74345.5	ENSDARG00000088186	ENSDART00000127434	5S_rRNA	5S ribosomal RNA [Source:RFAM;Acc:RF00001]
chr10	46370034	46370249	Nanog_Smad2_HIGH_peak_145	215	-2636.5	ENSDARG00000042502	ENSDART00000062324	h2afvl	H2A histone family, member V, like [Source:ZFIN;Acc:ZDB-GENE-050506-24]
chr10	30825840	30826218	Nanog_Smad2_HIGH_peak_146	378	7650	ENSDARG00000092396	ENSDART00000135900	si:rp71-56i13.9	si:rp71-56i13.9 [Source:ZFIN;Acc:ZDB-GENE-060503-565]
chr10	15213180	15213460	Nanog_Smad2_HIGH_peak_147	280	-39914	ENSDARG00000021982	ENSDART00000137932	SH3BP2	SH3-domain binding protein 2 [Source:HGNC Symbol;Acc:10825]
chr10	1984932	1985186	Nanog_Smad2_HIGH_peak_148	254	-5290	ENSDARG00000035095	ENSDART00000042441	oep	one-eyed pinhead [Source:ZFIN;Acc:ZDB-GENE-990415-198]
chr10	18393932	18394174	Nanog_Smad2_HIGH_peak_149	242
chr10	1990133	1990346	Nanog_Smad2_HIGH_peak_150	213	-109.5	ENSDARG00000035095	ENSDART00000042441	oep	one-eyed pinhead [Source:ZFIN;Acc:ZDB-GENE-990415-198]
chr10	250561	250902	Nanog_Smad2_HIGH_peak_151	341	-4916.5	ENSDARG00000018308	ENSDART00000148597	ets2	v-ets erythroblastosis virus E26 oncogene homolog 2 (avian) [Source:ZFIN;Acc:ZDB-GENE-050522-552]
chr10	13708177	13708607	Nanog_Smad2_HIGH_peak_152	430	71743	ENSDARG00000028661	ENSDART00000032852	cntfr	ciliary neurotrophic factor receptor [Source:ZFIN;Acc:ZDB-GENE-030616-82]
chr10	17449262	17449322	Nanog_Smad2_HIGH_peak_153	60	-34291	ENSDARG00000082394	ENSDART00000118895	dre-mir-130c-1	dre-mir-130c-1 [Source:miRBase;Acc:MI0001987]
chr11	44940101	44940184	Nanog_Smad2_HIGH_peak_154	83
chr11	14565703	14565998	Nanog_Smad2_HIGH_peak_155	295	-9437.5	ENSDARG00000031907	ENSDART00000146737	ptbp1b	polypyrimidine tract binding protein 1b [Source:ZFIN;Acc:ZDB-GENE-030131-9796]
chr11	17312941	17313227	Nanog_Smad2_HIGH_peak_156	286	2602	ENSDARG00000085349	ENSDART00000120749	5S_rRNA	5S ribosomal RNA [Source:RFAM;Acc:RF00001]
chr11	19161075	19161620	Nanog_Smad2_HIGH_peak_157	545	35712.5	ENSDARG00000040764	ENSDART00000059732	id1	inhibitor of DNA binding 1 [Source:ZFIN;Acc:ZDB-GENE-990415-96]
chr11	43723717	43724010	Nanog_Smad2_HIGH_peak_158	293	1696.5	ENSDARG00000038843	ENSDART00000123404	il17rd	interleukin 17 receptor D [Source:ZFIN;Acc:ZDB-GENE-020320-5]
chr11	33234398	33234630	Nanog_Smad2_HIGH_peak_159	232
chr11	19445090	19445320	Nanog_Smad2_HIGH_peak_160	230	11379	ENSDARG00000003169	ENSDART00000103969	magi1	membrane associated guanylate kinase, WW and PDZ domain containing 1 [Source:ZFIN;Acc:ZDB-GENE-030131-5110]
chr11	38548678	38548861	Nanog_Smad2_HIGH_peak_161	183	1431.5	ENSDARG00000068437	ENSDART00000098983	agpat2	1-acylglycerol-3-phosphate O-acyltransferase 2 (lysophosphatidic acid acyltransferase, beta) [Source:ZFIN;Acc:ZDB-GENE-061103-541]
chr11	24989221	24989529	Nanog_Smad2_HIGH_peak_162	308	-5008	ENSDARG00000016200	ENSDART00000036513	trib3	tribbles homolog 3 (Drosophila) [Source:ZFIN;Acc:ZDB-GENE-040426-2609]
chr11	14565516	14565634	Nanog_Smad2_HIGH_peak_163	118	-9713	ENSDARG00000031907	ENSDART00000146737	ptbp1b	polypyrimidine tract binding protein 1b [Source:ZFIN;Acc:ZDB-GENE-030131-9796]
chr11	10579761	10580221	Nanog_Smad2_HIGH_peak_164	460	-32174	ENSDARG00000018971	ENSDART00000024948	b3gnt5a	UDP-GlcNAc:betaGal beta-1,3-N-acetylglucosaminyltransferase 5a [Source:ZFIN;Acc:ZDB-GENE-030131-8470]
chr11	26164844	26165184	Nanog_Smad2_HIGH_peak_165	340	17810	ENSDARG00000076075	ENSDART00000097316	MYH7B (1 of 3)	myosin, heavy chain 7B, cardiac muscle, beta [Source:HGNC Symbol;Acc:15906]
chr12	14834955	14835279	Nanog_Smad2_HIGH_peak_166	324	-192	ENSDARG00000055630	ENSDART00000078021	foxh1	forkhead box H1 [Source:ZFIN;Acc:ZDB-GENE-000616-15]
chr12	2198379	2198524	Nanog_Smad2_HIGH_peak_167	145	41088.5	ENSDARG00000003293	ENSDART00000005676	sox9a	SRY-box containing gene 9a [Source:ZFIN;Acc:ZDB-GENE-001103-1]
chr12	21570377	21570817	Nanog_Smad2_HIGH_peak_168	440	28818	ENSDARG00000082857	ENSDART00000116301	5S_rRNA	5S ribosomal RNA [Source:RFAM;Acc:RF00001]
chr12	12159159	12159398	Nanog_Smad2_HIGH_peak_169	239	-27541.5	ENSDARG00000056783	ENSDART00000079336	raraa	retinoic acid receptor, alpha a [Source:ZFIN;Acc:ZDB-GENE-980526-284]
chr12	36592064	36592338	Nanog_Smad2_HIGH_peak_170	274	32508	ENSDARG00000077081	ENSDART00000110887	slc38a10	solute carrier family 38, member 10 [Source:ZFIN;Acc:ZDB-GENE-050309-21]
chr12	33426257	33426605	Nanog_Smad2_HIGH_peak_171	348	9832	ENSDARG00000057481	ENSDART00000080166	RNF157	ring finger protein 157 [Source:HGNC Symbol;Acc:29402]
chr13	28752243	28752626	Nanog_Smad2_HIGH_peak_172	383	15969.5	ENSDARG00000033551	ENSDART00000043117	fbxw4	F-box and WD-40 domain protein 4 [Source:ZFIN;Acc:ZDB-GENE-000516-1]
chr13	30883807	30883891	Nanog_Smad2_HIGH_peak_173	84	2755	ENSDARG00000003380	ENSDART00000131466	PAOX	polyamine oxidase (exo-N4-amino) [Source:HGNC Symbol;Acc:20837]
chr13	54046974	54047049	Nanog_Smad2_HIGH_peak_174	75	55.5	ENSDARG00000014277	ENSDART00000008176	vox	ventral homeobox [Source:ZFIN;Acc:ZDB-GENE-010108-1]
chr13	14831702	14832204	Nanog_Smad2_HIGH_peak_175	502	-5168	ENSDARG00000021201	ENSDART00000011520	flh	floating head [Source:ZFIN;Acc:ZDB-GENE-990415-75]
chr13	32439531	32439714	Nanog_Smad2_HIGH_peak_176	183	71650.5	ENSDARG00000014091	ENSDART00000020270	osr1	odd-skipped related 1 (Drosophila) [Source:ZFIN;Acc:ZDB-GENE-070321-1]
chr13	28718447	28718713	Nanog_Smad2_HIGH_peak_177	266	-1005	ENSDARG00000003399	ENSDART00000144968	fgf8a	fibroblast growth factor 8a [Source:ZFIN;Acc:ZDB-GENE-990415-72]
chr13	44047504	44047924	Nanog_Smad2_HIGH_peak_178	420	18211	ENSDARG00000056986	ENSDART00000084321	dact2	dapper homolog 2, antagonist of beta-catenin (xenopus) [Source:ZFIN;Acc:ZDB-GENE-030131-9975]
chr13	33560163	33560423	Nanog_Smad2_HIGH_peak_179	260	15150	ENSDARG00000076139	ENSDART00000144196	ICOSLG (2 of 5)	si:dkey-71p21.13 [Source:ZFIN;Acc:ZDB-GENE-090313-327]
chr13	31028500	31028942	Nanog_Smad2_HIGH_peak_180	442	752	ENSDARG00000037116	ENSDART00000053946	cxcl12a	chemokine (C-X-C motif) ligand 12a (stromal cell-derived factor 1) [Source:ZFIN;Acc:ZDB-GENE-030318-1]
chr13	34593982	34594247	Nanog_Smad2_HIGH_peak_181	265	-61682.5	ENSDARG00000082587	ENSDART00000115710	5S_rRNA	5S ribosomal RNA [Source:RFAM;Acc:RF00001]
chr13	8728318	8728531	Nanog_Smad2_HIGH_peak_182	213	-3973.5	ENSDARG00000057890	ENSDART00000135373	TTC31	tetratricopeptide repeat domain 31 [Source:HGNC Symbol;Acc:25759]
chr13	44049607	44049934	Nanog_Smad2_HIGH_peak_183	327	20267.5	ENSDARG00000056986	ENSDART00000084321	dact2	dapper homolog 2, antagonist of beta-catenin (xenopus) [Source:ZFIN;Acc:ZDB-GENE-030131-9975]
chr13	18491354	18491865	Nanog_Smad2_HIGH_peak_184	511	-28911.5	ENSDARG00000062593	ENSDART00000127962	stox1	storkhead box 1 [Source:ZFIN;Acc:ZDB-GENE-030925-2]
chr13	54045508	54045887	Nanog_Smad2_HIGH_peak_185	379	-1258.5	ENSDARG00000014277	ENSDART00000008176	vox	ventral homeobox [Source:ZFIN;Acc:ZDB-GENE-010108-1]
chr13	31027919	31028198	Nanog_Smad2_HIGH_peak_186	279	89.5	ENSDARG00000037116	ENSDART00000053946	cxcl12a	chemokine (C-X-C motif) ligand 12a (stromal cell-derived factor 1) [Source:ZFIN;Acc:ZDB-GENE-030318-1]
chr13	45629792	45630106	Nanog_Smad2_HIGH_peak_187	314	-12023	ENSDARG00000052856	ENSDART00000074787	khdrbs1a	KH domain containing, RNA binding, signal transduction associated 1a [Source:ZFIN;Acc:ZDB-GENE-000210-25]
chr13	28683073	28683723	Nanog_Smad2_HIGH_peak_188	650	-36187	ENSDARG00000003399	ENSDART00000144968	fgf8a	fibroblast growth factor 8a [Source:ZFIN;Acc:ZDB-GENE-990415-72]
chr13	14830669	14831037	Nanog_Smad2_HIGH_peak_189	368	-6268	ENSDARG00000021201	ENSDART00000011520	flh	floating head [Source:ZFIN;Acc:ZDB-GENE-990415-75]
chr13	2846616	2846942	Nanog_Smad2_HIGH_peak_190	326	23892	ENSDARG00000035161	ENSDART00000139183	PKDCC	protein kinase domain containing, cytoplasmic homolog (mouse) [Source:HGNC Symbol;Acc:25123]
chr13	32369567	32369980	Nanog_Smad2_HIGH_peak_191	413	1801.5	ENSDARG00000014091	ENSDART00000020270	osr1	odd-skipped related 1 (Drosophila) [Source:ZFIN;Acc:ZDB-GENE-070321-1]
chr13	45636056	45636153	Nanog_Smad2_HIGH_peak_192	97	-5867.5	ENSDARG00000052856	ENSDART00000074787	khdrbs1a	KH domain containing, RNA binding, signal transduction associated 1a [Source:ZFIN;Acc:ZDB-GENE-000210-25]
chr13	14833060	14833314	Nanog_Smad2_HIGH_peak_193	254	-3934	ENSDARG00000021201	ENSDART00000011520	flh	floating head [Source:ZFIN;Acc:ZDB-GENE-990415-75]
chr13	36315393	36315957	Nanog_Smad2_HIGH_peak_194	564	6308	ENSDARG00000006003	ENSDART00000147522	mycl1a	v-myc myelocytomatosis viral oncogene homolog 1, lung carcinoma derived (avian) a [Source:ZFIN;Acc:ZDB-GENE-040426-2439]
chr13	54056102	54056660	Nanog_Smad2_HIGH_peak_195	558	-391	ENSDARG00000017164	ENSDART00000017456	vent	ventral expressed homeobox [Source:ZFIN;Acc:ZDB-GENE-010108-2]
chr13	14797490	14797758	Nanog_Smad2_HIGH_peak_196	268	10293	ENSDARG00000010792	ENSDART00000142785	cdc25	cell division cycle 25 homolog [Source:ZFIN;Acc:ZDB-GENE-000330-5]
chr13	17407939	17407999	Nanog_Smad2_HIGH_peak_197	60	34154	ENSDARG00000085860	ENSDART00000121260	SNORD27	Small nucleolar RNA SNORD27 [Source:RFAM;Acc:RF00086]
chr13	35018230	35018588	Nanog_Smad2_HIGH_peak_198	358	15489	ENSDARG00000020541	ENSDART00000025719	ism1	isthmin 1 [Source:ZFIN;Acc:ZDB-GENE-050523-3]
chr14	40345832	40345912	Nanog_Smad2_HIGH_peak_199	80	-80	ENSDARG00000036161	ENSDART00000052511	hnrnpa0l	heterogeneous nuclear ribonucleoprotein A0, like [Source:ZFIN;Acc:ZDB-GENE-030131-618]
chr14	37451408	37451558	Nanog_Smad2_HIGH_peak_200	150	3769	ENSDARG00000036194	ENSDART00000137652	pitx2	paired-like homeodomain transcription factor 2 [Source:ZFIN;Acc:ZDB-GENE-990714-27]
chr14	40678967	40679454	Nanog_Smad2_HIGH_peak_201	487	34543.5	ENSDARG00000076060	ENSDART00000103298	diaph2	diaphanous homolog 2 (Drosophila) [Source:ZFIN;Acc:ZDB-GENE-090115-1]
chr14	40337614	40337836	Nanog_Smad2_HIGH_peak_202	222	-4793	ENSDARG00000036162	ENSDART00000144599	hnrnpa0	heterogeneous nuclear ribonucleoprotein A0 [Source:ZFIN;Acc:ZDB-GENE-030131-6154]
chr14	4236563	4236786	Nanog_Smad2_HIGH_peak_203	223	14358.5	ENSDARG00000088264	ENSDART00000129783	SNX25	sorting nexin 25 [Source:HGNC Symbol;Acc:21883]
chr14	506741	506925	Nanog_Smad2_HIGH_peak_204	184	8380	ENSDARG00000079065	ENSDART00000115093	ANKRD50 (2 of 2)	zgc:172215 [Source:ZFIN;Acc:ZDB-GENE-080204-63]
chr14	37450236	37450510	Nanog_Smad2_HIGH_peak_205	274	2659	ENSDARG00000036194	ENSDART00000137652	pitx2	paired-like homeodomain transcription factor 2 [Source:ZFIN;Acc:ZDB-GENE-990714-27]
chr14	29587695	29587895	Nanog_Smad2_HIGH_peak_206	200	-434	ENSDARG00000034610	ENSDART00000042850	insb	preproinsulin b [Source:ZFIN;Acc:ZDB-GENE-040113-2]
chr14	10847370	10847870	Nanog_Smad2_HIGH_peak_207	500	23857	ENSDARG00000020527	ENSDART00000136480	NUP62CL	nucleoporin 62kDa C-terminal like [Source:HGNC Symbol;Acc:25960]
chr14	33549732	33550152	Nanog_Smad2_HIGH_peak_208	420	49050	ENSDARG00000036442	ENSDART00000052938	atp11c	ATPase, Class VI, type 11C [Source:ZFIN;Acc:ZDB-GENE-030616-51]
chr14	35620204	35620396	Nanog_Smad2_HIGH_peak_209	192	-2397	ENSDARG00000052910	ENSDART00000144301	wnt8a	wingless-type MMTV integration site family, member 8a [Source:ZFIN;Acc:ZDB-GENE-980526-332]
chr14	32772947	32773197	Nanog_Smad2_HIGH_peak_210	250	11879	ENSDARG00000039218	ENSDART00000057296	GPR101	G protein-coupled receptor 101 [Source:HGNC Symbol;Acc:14963]
chr14	37448524	37448828	Nanog_Smad2_HIGH_peak_211	304	962	ENSDARG00000036194	ENSDART00000137652	pitx2	paired-like homeodomain transcription factor 2 [Source:ZFIN;Acc:ZDB-GENE-990714-27]
chr14	9693670	9693749	Nanog_Smad2_HIGH_peak_212	79	-800.5	ENSDARG00000037555	ENSDART00000054689	atoh8	atonal homolog 8 [Source:ZFIN;Acc:ZDB-GENE-061215-7]
chr14	38481436	38481774	Nanog_Smad2_HIGH_peak_213	338	-5721	ENSDARG00000091673	ENSDART00000129865	DIAPH2 (1 of 2)	diaphanous homolog 2 (Drosophila) [Source:HGNC Symbol;Acc:2877]
chr15	27988220	27988396	Nanog_Smad2_HIGH_peak_214	176	21691	ENSDARG00000061165	ENSDART00000141436	slc6a4a	solute carrier family 6 (neurotransmitter transporter, serotonin), member 4A [Source:ZFIN;Acc:ZDB-GENE-060314-1]
chr15	1609083	1609360	Nanog_Smad2_HIGH_peak_215	277	-8452.5	ENSDARG00000023190	ENSDART00000149008	kpna4	karyopherin alpha 4 (importin alpha 3) [Source:ZFIN;Acc:ZDB-GENE-030131-5584]
chr15	40943595	40943975	Nanog_Smad2_HIGH_peak_216	380	-17664	ENSDARG00000025920	ENSDART00000089694	TIAM1 (1 of 2)	T-cell lymphoma invasion and metastasis 1 [Source:HGNC Symbol;Acc:11805]
chr15	46180190	46180704	Nanog_Smad2_HIGH_peak_217	514	7163	ENSDARG00000006110	ENSDART00000045110	chd	chordin [Source:ZFIN;Acc:ZDB-GENE-990415-33]
chr15	19454016	19454359	Nanog_Smad2_HIGH_peak_218	343	27226.5	ENSDARG00000002336	ENSDART00000148359	dlc	deltaC [Source:ZFIN;Acc:ZDB-GENE-000125-4]
chr15	19482575	19482925	Nanog_Smad2_HIGH_peak_219	350	-7386	ENSDARG00000031098	ENSDART00000048423	timm50	translocase of inner mitochondrial membrane 50 homolog (yeast) [Source:ZFIN;Acc:ZDB-GENE-040426-1618]
chr15	29127243	29127471	Nanog_Smad2_HIGH_peak_220	228	-17320	ENSDARG00000082197	ENSDART00000117287	dre-mir-99-1	dre-mir-99-1 [Source:miRBase;Acc:MI0001956]
chr15	24533449	24533794	Nanog_Smad2_HIGH_peak_221	345	-6347.5	ENSDARG00000088513	ENSDART00000126867	MNT (1 of 2)	MAX binding protein [Source:HGNC Symbol;Acc:7188]
chr15	26012517	26012712	Nanog_Smad2_HIGH_peak_222	195	18912.5	ENSDARG00000061455	ENSDART00000087636	CR853282.2	Uncharacterized protein [Source:UniProtKB/TrEMBL;Acc:F1QPR1]
chr15	24903382	24903693	Nanog_Smad2_HIGH_peak_223	311	-3069.5	ENSDARG00000055479	ENSDART00000077836	MMP20 (2 of 2)	Uncharacterized protein [Source:UniProtKB/TrEMBL;Acc:E7F3C3]
chr15	27058034	27058342	Nanog_Smad2_HIGH_peak_224	308	-1271	ENSDARG00000014018	ENSDART00000134373	lhx1a	LIM homeobox 1a [Source:ZFIN;Acc:ZDB-GENE-980526-347]
chr15	38289035	38289452	Nanog_Smad2_HIGH_peak_225	417	75590.5	ENSDARG00000078366	ENSDART00000141086	robo2	roundabout homolog 2 [Source:ZFIN;Acc:ZDB-GENE-001019-1]
chr15	16996315	16996441	Nanog_Smad2_HIGH_peak_226	126	-14226	ENSDARG00000079378	ENSDART00000113142	PHLDB1 (1 of 2)	pleckstrin homology-like domain, family B, member 1 [Source:HGNC Symbol;Acc:23697]
chr16	58393256	58393591	Nanog_Smad2_HIGH_peak_227	335	-6227.5	ENSDARG00000044685	ENSDART00000065660	nr0b2a	nuclear receptor subfamily 0, group B, member 2a [Source:ZFIN;Acc:ZDB-GENE-080403-1]
chr16	43421182	43421543	Nanog_Smad2_HIGH_peak_228	361	28332.5	ENSDARG00000079247	ENSDART00000146565	si:dkey-22o22.2	si:dkey-22o22.2 [Source:ZFIN;Acc:ZDB-GENE-100922-84]
chr16	39464577	39464887	Nanog_Smad2_HIGH_peak_229	310	-43645	ENSDARG00000028514	ENSDART00000124900	cited3	Cbp/p300-interacting transactivator, with Glu/Asp-rich carboxy-terminal domain, 4b [Source:ZFIN;Acc:ZDB-GENE-030425-5]
chr16	18383627	18384020	Nanog_Smad2_HIGH_peak_230	393	-7989.5	ENSDARG00000057143	ENSDART00000022685	ngfr	nerve growth factor receptor (TNFR superfamily, member 16) [Source:ZFIN;Acc:ZDB-GENE-030131-2537]
chr16	39505311	39505599	Nanog_Smad2_HIGH_peak_231	288	-2922	ENSDARG00000028514	ENSDART00000124900	cited3	Cbp/p300-interacting transactivator, with Glu/Asp-rich carboxy-terminal domain, 4b [Source:ZFIN;Acc:ZDB-GENE-030425-5]
chr16	17221285	17221597	Nanog_Smad2_HIGH_peak_232	312
chr16	8803616	8803675	Nanog_Smad2_HIGH_peak_233	59	-36868.5	ENSDARG00000095852	ENSDART00000148581	si:ch211-205p4.1	si:ch211-205p4.1 [Source:ZFIN;Acc:ZDB-GENE-110411-153]
chr16	5475706	5475916	Nanog_Smad2_HIGH_peak_234	210	-4	ENSDARG00000022430	ENSDART00000028419	PPP1R8 (2 of 2)	protein phosphatase 1, regulatory subunit 8 [Source:HGNC Symbol;Acc:9296]
chr16	17220767	17220987	Nanog_Smad2_HIGH_peak_235	220
chr16	55009783	55010289	Nanog_Smad2_HIGH_peak_236	506	-24037	ENSDARG00000062517	ENSDART00000090530	GRRP1	family with sequence similarity 110, member D [Source:HGNC Symbol;Acc:25860]
chr16	39491039	39491589	Nanog_Smad2_HIGH_peak_237	550	-17063	ENSDARG00000028514	ENSDART00000124900	cited3	Cbp/p300-interacting transactivator, with Glu/Asp-rich carboxy-terminal domain, 4b [Source:ZFIN;Acc:ZDB-GENE-030425-5]
chr16	58391770	58392137	Nanog_Smad2_HIGH_peak_238	367	-7697.5	ENSDARG00000044685	ENSDART00000065660	nr0b2a	nuclear receptor subfamily 0, group B, member 2a [Source:ZFIN;Acc:ZDB-GENE-080403-1]
chr17	27127565	27128224	Nanog_Smad2_HIGH_peak_239	659	12908.5	ENSDARG00000054823	ENSDART00000077087	id3	inhibitor of DNA binding 3 [Source:ZFIN;Acc:ZDB-GENE-020515-1]
chr17	8155072	8155371	Nanog_Smad2_HIGH_peak_240	299	2250.5	ENSDARG00000044059	ENSDART00000064678	lft2	lefty2 [Source:ZFIN;Acc:ZDB-GENE-990630-11]
chr17	31206943	31207132	Nanog_Smad2_HIGH_peak_241	189	-16237.5	ENSDARG00000038235	ENSDART00000055754	BX571712.1	Uncharacterized protein [Source:UniProtKB/TrEMBL;Acc:E7F9N2]
chr17	8157944	8158448	Nanog_Smad2_HIGH_peak_242	504	5225	ENSDARG00000044059	ENSDART00000064678	lft2	lefty2 [Source:ZFIN;Acc:ZDB-GENE-990630-11]
chr17	20329191	20329556	Nanog_Smad2_HIGH_peak_243	365	-1065.5	ENSDARG00000061773	ENSDART00000088490	neurlb	neuralized homolog b (Drosophila) [Source:ZFIN;Acc:ZDB-GENE-060929-1210]
chr17	26803313	26803504	Nanog_Smad2_HIGH_peak_244	191	-8309.5	ENSDARG00000078552	ENSDART00000144663	grhl3	grainyhead-like 3 [Source:ZFIN;Acc:ZDB-GENE-030131-9854]
chr17	14994676	14994964	Nanog_Smad2_HIGH_peak_245	288	4306	ENSDARG00000070453	ENSDART00000103405	gch1	GTP cyclohydrolase 1 [Source:ZFIN;Acc:ZDB-GENE-070720-5]
chr17	19177164	19177554	Nanog_Smad2_HIGH_peak_246	390	2207	ENSDARG00000059073	ENSDART00000138315	gsc	goosecoid [Source:ZFIN;Acc:ZDB-GENE-980528-2060]
chr17	42417803	42418083	Nanog_Smad2_HIGH_peak_247	280	23591	ENSDARG00000003411	ENSDART00000014296	foxa2	forkhead box A2 [Source:ZFIN;Acc:ZDB-GENE-980526-404]
chr17	1935811	1935900	Nanog_Smad2_HIGH_peak_248	89	-31072.5	ENSDARG00000077190	ENSDART00000113932	HCN1	hyperpolarization activated cyclic nucleotide-gated potassium channel 1 [Source:HGNC Symbol;Acc:4845]
chr17	38495324	38495540	Nanog_Smad2_HIGH_peak_249	216	32068	ENSDARG00000019364	ENSDART00000008532	mbip	MAP3K12 binding inhibitory protein 1 [Source:ZFIN;Acc:ZDB-GENE-060810-43]
chr17	50533734	50534291	Nanog_Smad2_HIGH_peak_250	557	1709.5	ENSDARG00000078419	ENSDART00000112267	FILIP1 (2 of 2)	filamin A interacting protein 1 [Source:HGNC Symbol;Acc:21015]
chr17	19185094	19185282	Nanog_Smad2_HIGH_peak_251	188	10036	ENSDARG00000059073	ENSDART00000138315	gsc	goosecoid [Source:ZFIN;Acc:ZDB-GENE-980528-2060]
chr18	44764542	44764888	Nanog_Smad2_HIGH_peak_252	346	1993	ENSDARG00000012788	ENSDART00000010813	foxa3	forkhead box A3 [Source:ZFIN;Acc:ZDB-GENE-980526-423]
chr18	33387709	33387930	Nanog_Smad2_HIGH_peak_253	221	-29140.5	ENSDARG00000071407	ENSDART00000105540	AL935279.1
chr18	22054795	22055175	Nanog_Smad2_HIGH_peak_254	380	-13927	ENSDARG00000056621	ENSDART00000124429	ctcf	CCCTC-binding factor (zinc finger protein) [Source:ZFIN;Acc:ZDB-GENE-040624-5]
chr18	16550577	16550897	Nanog_Smad2_HIGH_peak_255	320	-15867	ENSDARG00000057286	ENSDART00000146464	SWAP70 (1 of 2)	SWAP switching B-cell complex 70kDa subunit [Source:HGNC Symbol;Acc:17070]
chr18	45900736	45900983	Nanog_Smad2_HIGH_peak_256	247	-50266.5	ENSDARG00000083818	ENSDART00000119218	5S_rRNA	5S ribosomal RNA [Source:RFAM;Acc:RF00001]
chr18	44764027	44764480	Nanog_Smad2_HIGH_peak_257	453	1531.5	ENSDARG00000012788	ENSDART00000010813	foxa3	forkhead box A3 [Source:ZFIN;Acc:ZDB-GENE-980526-423]
chr18	36409321	36409370	Nanog_Smad2_HIGH_peak_258	49	9278.5	ENSDARG00000082078	ENSDART00000116358	5S_rRNA	5S ribosomal RNA [Source:RFAM;Acc:RF00001]
chr18	2184425	2184855	Nanog_Smad2_HIGH_peak_259	430	39236	ENSDARG00000007921	ENSDART00000133344	relt	RELT tumor necrosis factor receptor [Source:ZFIN;Acc:ZDB-GENE-040426-2361]
chr18	48187738	48188160	Nanog_Smad2_HIGH_peak_260	422	15173	ENSDARG00000040503	ENSDART00000098419	CABZ01070258.1	Uncharacterized protein [Source:UniProtKB/TrEMBL;Acc:E7F3S4]
chr18	26467911	26468118	Nanog_Smad2_HIGH_peak_261	207	13102.5	ENSDARG00000075942	ENSDART00000135133	FRMD5 (1 of 2)	FERM domain containing 5 [Source:HGNC Symbol;Acc:28214]
chr18	14928781	14929126	Nanog_Smad2_HIGH_peak_262	345	21953.5	ENSDARG00000005972	ENSDART00000149290	ric8b	resistance to inhibitors of cholinesterase 8 homolog B [Source:ZFIN;Acc:ZDB-GENE-030131-6435]
chr18	43610314	43610464	Nanog_Smad2_HIGH_peak_263	150	-32293	ENSDARG00000017058	ENSDART00000127953	gyltl1b	glycosyltransferase-like 1b [Source:ZFIN;Acc:ZDB-GENE-050419-253]
chr18	49638845	49639175	Nanog_Smad2_HIGH_peak_264	330	-3240	ENSDARG00000040296	ENSDART00000058967	rap2b	RAP2B, member of RAS oncogene family [Source:ZFIN;Acc:ZDB-GENE-040426-2818]
chr19	30638519	30638892	Nanog_Smad2_HIGH_peak_265	373	2302.5	ENSDARG00000009905	ENSDART00000148616	ta	T, brachyury homolog a [Source:ZFIN;Acc:ZDB-GENE-980526-437]
chr19	14886298	14886575	Nanog_Smad2_HIGH_peak_266	277	10192.5	ENSDARG00000016999	ENSDART00000142509	lin28a	lin-28 homolog A (C. elegans) [Source:ZFIN;Acc:ZDB-GENE-040426-747]
chr19	36541104	36541340	Nanog_Smad2_HIGH_peak_267	236	-2767	ENSDARG00000093129	ENSDART00000141704	si:rp71-45k5.2	si:rp71-45k5.2 [Source:ZFIN;Acc:ZDB-GENE-060503-753]
chr19	18442163	18442412	Nanog_Smad2_HIGH_peak_268	249	-1412.5	ENSDARG00000083072	ENSDART00000118856	dre-mir-219-3	dre-mir-219-3 [Source:miRBase;Acc:MI0002054]
chr19	30643127	30643397	Nanog_Smad2_HIGH_peak_269	270	6859	ENSDARG00000009905	ENSDART00000148616	ta	T, brachyury homolog a [Source:ZFIN;Acc:ZDB-GENE-980526-437]
chr19	40061896	40062265	Nanog_Smad2_HIGH_peak_270	369	-26486.5	ENSDARG00000093421	ENSDART00000136775	COL23A1 (3 of 3)	collagen, type XVI, alpha 1 [Source:ZFIN;Acc:ZDB-GENE-060503-351]
chr19	17840798	17840963	Nanog_Smad2_HIGH_peak_271	165	-6632.5	ENSDARG00000040432	ENSDART00000059188	klf2b	Kruppel-like factor 2b [Source:ZFIN;Acc:ZDB-GENE-011109-2]
chr19	26700293	26700555	Nanog_Smad2_HIGH_peak_272	262	-20460	ENSDARG00000055206	ENSDART00000104008	dtnbp1b	dystrobrevin binding protein 1b [Source:ZFIN;Acc:ZDB-GENE-060503-889]
chr19	3732742	3733229	Nanog_Smad2_HIGH_peak_273	487	2725.5	ENSDARG00000035694	ENSDART00000074620	stm	starmaker [Source:ZFIN;Acc:ZDB-GENE-031112-4]
chr19	36729708	36729889	Nanog_Smad2_HIGH_peak_274	181
chr19	43177423	43177553	Nanog_Smad2_HIGH_peak_275	130	-59989	ENSDARG00000005834	ENSDART00000033362	GATAD2B	GATA zinc finger domain containing 2B [Source:HGNC Symbol;Acc:30778]
chr19	17846135	17846305	Nanog_Smad2_HIGH_peak_276	170	-1293	ENSDARG00000040432	ENSDART00000059188	klf2b	Kruppel-like factor 2b [Source:ZFIN;Acc:ZDB-GENE-011109-2]
chr19	44809098	44809285	Nanog_Smad2_HIGH_peak_277	187	15848.5	ENSDARG00000086137	ENSDART00000121436	NOBOX	NOBOX oogenesis homeobox [Source:HGNC Symbol;Acc:22448]
chr19	43842607	43843051	Nanog_Smad2_HIGH_peak_278	444	-6470	ENSDARG00000054804	ENSDART00000126393	anp32e	acidic (leucine-rich) nuclear phosphoprotein 32 family, member E [Source:ZFIN;Acc:ZDB-GENE-040426-2448]
chr19	18189099	18189202	Nanog_Smad2_HIGH_peak_279	103	3277.5	ENSDARG00000062796	ENSDART00000142475	FKBP10 (2 of 2)	FK506 binding protein 10, 65 kDa [Source:HGNC Symbol;Acc:18169]
chr19	12703045	12703425	Nanog_Smad2_HIGH_peak_280	380	2701	ENSDARG00000012040	ENSDART00000024193	RNF19A	ring finger protein 19A, E3 ubiquitin protein ligase [Source:HGNC Symbol;Acc:13432]
chr19	7776969	7776971	Nanog_Smad2_HIGH_peak_281	2	-6999	ENSDARG00000022280	ENSDART00000131102	brd2a	bromodomain-containing 2a [Source:ZFIN;Acc:ZDB-GENE-990415-248]
chr19	44806451	44806758	Nanog_Smad2_HIGH_peak_282	307	13261.5	ENSDARG00000086137	ENSDART00000121436	NOBOX	NOBOX oogenesis homeobox [Source:HGNC Symbol;Acc:22448]
chr19	31041086	31041640	Nanog_Smad2_HIGH_peak_283	554	-2141	ENSDARG00000035715	ENSDART00000051804	MARCKSL1 (1 of 2)	zgc:85717 [Source:ZFIN;Acc:ZDB-GENE-040426-2315]
chr19	1738043	1738356	Nanog_Smad2_HIGH_peak_284	313	-12802.5	ENSDARG00000073779	ENSDART00000114675	KLHL7	kelch-like 7 (Drosophila) [Source:HGNC Symbol;Acc:15646]
chr19	25038960	25039320	Nanog_Smad2_HIGH_peak_285	360	-2460	ENSDARG00000012044	ENSDART00000132660	polr3gla	polymerase (RNA) III (DNA directed) polypeptide G like a [Source:ZFIN;Acc:ZDB-GENE-040912-67]
chr19	30510209	30510575	Nanog_Smad2_HIGH_peak_286	366	-136	ENSDARG00000040216	ENSDART00000058831	tpbgl	trophoblast glycoprotein-like [Source:ZFIN;Acc:ZDB-GENE-030827-4]
chr19	27876494	27876944	Nanog_Smad2_HIGH_peak_287	450	-4142	ENSDARG00000036065	ENSDART00000103940	MGAT1 (1 of 2)	mannosyl (alpha-1,3-)-glycoprotein beta-1,2-N-acetylglucosaminyltransferase b [Source:ZFIN;Acc:ZDB-GENE-061103-589]
chr19	44747025	44747471	Nanog_Smad2_HIGH_peak_288	446	-46095	ENSDARG00000086137	ENSDART00000121436	NOBOX	NOBOX oogenesis homeobox [Source:HGNC Symbol;Acc:22448]
chr20	30883532	30884046	Nanog_Smad2_HIGH_peak_289	514	-626	ENSDARG00000042627	ENSDART00000145066	nhsl1b	NHS-like 1b [Source:ZFIN;Acc:ZDB-GENE-040910-1]
chr20	35102723	35102983	Nanog_Smad2_HIGH_peak_290	260	1858	ENSDARG00000019920	ENSDART00000019196	lft1	lefty1 [Source:ZFIN;Acc:ZDB-GENE-990630-10]
chr20	46434559	46435000	Nanog_Smad2_HIGH_peak_291	441	2251.5	ENSDARG00000041430	ENSDART00000100482	bmp2b	bone morphogenetic protein 2b [Source:ZFIN;Acc:ZDB-GENE-980526-474]
chr20	33369443	33369798	Nanog_Smad2_HIGH_peak_292	355	36265.5	ENSDARG00000006837	ENSDART00000112277	mycn	v-myc myelocytomatosis viral related oncogene, neuroblastoma derived (avian) [Source:ZFIN;Acc:ZDB-GENE-020711-1]
chr20	27776735	27776813	Nanog_Smad2_HIGH_peak_293	78	-1966	ENSDARG00000061963	ENSDART00000089013	VRTN	vertebrae development homolog (pig) [Source:HGNC Symbol;Acc:20223]
chr20	33375428	33375748	Nanog_Smad2_HIGH_peak_294	320	42233	ENSDARG00000006837	ENSDART00000112277	mycn	v-myc myelocytomatosis viral related oncogene, neuroblastoma derived (avian) [Source:ZFIN;Acc:ZDB-GENE-020711-1]
chr20	30879219	30879473	Nanog_Smad2_HIGH_peak_295	254	-5069	ENSDARG00000042627	ENSDART00000145066	nhsl1b	NHS-like 1b [Source:ZFIN;Acc:ZDB-GENE-040910-1]
chr20	46437166	46437561	Nanog_Smad2_HIGH_peak_296	395	4835.5	ENSDARG00000041430	ENSDART00000100482	bmp2b	bone morphogenetic protein 2b [Source:ZFIN;Acc:ZDB-GENE-980526-474]
chr21	23595285	23595614	Nanog_Smad2_HIGH_peak_297	329	65459.5	ENSDARG00000031075	ENSDART00000111169	cadm1a	cell adhesion molecule 1a [Source:ZFIN;Acc:ZDB-GENE-080505-2]
chr21	36518588	36518738	Nanog_Smad2_HIGH_peak_298	150	-1493	ENSDARG00000069105	ENSDART00000100286	fgfr4	fibroblast growth factor receptor 4 [Source:ZFIN;Acc:ZDB-GENE-980526-488]
chr21	19848109	19848211	Nanog_Smad2_HIGH_peak_299	102	-339	ENSDARG00000043608	ENSDART00000132091	EIF4EBP1	eukaryotic translation initiation factor 4E binding protein 1 [Source:ZFIN;Acc:ZDB-GENE-030131-2332]
chr21	12295724	12296025	Nanog_Smad2_HIGH_peak_300	301	-81008.5	ENSDARG00000075362	ENSDART00000145366	dfnb31	deafness, autosomal recessive 31a [Source:ZFIN;Acc:ZDB-GENE-091118-27]
chr21	13070460	13070743	Nanog_Smad2_HIGH_peak_301	283	8038.5	ENSDARG00000092344	ENSDART00000132276	ULK1 (1 of 3)
chr21	2650864	2651122	Nanog_Smad2_HIGH_peak_302	258	673	ENSDARG00000095181	ENSDART00000147158	si:ch73-299h12.1	si:ch73-299h12.1 [Source:ZFIN;Acc:ZDB-GENE-081031-84]
chr21	19385769	19386169	Nanog_Smad2_HIGH_peak_303	400	8699	ENSDARG00000089790	ENSDART00000126005	efna5a	ephrin A5a [Source:ZFIN;Acc:ZDB-GENE-001128-1]
chr21	32817374	32817639	Nanog_Smad2_HIGH_peak_304	265	93201.5	ENSDARG00000091943	ENSDART00000141976	si:ch211-119c24.2	si:ch211-119c24.2 [Source:ZFIN;Acc:ZDB-GENE-091120-6]
chr21	2596330	2596450	Nanog_Smad2_HIGH_peak_305	120	-3167	ENSDARG00000093455	ENSDART00000138801	si:ch73-299h12.6	si:ch73-299h12.6 [Source:ZFIN;Acc:ZDB-GENE-081031-44]
chr22	18772804	18773188	Nanog_Smad2_HIGH_peak_306	384	4208	ENSDARG00000013351	ENSDART00000132156	cirbp	cold inducible RNA binding protein [Source:ZFIN;Acc:ZDB-GENE-030131-5841]
chr22	11994036	11994305	Nanog_Smad2_HIGH_peak_307	269	-10341.5	ENSDARG00000082417	ENSDART00000118725	5S_rRNA	5S ribosomal RNA [Source:RFAM;Acc:RF00001]
chr22	2419025	2419473	Nanog_Smad2_HIGH_peak_308	448	-1244	ENSDARG00000076732	ENSDART00000147075	si:ch211-103a14.1	si:ch211-103a14.1 [Source:ZFIN;Acc:ZDB-GENE-091204-423]
chr22	18968553	18968997	Nanog_Smad2_HIGH_peak_309	444	-1820	ENSDARG00000018524	ENSDART00000003929	midn	midnolin [Source:ZFIN;Acc:ZDB-GENE-030131-2433]
chr22	18768664	18769081	Nanog_Smad2_HIGH_peak_310	417	84.5	ENSDARG00000013351	ENSDART00000132156	cirbp	cold inducible RNA binding protein [Source:ZFIN;Acc:ZDB-GENE-030131-5841]
chr22	10145323	10145501	Nanog_Smad2_HIGH_peak_311	178	-5595	ENSDARG00000086839	ENSDART00000124603	BX324216.1	Uncharacterized protein [Source:UniProtKB/TrEMBL;Acc:F1R5U7]
chr22	2452624	2452889	Nanog_Smad2_HIGH_peak_312	265	5822.5	ENSDARG00000092917	ENSDART00000140765	si:ch73-138e16.2	si:ch73-138e16.2 [Source:ZFIN;Acc:ZDB-GENE-070705-201]
chr22	14415155	14415348	Nanog_Smad2_HIGH_peak_313	193	-1366.5	ENSDARG00000011673	ENSDART00000033332		si:ch211-246m6.5 [Source:ZFIN;Acc:ZDB-GENE-050208-577]
chr22	4269565	4269871	Nanog_Smad2_HIGH_peak_314	306	-14757	ENSDARG00000031387	ENSDART00000042194	trh1	ceramide synthase 4a [Source:ZFIN;Acc:ZDB-GENE-020808-1]
chr22	10146083	10146574	Nanog_Smad2_HIGH_peak_315	491	-4678.5	ENSDARG00000086839	ENSDART00000124603	BX324216.1	Uncharacterized protein [Source:UniProtKB/TrEMBL;Acc:F1R5U7]
chr22	2470674	2470934	Nanog_Smad2_HIGH_peak_316	260	-37	ENSDARG00000095691	ENSDART00000146168	si:ch73-138e16.5	si:ch73-138e16.5 [Source:ZFIN;Acc:ZDB-GENE-070705-204]
chr23	3766369	3766919	Nanog_Smad2_HIGH_peak_317	550	-6534	ENSDARG00000028335	ENSDART00000136394	hmga1a	high mobility group AT-hook 1a [Source:ZFIN;Acc:ZDB-GENE-010502-1]
chr23	10317054	10317276	Nanog_Smad2_HIGH_peak_318	222	34378	ENSDARG00000058371	ENSDART00000146185	krt5	keratin 5 [Source:ZFIN;Acc:ZDB-GENE-991110-23]
chr23	39039028	39039335	Nanog_Smad2_HIGH_peak_319	307	-6920.5	ENSDARG00000044485	ENSDART00000065331	sall4	sal-like 4 (Drosophila) [Source:ZFIN;Acc:ZDB-GENE-060328-2]
chr23	7439996	7440316	Nanog_Smad2_HIGH_peak_320	320	-13137	ENSDARG00000017821	ENSDART00000012194	gata5	GATA-binding protein 5 [Source:ZFIN;Acc:ZDB-GENE-980526-340]
chr23	42920857	42921233	Nanog_Smad2_HIGH_peak_321	376	1524	ENSDARG00000090403	ENSDART00000102420	cyp2aa8	cytochrome P450, family 2, subfamily AA, polypeptide 8 [Source:ZFIN;Acc:ZDB-GENE-041010-183]
chr23	36362992	36363112	Nanog_Smad2_HIGH_peak_322	120	2791	ENSDARG00000036675	ENSDART00000131711	hnrnpa1	heterogeneous nuclear ribonucleoprotein A1 [Source:ZFIN;Acc:ZDB-GENE-030912-14]
chr23	37902571	37903011	Nanog_Smad2_HIGH_peak_323	440	-6079	ENSDARG00000002601	ENSDART00000011627	irx7	iroquois homeobox protein 7 [Source:ZFIN;Acc:ZDB-GENE-020103-1]
chr23	28061535	28061917	Nanog_Smad2_HIGH_peak_324	382	-1689	ENSDARG00000018968	ENSDART00000131224	acvr1b	activin A receptor, type IB [Source:ZFIN;Acc:ZDB-GENE-980526-527]
chr23	39043801	39044132	Nanog_Smad2_HIGH_peak_325	331	-2135.5	ENSDARG00000044485	ENSDART00000065331	sall4	sal-like 4 (Drosophila) [Source:ZFIN;Acc:ZDB-GENE-060328-2]
chr23	29899706	29900267	Nanog_Smad2_HIGH_peak_326	561	-10449.5	ENSDARG00000031720	ENSDART00000059339	clstn1	calsyntenin 1 [Source:ZFIN;Acc:ZDB-GENE-040426-1064]
chr23	30105873	30106255	Nanog_Smad2_HIGH_peak_327	382	-10957	ENSDARG00000039931	ENSDART00000058407	slc25a33	solute carrier family 25, member 33 [Source:ZFIN;Acc:ZDB-GENE-040426-2183]
chr23	29719852	29720069	Nanog_Smad2_HIGH_peak_328	217	-25218.5	ENSDARG00000037020	ENSDART00000053807	kif1b	kinesin family member 1B [Source:ZFIN;Acc:ZDB-GENE-030820-1]
chr23	36364152	36364532	Nanog_Smad2_HIGH_peak_329	380	-3554	ENSDARG00000020606	ENSDART00000014840	nfe2	nuclear factor, erythroid-derived 2 [Source:ZFIN;Acc:ZDB-GENE-030124-1]
chr23	33759667	33760298	Nanog_Smad2_HIGH_peak_330	631	8260.5	ENSDARG00000082556	ENSDART00000117239	5S_rRNA	5S ribosomal RNA [Source:RFAM;Acc:RF00001]
chr23	29902529	29902689	Nanog_Smad2_HIGH_peak_331	160	-7827	ENSDARG00000031720	ENSDART00000059339	clstn1	calsyntenin 1 [Source:ZFIN;Acc:ZDB-GENE-040426-1064]
chr23	28266627	28266852	Nanog_Smad2_HIGH_peak_332	225	-3617.5	ENSDARG00000010124	ENSDART00000024283	sp5l	Sp5 transcription factor-like [Source:ZFIN;Acc:ZDB-GENE-030131-2981]
chr23	39039466	39039658	Nanog_Smad2_HIGH_peak_333	192	-6540	ENSDARG00000044485	ENSDART00000065331	sall4	sal-like 4 (Drosophila) [Source:ZFIN;Acc:ZDB-GENE-060328-2]
chr24	20064317	20064800	Nanog_Smad2_HIGH_peak_334	483	-63803.5	ENSDARG00000038428	ENSDART00000137175	sulf1	sulfatase 1 [Source:ZFIN;Acc:ZDB-GENE-030131-9242]
chr24	26973560	26973750	Nanog_Smad2_HIGH_peak_335	190	-8357	ENSDARG00000083247	ENSDART00000117966	dre-mir-727	dre-mir-727 [Source:miRBase;Acc:MI0004771]
chr24	28551796	28552220	Nanog_Smad2_HIGH_peak_336	424	62855	ENSDARG00000020080	ENSDART00000147835	ek1	eph-like kinase 1 [Source:ZFIN;Acc:ZDB-GENE-990415-58]
chr24	9090205	9090616	Nanog_Smad2_HIGH_peak_337	411	-2176.5	ENSDARG00000059337	ENSDART00000149875	tgif1	TGFB-induced factor homeobox 1 [Source:ZFIN;Acc:ZDB-GENE-030131-475]
chr24	9091079	9091519	Nanog_Smad2_HIGH_peak_338	440	-1288	ENSDARG00000059337	ENSDART00000149875	tgif1	TGFB-induced factor homeobox 1 [Source:ZFIN;Acc:ZDB-GENE-030131-475]
chr24	13178799	13179230	Nanog_Smad2_HIGH_peak_339	431	2039.5	ENSDARG00000058730	ENSDART00000146790	rdh10a	retinol dehydrogenase 10a [Source:ZFIN;Acc:ZDB-GENE-070112-2242]
chr24	6906674	6906754	Nanog_Smad2_HIGH_peak_340	80	20948	ENSDARG00000093011	ENSDART00000146017	si:ch211-232k18.2	si:ch211-232k18.2 [Source:ZFIN;Acc:ZDB-GENE-091118-72]
chr24	43369195	43369458	Nanog_Smad2_HIGH_peak_341	263	17806.5	ENSDARG00000086147	ENSDART00000127926		Uncharacterized protein [Source:UniProtKB/TrEMBL;Acc:F1R3K1]
chr24	9084925	9084950	Nanog_Smad2_HIGH_peak_342	25	-7649.5	ENSDARG00000059337	ENSDART00000149875	tgif1	TGFB-induced factor homeobox 1 [Source:ZFIN;Acc:ZDB-GENE-030131-475]
chr24	14418553	14418762	Nanog_Smad2_HIGH_peak_343	209	-13410.5	ENSDARG00000094442	ENSDART00000134846	si:dkeyp-73g8.5	si:dkeyp-73g8.5 [Source:ZFIN;Acc:ZDB-GENE-091118-45]
chr24	15488836	15489186	Nanog_Smad2_HIGH_peak_344	350	-63758	ENSDARG00000077151	ENSDART00000136200	cbln2b	cerebellin 2b precursor [Source:ZFIN;Acc:ZDB-GENE-070615-12]
chr25	37365028	37365198	Nanog_Smad2_HIGH_peak_345	170	-86	ENSDARG00000051736	ENSDART00000073404	HIST2H2AB (17 of 22)	histone cluster 1, H2aa [Source:HGNC Symbol;Acc:18729]
chr25	14826748	14826888	Nanog_Smad2_HIGH_peak_346	140	58574	ENSDARG00000001859	ENSDART00000015681	dbx1b	developing brain homeobox 1b [Source:ZFIN;Acc:ZDB-GENE-000128-11]
chr25	18820487	18820783	Nanog_Smad2_HIGH_peak_347	296	5188	ENSDARG00000070914	ENSDART00000133820	dusp6	dual specificity phosphatase 6 [Source:ZFIN;Acc:ZDB-GENE-030613-1]
chr25	37351538	37351698	Nanog_Smad2_HIGH_peak_348	160	-144	ENSDARG00000091011	ENSDART00000128547	zgc:154164	zgc:165555 [Source:ZFIN;Acc:ZDB-GENE-070620-17]
chr25	35192260	35192480	Nanog_Smad2_HIGH_peak_349	220	-10592	ENSDARG00000089042	ENSDART00000125036	foxb1.2	forkhead box B1.2 [Source:ZFIN;Acc:ZDB-GENE-990616-47]
chr25	36168243	36168293	Nanog_Smad2_HIGH_peak_350	50	-297	ENSDARG00000089737	ENSDART00000124121	zgc:154164	zgc:165555 [Source:ZFIN;Acc:ZDB-GENE-070620-17]
chr25	35186203	35186683	Nanog_Smad2_HIGH_peak_351	480	-16519	ENSDARG00000089042	ENSDART00000125036	foxb1.2	forkhead box B1.2 [Source:ZFIN;Acc:ZDB-GENE-990616-47]
chr25	37386008	37386108	Nanog_Smad2_HIGH_peak_352	100	-151	ENSDARG00000070287	ENSDART00000103016	zgc:173552	zgc:173552 [Source:ZFIN;Acc:ZDB-GENE-080220-24]
chr25	36126863	36126982	Nanog_Smad2_HIGH_peak_353	119	-1169.5	ENSDARG00000092743	ENSDART00000146289	zgc:171759	zgc:171759 [Source:ZFIN;Acc:ZDB-GENE-071004-32]
chr25	11389344	11389504	Nanog_Smad2_HIGH_peak_354	160	6098	ENSDARG00000068761	ENSDART00000099572	mesp2	mesoderm posterior ab [Source:ZFIN;Acc:ZDB-GENE-090817-2]
chr25	36106528	36106753	Nanog_Smad2_HIGH_peak_355	225	-247.5	ENSDARG00000090149	ENSDART00000125755		zgc:165555 [Source:ZFIN;Acc:ZDB-GENE-070620-17]
chr25	36211281	36211610	Nanog_Smad2_HIGH_peak_356	329	-820.5	ENSDARG00000077587	ENSDART00000108895	hist2h3ca1	histone 2, H3ca1 [Source:ZFIN;Acc:ZDB-GENE-030722-8]
chr25	36212270	36212379	Nanog_Smad2_HIGH_peak_357	109	58.5	ENSDARG00000077587	ENSDART00000108895	hist2h3ca1	histone 2, H3ca1 [Source:ZFIN;Acc:ZDB-GENE-030722-8]
chr25	36211934	36211940	Nanog_Smad2_HIGH_peak_358	6	-329	ENSDARG00000077587	ENSDART00000108895	hist2h3ca1	histone 2, H3ca1 [Source:ZFIN;Acc:ZDB-GENE-030722-8]
chr25	36105913	36106291	Nanog_Smad2_HIGH_peak_359	378	85	ENSDARG00000091728	ENSDART00000126590	zgc:114046	zgc:112234 [Source:ZFIN;Acc:ZDB-GENE-050522-106]
Zv9_NA676	15201	15511	Nanog_Smad2_HIGH_peak_360	310	-2742	ENSDARG00000070402	ENSDART00000103264	CABZ01040253.1
Zv9_NA676	11038	11369	Nanog_Smad2_HIGH_peak_361	331	-6894.5	ENSDARG00000070402	ENSDART00000103264	CABZ01040253.1
Zv9_scaffold3455	474293	474573	Nanog_Smad2_HIGH_peak_362	280	-16047	ENSDARG00000085770	ENSDART00000121170	5S_rRNA	5S ribosomal RNA [Source:RFAM;Acc:RF00001]
Zv9_scaffold3550	61238	61350	Nanog_Smad2_HIGH_peak_363	112	-65929	ENSDARG00000082128	ENSDART00000115790	CR855265.1

## Sheet: Nanog_Eomesa_HIGH
Coordinates of overlapping Nanog/Eomesa ChIP-seq peaks at high stage, their distance from the nearest transcription start site (TSS) ±100kb and description of the gene
Chromosome	Start	End	Peak ID	Peak size	Distance from peak centre to TSS (bp)	Ensembl gene ID	Ensembl transcript ID	Gene name	Description
chr1	49845936	49846136	Nanog_Eomesa_HIGH_peak_1	200	-13298	ENSDARG00000008886	ENSDART00000008468	msxb	muscle segment homeobox B [Source:ZFIN;Acc:ZDB-GENE-980526-26]
chr1	51391774	51391955	Nanog_Eomesa_HIGH_peak_2	181	23489.5	ENSDARG00000075043	ENSDART00000132779	GPRIN3 (1 of 2)	GPRIN family member 3 [Source:HGNC Symbol;Acc:27733]
chr1	47237550	47237610	Nanog_Eomesa_HIGH_peak_3	60	-3079	ENSDARG00000092950	ENSDART00000142880	si:dkey-7a20.9	si:dkey-7a20.9 [Source:ZFIN;Acc:ZDB-GENE-090313-340]
chr1	18391876	18392090	Nanog_Eomesa_HIGH_peak_4	214	543	ENSDARG00000037484	ENSDART00000054575	tmem192	transmembrane protein 192 [Source:ZFIN;Acc:ZDB-GENE-040426-2254]
chr1	47437186	47437356	Nanog_Eomesa_HIGH_peak_5	170	-4979	ENSDARG00000085502	ENSDART00000120902	5S_rRNA	5S ribosomal RNA [Source:RFAM;Acc:RF00001]
chr1	25130656	25130776	Nanog_Eomesa_HIGH_peak_6	120	-45075	ENSDARG00000077817	ENSDART00000112899	cxxc4	CXXC finger protein 4 [Source:HGNC Symbol;Acc:24593]
chr1	35499994	35500399	Nanog_Eomesa_HIGH_peak_7	405	1189.5	ENSDARG00000060397	ENSDART00000131284	hhip	hedgehog interacting protein [Source:ZFIN;Acc:ZDB-GENE-030131-4827]
chr1	5028116	5028362	Nanog_Eomesa_HIGH_peak_8	246	2566	ENSDARG00000027078	ENSDART00000144559	cnppd1	cyclin Pas1/PHO80 domain containing 1 [Source:ZFIN;Acc:ZDB-GENE-030131-6808]
chr1	25240550	25240914	Nanog_Eomesa_HIGH_peak_9	364	7503	ENSDARG00000084721	ENSDART00000120121	5S_rRNA	5S ribosomal RNA [Source:RFAM;Acc:RF00001]
chr1	44433406	44433860	Nanog_Eomesa_HIGH_peak_10	454	-2591	ENSDARG00000089345	ENSDART00000124873	CU915778.2	Uncharacterized protein [Source:UniProtKB/TrEMBL;Acc:E7F5W1]
chr1	48328553	48328893	Nanog_Eomesa_HIGH_peak_11	340	-322	ENSDARG00000069435	ENSDART00000101066	ccdc147	coiled-coil domain containing 147 [Source:ZFIN;Acc:ZDB-GENE-060929-128]
chr1	20074279	20074702	Nanog_Eomesa_HIGH_peak_12	423	4462.5	ENSDARG00000037411	ENSDART00000054444	npy1r	neuropeptide Y receptor Y1 [Source:ZFIN;Acc:ZDB-GENE-080221-1]
chr1	29337833	29338013	Nanog_Eomesa_HIGH_peak_13	180	-16355	ENSDARG00000091513	ENSDART00000125759	C1H3orf70 (2 of 2)	chromosome 3 open reading frame 70 [Source:HGNC Symbol;Acc:33731]
chr1	51432945	51433300	Nanog_Eomesa_HIGH_peak_14	355	2534.5	ENSDARG00000030703	ENSDART00000006538	otx1a	orthodenticle homolog 1a [Source:ZFIN;Acc:ZDB-GENE-980526-27]
chr1	11059779	11059859	Nanog_Eomesa_HIGH_peak_15	80	-149	ENSDARG00000089930	ENSDART00000123431	IQCE	IQ motif containing E [Source:HGNC Symbol;Acc:29171]
chr1	59963103	59963399	Nanog_Eomesa_HIGH_peak_16	296	1231	ENSDARG00000042561	ENSDART00000062426	LPAR2 (1 of 2)	zgc:123246 [Source:ZFIN;Acc:ZDB-GENE-051120-99]
chr1	21604862	21605150	Nanog_Eomesa_HIGH_peak_17	288	-3912	ENSDARG00000034896	ENSDART00000043556	ldb2b	LIM-domain binding factor 2b [Source:ZFIN;Acc:ZDB-GENE-990415-137]
chr1	42914033	42914158	Nanog_Eomesa_HIGH_peak_18	125
chr1	30985244	30985374	Nanog_Eomesa_HIGH_peak_19	130	-2752	ENSDARG00000018611	ENSDART00000007770	lbx1b	ladybird homeobox 1b [Source:ZFIN;Acc:ZDB-GENE-050309-27]
chr1	41619322	41619342	Nanog_Eomesa_HIGH_peak_20	20	-21918	ENSDARG00000036774	ENSDART00000144424	rgs12	regulator of G-protein signalling 12 [Source:ZFIN;Acc:ZDB-GENE-031006-13]
chr1	12709786	12710129	Nanog_Eomesa_HIGH_peak_21	343	42166.5	ENSDARG00000083832	ENSDART00000119232	5S_rRNA	5S ribosomal RNA [Source:RFAM;Acc:RF00001]
chr1	39053020	39053263	Nanog_Eomesa_HIGH_peak_22	243	-10513.5	ENSDARG00000004621	ENSDART00000132402	gpm6ab	glycoprotein M6Ab [Source:ZFIN;Acc:ZDB-GENE-030710-8]
chr1	25243134	25243314	Nanog_Eomesa_HIGH_peak_23	180	9995	ENSDARG00000084721	ENSDART00000120121	5S_rRNA	5S ribosomal RNA [Source:RFAM;Acc:RF00001]
chr1	23730052	23730355	Nanog_Eomesa_HIGH_peak_24	303	-45291.5	ENSDARG00000060994	ENSDART00000148076	fbxw7	F-box and WD repeat domain containing 7 [Source:ZFIN;Acc:ZDB-GENE-090313-79]
chr1	53288381	53288693	Nanog_Eomesa_HIGH_peak_25	312	326	ENSDARG00000052348	ENSDART00000024215	smarca5	SWI/SNF related, matrix associated, actin dependent regulator of chromatin, subfamily a, member 5 [Source:ZFIN;Acc:ZDB-GENE-021125-1]
chr1	9282931	9283261	Nanog_Eomesa_HIGH_peak_26	330	-3209	ENSDARG00000057813	ENSDART00000080576	lratb	lecithin retinol acyltransferase b (phosphatidylcholine--retinol O-acyltransferase b) [Source:ZFIN;Acc:ZDB-GENE-060810-31]
chr1	15336572	15336821	Nanog_Eomesa_HIGH_peak_27	249	-30876.5	ENSDARG00000062198	ENSDART00000089654	pcm1	pericentriolar material 1 [Source:ZFIN;Acc:ZDB-GENE-030131-428]
chr1	15520189	15520319	Nanog_Eomesa_HIGH_peak_28	130	9676	ENSDARG00000084051	ENSDART00000119451	5S_rRNA	5S ribosomal RNA [Source:RFAM;Acc:RF00001]
chr1	46323736	46323876	Nanog_Eomesa_HIGH_peak_29	140	13165	ENSDARG00000008279	ENSDART00000048191	map2k7	mitogen-activated protein kinase kinase 7 [Source:ZFIN;Acc:ZDB-GENE-090312-186]
chr1	24351790	24351896	Nanog_Eomesa_HIGH_peak_30	106	-1690	ENSDARG00000070050	ENSDART00000102498	sfrp2	secreted frizzled-related protein 2 [Source:ZFIN;Acc:ZDB-GENE-061013-293]
chr1	28811202	28811302	Nanog_Eomesa_HIGH_peak_31	100	3879	ENSDARG00000028982	ENSDART00000135252	pcca	propionyl-Coenzyme A carboxylase, alpha polypeptide [Source:ZFIN;Acc:ZDB-GENE-040718-246]
chr1	40512971	40513304	Nanog_Eomesa_HIGH_peak_32	333	12808.5	ENSDARG00000076585	ENSDART00000113954	si:ch211-113e8.11	si:ch211-113e8.11 [Source:ZFIN;Acc:ZDB-GENE-090313-12]
chr1	33988450	33988880	Nanog_Eomesa_HIGH_peak_33	430	20232	ENSDARG00000094556	ENSDART00000140157	si:dkey-24h22.5	si:dkey-24h22.5 [Source:ZFIN;Acc:ZDB-GENE-090313-274]
chr1	41620609	41620769	Nanog_Eomesa_HIGH_peak_34	160	-20561	ENSDARG00000036774	ENSDART00000144424	rgs12	regulator of G-protein signalling 12 [Source:ZFIN;Acc:ZDB-GENE-031006-13]
chr1	42987825	42988254	Nanog_Eomesa_HIGH_peak_35	429
chr1	54020822	54021472	Nanog_Eomesa_HIGH_peak_36	650	-1515	ENSDARG00000052375	ENSDART00000074218	zgc:66455	zgc:66455 [Source:ZFIN;Acc:ZDB-GENE-040426-1642]
chr1	25639368	25639901	Nanog_Eomesa_HIGH_peak_37	533	-2403.5	ENSDARG00000037245	ENSDART00000054184	C1H9orf156	chromosome 9 open reading frame 156 [Source:HGNC Symbol;Acc:30967]
chr1	18157266	18157346	Nanog_Eomesa_HIGH_peak_38	80	12596	ENSDARG00000061985	ENSDART00000145224	RBM47	RNA binding motif protein 47 [Source:HGNC Symbol;Acc:30358]
chr1	17395517	17395627	Nanog_Eomesa_HIGH_peak_39	110	38703	ENSDARG00000015495	ENSDART00000139550	klf3	Kruppel-like factor 3 (basic) [Source:ZFIN;Acc:ZDB-GENE-011116-1]
chr1	28157428	28157705	Nanog_Eomesa_HIGH_peak_40	277	15384.5	ENSDARG00000037099	ENSDART00000053924	IRS2	insulin receptor substrate 2 [Source:HGNC Symbol;Acc:6126]
chr1	40218086	40218483	Nanog_Eomesa_HIGH_peak_41	397	-3700.5	ENSDARG00000036990	ENSDART00000053763	dctd	dCMP deaminase [Source:ZFIN;Acc:ZDB-GENE-050417-116]
chr1	28825834	28826192	Nanog_Eomesa_HIGH_peak_42	358	18640	ENSDARG00000028982	ENSDART00000135252	pcca	propionyl-Coenzyme A carboxylase, alpha polypeptide [Source:ZFIN;Acc:ZDB-GENE-040718-246]
chr1	51393658	51393877	Nanog_Eomesa_HIGH_peak_43	219	25392.5	ENSDARG00000075043	ENSDART00000132779	GPRIN3 (1 of 2)	GPRIN family member 3 [Source:HGNC Symbol;Acc:27733]
chr1	38583052	38583333	Nanog_Eomesa_HIGH_peak_44	281	2174.5	ENSDARG00000029722	ENSDART00000142060	hmgb2a	high-mobility group box 2a [Source:ZFIN;Acc:ZDB-GENE-051120-126]
chr1	44395415	44395719	Nanog_Eomesa_HIGH_peak_45	304	5924	ENSDARG00000078558	ENSDART00000114781	si:dkey-22i16.10	si:dkey-22i16.10 [Source:ZFIN;Acc:ZDB-GENE-090312-54]
chr1	20570347	20570507	Nanog_Eomesa_HIGH_peak_46	160	4078	ENSDARG00000037383	ENSDART00000054395	pax5	paired box gene 5 [Source:ZFIN;Acc:ZDB-GENE-001030-2]
chr1	36591198	36591398	Nanog_Eomesa_HIGH_peak_47	200	-28743	ENSDARG00000078326	ENSDART00000148640	arhgap10	Rho GTPase activating protein 10 [Source:ZFIN;Acc:ZDB-GENE-060512-221]
chr1	39990936	39991217	Nanog_Eomesa_HIGH_peak_48	281	18715.5	ENSDARG00000085080	ENSDART00000120480	5S_rRNA	5S ribosomal RNA [Source:RFAM;Acc:RF00001]
chr1	18418448	18418518	Nanog_Eomesa_HIGH_peak_49	70	2688	ENSDARG00000094729	ENSDART00000148219	si:ch211-42i9.4	si:ch211-42i9.4 [Source:ZFIN;Acc:ZDB-GENE-090313-116]
chr1	18418403	18418569	Nanog_Eomesa_HIGH_peak_50	166	2691	ENSDARG00000094729	ENSDART00000148219	si:ch211-42i9.4	si:ch211-42i9.4 [Source:ZFIN;Acc:ZDB-GENE-090313-116]
chr1	14244693	14244882	Nanog_Eomesa_HIGH_peak_51	189	25358.5	ENSDARG00000089762	ENSDART00000122532	CR848833.1	Uncharacterized protein [Source:UniProtKB/TrEMBL;Acc:E7F5Z9]
chr1	40235237	40235767	Nanog_Eomesa_HIGH_peak_52	530	6517	ENSDARG00000007387	ENSDART00000024945	irf2a	interferon regulatory factor 2a [Source:ZFIN;Acc:ZDB-GENE-030131-4135]
chr1	14653941	14654082	Nanog_Eomesa_HIGH_peak_53	141	59547.5	ENSDARG00000090659	ENSDART00000130418	SGCZ	sarcoglycan, zeta [Source:HGNC Symbol;Acc:14075]
chr1	17601130	17601447	Nanog_Eomesa_HIGH_peak_54	317	-8112.5	ENSDARG00000062055	ENSDART00000089233	RNF38	ring finger protein 38 [Source:HGNC Symbol;Acc:18052]
chr1	41619652	41619852	Nanog_Eomesa_HIGH_peak_55	200	-21498	ENSDARG00000036774	ENSDART00000144424	rgs12	regulator of G-protein signalling 12 [Source:ZFIN;Acc:ZDB-GENE-031006-13]
chr1	36382613	36382873	Nanog_Eomesa_HIGH_peak_56	260	9026	ENSDARG00000011876	ENSDART00000010632	ednra	endothelin receptor type Aa [Source:ZFIN;Acc:ZDB-GENE-010906-2]
chr1	40251027	40251432	Nanog_Eomesa_HIGH_peak_57	405	-7157.5	ENSDARG00000024828	ENSDART00000135791	TMEM134	transmembrane protein 134 [Source:HGNC Symbol;Acc:26142]
chr1	17840343	17840697	Nanog_Eomesa_HIGH_peak_58	354	4077	ENSDARG00000073902	ENSDART00000114514	ptpn9b	protein tyrosine phosphatase, non-receptor type 9, b [Source:ZFIN;Acc:ZDB-GENE-090313-52]
chr1	51237413	51237604	Nanog_Eomesa_HIGH_peak_59	191	-7480.5	ENSDARG00000075564	ENSDART00000110106	FAM13A	family with sequence similarity 13, member A [Source:HGNC Symbol;Acc:19367]
chr1	26102086	26102258	Nanog_Eomesa_HIGH_peak_60	172	-23558	ENSDARG00000069989	ENSDART00000129074	bnc2	basonuclin 2 [Source:ZFIN;Acc:ZDB-GENE-030131-5784]
chr1	40218507	40218616	Nanog_Eomesa_HIGH_peak_61	109	-3423.5	ENSDARG00000036990	ENSDART00000053763	dctd	dCMP deaminase [Source:ZFIN;Acc:ZDB-GENE-050417-116]
chr1	14654132	14654136	Nanog_Eomesa_HIGH_peak_62	4	59670	ENSDARG00000090659	ENSDART00000130418	SGCZ	sarcoglycan, zeta [Source:HGNC Symbol;Acc:14075]
chr1	27691830	27692140	Nanog_Eomesa_HIGH_peak_63	310	-47488	ENSDARG00000053456	ENSDART00000150127	GK	glycerol kinase [Source:HGNC Symbol;Acc:4289]
chr1	10158757	10158957	Nanog_Eomesa_HIGH_peak_64	200	66685	ENSDARG00000008487	ENSDART00000102923	dmd	dystrophin [Source:ZFIN;Acc:ZDB-GENE-010426-1]
chr1	43423745	43424085	Nanog_Eomesa_HIGH_peak_65	340	66520	ENSDARG00000085559	ENSDART00000120959	5S_rRNA	5S ribosomal RNA [Source:RFAM;Acc:RF00001]
chr1	9283641	9284001	Nanog_Eomesa_HIGH_peak_66	360	-2484	ENSDARG00000057813	ENSDART00000080576	lratb	lecithin retinol acyltransferase b (phosphatidylcholine--retinol O-acyltransferase b) [Source:ZFIN;Acc:ZDB-GENE-060810-31]
chr1	51431635	51431888	Nanog_Eomesa_HIGH_peak_67	253	1173.5	ENSDARG00000030703	ENSDART00000006538	otx1a	orthodenticle homolog 1a [Source:ZFIN;Acc:ZDB-GENE-980526-27]
chr1	44230311	44230454	Nanog_Eomesa_HIGH_peak_68	143	-14784.5	ENSDARG00000075112	ENSDART00000114941	TACR3 (2 of 3)	tachykinin receptor 3 [Source:HGNC Symbol;Acc:11528]
chr1	14581941	14582042	Nanog_Eomesa_HIGH_peak_69	101	-12472.5	ENSDARG00000090659	ENSDART00000130418	SGCZ	sarcoglycan, zeta [Source:HGNC Symbol;Acc:14075]
chr1	46181288	46181599	Nanog_Eomesa_HIGH_peak_70	311	-29432.5	ENSDARG00000069595	ENSDART00000149116	si:ch211-214c7.4	Treacher Collins-Franceschetti syndrome 1 [Source:HGNC Symbol;Acc:11654]
chr1	10304924	10305057	Nanog_Eomesa_HIGH_peak_71	133	13751.5	ENSDARG00000074379	ENSDART00000109858	C1H15orf23	chromosome 15 open reading frame 23 [Source:HGNC Symbol;Acc:30767]
chr1	14716269	14716628	Nanog_Eomesa_HIGH_peak_72	359
chr1	40873811	40874153	Nanog_Eomesa_HIGH_peak_73	342	-85534	ENSDARG00000087333	ENSDART00000135578	scoc	short coiled-coil protein [Source:ZFIN;Acc:ZDB-GENE-061013-114]
chr1	18151986	18152146	Nanog_Eomesa_HIGH_peak_74	160	7356	ENSDARG00000061985	ENSDART00000145224	RBM47	RNA binding motif protein 47 [Source:HGNC Symbol;Acc:30358]
chr1	28800393	28800763	Nanog_Eomesa_HIGH_peak_75	370	-2694	ENSDARG00000037178	ENSDART00000054066	zic2b	zic family member 2 (odd-paired homolog, Drosophila) b [Source:ZFIN;Acc:ZDB-GENE-030219-92]
chr1	46612150	46612540	Nanog_Eomesa_HIGH_peak_76	390	-79119	ENSDARG00000008131	ENSDART00000010894	sox1b	SRY-box containing gene 1b [Source:ZFIN;Acc:ZDB-GENE-060322-5]
chr1	12980629	12980739	Nanog_Eomesa_HIGH_peak_77	110	21564	ENSDARG00000085400	ENSDART00000120800	U6	U6 spliceosomal RNA [Source:RFAM;Acc:RF00026]
chr1	51235684	51235763	Nanog_Eomesa_HIGH_peak_78	79	-9265.5	ENSDARG00000075564	ENSDART00000110106	FAM13A	family with sequence similarity 13, member A [Source:HGNC Symbol;Acc:19367]
chr1	48966051	48966366	Nanog_Eomesa_HIGH_peak_79	315
chr1	39795952	39796323	Nanog_Eomesa_HIGH_peak_80	371	59698.5	ENSDARG00000085733	ENSDART00000121133	dre-mir-2197	dre-mir-2197 [Source:miRBase;Acc:MI0010857]
chr1	35499429	35499529	Nanog_Eomesa_HIGH_peak_81	100	472	ENSDARG00000060397	ENSDART00000131284	hhip	hedgehog interacting protein [Source:ZFIN;Acc:ZDB-GENE-030131-4827]
chr1	18413743	18414118	Nanog_Eomesa_HIGH_peak_82	375	-1864.5	ENSDARG00000094729	ENSDART00000148219	si:ch211-42i9.4	si:ch211-42i9.4 [Source:ZFIN;Acc:ZDB-GENE-090313-116]
chr1	8455243	8455531	Nanog_Eomesa_HIGH_peak_83	288	89200	ENSDARG00000037760	ENSDART00000055009	uncx4.1	Unc4.1 homeobox (C. elegans) [Source:ZFIN;Acc:ZDB-GENE-050714-1]
chr1	44184794	44185046	Nanog_Eomesa_HIGH_peak_84	252	-60247	ENSDARG00000075112	ENSDART00000114941	TACR3 (2 of 3)	tachykinin receptor 3 [Source:HGNC Symbol;Acc:11528]
chr1	47673680	47674602	Nanog_Eomesa_HIGH_peak_85	922	-1518	ENSDARG00000043271	ENSDART00000137448	morc3b	MORC family CW-type zinc finger 3b [Source:ZFIN;Acc:ZDB-GENE-040801-98]
chr1	46186793	46187266	Nanog_Eomesa_HIGH_peak_86	473	-23846.5	ENSDARG00000069595	ENSDART00000149116	si:ch211-214c7.4	Treacher Collins-Franceschetti syndrome 1 [Source:HGNC Symbol;Acc:11654]
chr1	19605371	19605430	Nanog_Eomesa_HIGH_peak_87	59	-1926.5	ENSDARG00000037429	ENSDART00000054472	tll1	tolloid-like 1 [Source:ZFIN;Acc:ZDB-GENE-041020-1]
chr1	28839152	28839632	Nanog_Eomesa_HIGH_peak_88	480	32019	ENSDARG00000028982	ENSDART00000135252	pcca	propionyl-Coenzyme A carboxylase, alpha polypeptide [Source:ZFIN;Acc:ZDB-GENE-040718-246]
chr1	42913601	42913943	Nanog_Eomesa_HIGH_peak_89	342
chr1	39991413	39991484	Nanog_Eomesa_HIGH_peak_90	71	19087.5	ENSDARG00000085080	ENSDART00000120480	5S_rRNA	5S ribosomal RNA [Source:RFAM;Acc:RF00001]
chr1	25806722	25806981	Nanog_Eomesa_HIGH_peak_91	259	58269.5	ENSDARG00000023600	ENSDART00000090611	sh3gl2	SH3-domain GRB2-like 2 [Source:ZFIN;Acc:ZDB-GENE-040121-3]
chr1	9758254	9758424	Nanog_Eomesa_HIGH_peak_92	170	-38223	ENSDARG00000070504	ENSDART00000139060	trpc5	transient receptor potential cation channel, subfamily C, member 5a [Source:ZFIN;Acc:ZDB-GENE-040812-1]
chr1	58721901	58722101	Nanog_Eomesa_HIGH_peak_93	200	-812	ENSDARG00000058270	ENSDART00000081122	GLT25D1 (1 of 3)	glycosyltransferase 25 domain containing 1 [Source:HGNC Symbol;Acc:26182]
chr1	13393593	13394060	Nanog_Eomesa_HIGH_peak_94	467	-5569.5	ENSDARG00000088394	ENSDART00000123829	CR381601.3
chr1	25878941	25879061	Nanog_Eomesa_HIGH_peak_95	120
chr2	44840853	44841243	Nanog_Eomesa_HIGH_peak_96	390	-1709	ENSDARG00000068021	ENSDART00000098123	si:ch211-224b1.4	si:ch211-224b1.4 [Source:ZFIN;Acc:ZDB-GENE-070912-214]
chr2	43653366	43653616	Nanog_Eomesa_HIGH_peak_97	250	-16793	ENSDARG00000022689	ENSDART00000037808	itgb1b.2	integrin, beta 1b.2 [Source:ZFIN;Acc:ZDB-GENE-040426-2598]
chr2	54087050	54087567	Nanog_Eomesa_HIGH_peak_98	517	-414.5	ENSDARG00000025372	ENSDART00000037557	admp	anti-dorsalizing morphogenic protein [Source:ZFIN;Acc:ZDB-GENE-011214-1]
chr2	17591869	17592159	Nanog_Eomesa_HIGH_peak_99	290
chr2	18254404	18254600	Nanog_Eomesa_HIGH_peak_100	196	-29933	ENSDARG00000015901	ENSDART00000149789	ptbp2	polypyrimidine tract binding protein 2 [Source:ZFIN;Acc:ZDB-GENE-060810-49]
chr2	37073664	37073884	Nanog_Eomesa_HIGH_peak_101	220	427	ENSDARG00000023933	ENSDART00000140498	skila	SKI-like oncogene a [Source:ZFIN;Acc:ZDB-GENE-070912-548]
chr2	44794033	44794164	Nanog_Eomesa_HIGH_peak_102	131	11884.5	ENSDARG00000079777	ENSDART00000109145	MAP6D1	MAP6 domain containing 1 [Source:HGNC Symbol;Acc:25753]
chr2	37030522	37030754	Nanog_Eomesa_HIGH_peak_103	232	14717	ENSDARG00000038700	ENSDART00000056519	gpr160	G protein-coupled receptor 160 [Source:ZFIN;Acc:ZDB-GENE-081022-189]
chr2	48420624	48420904	Nanog_Eomesa_HIGH_peak_104	280	3167	ENSDARG00000019335	ENSDART00000146818	hes6	hairy and enhancer of split 6 (Drosophila) [Source:ZFIN;Acc:ZDB-GENE-030828-5]
chr2	30411300	30411622	Nanog_Eomesa_HIGH_peak_105	322	-18135	ENSDARG00000077026	ENSDART00000112623	GPR141 (2 of 2)	G protein-coupled receptor 141 [Source:HGNC Symbol;Acc:19997]
chr2	31851601	31851927	Nanog_Eomesa_HIGH_peak_106	326	14693	ENSDARG00000094081	ENSDART00000131828	si:ch211-139k8.4	si:ch211-139k8.4 [Source:ZFIN;Acc:ZDB-GENE-070912-69]
chr2	48417348	48417484	Nanog_Eomesa_HIGH_peak_107	136	-181	ENSDARG00000019335	ENSDART00000146818	hes6	hairy and enhancer of split 6 (Drosophila) [Source:ZFIN;Acc:ZDB-GENE-030828-5]
chr2	7800420	7800689	Nanog_Eomesa_HIGH_peak_108	269	-29202.5	ENSDARG00000008450	ENSDART00000142345	pcolce2a	procollagen C-endopeptidase enhancer 2a [Source:ZFIN;Acc:ZDB-GENE-070705-25]
chr2	29424352	29424525	Nanog_Eomesa_HIGH_peak_109	173	-1250.5	ENSDARG00000014479	ENSDART00000021987	ptf1a	pancreas specific transcription factor, 1a [Source:ZFIN;Acc:ZDB-GENE-030616-579]
chr2	21569987	21570189	Nanog_Eomesa_HIGH_peak_110	202	-45856	ENSDARG00000075211	ENSDART00000121586	chd7	chromodomain helicase DNA binding protein 7 [Source:ZFIN;Acc:ZDB-GENE-070912-179]
chr2	755702	756055	Nanog_Eomesa_HIGH_peak_111	353	66316.5	ENSDARG00000089125	ENSDART00000124757	CABZ01064012.1	Uncharacterized protein [Source:UniProtKB/TrEMBL;Acc:E7F768]
chr2	30167878	30168218	Nanog_Eomesa_HIGH_peak_112	340	-7077	ENSDARG00000074601	ENSDART00000113193	cbln2a	cerebellin 2a precursor [Source:ZFIN;Acc:ZDB-GENE-070912-591]
chr2	33029564	33029824	Nanog_Eomesa_HIGH_peak_113	260	-14703	ENSDARG00000038792	ENSDART00000056655	klf4	Kruppel-like factor 4 [Source:ZFIN;Acc:ZDB-GENE-010129-1]
chr2	20964241	20964405	Nanog_Eomesa_HIGH_peak_114	164	1569	ENSDARG00000013076	ENSDART00000141415	bmi1b	B lymphoma Mo-MLV insertion region 1b [Source:ZFIN;Acc:ZDB-GENE-040116-4]
chr2	27644802	27645024	Nanog_Eomesa_HIGH_peak_115	222	5677	ENSDARG00000055900	ENSDART00000078305	zswim5	zinc finger, SWIM-type containing 5 [Source:ZFIN;Acc:ZDB-GENE-030925-30]
chr2	32757994	32758414	Nanog_Eomesa_HIGH_peak_116	420
chr2	17938679	17938729	Nanog_Eomesa_HIGH_peak_117	50
chr2	21411427	21411887	Nanog_Eomesa_HIGH_peak_118	460	2082	ENSDARG00000016253	ENSDART00000145040		v-ral simian leukemia viral oncogene homolog A (ras related) [Source:HGNC Symbol;Acc:9839]
chr2	16384945	16385249	Nanog_Eomesa_HIGH_peak_119	304	10038	ENSDARG00000015790	ENSDART00000147830	atp1b3a	ATPase, Na+/K+ transporting, beta 3a polypeptide [Source:ZFIN;Acc:ZDB-GENE-990415-167]
chr2	10803772	10803900	Nanog_Eomesa_HIGH_peak_120	128	5874	ENSDARG00000083895	ENSDART00000119295	5S_rRNA	5S ribosomal RNA [Source:RFAM;Acc:RF00001]
chr2	10803932	10804052	Nanog_Eomesa_HIGH_peak_121	120	6030	ENSDARG00000083895	ENSDART00000119295	5S_rRNA	5S ribosomal RNA [Source:RFAM;Acc:RF00001]
chr2	8421389	8421589	Nanog_Eomesa_HIGH_peak_122	200	2016	ENSDARG00000092893	ENSDART00000136477	si:ch211-71m22.2	si:ch211-71m22.2 [Source:ZFIN;Acc:ZDB-GENE-070705-194]
chr2	35647778	35648118	Nanog_Eomesa_HIGH_peak_123	340	46515	ENSDARG00000036279	ENSDART00000004277	lamc1	laminin, gamma 1 [Source:ZFIN;Acc:ZDB-GENE-021226-3]
chr2	54087579	54087901	Nanog_Eomesa_HIGH_peak_124	322	17	ENSDARG00000025372	ENSDART00000037557	admp	anti-dorsalizing morphogenic protein [Source:ZFIN;Acc:ZDB-GENE-011214-1]
chr2	21543887	21544217	Nanog_Eomesa_HIGH_peak_125	330	-71892	ENSDARG00000075211	ENSDART00000121586	chd7	chromodomain helicase DNA binding protein 7 [Source:ZFIN;Acc:ZDB-GENE-070912-179]
chr2	18623330	18623638	Nanog_Eomesa_HIGH_peak_126	308	-35381	ENSDARG00000082222	ENSDART00000117302	dre-mir-137-1	dre-mir-137-1 [Source:miRBase;Acc:MI0002000]
chr2	166395	166690	Nanog_Eomesa_HIGH_peak_127	295	1566.5	ENSDARG00000008333	ENSDART00000004071	znfl2a	zinc finger-like gene 2a [Source:ZFIN;Acc:ZDB-GENE-030828-7]
chr2	31855570	31855891	Nanog_Eomesa_HIGH_peak_128	321	18659.5	ENSDARG00000094081	ENSDART00000131828	si:ch211-139k8.4	si:ch211-139k8.4 [Source:ZFIN;Acc:ZDB-GENE-070912-69]
chr2	15321217	15321352	Nanog_Eomesa_HIGH_peak_129	135	-52672.5	ENSDARG00000009014	ENSDART00000133462	col11a1b	collagen, type XI, alpha 1b [Source:ZFIN;Acc:ZDB-GENE-070912-607]
chr2	41955989	41956365	Nanog_Eomesa_HIGH_peak_130	376	-5981	ENSDARG00000016132	ENSDART00000045763	keap1a	kelch-like ECH-associated protein 1a [Source:ZFIN;Acc:ZDB-GENE-030131-556]
chr2	37078504	37078994	Nanog_Eomesa_HIGH_peak_131	490	5402	ENSDARG00000023933	ENSDART00000140498	skila	SKI-like oncogene a [Source:ZFIN;Acc:ZDB-GENE-070912-548]
chr2	27629612	27629792	Nanog_Eomesa_HIGH_peak_132	180	-3777	ENSDARG00000095164	ENSDART00000133294	si:ch73-176g19.2	si:ch73-176g19.2 [Source:ZFIN;Acc:ZDB-GENE-081104-246]
chr2	48344814	48345154	Nanog_Eomesa_HIGH_peak_133	340	-25031	ENSDARG00000009735	ENSDART00000056277	GIGYF2	GRB10 interacting GYF protein 2 [Source:ZFIN;Acc:ZDB-GENE-050706-185]
chr2	35609227	35609415	Nanog_Eomesa_HIGH_peak_134	188	7888	ENSDARG00000036279	ENSDART00000004277	lamc1	laminin, gamma 1 [Source:ZFIN;Acc:ZDB-GENE-021226-3]
chr2	52744058	52744236	Nanog_Eomesa_HIGH_peak_135	178	354	ENSDARG00000094243	ENSDART00000146418	shda	Src homology 2 domain containing transforming protein D, a [Source:ZFIN;Acc:ZDB-GENE-070912-58]
chr2	42589880	42589950	Nanog_Eomesa_HIGH_peak_136	70	49310	ENSDARG00000030824	ENSDART00000146803	esyt2a	extended synaptotagmin-like protein 2a [Source:ZFIN;Acc:ZDB-GENE-070912-588]
chr2	48075438	48075553	Nanog_Eomesa_HIGH_peak_137	115	3650.5	ENSDARG00000038569	ENSDART00000056305	fzd8b	frizzled homolog 8b [Source:ZFIN;Acc:ZDB-GENE-000328-4]
chr2	22576526	22576769	Nanog_Eomesa_HIGH_peak_138	243	-11385.5	ENSDARG00000093680	ENSDART00000142834	si:dkey-218h11.6	si:dkey-218h11.6 [Source:ZFIN;Acc:ZDB-GENE-070424-225]
chr2	30319628	30319948	Nanog_Eomesa_HIGH_peak_139	320	-54266	ENSDARG00000003779	ENSDART00000145405	ctnnd2b	catenin (cadherin-associated protein), delta 2b [Source:ZFIN;Acc:ZDB-GENE-070912-532]
chr2	36424712	36424904	Nanog_Eomesa_HIGH_peak_140	192	2653	ENSDARG00000014545	ENSDART00000002510	golim4b	golgi integral membrane protein 4b [Source:ZFIN;Acc:ZDB-GENE-050327-74]
chr2	43908279	43908519	Nanog_Eomesa_HIGH_peak_141	240	-3739	ENSDARG00000016788	ENSDART00000136077	ZEB1 (2 of 2)	zinc finger E-box binding homeobox 1 [Source:HGNC Symbol;Acc:11642]
chr2	32240532	32240897	Nanog_Eomesa_HIGH_peak_142	365	9301.5	ENSDARG00000038785	ENSDART00000056640	abcf2a	ATP-binding cassette, sub-family F (GCN20), member 2a [Source:ZFIN;Acc:ZDB-GENE-030131-8714]
chr2	16572993	16573426	Nanog_Eomesa_HIGH_peak_143	433	-1711.5	ENSDARG00000006200	ENSDART00000145778	EIF4G1 (1 of 3)	eukaryotic translation initiation factor 4 gamma, 1 [Source:HGNC Symbol;Acc:3296]
chr2	7359541	7359588	Nanog_Eomesa_HIGH_peak_144	47	94742.5	ENSDARG00000033713	ENSDART00000109121	ripk2	receptor-interacting serine-threonine kinase 2 [Source:ZFIN;Acc:ZDB-GENE-030902-3]
chr2	11548274	11548774	Nanog_Eomesa_HIGH_peak_145	500	-6954	ENSDARG00000092038	ENSDART00000147244	GREB1L (2 of 2)	growth regulation by estrogen in breast cancer-like [Source:HGNC Symbol;Acc:31042]
chr2	41979510	41979818	Nanog_Eomesa_HIGH_peak_146	308	1924	ENSDARG00000024365	ENSDART00000138013	crlf1a	cytokine receptor-like factor 1a [Source:ZFIN;Acc:ZDB-GENE-040718-397]
chr2	37073590	37073652	Nanog_Eomesa_HIGH_peak_147	62	274	ENSDARG00000023933	ENSDART00000140498	skila	SKI-like oncogene a [Source:ZFIN;Acc:ZDB-GENE-070912-548]
chr2	39725788	39726272	Nanog_Eomesa_HIGH_peak_148	484	-4788	ENSDARG00000094509	ENSDART00000141270	si:ch211-16k18.1	si:ch211-16k18.1 [Source:ZFIN;Acc:ZDB-GENE-070912-151]
chr2	61264	61344	Nanog_Eomesa_HIGH_peak_149	80	-1640	ENSDARG00000078690	ENSDART00000112030	SIRT5 (2 of 2)	sirtuin 5 [Source:HGNC Symbol;Acc:14933]
chr2	33711692	33711744	Nanog_Eomesa_HIGH_peak_150	52	310	ENSDARG00000055026	ENSDART00000140910	ptch2	patched 2 [Source:ZFIN;Acc:ZDB-GENE-980526-44]
chr2	4281851	4281915	Nanog_Eomesa_HIGH_peak_151	64	-14201	ENSDARG00000013847	ENSDART00000147261	egfra	epidermal growth factor receptor a (erythroblastic leukemia viral (v-erb-b) oncogene homolog, avian) [Source:ZFIN;Acc:ZDB-GENE-030918-1]
chr2	23053674	23053697	Nanog_Eomesa_HIGH_peak_152	23	409.5	ENSDARG00000019489	ENSDART00000023346	gtf2b	general transcription factor IIB [Source:ZFIN;Acc:ZDB-GENE-030131-3544]
chr2	28392352	28392551	Nanog_Eomesa_HIGH_peak_153	199
chr2	48090837	48091182	Nanog_Eomesa_HIGH_peak_154	345	-7213.5	ENSDARG00000094120	ENSDART00000146060	BX548047.2	Uncharacterized protein [Source:UniProtKB/TrEMBL;Acc:E9QC76]
chr2	43574981	43575216	Nanog_Eomesa_HIGH_peak_155	235	4739.5	ENSDARG00000027290	ENSDART00000098265	nrp1b	neuropilin 1b [Source:ZFIN;Acc:ZDB-GENE-040611-1]
chr2	11274776	11275074	Nanog_Eomesa_HIGH_peak_156	298	-20727	ENSDARG00000016233	ENSDART00000019392	sdr16c5a	short chain dehydrogenase/reductase family 16C, member 5a [Source:ZFIN;Acc:ZDB-GENE-040426-2049]
chr2	54093740	54093790	Nanog_Eomesa_HIGH_peak_157	50	6042	ENSDARG00000025372	ENSDART00000037557	admp	anti-dorsalizing morphogenic protein [Source:ZFIN;Acc:ZDB-GENE-011214-1]
chr2	43641956	43642176	Nanog_Eomesa_HIGH_peak_158	220	-28218	ENSDARG00000022689	ENSDART00000037808	itgb1b.2	integrin, beta 1b.2 [Source:ZFIN;Acc:ZDB-GENE-040426-2598]
chr2	18762368	18762629	Nanog_Eomesa_HIGH_peak_159	261	-74699.5	ENSDARG00000057209	ENSDART00000125531	si:dkey-108c13.2	si:dkey-108c13.2 [Source:ZFIN;Acc:ZDB-GENE-070705-281]
chr2	27625242	27625412	Nanog_Eomesa_HIGH_peak_160	170	-8152	ENSDARG00000095164	ENSDART00000133294	si:ch73-176g19.2	si:ch73-176g19.2 [Source:ZFIN;Acc:ZDB-GENE-081104-246]
chr2	47575720	47575973	Nanog_Eomesa_HIGH_peak_161	253	-5250.5	ENSDARG00000010192	ENSDART00000014350	pax3a	paired box gene 3a [Source:ZFIN;Acc:ZDB-GENE-980526-52]
chr2	32635830	32635974	Nanog_Eomesa_HIGH_peak_162	144	71425	ENSDARG00000038789	ENSDART00000056649	tmem53	transmembrane protein 53 [Source:ZFIN;Acc:ZDB-GENE-040718-384]
chr2	10172482	10172672	Nanog_Eomesa_HIGH_peak_163	190	-5207	ENSDARG00000094480	ENSDART00000147138	si:ch211-132a5.4	si:ch211-132a5.4 [Source:ZFIN;Acc:ZDB-GENE-070705-30]
chr2	36659325	36659784	Nanog_Eomesa_HIGH_peak_164	459	-1220.5	ENSDARG00000013576	ENSDART00000143915	gadd45bb	growth arrest and DNA-damage-inducible, beta b [Source:ZFIN;Acc:ZDB-GENE-050223-1]
chr2	57851688	57851897	Nanog_Eomesa_HIGH_peak_165	209	-1952.5	ENSDARG00000005915	ENSDART00000150122	tcf3	transcription factor 3 [Source:ZFIN;Acc:ZDB-GENE-990415-51]
chr2	31896182	31896421	Nanog_Eomesa_HIGH_peak_166	239	59230.5	ENSDARG00000094081	ENSDART00000131828	si:ch211-139k8.4	si:ch211-139k8.4 [Source:ZFIN;Acc:ZDB-GENE-070912-69]
chr2	8226053	8226249	Nanog_Eomesa_HIGH_peak_167	196	-44006	ENSDARG00000094720	ENSDART00000141259	si:ch211-222m2.2	si:ch211-222m2.2 [Source:ZFIN;Acc:ZDB-GENE-070705-119]
chr3	38949445	38949675	Nanog_Eomesa_HIGH_peak_168	230	-20577	ENSDARG00000095329	ENSDART00000140958	si:dkey-106c17.1	si:dkey-106c17.1 [Source:ZFIN;Acc:ZDB-GENE-060503-517]
chr3	56623969	56624189	Nanog_Eomesa_HIGH_peak_169	220	6664	ENSDARG00000014147	ENSDART00000124707	axin2	axin 2 (conductin, axil) [Source:ZFIN;Acc:ZDB-GENE-000403-2]
chr3	25691344	25691345	Nanog_Eomesa_HIGH_peak_170	1	-55749.5	ENSDARG00000088072	ENSDART00000122735	USP43 (1 of 2)	ubiquitin specific peptidase 43 [Source:HGNC Symbol;Acc:20072]
chr3	37996859	37996997	Nanog_Eomesa_HIGH_peak_171	138
chr3	50090405	50090777	Nanog_Eomesa_HIGH_peak_172	372	-49897	ENSDARG00000052564	ENSDART00000074444	ftr42	finTRIM family, member 42 [Source:ZFIN;Acc:ZDB-GENE-090507-7]
chr3	23550692	23550906	Nanog_Eomesa_HIGH_peak_173	214	8980	ENSDARG00000079366	ENSDART00000114190	AL929222.1	Uncharacterized protein [Source:UniProtKB/TrEMBL;Acc:E7F3J0]
chr3	23712164	23712334	Nanog_Eomesa_HIGH_peak_174	170	213	ENSDARG00000083350	ENSDART00000117874	CU459159.2
chr3	29429298	29429685	Nanog_Eomesa_HIGH_peak_175	387	26307.5	ENSDARG00000084024	ENSDART00000119424	5S_rRNA	5S ribosomal RNA [Source:RFAM;Acc:RF00001]
chr3	61992269	61992519	Nanog_Eomesa_HIGH_peak_176	250	-8425	ENSDARG00000086332	ENSDART00000126417	BRI3	brain protein I3 [Source:HGNC Symbol;Acc:1109]
chr3	16454719	16455019	Nanog_Eomesa_HIGH_peak_177	300	-7087	ENSDARG00000015922	ENSDART00000145317	zgc:153952	zgc:153952 [Source:ZFIN;Acc:ZDB-GENE-061103-427]
chr3	22584157	22584367	Nanog_Eomesa_HIGH_peak_178	210	4639	ENSDARG00000025607	ENSDART00000129447	ifnphi1	interferon phi 1 [Source:ZFIN;Acc:ZDB-GENE-030721-3]
chr3	36671733	36672049	Nanog_Eomesa_HIGH_peak_179	316	-3600	ENSDARG00000088061	ENSDART00000123009	BX908771.1	Uncharacterized protein [Source:UniProtKB/TrEMBL;Acc:E7FES7]
chr3	4179368	4179489	Nanog_Eomesa_HIGH_peak_180	121	4023.5	ENSDARG00000063313	ENSDART00000092393	plbd1	phospholipase B domain containing 1 [Source:ZFIN;Acc:ZDB-GENE-050411-22]
chr3	46268234	46268612	Nanog_Eomesa_HIGH_peak_181	378	-74109	ENSDARG00000076867	ENSDART00000113531	MKL2 (3 of 3)	MKL/myocardin-like 2 [Source:HGNC Symbol;Acc:29819]
chr3	57856022	57856056	Nanog_Eomesa_HIGH_peak_182	34
chr3	30915011	30915271	Nanog_Eomesa_HIGH_peak_183	260	-6210	ENSDARG00000060539	ENSDART00000085327	SHANK1 (2 of 2)	SH3 and multiple ankyrin repeat domains 1 [Source:HGNC Symbol;Acc:15474]
chr3	32466012	32466520	Nanog_Eomesa_HIGH_peak_184	508	8747	ENSDARG00000077545	ENSDART00000113550	BRSK1 (2 of 2)	Uncharacterized protein [Source:UniProtKB/TrEMBL;Acc:E7F2E0]
chr3	33254709	33254959	Nanog_Eomesa_HIGH_peak_185	250	4150	ENSDARG00000034893	ENSDART00000044677	rarab	retinoic acid receptor, alpha b [Source:ZFIN;Acc:ZDB-GENE-980526-72]
chr3	61397997	61398317	Nanog_Eomesa_HIGH_peak_186	320	-24115	ENSDARG00000036846	ENSDART00000053494	ANKS4B	ankyrin repeat and sterile alpha motif domain containing 4B [Source:HGNC Symbol;Acc:26795]
chr3	40428285	40428345	Nanog_Eomesa_HIGH_peak_187	60	-18994	ENSDARG00000080611	ENSDART00000117221	5S_rRNA	5S ribosomal RNA [Source:RFAM;Acc:RF00001]
chr3	6653520	6653549	Nanog_Eomesa_HIGH_peak_188	29	55347.5	ENSDARG00000086543	ENSDART00000124570	BX284638.3	Treacher Collins-Franceschetti syndrome 1 [Source:HGNC Symbol;Acc:11654]
chr3	30914472	30914751	Nanog_Eomesa_HIGH_peak_189	279	-6739.5	ENSDARG00000060539	ENSDART00000085327	SHANK1 (2 of 2)	SH3 and multiple ankyrin repeat domains 1 [Source:HGNC Symbol;Acc:15474]
chr3	37702982	37703089	Nanog_Eomesa_HIGH_peak_190	107	8302.5	ENSDARG00000059768	ENSDART00000108937	gpatch8	G patch domain containing 8 [Source:ZFIN;Acc:ZDB-GENE-030131-6966]
chr3	24750952	24751254	Nanog_Eomesa_HIGH_peak_191	302	3423	ENSDARG00000016483	ENSDART00000024480	BAIAP2L2 (1 of 2)	BAI1-associated protein 2-like 2 [Source:HGNC Symbol;Acc:26203]
chr3	37810591	37810799	Nanog_Eomesa_HIGH_peak_192	208	-11460	ENSDARG00000037880	ENSDART00000039517	ACCN1
chr3	45825596	45826384	Nanog_Eomesa_HIGH_peak_193	788	9067	ENSDARG00000037838	ENSDART00000003338	UNKL	unkempt homolog (Drosophila)-like [Source:HGNC Symbol;Acc:14184]
chr3	26458270	26458370	Nanog_Eomesa_HIGH_peak_194	100	-34697	ENSDARG00000061248	ENSDART00000087118	XYLT1	xylosyltransferase I [Source:ZFIN;Acc:ZDB-GENE-111017-2]
chr3	28738235	28738695	Nanog_Eomesa_HIGH_peak_195	460	-64070	ENSDARG00000060915	ENSDART00000086324	FBXL16	F-box and leucine-rich repeat protein 16 [Source:HGNC Symbol;Acc:14150]
chr3	26459700	26460150	Nanog_Eomesa_HIGH_peak_196	450	-33092	ENSDARG00000061248	ENSDART00000087118	XYLT1	xylosyltransferase I [Source:ZFIN;Acc:ZDB-GENE-111017-2]
chr3	41904562	41904603	Nanog_Eomesa_HIGH_peak_197	41	-12313.5	ENSDARG00000037879	ENSDART00000138280	lfng	lunatic fringe homolog [Source:ZFIN;Acc:ZDB-GENE-980605-16]
chr3	56220408	56220648	Nanog_Eomesa_HIGH_peak_198	240	40394	ENSDARG00000035706	ENSDART00000082944	DOCK6	dedicator of cytokinesis 6 [Source:HGNC Symbol;Acc:19189]
chr3	36972719	36972909	Nanog_Eomesa_HIGH_peak_199	190	-40706	ENSDARG00000070174	ENSDART00000102784	wu:fd16b12	pleckstrin homology domain containing, family H (with MyTH4 domain) member 3 [Source:HGNC Symbol;Acc:26105]
chr3	704975	705175	Nanog_Eomesa_HIGH_peak_200	200	4288	ENSDARG00000035221	ENSDART00000051025	zgc:110249	zgc:110249 [Source:ZFIN;Acc:ZDB-GENE-050522-331]
chr3	42935316	42935516	Nanog_Eomesa_HIGH_peak_201	200	-24317	ENSDARG00000026534	ENSDART00000033369	axin1	axin 1 [Source:ZFIN;Acc:ZDB-GENE-000403-1]
chr3	55503078	55503508	Nanog_Eomesa_HIGH_peak_202	430	33705	ENSDARG00000036548	ENSDART00000053106	s1pr2	sphingosine-1-phosphate receptor 2 [Source:ZFIN;Acc:ZDB-GENE-020123-2]
chr3	61981716	61982029	Nanog_Eomesa_HIGH_peak_203	313	-1.5	ENSDARG00000088331	ENSDART00000127302	CU464205.2	Uncharacterized protein [Source:UniProtKB/TrEMBL;Acc:F1QYA1]
chr3	23935047	23935295	Nanog_Eomesa_HIGH_peak_204	248	100	ENSDARG00000056012	ENSDART00000140264	eve1	even-skipped-like1 [Source:ZFIN;Acc:ZDB-GENE-980526-69]
chr3	41832565	41832908	Nanog_Eomesa_HIGH_peak_205	343	46776.5	ENSDARG00000033382	ENSDART00000049687	grifin	galectin related inter-fiber protein [Source:ZFIN;Acc:ZDB-GENE-040801-163]
chr3	35545555	35545835	Nanog_Eomesa_HIGH_peak_206	280	-51404	ENSDARG00000079688	ENSDART00000113219	TNRC6A	trinucleotide repeat containing 6A [Source:HGNC Symbol;Acc:11969]
chr3	41903655	41904226	Nanog_Eomesa_HIGH_peak_207	571	-12955.5	ENSDARG00000037879	ENSDART00000138280	lfng	lunatic fringe homolog [Source:ZFIN;Acc:ZDB-GENE-980605-16]
chr3	15693685	15693769	Nanog_Eomesa_HIGH_peak_208	84	18314	ENSDARG00000057853	ENSDART00000123621	atp6v0ca	ATPase, H+ transporting, lysosomal, V0 subunit c, a [Source:ZFIN;Acc:ZDB-GENE-020419-23]
chr3	45211564	45211901	Nanog_Eomesa_HIGH_peak_209	337	-71987.5	ENSDARG00000074017	ENSDART00000109017	USP31	ubiquitin specific peptidase 31 [Source:HGNC Symbol;Acc:20060]
chr3	12457365	12457635	Nanog_Eomesa_HIGH_peak_210	270	6764	ENSDARG00000038371	ENSDART00000055979	cyp2k6	cytochrome P450, family 2, subfamily K, polypeptide 6 [Source:ZFIN;Acc:ZDB-GENE-040426-1571]
chr3	42960056	42960232	Nanog_Eomesa_HIGH_peak_211	176	411	ENSDARG00000026534	ENSDART00000033369	axin1	axin 1 [Source:ZFIN;Acc:ZDB-GENE-000403-1]
chr3	42445546	42445716	Nanog_Eomesa_HIGH_peak_212	170	-70065	ENSDARG00000037844	ENSDART00000055141	jmjd5	jumonji domain containing 5 [Source:ZFIN;Acc:ZDB-GENE-040718-411]
chr3	39485965	39486115	Nanog_Eomesa_HIGH_peak_213	150	2776	ENSDARG00000004748	ENSDART00000013553	zgc:100868	zgc:100868 [Source:ZFIN;Acc:ZDB-GENE-040801-33]
chr3	60489658	60489934	Nanog_Eomesa_HIGH_peak_214	276	1206	ENSDARG00000079203	ENSDART00000109776	CR352258.1	Uncharacterized protein [Source:UniProtKB/TrEMBL;Acc:E7F2D9]
chr3	30050944	30051055	Nanog_Eomesa_HIGH_peak_215	111	708.5	ENSDARG00000015128	ENSDART00000140518	rpl27	ribosomal protein L27 [Source:ZFIN;Acc:ZDB-GENE-030131-4343]
chr3	23861823	23862163	Nanog_Eomesa_HIGH_peak_216	340	-4363	ENSDARG00000061478	ENSDART00000087726	igf2bp1	insulin-like growth factor 2 mRNA binding protein 1 [Source:ZFIN;Acc:ZDB-GENE-060929-1258]
chr3	26515737	26515977	Nanog_Eomesa_HIGH_peak_217	240	22840	ENSDARG00000061248	ENSDART00000087118	XYLT1	xylosyltransferase I [Source:ZFIN;Acc:ZDB-GENE-111017-2]
chr3	36085546	36086017	Nanog_Eomesa_HIGH_peak_218	471	-28596.5	ENSDARG00000090170	ENSDART00000123505	CU024882.1	RAB11 family interacting protein 4 (class II) a [Source:ZFIN;Acc:ZDB-GENE-040718-266]
chr3	15752699	15753139	Nanog_Eomesa_HIGH_peak_219	440	-8762	ENSDARG00000035719	ENSDART00000136560	arl5c	ADP-ribosylation factor-like 5C [Source:ZFIN;Acc:ZDB-GENE-040426-1866]
chr3	26557140	26557310	Nanog_Eomesa_HIGH_peak_220	170	-35282	ENSDARG00000084006	ENSDART00000119406	5S_rRNA	5S ribosomal RNA [Source:RFAM;Acc:RF00001]
chr3	40564938	40565541	Nanog_Eomesa_HIGH_peak_221	603	-5989.5	ENSDARG00000059680	ENSDART00000083212	fscn1	fascin homolog 1, actin-bundling protein (Strongylocentrotus purpuratus) [Source:ZFIN;Acc:ZDB-GENE-031009-1]
chr3	56613709	56614104	Nanog_Eomesa_HIGH_peak_222	395	-3508.5	ENSDARG00000014147	ENSDART00000124707	axin2	axin 2 (conductin, axil) [Source:ZFIN;Acc:ZDB-GENE-000403-2]
chr3	38228785	38229135	Nanog_Eomesa_HIGH_peak_223	350
chr3	58759185	58759515	Nanog_Eomesa_HIGH_peak_224	330	-3658	ENSDARG00000031126	ENSDART00000047418	NOTUM (1 of 2)	notum pectinacetylesterase homolog (Drosophila) [Source:HGNC Symbol;Acc:27106]
chr3	15754444	15754669	Nanog_Eomesa_HIGH_peak_225	225	-7124.5	ENSDARG00000035719	ENSDART00000136560	arl5c	ADP-ribosylation factor-like 5C [Source:ZFIN;Acc:ZDB-GENE-040426-1866]
chr3	26665880	26666120	Nanog_Eomesa_HIGH_peak_226	240	-2188	ENSDARG00000010160	ENSDART00000018822	rps15a	ribosomal protein S15a [Source:ZFIN;Acc:ZDB-GENE-030131-8708]
chr3	34905071	34905305	Nanog_Eomesa_HIGH_peak_227	234	-1435	ENSDARG00000037916	ENSDART00000055262	cdk5r1a	cyclin-dependent kinase 5, regulatory subunit 1a (p35) [Source:ZFIN;Acc:ZDB-GENE-080723-17]
chr3	43786308	43786603	Nanog_Eomesa_HIGH_peak_228	295	89806.5	ENSDARG00000030897	ENSDART00000040723	psmg3	proteasome (prosome, macropain) assembly chaperone 3 [Source:ZFIN;Acc:ZDB-GENE-040718-262]
chr3	24103813	24103813	Nanog_Eomesa_HIGH_peak_229	0	43674	ENSDARG00000008174	ENSDART00000110682	hoxb1a	homeo box B1a [Source:ZFIN;Acc:ZDB-GENE-990415-101]
chr3	30980671	30980861	Nanog_Eomesa_HIGH_peak_230	190	28989	ENSDARG00000080934	ENSDART00000117456	5S_rRNA	5S ribosomal RNA [Source:RFAM;Acc:RF00001]
chr3	42061477	42061708	Nanog_Eomesa_HIGH_peak_231	231	-19837.5	ENSDARG00000034473	ENSDART00000083111	TTYH3 (1 of 2)	tweety homolog 3 (Drosophila) [Source:HGNC Symbol;Acc:22222]
chr3	32701740	32702050	Nanog_Eomesa_HIGH_peak_232	310	-6390	ENSDARG00000081593	ENSDART00000118822	dre-mir-150	dre-mir-150 [Source:miRBase;Acc:MI0002016]
chr3	41897838	41898245	Nanog_Eomesa_HIGH_peak_233	407	-18854.5	ENSDARG00000037879	ENSDART00000138280	lfng	lunatic fringe homolog [Source:ZFIN;Acc:ZDB-GENE-980605-16]
chr3	40753428	40753618	Nanog_Eomesa_HIGH_peak_234	190	-9616	ENSDARG00000016086	ENSDART00000129705	wwp1	SMAD specific E3 ubiquitin protein ligase 1 [Source:ZFIN;Acc:ZDB-GENE-040426-2744]
chr3	33259928	33260270	Nanog_Eomesa_HIGH_peak_235	342	9415	ENSDARG00000034893	ENSDART00000044677	rarab	retinoic acid receptor, alpha b [Source:ZFIN;Acc:ZDB-GENE-980526-72]
chr3	22154442	22154633	Nanog_Eomesa_HIGH_peak_236	191	-59505.5	ENSDARG00000075428	ENSDART00000111103	BX547992.1	LOC100007883 protein; Uncharacterized protein [Source:UniProtKB/TrEMBL;Acc:A7E2M4]
chr3	61974906	61975189	Nanog_Eomesa_HIGH_peak_237	283	-6826.5	ENSDARG00000088331	ENSDART00000127302	CU464205.2	Uncharacterized protein [Source:UniProtKB/TrEMBL;Acc:F1QYA1]
chr3	35919645	35919895	Nanog_Eomesa_HIGH_peak_238	250	22397	ENSDARG00000070261	ENSDART00000145923	crlf3	cytokine receptor-like factor 3 [Source:ZFIN;Acc:ZDB-GENE-050417-354]
chr3	40422965	40423274	Nanog_Eomesa_HIGH_peak_239	309	19237.5	ENSDARG00000077052	ENSDART00000103486	TNRC18	trinucleotide repeat containing 18 [Source:HGNC Symbol;Acc:11962]
chr3	36987221	36987389	Nanog_Eomesa_HIGH_peak_240	168	-26215	ENSDARG00000070174	ENSDART00000102784	wu:fd16b12	pleckstrin homology domain containing, family H (with MyTH4 domain) member 3 [Source:HGNC Symbol;Acc:26105]
chr3	40398020	40398287	Nanog_Eomesa_HIGH_peak_241	267	-5728.5	ENSDARG00000077052	ENSDART00000103486	TNRC18	trinucleotide repeat containing 18 [Source:HGNC Symbol;Acc:11962]
chr3	42888889	42889096	Nanog_Eomesa_HIGH_peak_242	207	-4102.5	ENSDARG00000082877	ENSDART00000118426	dre-mir-365-1	dre-mir-365-1 [Source:miRBase;Acc:MI0002068]
chr3	6653909	6653974	Nanog_Eomesa_HIGH_peak_243	65	55754.5	ENSDARG00000086543	ENSDART00000124570	BX284638.3	Treacher Collins-Franceschetti syndrome 1 [Source:HGNC Symbol;Acc:11654]
chr3	20390015	20390361	Nanog_Eomesa_HIGH_peak_244	346	95664	ENSDARG00000070694	ENSDART00000104065	NXPH3	neurexophilin 3 [Source:HGNC Symbol;Acc:8077]
chr3	26575500	26575700	Nanog_Eomesa_HIGH_peak_245	200	-16907	ENSDARG00000084006	ENSDART00000119406	5S_rRNA	5S ribosomal RNA [Source:RFAM;Acc:RF00001]
chr3	21396867	21397175	Nanog_Eomesa_HIGH_peak_246	308	-5844	ENSDARG00000056324	ENSDART00000141410	zgc:123295	zgc:123295 [Source:ZFIN;Acc:ZDB-GENE-051127-11]
chr3	32016142	32016302	Nanog_Eomesa_HIGH_peak_247	160	27	ENSDARG00000016908	ENSDART00000076189	zgc:171779	zgc:171779 [Source:ZFIN;Acc:ZDB-GENE-071004-38]
chr3	20875975	20876195	Nanog_Eomesa_HIGH_peak_248	220	-25612	ENSDARG00000085012	ENSDART00000120412	5S_rRNA	5S ribosomal RNA [Source:RFAM;Acc:RF00001]
chr3	1886352	1886431	Nanog_Eomesa_HIGH_peak_249	79	6150.5	ENSDARG00000063438	ENSDART00000092690	srebf2	sterol regulatory element binding transcription factor 2 [Source:ZFIN;Acc:ZDB-GENE-070410-8]
chr3	23968545	23968612	Nanog_Eomesa_HIGH_peak_250	67	-163.5	ENSDARG00000056023	ENSDART00000006479	hoxb9a	homeo box B9a [Source:ZFIN;Acc:ZDB-GENE-990415-109]
chr3	42445269	42445276	Nanog_Eomesa_HIGH_peak_251	7	-70423.5	ENSDARG00000037844	ENSDART00000055141	jmjd5	jumonji domain containing 5 [Source:ZFIN;Acc:ZDB-GENE-040718-411]
chr3	25556430	25556765	Nanog_Eomesa_HIGH_peak_252	335	34399.5	ENSDARG00000077361	ENSDART00000109601	BPTF	bromodomain PHD finger transcription factor [Source:HGNC Symbol;Acc:3581]
chr3	53670607	53670807	Nanog_Eomesa_HIGH_peak_253	200	31795	ENSDARG00000052150	ENSDART00000104683	pbx4	pre-B-cell leukemia transcription factor 4 [Source:ZFIN;Acc:ZDB-GENE-000201-18]
chr3	53345471	53345771	Nanog_Eomesa_HIGH_peak_254	300	4715	ENSDARG00000073974	ENSDART00000114521	glt25d1	glycosyltransferase 25 domain containing 1 [Source:ZFIN;Acc:ZDB-GENE-070720-6]
chr3	25381235	25381816	Nanog_Eomesa_HIGH_peak_255	581	4907.5	ENSDARG00000038068	ENSDART00000147965	ddx5	DEAD (Asp-Glu-Ala-Asp) box polypeptide 5 [Source:ZFIN;Acc:ZDB-GENE-030131-925]
chr3	41816712	41817058	Nanog_Eomesa_HIGH_peak_256	346	30925	ENSDARG00000033382	ENSDART00000049687	grifin	galectin related inter-fiber protein [Source:ZFIN;Acc:ZDB-GENE-040801-163]
chr3	38123249	38123459	Nanog_Eomesa_HIGH_peak_257	210
chr3	14131925	14132006	Nanog_Eomesa_HIGH_peak_258	81	-9554.5	ENSDARG00000043609	ENSDART00000064033	EPOR (1 of 2)	erythropoietin receptor [Source:HGNC Symbol;Acc:3416]
chr3	21089076	21089392	Nanog_Eomesa_HIGH_peak_259	316	-2477	ENSDARG00000078640	ENSDART00000109578	FAM117A (1 of 2)	family with sequence similarity 117, member A [Source:HGNC Symbol;Acc:24179]
chr3	43331381	43331656	Nanog_Eomesa_HIGH_peak_260	275	71927.5	ENSDARG00000020961	ENSDART00000055157	CR381632.1	Uncharacterized protein [Source:UniProtKB/TrEMBL;Acc:E7EYX9]
chr3	38921775	38922115	Nanog_Eomesa_HIGH_peak_261	340	8466	ENSDARG00000094994	ENSDART00000145630	si:dkey-106c17.2	si:dkey-106c17.2 [Source:ZFIN;Acc:ZDB-GENE-060503-612]
chr3	43689750	43689955	Nanog_Eomesa_HIGH_peak_262	205	-2367.5	ENSDARG00000037857	ENSDART00000055154	tmem184a	transmembrane protein 184a [Source:ZFIN;Acc:ZDB-GENE-040426-2925]
chr3	62095966	62096499	Nanog_Eomesa_HIGH_peak_263	533	1121.5	ENSDARG00000093544	ENSDART00000129130	CABZ01041280.1	Uncharacterized protein [Source:UniProtKB/TrEMBL;Acc:E9QFI9]
chr3	31702692	31702942	Nanog_Eomesa_HIGH_peak_264	250	-34807	ENSDARG00000054446	ENSDART00000145148	ccdc43	coiled-coil domain containing 43 [Source:ZFIN;Acc:ZDB-GENE-040426-1587]
chr3	52445101	52445371	Nanog_Eomesa_HIGH_peak_265	270	-82255	ENSDARG00000081891	ENSDART00000118957	BX547935.1
chr3	61968709	61968949	Nanog_Eomesa_HIGH_peak_266	240	-13045	ENSDARG00000088331	ENSDART00000127302	CU464205.2	Uncharacterized protein [Source:UniProtKB/TrEMBL;Acc:F1QYA1]
chr3	27145753	27145979	Nanog_Eomesa_HIGH_peak_267	226	-4115	ENSDARG00000054836	ENSDART00000077102	slc1a9	solute carrier family 1 (glutamate transporter), member 9 [Source:ZFIN;Acc:ZDB-GENE-101111-9]
chr3	43689982	43690111	Nanog_Eomesa_HIGH_peak_268	129	-2173.5	ENSDARG00000037857	ENSDART00000055154	tmem184a	transmembrane protein 184a [Source:ZFIN;Acc:ZDB-GENE-040426-2925]
chr3	38418237	38418419	Nanog_Eomesa_HIGH_peak_269	182	-82063	ENSDARG00000006849	ENSDART00000137038	accn1	amiloride-sensitive cation channel 1 [Source:ZFIN;Acc:ZDB-GENE-040513-4]
chr3	25287015	25287445	Nanog_Eomesa_HIGH_peak_270	430	-10003	ENSDARG00000075720	ENSDART00000112338	il2rb	interleukin 2 receptor, beta [Source:ZFIN;Acc:ZDB-GENE-080108-2]
chr3	26989582	26989662	Nanog_Eomesa_HIGH_peak_271	80	3109	ENSDARG00000075783	ENSDART00000109312	HMGXB4 (1 of 2)	HMG box domain containing 4 [Source:HGNC Symbol;Acc:5003]
chr3	6195523	6195713	Nanog_Eomesa_HIGH_peak_272	190	13859	ENSDARG00000017720	ENSDART00000009883	si:ch211-106h11.1	si:ch211-106h11.1 [Source:ZFIN;Acc:ZDB-GENE-061009-2]
chr3	34546452	34546897	Nanog_Eomesa_HIGH_peak_273	445	-66927.5	ENSDARG00000020235	ENSDART00000136221	sept9a	septin 9a [Source:ZFIN;Acc:ZDB-GENE-030131-9187]
chr3	41902868	41903348	Nanog_Eomesa_HIGH_peak_274	480	-13788	ENSDARG00000037879	ENSDART00000138280	lfng	lunatic fringe homolog [Source:ZFIN;Acc:ZDB-GENE-980605-16]
chr3	10689751	10690131	Nanog_Eomesa_HIGH_peak_275	380	-5740	ENSDARG00000058819	ENSDART00000124419	nog1	noggin 1 [Source:ZFIN;Acc:ZDB-GENE-991206-8]
chr3	24886904	24887259	Nanog_Eomesa_HIGH_peak_276	355	-22171.5	ENSDARG00000078206	ENSDART00000111997	DEAF1 (2 of 2)	zgc:171506 [Source:ZFIN;Acc:ZDB-GENE-080204-96]
chr4	14285135	14285253	Nanog_Eomesa_HIGH_peak_277	118	558	ENSDARG00000093247	ENSDART00000143463	si:dkey-98l9.2	si:dkey-98l9.2 [Source:ZFIN;Acc:ZDB-GENE-041210-357]
chr4	24123711	24123946	Nanog_Eomesa_HIGH_peak_278	235	-24040.5	ENSDARG00000016526	ENSDART00000149971	gata3	GATA-binding protein 3 [Source:ZFIN;Acc:ZDB-GENE-990415-82]
chr4	17667312	17667422	Nanog_Eomesa_HIGH_peak_279	110	4043	ENSDARG00000029018	ENSDART00000147220	cdkn1bl	cyclin-dependent kinase inhibitor 1b, like [Source:ZFIN;Acc:ZDB-GENE-040812-3]
chr4	51831141	51831278	Nanog_Eomesa_HIGH_peak_280	137	25534.5	ENSDARG00000090358	ENSDART00000127226	BX957234.1	Uncharacterized protein [Source:UniProtKB/TrEMBL;Acc:F1R1Z9]
chr4	12861233	12861593	Nanog_Eomesa_HIGH_peak_281	360	-14143	ENSDARG00000045687	ENSDART00000067168	pdzrn4	PDZ domain containing ring finger 4 [Source:ZFIN;Acc:ZDB-GENE-041210-237]
chr4	32136827	32136909	Nanog_Eomesa_HIGH_peak_282	82	-3243	ENSDARG00000093220	ENSDART00000138053	BX571878.2	Uncharacterized protein [Source:UniProtKB/TrEMBL;Acc:E9QGJ2]
chr4	28465533	28465853	Nanog_Eomesa_HIGH_peak_283	320	-19783	ENSDARG00000087673	ENSDART00000124410	CR388132.1	Uncharacterized protein [Source:UniProtKB/TrEMBL;Acc:F1R1N4]
chr4	299493	299653	Nanog_Eomesa_HIGH_peak_284	160	-23065	ENSDARG00000031737	ENSDART00000049154	pthlh	parathyroid hormone-like hormone [Source:ZFIN;Acc:ZDB-GENE-050119-9]
chr4	18545489	18545539	Nanog_Eomesa_HIGH_peak_285	50	75150	ENSDARG00000069402	ENSDART00000100971	lrrc4.1	leucine rich repeat containing 4.1 [Source:ZFIN;Acc:ZDB-GENE-041210-129]
chr4	21562577	21562594	Nanog_Eomesa_HIGH_peak_286	17	13270.5	ENSDARG00000034300	ENSDART00000131161	sema3c	semaphorin 3c [Source:ZFIN;Acc:ZDB-GENE-050513-5]
chr4	615948	616138	Nanog_Eomesa_HIGH_peak_287	190	5397	ENSDARG00000045898	ENSDART00000067461	si:ch211-152c2.3	si:ch211-152c2.3 [Source:ZFIN;Acc:ZDB-GENE-030131-9914]
chr4	10653052	10653465	Nanog_Eomesa_HIGH_peak_288	413	7772.5	ENSDARG00000032765	ENSDART00000144452	net1	neuroepithelial cell transforming gene 1 [Source:ZFIN;Acc:ZDB-GENE-041121-18]
chr4	20680904	20681104	Nanog_Eomesa_HIGH_peak_289	200	4086	ENSDARG00000007277	ENSDART00000112035	myf5	myogenic factor 5 [Source:ZFIN;Acc:ZDB-GENE-000616-6]
chr4	18297078	18297345	Nanog_Eomesa_HIGH_peak_290	267
chr4	48771883	48771951	Nanog_Eomesa_HIGH_peak_291	68	4519	ENSDARG00000090640	ENSDART00000111061	BX571813.6	Uncharacterized protein [Source:UniProtKB/TrEMBL;Acc:F1Q6T2]
chr4	25451770	25452274	Nanog_Eomesa_HIGH_peak_292	504	-25055	ENSDARG00000074347	ENSDART00000032321	st8sia1	ST8 alpha-N-acetyl-neuraminide alpha-2,8-sialyltransferase 1 [Source:ZFIN;Acc:ZDB-GENE-051005-1]
chr4	27626193	27626593	Nanog_Eomesa_HIGH_peak_293	400	37516	ENSDARG00000069185	ENSDART00000123617	celsr1a	cadherin EGF LAG seven-pass G-type receptor 1a [Source:ZFIN;Acc:ZDB-GENE-030616-78]
chr4	3330286	3330417	Nanog_Eomesa_HIGH_peak_294	131	3781.5	ENSDARG00000039843	ENSDART00000058277	znf800b	zinc finger protein 800b [Source:ZFIN;Acc:ZDB-GENE-040426-1166]
chr4	11992320	11992643	Nanog_Eomesa_HIGH_peak_295	323	-2058.5	ENSDARG00000015824	ENSDART00000013604	lemd3	LEM domain containing 3 [Source:ZFIN;Acc:ZDB-GENE-030131-490]
chr4	53216740	53216979	Nanog_Eomesa_HIGH_peak_296	239	-2026.5	ENSDARG00000091062	ENSDART00000110827	CR356227.1	Uncharacterized protein [Source:UniProtKB/TrEMBL;Acc:F1Q6G1]
chr4	13151302	13151702	Nanog_Eomesa_HIGH_peak_297	400	-19792	ENSDARG00000086259	ENSDART00000121520	CU469420.1	si:dkey-234l24.9 [Source:ZFIN;Acc:ZDB-GENE-110914-36]
chr4	23777450	23777520	Nanog_Eomesa_HIGH_peak_298	70
chr4	27623337	27623732	Nanog_Eomesa_HIGH_peak_299	395	34657.5	ENSDARG00000069185	ENSDART00000123617	celsr1a	cadherin EGF LAG seven-pass G-type receptor 1a [Source:ZFIN;Acc:ZDB-GENE-030616-78]
chr4	13037793	13037813	Nanog_Eomesa_HIGH_peak_300	20	66	ENSDARG00000045694	ENSDART00000144127	prickle1b	prickle homolog 1 (Drosophila) b [Source:ZFIN;Acc:ZDB-GENE-030131-2152]
chr4	22684870	22685049	Nanog_Eomesa_HIGH_peak_301	179	-5001.5	ENSDARG00000011769	ENSDART00000132855	CPM	carboxypeptidase M [Source:HGNC Symbol;Acc:2311]
chr4	28550659	28550809	Nanog_Eomesa_HIGH_peak_302	150	-36285	ENSDARG00000095121	ENSDART00000146029		Uncharacterized protein [Source:UniProtKB/TrEMBL;Acc:F1QKN2]
chr4	18625739	18625899	Nanog_Eomesa_HIGH_peak_303	160	-2577	ENSDARG00000006766	ENSDART00000100974	snd1	staphylococcal nuclease domain containing 1 [Source:ZFIN;Acc:ZDB-GENE-030131-3124]
chr4	18588879	18589009	Nanog_Eomesa_HIGH_peak_304	130	-39452	ENSDARG00000006766	ENSDART00000100974	snd1	staphylococcal nuclease domain containing 1 [Source:ZFIN;Acc:ZDB-GENE-030131-3124]
chr4	28002456	28002509	Nanog_Eomesa_HIGH_peak_305	53	-18.5	ENSDARG00000091671	ENSDART00000129599	dre-mir-430a-3	dre-mir-430a-2 [Source:miRBase;Acc:MI0002111]
chr4	11767015	11767213	Nanog_Eomesa_HIGH_peak_306	198	-15513	ENSDARG00000032618	ENSDART00000144388	mgst1	microsomal glutathione S-transferase 1 [Source:ZFIN;Acc:ZDB-GENE-041010-30]
chr4	22683790	22684059	Nanog_Eomesa_HIGH_peak_307	269	-6036.5	ENSDARG00000011769	ENSDART00000132855	CPM	carboxypeptidase M [Source:HGNC Symbol;Acc:2311]
chr4	13041193	13041461	Nanog_Eomesa_HIGH_peak_308	268	3590	ENSDARG00000045694	ENSDART00000144127	prickle1b	prickle homolog 1 (Drosophila) b [Source:ZFIN;Acc:ZDB-GENE-030131-2152]
chr4	21798604	21798874	Nanog_Eomesa_HIGH_peak_309	270	-15625	ENSDARG00000021590	ENSDART00000009768	magi2	membrane associated guanylate kinase, WW and PDZ domain containing 2 [Source:ZFIN;Acc:ZDB-GENE-050810-4]
chr4	28003772	28003852	Nanog_Eomesa_HIGH_peak_310	80	313	ENSDARG00000091855	ENSDART00000123010	dre-mir-430b-1	dre-mir-430b-1 [Source:miRBase;Acc:MI0001528]
chr4	13034909	13035043	Nanog_Eomesa_HIGH_peak_311	134	-2761	ENSDARG00000045694	ENSDART00000144127	prickle1b	prickle homolog 1 (Drosophila) b [Source:ZFIN;Acc:ZDB-GENE-030131-2152]
chr4	3330855	3331239	Nanog_Eomesa_HIGH_peak_312	384	4477	ENSDARG00000039843	ENSDART00000058277	znf800b	zinc finger protein 800b [Source:ZFIN;Acc:ZDB-GENE-040426-1166]
chr4	45906038	45906138	Nanog_Eomesa_HIGH_peak_313	100	-2843	ENSDARG00000089587	ENSDART00000124835	CR450785.2	Uncharacterized protein [Source:UniProtKB/TrEMBL;Acc:E7EYM8]
chr4	16316518	16316668	Nanog_Eomesa_HIGH_peak_314	150	3204	ENSDARG00000016815	ENSDART00000138673	casc1	cancer susceptibility candidate 1 [Source:ZFIN;Acc:ZDB-GENE-041210-153]
chr4	28362983	28363167	Nanog_Eomesa_HIGH_peak_315	184	5289	ENSDARG00000023036	ENSDART00000142951	si:dkey-23a23.2	si:dkey-23a23.2 [Source:ZFIN;Acc:ZDB-GENE-060503-158]
chr4	5859804	5860175	Nanog_Eomesa_HIGH_peak_316	371	11240.5	ENSDARG00000005453	ENSDART00000138367	foxp2	forkhead box P2 [Source:ZFIN;Acc:ZDB-GENE-041203-2]
chr4	10416858	10417053	Nanog_Eomesa_HIGH_peak_317	195	41081.5	ENSDARG00000019235	ENSDART00000051792	sema3aa	semaphorin 3aa [Source:ZFIN;Acc:ZDB-GENE-991209-3]
chr4	10645863	10646203	Nanog_Eomesa_HIGH_peak_318	340	547	ENSDARG00000032765	ENSDART00000144452	net1	neuroepithelial cell transforming gene 1 [Source:ZFIN;Acc:ZDB-GENE-041121-18]
chr4	656359	656628	Nanog_Eomesa_HIGH_peak_319	269	12400.5	ENSDARG00000006060	ENSDART00000022668	aim1b	absent in melanoma 1b [Source:ZFIN;Acc:ZDB-GENE-030131-7179]
chr4	28004134	28004189	Nanog_Eomesa_HIGH_peak_320	55	-54.5	ENSDARG00000090357	ENSDART00000125023	dre-mir-430a-11	dre-mir-430a-5 [Source:miRBase;Acc:MI0002114]
chr4	11836923	11837513	Nanog_Eomesa_HIGH_peak_321	590	6276	ENSDARG00000005897	ENSDART00000024312	dera	2-deoxyribose-5-phosphate aldolase homolog (C. elegans) [Source:ZFIN;Acc:ZDB-GENE-041010-200]
chr4	13043863	13044343	Nanog_Eomesa_HIGH_peak_322	480	6366	ENSDARG00000045694	ENSDART00000144127	prickle1b	prickle homolog 1 (Drosophila) b [Source:ZFIN;Acc:ZDB-GENE-030131-2152]
chr4	12320893	12321153	Nanog_Eomesa_HIGH_peak_323	260	799	ENSDARG00000015053	ENSDART00000026593	grip1	glutamate receptor interacting protein 1 [Source:ZFIN;Acc:ZDB-GENE-041210-125]
chr4	2810512	2810572	Nanog_Eomesa_HIGH_peak_324	60	-5774	ENSDARG00000006038	ENSDART00000019518	aebp2	AE binding protein 2 [Source:ZFIN;Acc:ZDB-GENE-040426-2885]
chr4	22154629	22154649	Nanog_Eomesa_HIGH_peak_325	20	-4932	ENSDARG00000076044	ENSDART00000112301	TRHDE (2 of 2)	thyrotropin-releasing hormone degrading enzyme [Source:HGNC Symbol;Acc:30748]
chr4	27055125	27055355	Nanog_Eomesa_HIGH_peak_326	230
chr4	15394356	15394838	Nanog_Eomesa_HIGH_peak_327	482	-7419	ENSDARG00000056950	ENSDART00000134449	epyc	epiphycan [Source:ZFIN;Acc:ZDB-GENE-041008-9]
chr4	2985352	2985629	Nanog_Eomesa_HIGH_peak_328	277	50379.5	ENSDARG00000045870	ENSDART00000135701	plekha5	pleckstrin homology domain containing, family A member 5 [Source:ZFIN;Acc:ZDB-GENE-041210-25]
chr4	11840010	11840063	Nanog_Eomesa_HIGH_peak_329	53	-5622.5	ENSDARG00000053127	ENSDART00000135407	helb	helicase (DNA) B [Source:ZFIN;Acc:ZDB-GENE-030729-16]
chr4	32137027	32137097	Nanog_Eomesa_HIGH_peak_330	70	-3049	ENSDARG00000093220	ENSDART00000138053	BX571878.2	Uncharacterized protein [Source:UniProtKB/TrEMBL;Acc:E9QGJ2]
chr4	14193009	14193143	Nanog_Eomesa_HIGH_peak_331	134	-12529	ENSDARG00000092341	ENSDART00000132258	si:rp71-3c13.3	si:rp71-3c13.3 [Source:ZFIN;Acc:ZDB-GENE-030616-68]
chr4	21817244	21817494	Nanog_Eomesa_HIGH_peak_332	250	3005	ENSDARG00000021590	ENSDART00000009768	magi2	membrane associated guanylate kinase, WW and PDZ domain containing 2 [Source:ZFIN;Acc:ZDB-GENE-050810-4]
chr5	14091271	14091456	Nanog_Eomesa_HIGH_peak_333	185	-9837.5	ENSDARG00000062711	ENSDART00000090977	GAL3ST1 (1 of 2)	galactose-3-O-sulfotransferase 1 [Source:HGNC Symbol;Acc:24240]
chr5	64661014	64661372	Nanog_Eomesa_HIGH_peak_334	358	9586	ENSDARG00000035149	ENSDART00000050911	pex12	peroxisomal biogenesis factor 12 [Source:ZFIN;Acc:ZDB-GENE-040426-929]
chr5	61609738	61610139	Nanog_Eomesa_HIGH_peak_335	401
chr5	73167451	73167811	Nanog_Eomesa_HIGH_peak_336	360	7865	ENSDARG00000088605	ENSDART00000122911	RGS3	regulator of G-protein signaling 3 [Source:ZFIN;Acc:ZDB-GENE-040801-150]
chr5	70797990	70798318	Nanog_Eomesa_HIGH_peak_337	328	-8899	ENSDARG00000040346	ENSDART00000133074	ephb4a	eph receptor B4a [Source:ZFIN;Acc:ZDB-GENE-990415-62]
chr5	54806797	54806997	Nanog_Eomesa_HIGH_peak_338	200	-10135	ENSDARG00000008153	ENSDART00000143769	serinc5	serine incorporator 5 [Source:ZFIN;Acc:ZDB-GENE-040426-2918]
chr5	14363371	14363450	Nanog_Eomesa_HIGH_peak_339	79	-6055.5	ENSDARG00000027552	ENSDART00000149440	mapk1	mitogen-activated protein kinase 1 [Source:ZFIN;Acc:ZDB-GENE-030722-2]
chr5	16076289	16076658	Nanog_Eomesa_HIGH_peak_340	369	-17886.5	ENSDARG00000016128	ENSDART00000026120	ap3m2	adaptor-related protein complex 3, mu 2 subunit [Source:ZFIN;Acc:ZDB-GENE-021022-2]
chr5	71416928	71416998	Nanog_Eomesa_HIGH_peak_341	70	50955	ENSDARG00000091556	ENSDART00000130835	TNFSF13	tumor necrosis factor (ligand) superfamily, member 13 [Source:HGNC Symbol;Acc:11928]
chr5	65958576	65958850	Nanog_Eomesa_HIGH_peak_342	274	11219	ENSDARG00000084788	ENSDART00000120188	5S_rRNA	5S ribosomal RNA [Source:RFAM;Acc:RF00001]
chr5	25915994	25916334	Nanog_Eomesa_HIGH_peak_343	340	1547	ENSDARG00000034534	ENSDART00000049003	atp6v1al	ATPase, H+ transporting, lysosomal V1 subunit Aa [Source:ZFIN;Acc:ZDB-GENE-040426-1143]
chr5	21446693	21446775	Nanog_Eomesa_HIGH_peak_344	82	-88020	ENSDARG00000090797	ENSDART00000128886	C5H12orf34	chromosome 12 open reading frame 34 [Source:HGNC Symbol;Acc:25915]
chr5	34010170	34010330	Nanog_Eomesa_HIGH_peak_345	160	9263	ENSDARG00000067984	ENSDART00000098045	gas1b	growth arrest-specific 1b [Source:ZFIN;Acc:ZDB-GENE-050302-79]
chr5	32188068	32188558	Nanog_Eomesa_HIGH_peak_346	490	13978	ENSDARG00000029406	ENSDART00000040328	h2afx	H2A histone family, member X [Source:ZFIN;Acc:ZDB-GENE-040426-987]
chr5	36169190	36169326	Nanog_Eomesa_HIGH_peak_347	136	1515	ENSDARG00000009336	ENSDART00000139317	aif1l	allograft inflammatory factor 1-like [Source:ZFIN;Acc:ZDB-GENE-030131-9646]
chr5	38907335	38907659	Nanog_Eomesa_HIGH_peak_348	324	16086	ENSDARG00000078911	ENSDART00000114671	zgc:163098	zgc:163098 [Source:ZFIN;Acc:ZDB-GENE-070410-141]
chr5	26015714	26015924	Nanog_Eomesa_HIGH_peak_349	210	13200	ENSDARG00000035563	ENSDART00000051553	znf703	zinc finger protein 703 [Source:ZFIN;Acc:ZDB-GENE-010717-1]
chr5	13649750	13649966	Nanog_Eomesa_HIGH_peak_350	216	63382	ENSDARG00000091159	ENSDART00000121238	5S_rRNA	5S ribosomal RNA [Source:RFAM;Acc:RF00001]
chr5	20516600	20517040	Nanog_Eomesa_HIGH_peak_351	440
chr5	31754800	31755298	Nanog_Eomesa_HIGH_peak_352	498	26317	ENSDARG00000055708	ENSDART00000078114	timm8b	translocase of inner mitochondrial membrane 8 homolog B (yeast) [Source:ZFIN;Acc:ZDB-GENE-031019-1]
chr5	45804005	45804301	Nanog_Eomesa_HIGH_peak_353	296	-42955	ENSDARG00000075126	ENSDART00000143789		si:ch73-337l15.1 [Source:ZFIN;Acc:ZDB-GENE-081104-281]
chr5	19701956	19702352	Nanog_Eomesa_HIGH_peak_354	396	970	ENSDARG00000018508	ENSDART00000129878	zdhhc8b	zinc finger, DHHC-type containing 8b [Source:ZFIN;Acc:ZDB-GENE-030407-3]
chr5	22811659	22811919	Nanog_Eomesa_HIGH_peak_355	260	-2475	ENSDARG00000011065	ENSDART00000044753	camk2b1	calcium/calmodulin-dependent protein kinase (CaM kinase) II beta 1 [Source:ZFIN;Acc:ZDB-GENE-030131-9588]
chr5	32837572	32837803	Nanog_Eomesa_HIGH_peak_356	231	-26065.5	ENSDARG00000060978	ENSDART00000086443	atp2a3	ATPase, Ca++ transporting, ubiquitous [Source:ZFIN;Acc:ZDB-GENE-060531-103]
chr5	32186073	32186428	Nanog_Eomesa_HIGH_peak_357	355	11915.5	ENSDARG00000029406	ENSDART00000040328	h2afx	H2A histone family, member X [Source:ZFIN;Acc:ZDB-GENE-040426-987]
chr5	16768195	16768271	Nanog_Eomesa_HIGH_peak_358	76
chr5	29179414	29179649	Nanog_Eomesa_HIGH_peak_359	235	9505.5	ENSDARG00000035521	ENSDART00000051491	sfrp1a	secreted frizzled-related protein 1a [Source:ZFIN;Acc:ZDB-GENE-040310-5]
chr5	38108591	38109171	Nanog_Eomesa_HIGH_peak_360	580	3245	ENSDARG00000094666	ENSDART00000142303	si:ch73-223d24.4	si:ch73-223d24.4 [Source:ZFIN;Acc:ZDB-GENE-081104-261]
chr5	51139885	51140415	Nanog_Eomesa_HIGH_peak_361	530
chr5	34259214	34259633	Nanog_Eomesa_HIGH_peak_362	419	3877.5	ENSDARG00000090214	ENSDART00000123439	5S_rRNA	5S ribosomal RNA [Source:RFAM;Acc:RF00001]
chr5	64711857	64712212	Nanog_Eomesa_HIGH_peak_363	355	-2838.5	ENSDARG00000078004	ENSDART00000097364	drl	draculin [Source:ZFIN;Acc:ZDB-GENE-991213-3]
chr5	32972165	32972257	Nanog_Eomesa_HIGH_peak_364	92	-16331	ENSDARG00000035452	ENSDART00000028237	camkk1	calcium/calmodulin-dependent protein kinase kinase 1, alpha [Source:ZFIN;Acc:ZDB-GENE-050327-62]
chr5	55158458	55158558	Nanog_Eomesa_HIGH_peak_365	100	-4598	ENSDARG00000051921	ENSDART00000150087	slc30a5	solute carrier family 30 (zinc transporter), member 5 [Source:ZFIN;Acc:ZDB-GENE-040718-6]
chr5	25871512	25871919	Nanog_Eomesa_HIGH_peak_366	407	1603.5	ENSDARG00000010770	ENSDART00000013309	sox19a	SRY-box containing gene 19a [Source:ZFIN;Acc:ZDB-GENE-980526-102]
chr5	23840506	23840966	Nanog_Eomesa_HIGH_peak_367	460	-10162	ENSDARG00000034138	ENSDART00000045574	shisa2	shisa homolog 2 (Xenopus laevis) [Source:ZFIN;Acc:ZDB-GENE-030925-31]
chr5	45808571	45808974	Nanog_Eomesa_HIGH_peak_368	403	-38335.5	ENSDARG00000075126	ENSDART00000143789		si:ch73-337l15.1 [Source:ZFIN;Acc:ZDB-GENE-081104-281]
chr5	19705939	19706177	Nanog_Eomesa_HIGH_peak_369	238	4874	ENSDARG00000018508	ENSDART00000129878	zdhhc8b	zinc finger, DHHC-type containing 8b [Source:ZFIN;Acc:ZDB-GENE-030407-3]
chr5	3390192	3390442	Nanog_Eomesa_HIGH_peak_370	250
chr5	68958319	68958461	Nanog_Eomesa_HIGH_peak_371	142	1559	ENSDARG00000020344	ENSDART00000019648	slc2a8	solute carrier family 2 (facilitated glucose transporter), member 8 [Source:ZFIN;Acc:ZDB-GENE-030829-25]
chr5	18923660	18923890	Nanog_Eomesa_HIGH_peak_372	230	21632	ENSDARG00000088481	ENSDART00000127587	5S_rRNA	5S ribosomal RNA [Source:RFAM;Acc:RF00001]
chr5	3237471	3237509	Nanog_Eomesa_HIGH_peak_373	38	80681	ENSDARG00000082167	ENSDART00000118394	dre-mir-142a	dre-mir-142a [Source:miRBase;Acc:MI0002005]
chr5	64697339	64697342	Nanog_Eomesa_HIGH_peak_374	3	-36.5	ENSDARG00000035151	ENSDART00000050913	si:dkey-261j4.3	si:dkey-261j4.3 [Source:ZFIN;Acc:ZDB-GENE-060531-124]
chr5	57928287	57928427	Nanog_Eomesa_HIGH_peak_375	140	5348	ENSDARG00000018025	ENSDART00000024207	tbx2a	T-box gene 2a [Source:ZFIN;Acc:ZDB-GENE-990917-4]
chr5	36155430	36155598	Nanog_Eomesa_HIGH_peak_376	168	-12229	ENSDARG00000009336	ENSDART00000139317	aif1l	allograft inflammatory factor 1-like [Source:ZFIN;Acc:ZDB-GENE-030131-9646]
chr5	16345282	16345635	Nanog_Eomesa_HIGH_peak_377	353	-608.5	ENSDARG00000083583	ENSDART00000117090	5S_rRNA	5S ribosomal RNA [Source:RFAM;Acc:RF00001]
chr5	66265007	66265360	Nanog_Eomesa_HIGH_peak_378	353	-1149.5	ENSDARG00000090307	ENSDART00000124351	BX927212.2	Uncharacterized protein [Source:UniProtKB/TrEMBL;Acc:E7F0S1]
chr5	51570665	51570865	Nanog_Eomesa_HIGH_peak_379	200	43261	ENSDARG00000052695	ENSDART00000051263	nr2f1a	nuclear receptor subfamily 2, group F, member 1a [Source:ZFIN;Acc:ZDB-GENE-980526-115]
chr5	57112167	57112437	Nanog_Eomesa_HIGH_peak_380	270	31652	ENSDARG00000085113	ENSDART00000120513	5S_rRNA	5S ribosomal RNA [Source:RFAM;Acc:RF00001]
chr5	61366745	61366810	Nanog_Eomesa_HIGH_peak_381	65	-79624.5	ENSDARG00000086545	ENSDART00000124254	5S_rRNA	5S ribosomal RNA [Source:RFAM;Acc:RF00001]
chr5	29178979	29179221	Nanog_Eomesa_HIGH_peak_382	242	9074	ENSDARG00000035521	ENSDART00000051491	sfrp1a	secreted frizzled-related protein 1a [Source:ZFIN;Acc:ZDB-GENE-040310-5]
chr5	25997854	25998154	Nanog_Eomesa_HIGH_peak_383	300	-4615	ENSDARG00000035563	ENSDART00000051553	znf703	zinc finger protein 703 [Source:ZFIN;Acc:ZDB-GENE-010717-1]
chr5	47426451	47426752	Nanog_Eomesa_HIGH_peak_384	301	57615.5	ENSDARG00000013730	ENSDART00000143520	slc4a4a	solute carrier family 4, member 4a [Source:ZFIN;Acc:ZDB-GENE-060526-274]
chr5	62358807	62359107	Nanog_Eomesa_HIGH_peak_385	300	-15221	ENSDARG00000086788	ENSDART00000117986	5S_rRNA	5S ribosomal RNA [Source:RFAM;Acc:RF00001]
chr5	17731059	17731145	Nanog_Eomesa_HIGH_peak_386	86	8411	ENSDARG00000035622	ENSDART00000139390	xbp1	X-box binding protein 1 [Source:ZFIN;Acc:ZDB-GENE-011210-2]
chr5	17692579	17692782	Nanog_Eomesa_HIGH_peak_387	203	-2946.5	ENSDARG00000092405	ENSDART00000136248	si:dkey-119p2.1	si:dkey-119p2.1 [Source:ZFIN;Acc:ZDB-GENE-070424-200]
chr5	23846746	23847140	Nanog_Eomesa_HIGH_peak_388	394	-3955	ENSDARG00000034138	ENSDART00000045574	shisa2	shisa homolog 2 (Xenopus laevis) [Source:ZFIN;Acc:ZDB-GENE-030925-31]
chr5	69692094	69692140	Nanog_Eomesa_HIGH_peak_389	46	-6074	ENSDARG00000079248	ENSDART00000109566	MN1 (1 of 2)	meningioma (disrupted in balanced translocation) 1 [Source:HGNC Symbol;Acc:7180]
chr5	46612870	46613066	Nanog_Eomesa_HIGH_peak_390	196	-6211	ENSDARG00000035290	ENSDART00000051146	dmrt3a	doublesex and mab-3 related transcription factor 3a [Source:ZFIN;Acc:ZDB-GENE-021220-3]
chr5	27864587	27864727	Nanog_Eomesa_HIGH_peak_391	140	7463	ENSDARG00000003091	ENSDART00000098514	oclnb	occludin b [Source:ZFIN;Acc:ZDB-GENE-041212-43]
chr5	50703609	50703915	Nanog_Eomesa_HIGH_peak_392	306	-72463	ENSDARG00000052690	ENSDART00000134886	ARRDC3	arrestin domain containing 3 [Source:HGNC Symbol;Acc:29263]
chr5	67126596	67126807	Nanog_Eomesa_HIGH_peak_393	211	1452.5	ENSDARG00000035132	ENSDART00000138950	si:ch211-196f15.2	regulator of G-protein signaling 3 [Source:HGNC Symbol;Acc:9999]
chr5	23850669	23850936	Nanog_Eomesa_HIGH_peak_394	267	-95.5	ENSDARG00000034138	ENSDART00000045574	shisa2	shisa homolog 2 (Xenopus laevis) [Source:ZFIN;Acc:ZDB-GENE-030925-31]
chr5	14288122	14288471	Nanog_Eomesa_HIGH_peak_395	349	-665.5	ENSDARG00000035630	ENSDART00000051664	ypel1	yippee-like 1 (Drosophila) [Source:ZFIN;Acc:ZDB-GENE-040808-41]
chr5	23004339	23004406	Nanog_Eomesa_HIGH_peak_396	67	9909.5	ENSDARG00000061769	ENSDART00000088492	bmp10	bone morphogenetic protein 10 [Source:ZFIN;Acc:ZDB-GENE-060526-211]
chr5	64697409	64697642	Nanog_Eomesa_HIGH_peak_397	233	148.5	ENSDARG00000035151	ENSDART00000050913	si:dkey-261j4.3	si:dkey-261j4.3 [Source:ZFIN;Acc:ZDB-GENE-060531-124]
chr5	48027248	48027519	Nanog_Eomesa_HIGH_peak_398	271	-65309.5	ENSDARG00000078680	ENSDART00000144973	vcana	versican a [Source:ZFIN;Acc:ZDB-GENE-011023-1]
chr5	71710035	71710265	Nanog_Eomesa_HIGH_peak_399	230	-1770	ENSDARG00000017917	ENSDART00000146654	her7	hairy and enhancer of split related-7 [Source:ZFIN;Acc:ZDB-GENE-000427-6]
chr5	25874914	25875301	Nanog_Eomesa_HIGH_peak_400	387	4995.5	ENSDARG00000010770	ENSDART00000013309	sox19a	SRY-box containing gene 19a [Source:ZFIN;Acc:ZDB-GENE-980526-102]
chr5	18715216	18715371	Nanog_Eomesa_HIGH_peak_401	155	-26946.5	ENSDARG00000083199	ENSDART00000116701	5S_rRNA	5S ribosomal RNA [Source:RFAM;Acc:RF00001]
chr5	3237613	3237681	Nanog_Eomesa_HIGH_peak_402	68	80838	ENSDARG00000082167	ENSDART00000118394	dre-mir-142a	dre-mir-142a [Source:miRBase;Acc:MI0002005]
chr5	20511910	20512404	Nanog_Eomesa_HIGH_peak_403	494
chr5	38112121	38112731	Nanog_Eomesa_HIGH_peak_404	610	-1342	ENSDARG00000004256	ENSDART00000013590	wnt11	wingless-type MMTV integration site family, member 11 [Source:ZFIN;Acc:ZDB-GENE-990603-12]
chr5	29167078	29167261	Nanog_Eomesa_HIGH_peak_405	183	-2856.5	ENSDARG00000035521	ENSDART00000051491	sfrp1a	secreted frizzled-related protein 1a [Source:ZFIN;Acc:ZDB-GENE-040310-5]
chr5	64682392	64682582	Nanog_Eomesa_HIGH_peak_406	190	10420	ENSDARG00000095635	ENSDART00000133426	si:dkey-261j4.5	si:dkey-261j4.5 [Source:ZFIN;Acc:ZDB-GENE-060531-126]
chr5	71785073	71785245	Nanog_Eomesa_HIGH_peak_407	172	2320	ENSDARG00000014309	ENSDART00000003620	spaw	southpaw [Source:ZFIN;Acc:ZDB-GENE-030219-1]
chr5	41335984	41336444	Nanog_Eomesa_HIGH_peak_408	460	32035	ENSDARG00000054741	ENSDART00000076929	prkg2	protein kinase, cGMP-dependent, type II [Source:ZFIN;Acc:ZDB-GENE-060531-80]
chr5	1478733	1478944	Nanog_Eomesa_HIGH_peak_409	211	-7506.5	ENSDARG00000088765	ENSDART00000123828	5S_rRNA	5S ribosomal RNA [Source:RFAM;Acc:RF00001]
chr5	42681218	42681602	Nanog_Eomesa_HIGH_peak_410	384	13138	ENSDARG00000059801	ENSDART00000125512	PDZD2	PDZ domain containing 2 [Source:HGNC Symbol;Acc:18486]
chr5	20549750	20549880	Nanog_Eomesa_HIGH_peak_411	130
chr5	41819738	41820068	Nanog_Eomesa_HIGH_peak_412	330	-15674	ENSDARG00000093687	ENSDART00000131323	si:dkey-193c22.1	si:dkey-193c22.1 [Source:ZFIN;Acc:ZDB-GENE-030131-7957]
chr5	58993085	58993244	Nanog_Eomesa_HIGH_peak_413	159	2226.5	ENSDARG00000052447	ENSDART00000148665	cryabb	crystallin, alpha B, b [Source:ZFIN;Acc:ZDB-GENE-040718-419]
chr5	26540552	26540796	Nanog_Eomesa_HIGH_peak_414	244	2526	ENSDARG00000078803	ENSDART00000144635	gas2l1	growth arrest-specific 2 like 1 [Source:ZFIN;Acc:ZDB-GENE-070705-38]
chr5	54263948	54264031	Nanog_Eomesa_HIGH_peak_415	83	1361.5	ENSDARG00000086478	ENSDART00000140777	si:dkeyp-87d1.1	si:dkeyp-87d1.1 [Source:ZFIN;Acc:ZDB-GENE-041014-75]
chr5	56977375	56977585	Nanog_Eomesa_HIGH_peak_416	210	-466	ENSDARG00000011487	ENSDART00000013229	gnaq	guanine nucleotide binding protein (G protein), q polypeptide [Source:ZFIN;Acc:ZDB-GENE-081104-25]
chr5	34002940	34003347	Nanog_Eomesa_HIGH_peak_417	407	2156.5	ENSDARG00000067984	ENSDART00000098045	gas1b	growth arrest-specific 1b [Source:ZFIN;Acc:ZDB-GENE-050302-79]
chr5	17732209	17732469	Nanog_Eomesa_HIGH_peak_418	260	9648	ENSDARG00000035622	ENSDART00000139390	xbp1	X-box binding protein 1 [Source:ZFIN;Acc:ZDB-GENE-011210-2]
chr5	53529640	53529820	Nanog_Eomesa_HIGH_peak_419	180	56993	ENSDARG00000058379	ENSDART00000134606	otpb	orthopedia homolog b [Source:ZFIN;Acc:ZDB-GENE-990708-7]
chr5	21880687	21880897	Nanog_Eomesa_HIGH_peak_420	210	-5932	ENSDARG00000056855	ENSDART00000079424	GATC	glutamyl-tRNA(Gln) amidotransferase, subunit C homolog (bacterial) [Source:HGNC Symbol;Acc:25068]
chr5	66077695	66077784	Nanog_Eomesa_HIGH_peak_421	89	28168.5	ENSDARG00000091413	ENSDART00000123243	TIMM22	translocase of inner mitochondrial membrane 22 homolog (yeast) [Source:HGNC Symbol;Acc:17317]
chr5	34268966	34269213	Nanog_Eomesa_HIGH_peak_422	247	13543.5	ENSDARG00000090214	ENSDART00000123439	5S_rRNA	5S ribosomal RNA [Source:RFAM;Acc:RF00001]
chr5	53052786	53052971	Nanog_Eomesa_HIGH_peak_423	185	-73019.5	ENSDARG00000086810	ENSDART00000130210	MSH3 (2 of 2)	mutS homolog 3 (E. coli) [Source:HGNC Symbol;Acc:7326]
chr5	64556274	64556622	Nanog_Eomesa_HIGH_peak_424	348	-14589	ENSDARG00000016904	ENSDART00000023676	bckdk	branched chain alpha-ketoacid dehydrogenase kinase [Source:ZFIN;Acc:ZDB-GENE-021204-1]
chr5	38213323	38213560	Nanog_Eomesa_HIGH_peak_425	237	2074.5	ENSDARG00000020178	ENSDART00000097684	nova1	neuro-oncological ventral antigen 1 [Source:ZFIN;Acc:ZDB-GENE-060526-113]
chr5	46860604	46860802	Nanog_Eomesa_HIGH_peak_426	198	40789	ENSDARG00000083856	ENSDART00000119256	5S_rRNA	5S ribosomal RNA [Source:RFAM;Acc:RF00001]
chr5	41344028	41344534	Nanog_Eomesa_HIGH_peak_427	506	40102	ENSDARG00000054741	ENSDART00000076929	prkg2	protein kinase, cGMP-dependent, type II [Source:ZFIN;Acc:ZDB-GENE-060531-80]
chr5	36658588	36658798	Nanog_Eomesa_HIGH_peak_428	210	43032	ENSDARG00000029179	ENSDART00000043341	foxd1	forkhead box D1 [Source:ZFIN;Acc:ZDB-GENE-040426-2094]
chr5	25051714	25051844	Nanog_Eomesa_HIGH_peak_429	130	12006	ENSDARG00000090066	ENSDART00000125687	CT025748.1
chr5	59356754	59357274	Nanog_Eomesa_HIGH_peak_430	520	83292	ENSDARG00000035171	ENSDART00000050949	btg4	B-cell translocation gene 4 [Source:ZFIN;Acc:ZDB-GENE-031008-1]
chr5	70367847	70368196	Nanog_Eomesa_HIGH_peak_431	349	-115.5	ENSDARG00000042526	ENSDART00000062357	og9x	OG9 homeobox gene [Source:ZFIN;Acc:ZDB-GENE-021206-4]
chr5	29169459	29169649	Nanog_Eomesa_HIGH_peak_432	190	-472	ENSDARG00000035521	ENSDART00000051491	sfrp1a	secreted frizzled-related protein 1a [Source:ZFIN;Acc:ZDB-GENE-040310-5]
chr5	26540801	26540964	Nanog_Eomesa_HIGH_peak_433	163	2734.5	ENSDARG00000078803	ENSDART00000144635	gas2l1	growth arrest-specific 2 like 1 [Source:ZFIN;Acc:ZDB-GENE-070705-38]
chr5	70838395	70838725	Nanog_Eomesa_HIGH_peak_434	330	31507	ENSDARG00000040346	ENSDART00000133074	ephb4a	eph receptor B4a [Source:ZFIN;Acc:ZDB-GENE-990415-62]
chr5	38291622	38291740	Nanog_Eomesa_HIGH_peak_435	118	-2470	ENSDARG00000004232	ENSDART00000139585	dlb	deltaB [Source:ZFIN;Acc:ZDB-GENE-980526-114]
chr5	3238121	3238181	Nanog_Eomesa_HIGH_peak_436	60	81342	ENSDARG00000082167	ENSDART00000118394	dre-mir-142a	dre-mir-142a [Source:miRBase;Acc:MI0002005]
chr5	21748465	21748647	Nanog_Eomesa_HIGH_peak_437	182	1691	ENSDARG00000095754	ENSDART00000148146	si:dkey-234h16.7	si:dkey-234h16.7 [Source:ZFIN;Acc:ZDB-GENE-060601-3]
chr5	47154872	47155272	Nanog_Eomesa_HIGH_peak_438	400
chr5	32010878	32011178	Nanog_Eomesa_HIGH_peak_439	300	-8582	ENSDARG00000061101	ENSDART00000148039	snx19a	sorting nexin 19a [Source:ZFIN;Acc:ZDB-GENE-060526-204]
chr5	30887982	30888211	Nanog_Eomesa_HIGH_peak_440	229	20070.5	ENSDARG00000092567	ENSDART00000145848	si:dkey-61l1.4	si:dkey-61l1.4 [Source:ZFIN;Acc:ZDB-GENE-070705-483]
chr5	45117465	45117594	Nanog_Eomesa_HIGH_peak_441	129	17975.5	ENSDARG00000085471	ENSDART00000120871	5S_rRNA	5S ribosomal RNA [Source:RFAM;Acc:RF00001]
chr5	21867150	21867487	Nanog_Eomesa_HIGH_peak_442	337	-19405.5	ENSDARG00000056855	ENSDART00000079424	GATC	glutamyl-tRNA(Gln) amidotransferase, subunit C homolog (bacterial) [Source:HGNC Symbol;Acc:25068]
chr5	27415315	27415477	Nanog_Eomesa_HIGH_peak_443	162	33862	ENSDARG00000035571	ENSDART00000051567	FAM108B1	family with sequence similarity 108, member B1 [Source:HGNC Symbol;Acc:24278]
chr5	1466127	1466307	Nanog_Eomesa_HIGH_peak_444	180	-20128	ENSDARG00000088765	ENSDART00000123828	5S_rRNA	5S ribosomal RNA [Source:RFAM;Acc:RF00001]
chr5	41909523	41909648	Nanog_Eomesa_HIGH_peak_445	125	-7843.5	ENSDARG00000067713	ENSDART00000097525	snx18a	sorting nexin 18a [Source:ZFIN;Acc:ZDB-GENE-070705-339]
chr5	16345715	16345916	Nanog_Eomesa_HIGH_peak_446	201	-251.5	ENSDARG00000083583	ENSDART00000117090	5S_rRNA	5S ribosomal RNA [Source:RFAM;Acc:RF00001]
chr5	64538358	64538752	Nanog_Eomesa_HIGH_peak_447	394	-78	ENSDARG00000035147	ENSDART00000050906	lrwd1	leucine-rich repeats and WD repeat domain containing 1 [Source:ZFIN;Acc:ZDB-GENE-030131-5335]
chr5	46418850	46419056	Nanog_Eomesa_HIGH_peak_448	206	-6004	ENSDARG00000007836	ENSDART00000012361	ctsl1a	cathepsin L, 1 a [Source:ZFIN;Acc:ZDB-GENE-030131-106]
chr5	6527265	6527569	Nanog_Eomesa_HIGH_peak_449	304	14967	ENSDARG00000041299	ENSDART00000060532	zgc:110796	zgc:110796 [Source:ZFIN;Acc:ZDB-GENE-050306-36]
chr5	71711259	71711562	Nanog_Eomesa_HIGH_peak_450	303	-509.5	ENSDARG00000017917	ENSDART00000146654	her7	hairy and enhancer of split related-7 [Source:ZFIN;Acc:ZDB-GENE-000427-6]
chr5	19811609	19811780	Nanog_Eomesa_HIGH_peak_451	171	-19857.5	ENSDARG00000093201	ENSDART00000141978	si:dkey-112e17.1	si:dkey-112e17.1 [Source:ZFIN;Acc:ZDB-GENE-060526-193]
chr6	30911731	30911907	Nanog_Eomesa_HIGH_peak_452	176	-4914	ENSDARG00000070961	ENSDART00000104616	lepr	leptin receptor [Source:ZFIN;Acc:ZDB-GENE-080104-1]
chr6	36403590	36403733	Nanog_Eomesa_HIGH_peak_453	143	72342.5	ENSDARG00000006514	ENSDART00000135413	her6	hairy-related 6 [Source:ZFIN;Acc:ZDB-GENE-980526-144]
chr6	31856537	31856574	Nanog_Eomesa_HIGH_peak_454	37	70555.5	ENSDARG00000021032	ENSDART00000017695	foxd3	forkhead box D3 [Source:ZFIN;Acc:ZDB-GENE-980526-143]
chr6	31678831	31679126	Nanog_Eomesa_HIGH_peak_455	295	-1131.5	ENSDARG00000015176	ENSDART00000132280	ror1	receptor tyrosine kinase-like orphan receptor 1 [Source:ZFIN;Acc:ZDB-GENE-030131-6104]
chr6	27657041	27657089	Nanog_Eomesa_HIGH_peak_456	48	25773	ENSDARG00000056862	ENSDART00000145533	cep63	centrosomal protein 63 [Source:ZFIN;Acc:ZDB-GENE-040426-1154]
chr6	4797207	4797467	Nanog_Eomesa_HIGH_peak_457	260	28260	ENSDARG00000063264	ENSDART00000092290	PCDH9	protocadherin 9 [Source:HGNC Symbol;Acc:8661]
chr6	18107489	18107589	Nanog_Eomesa_HIGH_peak_458	100
chr6	58823315	58823535	Nanog_Eomesa_HIGH_peak_459	220	4895	ENSDARG00000059836	ENSDART00000083628	DDIT3	DNA-damage-inducible transcript 3 [Source:ZFIN;Acc:ZDB-GENE-070410-90]
chr6	38645077	38645187	Nanog_Eomesa_HIGH_peak_460	110	-59150	ENSDARG00000055737	ENSDART00000129655	ube3a	ubiquitin protein ligase E3A [Source:ZFIN;Acc:ZDB-GENE-041114-190]
chr6	8731849	8731957	Nanog_Eomesa_HIGH_peak_461	108	-1877	ENSDARG00000084447	ENSDART00000119847	5S_rRNA	5S ribosomal RNA [Source:RFAM;Acc:RF00001]
chr6	21277841	21278241	Nanog_Eomesa_HIGH_peak_462	400	-89626	ENSDARG00000092129	ENSDART00000147338	si:dkey-238n5.3	si:dkey-238n5.3 [Source:ZFIN;Acc:ZDB-GENE-070424-228]
chr6	49034113	49034663	Nanog_Eomesa_HIGH_peak_463	550	-9291	ENSDARG00000020893	ENSDART00000146645	slc25a22	solute carrier family 25 (mitochondrial carrier: glutamate), member 22 [Source:ZFIN;Acc:ZDB-GENE-040426-2745]
chr6	1476275	1476385	Nanog_Eomesa_HIGH_peak_464	110	15544	ENSDARG00000079944	ENSDART00000025989	ACVR2A (2 of 2)	activin A receptor, type IIA [Source:HGNC Symbol;Acc:173]
chr6	42068484	42068574	Nanog_Eomesa_HIGH_peak_465	90	25508	ENSDARG00000004150	ENSDART00000085472	GRM2 (1 of 2)	glutamate receptor, metabotropic 2 [Source:HGNC Symbol;Acc:4594]
chr6	8821139	8821272	Nanog_Eomesa_HIGH_peak_466	133	87425.5	ENSDARG00000084447	ENSDART00000119847	5S_rRNA	5S ribosomal RNA [Source:RFAM;Acc:RF00001]
chr6	53309061	53309481	Nanog_Eomesa_HIGH_peak_467	420	729	ENSDARG00000023880	ENSDART00000030200	ABHD14B	abhydrolase domain containing 14B [Source:HGNC Symbol;Acc:28235]
chr6	33957893	33958218	Nanog_Eomesa_HIGH_peak_468	325	-49978.5	ENSDARG00000076351	ENSDART00000111642		family with sequence similarity 5, member C [Source:HGNC Symbol;Acc:22393]
chr6	31813447	31813728	Nanog_Eomesa_HIGH_peak_469	281	27587.5	ENSDARG00000021032	ENSDART00000017695	foxd3	forkhead box D3 [Source:ZFIN;Acc:ZDB-GENE-980526-143]
chr6	1141592	1141884	Nanog_Eomesa_HIGH_peak_470	292	-19820	ENSDARG00000088702	ENSDART00000123283	CABZ01076111.1	Uncharacterized protein [Source:UniProtKB/TrEMBL;Acc:F1RAS2]
chr6	31701550	31701747	Nanog_Eomesa_HIGH_peak_471	197	-15746.5	ENSDARG00000013561	ENSDART00000006417	pgm1	phosphoglucomutase 1 [Source:ZFIN;Acc:ZDB-GENE-040426-1245]
chr6	9665176	9665576	Nanog_Eomesa_HIGH_peak_472	400	-1282	ENSDARG00000017400	ENSDART00000011724	klfd	Kruppel-like factor d [Source:ZFIN;Acc:ZDB-GENE-980526-55]
chr6	15968868	15968875	Nanog_Eomesa_HIGH_peak_473	7	19880.5	ENSDARG00000002933	ENSDART00000015333	gbx2	gastrulation brain homeo box 2 [Source:ZFIN;Acc:ZDB-GENE-020509-2]
chr6	31966704	31967199	Nanog_Eomesa_HIGH_peak_474	495	-40092.5	ENSDARG00000044373	ENSDART00000148159	atg4c	autophagy-related 4C (yeast) [Source:ZFIN;Acc:ZDB-GENE-040625-84]
chr6	38645000	38645241	Nanog_Eomesa_HIGH_peak_475	241	-59161.5	ENSDARG00000055737	ENSDART00000129655	ube3a	ubiquitin protein ligase E3A [Source:ZFIN;Acc:ZDB-GENE-041114-190]
chr6	32749402	32749682	Nanog_Eomesa_HIGH_peak_476	280	-25463	ENSDARG00000052025	ENSDART00000130973	pomgnt1	protein O-linked mannose beta1,2-N-acetylglucosaminyltransferase [Source:ZFIN;Acc:ZDB-GENE-070112-991]
chr6	31786207	31786313	Nanog_Eomesa_HIGH_peak_477	106	260	ENSDARG00000021032	ENSDART00000017695	foxd3	forkhead box D3 [Source:ZFIN;Acc:ZDB-GENE-980526-143]
chr6	37541352	37541767	Nanog_Eomesa_HIGH_peak_478	415	-22271.5	ENSDARG00000083941	ENSDART00000119341	5S_rRNA	5S ribosomal RNA [Source:RFAM;Acc:RF00001]
chr6	8735879	8736049	Nanog_Eomesa_HIGH_peak_479	170	2184	ENSDARG00000084447	ENSDART00000119847	5S_rRNA	5S ribosomal RNA [Source:RFAM;Acc:RF00001]
chr6	40215807	40215947	Nanog_Eomesa_HIGH_peak_480	140	41044	ENSDARG00000021720	ENSDART00000033844	COL7A1	collagen, type VII, alpha 1 [Source:HGNC Symbol;Acc:2214]
chr6	38777476	38777833	Nanog_Eomesa_HIGH_peak_481	357	1093.5	ENSDARG00000057497	ENSDART00000053187	stk35l	serine/threonine kinase 35, like [Source:ZFIN;Acc:ZDB-GENE-041212-52]
chr6	33236624	33236852	Nanog_Eomesa_HIGH_peak_482	228	-1753	ENSDARG00000034409	ENSDART00000147625	pik3r3	phosphoinositide-3-kinase, regulatory subunit, polypeptide 3 (p55, gamma) [Source:ZFIN;Acc:ZDB-GENE-040426-743]
chr6	52927254	52927699	Nanog_Eomesa_HIGH_peak_483	445	27111.5	ENSDARG00000061222	ENSDART00000087080	UBA7	ubiquitin-like modifier activating enzyme 7 [Source:HGNC Symbol;Acc:12471]
chr6	30218251	30218433	Nanog_Eomesa_HIGH_peak_484	182	34845	ENSDARG00000061654	ENSDART00000088142	WWC3	WWC family member 3 [Source:HGNC Symbol;Acc:29237]
chr6	56051173	56051401	Nanog_Eomesa_HIGH_peak_485	228	2909	ENSDARG00000040607	ENSDART00000059438	C6H20orf43	chromosome 20 open reading frame 43 [Source:HGNC Symbol;Acc:15890]
chr6	43969508	43969729	Nanog_Eomesa_HIGH_peak_486	221	-5920.5	ENSDARG00000053459	ENSDART00000075497	rybpb	RING1 and YY1 binding protein b [Source:ZFIN;Acc:ZDB-GENE-061103-96]
chr6	979914	979963	Nanog_Eomesa_HIGH_peak_487	49	22956.5	ENSDARG00000078416	ENSDART00000090019	zeb2b	zinc finger E-box binding homeobox 2b [Source:ZFIN;Acc:ZDB-GENE-080717-1]
chr6	20910329	20910489	Nanog_Eomesa_HIGH_peak_488	160	36336	ENSDARG00000052254	ENSDART00000074082	ZNF644 (1 of 2)	zinc finger protein 644 [Source:HGNC Symbol;Acc:29222]
chr6	9374849	9375449	Nanog_Eomesa_HIGH_peak_489	600	-21517	ENSDARG00000078605	ENSDART00000111218	PTGER1 (2 of 2)	prostaglandin E receptor 1 (subtype EP1), 42kDa [Source:HGNC Symbol;Acc:9593]
chr6	246517	246583	Nanog_Eomesa_HIGH_peak_490	66	-25298	ENSDARG00000052182	ENSDART00000073985	rbfox2	RNA binding protein, fox-1 homolog (C. elegans) 2 [Source:ZFIN;Acc:ZDB-GENE-040426-2464]
chr6	39925915	39926367	Nanog_Eomesa_HIGH_peak_491	452	-34146	ENSDARG00000029075	ENSDART00000103230	pfkfb4l	6-phosphofructo-2-kinase/fructose-2,6-biphosphatase 4, like [Source:ZFIN;Acc:ZDB-GENE-031031-4]
chr6	12240509	12240809	Nanog_Eomesa_HIGH_peak_492	300	14844	ENSDARG00000090872	ENSDART00000121822	C6H7orf57	chromosome 7 open reading frame 57 [Source:HGNC Symbol;Acc:22247]
chr6	31491681	31491937	Nanog_Eomesa_HIGH_peak_493	256	-6706	ENSDARG00000095914	ENSDART00000149369	si:dkey-209n16.2	si:dkey-209n16.2 [Source:ZFIN;Acc:ZDB-GENE-110408-44]
chr6	977563	977813	Nanog_Eomesa_HIGH_peak_494	250	20706	ENSDARG00000078416	ENSDART00000090019	zeb2b	zinc finger E-box binding homeobox 2b [Source:ZFIN;Acc:ZDB-GENE-080717-1]
chr6	38777375	38777388	Nanog_Eomesa_HIGH_peak_495	13	820.5	ENSDARG00000057497	ENSDART00000053187	stk35l	serine/threonine kinase 35, like [Source:ZFIN;Acc:ZDB-GENE-041212-52]
chr6	8146028	8146398	Nanog_Eomesa_HIGH_peak_496	370	1410	ENSDARG00000092660	ENSDART00000081309	cyp27c1	cytochrome P450, family 27, subfamily C, polypeptide 1 [Source:ZFIN;Acc:ZDB-GENE-080204-68]
chr6	27654090	27654349	Nanog_Eomesa_HIGH_peak_497	259	22927.5	ENSDARG00000056862	ENSDART00000145533	cep63	centrosomal protein 63 [Source:ZFIN;Acc:ZDB-GENE-040426-1154]
chr6	57884392	57884510	Nanog_Eomesa_HIGH_peak_498	118	3991	ENSDARG00000086946	ENSDART00000129199	CABZ01112850.1	Uncharacterized protein [Source:UniProtKB/TrEMBL;Acc:E7FBI3]
chr6	52661987	52662281	Nanog_Eomesa_HIGH_peak_499	294	-14433	ENSDARG00000024669	ENSDART00000033949	C6H20orf111	chromosome 20 open reading frame 111 [Source:HGNC Symbol;Acc:16105]
chr6	7999498	7999988	Nanog_Eomesa_HIGH_peak_500	490	-19262	ENSDARG00000027589	ENSDART00000039280	fzd7b	frizzled homolog 7b [Source:ZFIN;Acc:ZDB-GENE-990415-229]
chr6	42707958	42707963	Nanog_Eomesa_HIGH_peak_501	5	-43718.5	ENSDARG00000011163	ENSDART00000129191	sema3fa	semaphorin 3fa [Source:ZFIN;Acc:ZDB-GENE-050513-1]
chr6	33703945	33704053	Nanog_Eomesa_HIGH_peak_502	108	11170	ENSDARG00000004105	ENSDART00000150155	tie1	endothelium-specific receptor tyrosine kinase 1 [Source:ZFIN;Acc:ZDB-GENE-990415-55]
chr6	1740696	1741136	Nanog_Eomesa_HIGH_peak_503	440	15234	ENSDARG00000088703	ENSDART00000124124	TGIF2	TGFB-induced factor homeobox 2 [Source:HGNC Symbol;Acc:15764]
chr6	47489020	47489310	Nanog_Eomesa_HIGH_peak_504	290	42326	ENSDARG00000086724	ENSDART00000128700	CABZ01020207.1	CD46 molecule, complement regulatory protein [Source:HGNC Symbol;Acc:6953]
chr6	34033770	34034100	Nanog_Eomesa_HIGH_peak_505	330	25901	ENSDARG00000076351	ENSDART00000111642		family with sequence similarity 5, member C [Source:HGNC Symbol;Acc:22393]
chr6	10713371	10713461	Nanog_Eomesa_HIGH_peak_506	90	10589	ENSDARG00000071084	ENSDART00000104884	WIPF1	WAS/WASL interacting protein family, member 1 [Source:ZFIN;Acc:ZDB-GENE-110815-1]
chr6	7996061	7996223	Nanog_Eomesa_HIGH_peak_507	162	-22863	ENSDARG00000027589	ENSDART00000039280	fzd7b	frizzled homolog 7b [Source:ZFIN;Acc:ZDB-GENE-990415-229]
chr6	30625417	30625597	Nanog_Eomesa_HIGH_peak_508	180
chr6	13263066	13263190	Nanog_Eomesa_HIGH_peak_509	124	20020	ENSDARG00000024006	ENSDART00000038505	rprmb	reprimo, TP53 dependent G2 arrest mediator candidate b [Source:ZFIN;Acc:ZDB-GENE-040426-1779]
chr6	18107614	18108003	Nanog_Eomesa_HIGH_peak_510	389
chr6	36398015	36398275	Nanog_Eomesa_HIGH_peak_511	260	66826	ENSDARG00000006514	ENSDART00000135413	her6	hairy-related 6 [Source:ZFIN;Acc:ZDB-GENE-980526-144]
chr6	27693959	27694329	Nanog_Eomesa_HIGH_peak_512	370	-6089	ENSDARG00000061923	ENSDART00000139367	amotl2a	angiomotin like 2a [Source:ZFIN;Acc:ZDB-GENE-030131-9770]
chr6	50379240	50380009	Nanog_Eomesa_HIGH_peak_513	769	-23478.5	ENSDARG00000077473	ENSDART00000115049	mych	myelocytomatosis oncogene homolog [Source:ZFIN;Acc:ZDB-GENE-030219-51]
chr6	52967954	52968024	Nanog_Eomesa_HIGH_peak_514	70	-17788	ENSDARG00000084443	ENSDART00000119843	5S_rRNA	5S ribosomal RNA [Source:RFAM;Acc:RF00001]
chr6	8145128	8145428	Nanog_Eomesa_HIGH_peak_515	300	475	ENSDARG00000092660	ENSDART00000081309	cyp27c1	cytochrome P450, family 27, subfamily C, polypeptide 1 [Source:ZFIN;Acc:ZDB-GENE-080204-68]
chr6	13750457	13750682	Nanog_Eomesa_HIGH_peak_516	225	-12276.5	ENSDARG00000034685	ENSDART00000128891	tmem198b	transmembrane protein 198b [Source:ZFIN;Acc:ZDB-GENE-050809-123]
chr6	7649726	7649804	Nanog_Eomesa_HIGH_peak_517	78	-1352	ENSDARG00000074533	ENSDART00000129189	SLC25A38 (2 of 2)	solute carrier family 25, member 38b [Source:ZFIN;Acc:ZDB-GENE-110214-1]
chr6	40025290	40025457	Nanog_Eomesa_HIGH_peak_518	167	-4011.5	ENSDARG00000019613	ENSDART00000017402	IP6K2 (2 of 2)	inositol hexakisphosphate kinase 2 [Source:HGNC Symbol;Acc:17313]
chr6	56120489	56120637	Nanog_Eomesa_HIGH_peak_519	148	964	ENSDARG00000040606	ENSDART00000059435	tfap2c	transcription factor AP-2 gamma (activating enhancer binding protein 2 gamma) [Source:ZFIN;Acc:ZDB-GENE-041212-61]
chr6	36403346	36403556	Nanog_Eomesa_HIGH_peak_520	210	72132	ENSDARG00000006514	ENSDART00000135413	her6	hairy-related 6 [Source:ZFIN;Acc:ZDB-GENE-980526-144]
chr6	31425177	31425559	Nanog_Eomesa_HIGH_peak_521	382	-6511	ENSDARG00000061590	ENSDART00000087964	CACHD1	cache domain containing 1 [Source:HGNC Symbol;Acc:29314]
chr6	7168535	7168975	Nanog_Eomesa_HIGH_peak_522	440	1116	ENSDARG00000000943	ENSDART00000083424	dzip1	DAZ interacting protein 1 [Source:ZFIN;Acc:ZDB-GENE-040526-1]
chr6	7995953	7996004	Nanog_Eomesa_HIGH_peak_523	51	-23026.5	ENSDARG00000027589	ENSDART00000039280	fzd7b	frizzled homolog 7b [Source:ZFIN;Acc:ZDB-GENE-990415-229]
chr6	20190043	20190203	Nanog_Eomesa_HIGH_peak_524	160	-19507	ENSDARG00000059752	ENSDART00000127108	dr1	down-regulator of transcription 1 [Source:ZFIN;Acc:ZDB-GENE-061013-797]
chr6	31786356	31786758	Nanog_Eomesa_HIGH_peak_525	402	557	ENSDARG00000021032	ENSDART00000017695	foxd3	forkhead box D3 [Source:ZFIN;Acc:ZDB-GENE-980526-143]
chr6	23512181	23512589	Nanog_Eomesa_HIGH_peak_526	408	-2191	ENSDARG00000078576	ENSDART00000113497	setd5	SET domain containing 5 [Source:ZFIN;Acc:ZDB-GENE-080523-1]
chr6	56113746	56114056	Nanog_Eomesa_HIGH_peak_527	310	-5698	ENSDARG00000040606	ENSDART00000059435	tfap2c	transcription factor AP-2 gamma (activating enhancer binding protein 2 gamma) [Source:ZFIN;Acc:ZDB-GENE-041212-61]
chr6	18055929	18056389	Nanog_Eomesa_HIGH_peak_528	460	57213	ENSDARG00000033733	ENSDART00000027806	ntn1a	netrin 1a [Source:ZFIN;Acc:ZDB-GENE-990415-169]
chr6	43972128	43972168	Nanog_Eomesa_HIGH_peak_529	40	-3391	ENSDARG00000053459	ENSDART00000075497	rybpb	RING1 and YY1 binding protein b [Source:ZFIN;Acc:ZDB-GENE-061103-96]
chr6	5437939	5438235	Nanog_Eomesa_HIGH_peak_530	296
chr6	19213666	19214084	Nanog_Eomesa_HIGH_peak_531	418	1531	ENSDARG00000070311	ENSDART00000103045	rhbdl3	rhomboid, veinlet-like 3 (Drosophila) [Source:ZFIN;Acc:ZDB-GENE-050417-2]
chr6	2676644	2676687	Nanog_Eomesa_HIGH_peak_532	43
chr6	38524650	38524950	Nanog_Eomesa_HIGH_peak_533	300	-3848	ENSDARG00000084375	ENSDART00000119775	5S_rRNA	5S ribosomal RNA [Source:RFAM;Acc:RF00001]
chr6	37237452	37237782	Nanog_Eomesa_HIGH_peak_534	330	-16069	ENSDARG00000044332	ENSDART00000123248	zranb2	zinc finger, RAN-binding domain containing 2 [Source:ZFIN;Acc:ZDB-GENE-040426-2743]
chr6	37473462	37473557	Nanog_Eomesa_HIGH_peak_535	95	-685.5	ENSDARG00000044339	ENSDART00000065117	rp2	retinitis pigmentosa 2 (X-linked recessive) [Source:ZFIN;Acc:ZDB-GENE-040426-2795]
chr6	41626891	41627211	Nanog_Eomesa_HIGH_peak_536	320	13871	ENSDARG00000090291	ENSDART00000122198	5S_rRNA	5S ribosomal RNA [Source:RFAM;Acc:RF00001]
chr6	36403758	36403875	Nanog_Eomesa_HIGH_peak_537	117	72497.5	ENSDARG00000006514	ENSDART00000135413	her6	hairy-related 6 [Source:ZFIN;Acc:ZDB-GENE-980526-144]
chr6	45850657	45851072	Nanog_Eomesa_HIGH_peak_538	415	-8281.5	ENSDARG00000060153	ENSDART00000084466	H6PD	hexose-6-phosphate dehydrogenase (glucose 1-dehydrogenase) [Source:HGNC Symbol;Acc:4795]
chr6	11749463	11749593	Nanog_Eomesa_HIGH_peak_539	130	8714	ENSDARG00000057782	ENSDART00000080539	AL929243.1	zgc:165617 [Source:ZFIN;Acc:ZDB-GENE-070615-37]
chr6	18984391	18984707	Nanog_Eomesa_HIGH_peak_540	316	26953	ENSDARG00000070306	ENSDART00000103036	si:rp71-81e14.2	si:rp71-81e14.2 [Source:ZFIN;Acc:ZDB-GENE-060503-95]
chr6	36236775	36237075	Nanog_Eomesa_HIGH_peak_541	300	-1609	ENSDARG00000070792	ENSDART00000145753	lrrc15	leucine rich repeat containing 15 [Source:ZFIN;Acc:ZDB-GENE-031113-8]
chr6	39009156	39009269	Nanog_Eomesa_HIGH_peak_542	113	-7620.5	ENSDARG00000070713	ENSDART00000004240	zgc:162180	zgc:162180 [Source:ZFIN;Acc:ZDB-GENE-070424-25]
chr6	31815518	31815775	Nanog_Eomesa_HIGH_peak_543	257	29646.5	ENSDARG00000021032	ENSDART00000017695	foxd3	forkhead box D3 [Source:ZFIN;Acc:ZDB-GENE-980526-143]
chr6	31789857	31790255	Nanog_Eomesa_HIGH_peak_544	398	4056	ENSDARG00000021032	ENSDART00000017695	foxd3	forkhead box D3 [Source:ZFIN;Acc:ZDB-GENE-980526-143]
chr6	30925191	30925307	Nanog_Eomesa_HIGH_peak_545	116	8516	ENSDARG00000070961	ENSDART00000104616	lepr	leptin receptor [Source:ZFIN;Acc:ZDB-GENE-080104-1]
chr6	57608575	57609016	Nanog_Eomesa_HIGH_peak_546	441	3684.5	ENSDARG00000074337	ENSDART00000083807	CBFA2T2	core-binding factor, runt domain, alpha subunit 2; translocated to, 2 [Source:HGNC Symbol;Acc:1536]
chr6	15645980	15646340	Nanog_Eomesa_HIGH_peak_547	360	-11535	ENSDARG00000058179	ENSDART00000063665	cxcr7b	chemokine (C-X-C motif) receptor 7b [Source:ZFIN;Acc:ZDB-GENE-031116-61]
chr6	23710589	23710649	Nanog_Eomesa_HIGH_peak_548	60	-506	ENSDARG00000052351	ENSDART00000058028	ZXDA	zinc finger, X-linked, duplicated A [Source:HGNC Symbol;Acc:13198]
chr6	37588322	37588542	Nanog_Eomesa_HIGH_peak_549	220	16380	ENSDARG00000077442	ENSDART00000065122	tubgcp5	tubulin, gamma complex associated protein 5 [Source:ZFIN;Acc:ZDB-GENE-050522-344]
chr6	18081127	18081529	Nanog_Eomesa_HIGH_peak_550	402	82382	ENSDARG00000033733	ENSDART00000027806	ntn1a	netrin 1a [Source:ZFIN;Acc:ZDB-GENE-990415-169]
chr6	30233061	30233496	Nanog_Eomesa_HIGH_peak_551	435	49781.5	ENSDARG00000061654	ENSDART00000088142	WWC3	WWC family member 3 [Source:HGNC Symbol;Acc:29237]
chr6	33359892	33359962	Nanog_Eomesa_HIGH_peak_552	70	-20283	ENSDARG00000085938	ENSDART00000121338	5S_rRNA	5S ribosomal RNA [Source:RFAM;Acc:RF00001]
chr6	28196804	28196833	Nanog_Eomesa_HIGH_peak_553	29
chr6	12241039	12241379	Nanog_Eomesa_HIGH_peak_554	340	15394	ENSDARG00000090872	ENSDART00000121822	C6H7orf57	chromosome 7 open reading frame 57 [Source:HGNC Symbol;Acc:22247]
chr7	64472154	64472304	Nanog_Eomesa_HIGH_peak_555	150	-41134	ENSDARG00000084057	ENSDART00000119457	5S_rRNA	5S ribosomal RNA [Source:RFAM;Acc:RF00001]
chr7	32966483	32966583	Nanog_Eomesa_HIGH_peak_556	100	13812	ENSDARG00000075158	ENSDART00000148819	igdcc3	immunoglobulin superfamily, DCC subclass, member 3 [Source:ZFIN;Acc:ZDB-GENE-080303-24]
chr7	23307303	23307573	Nanog_Eomesa_HIGH_peak_557	270	6696	ENSDARG00000077329	ENSDART00000112978	nlgn2a	neuroligin 2a [Source:ZFIN;Acc:ZDB-GENE-090918-2]
chr7	12788664	12788857	Nanog_Eomesa_HIGH_peak_558	193	-95832.5	ENSDARG00000058369	ENSDART00000101537	MEX3B	mex-3 homolog B (C. elegans) [Source:HGNC Symbol;Acc:25297]
chr7	35422921	35423294	Nanog_Eomesa_HIGH_peak_559	373	17257.5	ENSDARG00000011851	ENSDART00000052404	map2k5	mitogen-activated protein kinase kinase 5 [Source:ZFIN;Acc:ZDB-GENE-030131-1517]
chr7	7134042	7134286	Nanog_Eomesa_HIGH_peak_560	244	-27222	ENSDARG00000090874	ENSDART00000123169	CR388152.2	Uncharacterized protein [Source:UniProtKB/TrEMBL;Acc:F1QVB6]
chr7	29907669	29907912	Nanog_Eomesa_HIGH_peak_561	243	6304.5	ENSDARG00000025693	ENSDART00000028887	tmem9b	TMEM9 domain family, member B [Source:ZFIN;Acc:ZDB-GENE-030131-4656]
chr7	25236949	25237519	Nanog_Eomesa_HIGH_peak_562	570	-2238	ENSDARG00000081623	ENSDART00000118155	snoU6-53	Small nucleolar RNA U6-53/MBII-28 [Source:RFAM;Acc:RF00377]
chr7	32599184	32599306	Nanog_Eomesa_HIGH_peak_563	122	-27950	ENSDARG00000053380	ENSDART00000125704	fam189a1	family with sequence similarity 189, member A1 [Source:ZFIN;Acc:ZDB-GENE-040718-129]
chr7	47857614	47858034	Nanog_Eomesa_HIGH_peak_564	420	21941	ENSDARG00000089284	ENSDART00000130868	5S_rRNA	5S ribosomal RNA [Source:RFAM;Acc:RF00001]
chr7	43258749	43259120	Nanog_Eomesa_HIGH_peak_565	371	29146.5	ENSDARG00000085589	ENSDART00000120989	5S_rRNA	5S ribosomal RNA [Source:RFAM;Acc:RF00001]
chr7	13398784	13399331	Nanog_Eomesa_HIGH_peak_566	547
chr7	71949731	71949732	Nanog_Eomesa_HIGH_peak_567	1	5514.5	ENSDARG00000092441	ENSDART00000146796	si:dkey-53f14.2	si:dkey-53f14.2 [Source:ZFIN;Acc:ZDB-GENE-050419-88]
chr7	33546093	33546353	Nanog_Eomesa_HIGH_peak_568	260
chr7	15799	15864	Nanog_Eomesa_HIGH_peak_569	65	-85126.5	ENSDARG00000076051	ENSDART00000113409	CABZ01062994.1	Uncharacterized protein [Source:UniProtKB/TrEMBL;Acc:F1QHW5]
chr7	43295809	43296023	Nanog_Eomesa_HIGH_peak_570	214	-18119	ENSDARG00000078284	ENSDART00000149250	PHKB	phosphorylase kinase, beta [Source:HGNC Symbol;Acc:8927]
chr7	27602700	27602819	Nanog_Eomesa_HIGH_peak_571	119	10030.5	ENSDARG00000040265	ENSDART00000139530	mpdu1b	mannose-P-dolichol utilization defect 1b [Source:ZFIN;Acc:ZDB-GENE-040625-135]
chr7	63711733	63712073	Nanog_Eomesa_HIGH_peak_572	340
chr7	44599714	44600000	Nanog_Eomesa_HIGH_peak_573	286	-10957	ENSDARG00000002506	ENSDART00000018972	C7H16orf87	chromosome 16 open reading frame 87 [Source:HGNC Symbol;Acc:33754]
chr7	55082916	55083145	Nanog_Eomesa_HIGH_peak_574	229	-18922.5	ENSDARG00000024587	ENSDART00000141123	pacsin3	protein kinase C and casein kinase substrate in neurons 3 [Source:ZFIN;Acc:ZDB-GENE-040426-984]
chr7	23950826	23951177	Nanog_Eomesa_HIGH_peak_575	351	-6019.5	ENSDARG00000091111	ENSDART00000129919	TIFA	TRAF-interacting protein with forkhead-associated domain [Source:HGNC Symbol;Acc:19075]
chr7	15453547	15453931	Nanog_Eomesa_HIGH_peak_576	384	40287	ENSDARG00000016307	ENSDART00000027331	mrpl46	mitochondrial ribosomal protein L46 [Source:ZFIN;Acc:ZDB-GENE-040718-224]
chr7	57641807	57642151	Nanog_Eomesa_HIGH_peak_577	344	7723	ENSDARG00000051886	ENSDART00000073594	ANKRD11	ankyrin repeat domain 11 [Source:HGNC Symbol;Acc:21316]
chr7	28857219	28857339	Nanog_Eomesa_HIGH_peak_578	120	39764	ENSDARG00000056587	ENSDART00000079091	cyp2r1	cytochrome P450, family 2, subfamily R, polypeptide 1 [Source:ZFIN;Acc:ZDB-GENE-110114-1]
chr7	25244772	25245169	Nanog_Eomesa_HIGH_peak_579	397	1168.5	ENSDARG00000080493	ENSDART00000116034	snoU6-53	Small nucleolar RNA U6-53/MBII-28 [Source:RFAM;Acc:RF00377]
chr7	31293405	31293458	Nanog_Eomesa_HIGH_peak_580	53	2127.5	ENSDARG00000033683	ENSDART00000054763	tpma	alpha-tropomyosin [Source:ZFIN;Acc:ZDB-GENE-990415-269]
chr7	57676821	57677270	Nanog_Eomesa_HIGH_peak_581	449	-13218.5	ENSDARG00000078882	ENSDART00000112483	CR407583.2	Uncharacterized protein [Source:UniProtKB/TrEMBL;Acc:E7FF19]
chr7	15258815	15258886	Nanog_Eomesa_HIGH_peak_582	71	1850.5	ENSDARG00000082766	ENSDART00000116774	dre-mir-9-6	dre-mir-9-6 [Source:miRBase;Acc:MI0001885]
chr7	25025159	25025231	Nanog_Eomesa_HIGH_peak_583	72	-15632	ENSDARG00000036499	ENSDART00000053027	zgc:162171	zgc:162171 [Source:ZFIN;Acc:ZDB-GENE-070424-24]
chr7	39093580	39093848	Nanog_Eomesa_HIGH_peak_584	268	7660	ENSDARG00000084410	ENSDART00000119810	5S_rRNA	5S ribosomal RNA [Source:RFAM;Acc:RF00001]
chr7	28720820	28720969	Nanog_Eomesa_HIGH_peak_585	149	-90994.5	ENSDARG00000056590	ENSDART00000100989	calca	calcitonin/calcitonin-related polypeptide, alpha [Source:ZFIN;Acc:ZDB-GENE-040718-173]
chr7	71136732	71136913	Nanog_Eomesa_HIGH_peak_586	181	7700.5	ENSDARG00000075965	ENSDART00000114013	BX908763.1	Uncharacterized protein [Source:UniProtKB/TrEMBL;Acc:F1QTH4]
chr7	43330333	43331009	Nanog_Eomesa_HIGH_peak_587	676	16509	ENSDARG00000075584	ENSDART00000110907	ITFG1	integrin alpha FG-GAP repeat containing 1 [Source:HGNC Symbol;Acc:30697]
chr7	53105934	53106301	Nanog_Eomesa_HIGH_peak_588	367	2205.5	ENSDARG00000077769	ENSDART00000109055	CITED1	Cbp/p300-interacting transactivator, with Glu/Asp-rich carboxy-terminal domain, 1 [Source:HGNC Symbol;Acc:1986]
chr7	45816244	45816604	Nanog_Eomesa_HIGH_peak_589	360	26124	ENSDARG00000045139	ENSDART00000066380	ca7	carbonic anhydrase VII [Source:ZFIN;Acc:ZDB-GENE-040426-1786]
chr7	61220400	61220511	Nanog_Eomesa_HIGH_peak_590	111	-86447.5	ENSDARG00000051939	ENSDART00000136999	pc	pyruvate carboxylase [Source:ZFIN;Acc:ZDB-GENE-000831-1]
chr7	50328187	50328459	Nanog_Eomesa_HIGH_peak_591	272	-451	ENSDARG00000018643	ENSDART00000149438	igf2a	insulin-like growth factor 2a [Source:ZFIN;Acc:ZDB-GENE-991111-3]
chr7	7598881	7599049	Nanog_Eomesa_HIGH_peak_592	168	37491	ENSDARG00000018049	ENSDART00000015873	SF3B2	splicing factor 3b, subunit 2, 145kDa [Source:HGNC Symbol;Acc:10769]
chr7	56819946	56820218	Nanog_Eomesa_HIGH_peak_593	272	17081	ENSDARG00000003519	ENSDART00000013796	aprt	adenine phosphoribosyl transferase [Source:ZFIN;Acc:ZDB-GENE-040426-1492]
chr7	33116413	33116753	Nanog_Eomesa_HIGH_peak_594	340	-12403	ENSDARG00000068868	ENSDART00000142385	nap1l4b	nucleosome assembly protein 1-like 4b [Source:ZFIN;Acc:ZDB-GENE-041114-168]
chr7	44833316	44833562	Nanog_Eomesa_HIGH_peak_595	246	2898	ENSDARG00000095158	ENSDART00000138258	si:ch211-155a19.2	si:ch211-155a19.2 [Source:ZFIN;Acc:ZDB-GENE-070705-52]
chr7	21685794	21686005	Nanog_Eomesa_HIGH_peak_596	211	4176.5	ENSDARG00000036427	ENSDART00000135109	slc3a2	solute carrier family 3, member 2 [Source:ZFIN;Acc:ZDB-GENE-000831-3]
chr7	46197175	46197474	Nanog_Eomesa_HIGH_peak_597	299	-60760.5	ENSDARG00000084718	ENSDART00000120118	5S_rRNA	5S ribosomal RNA [Source:RFAM;Acc:RF00001]
chr7	43662211	43662362	Nanog_Eomesa_HIGH_peak_598	151	-27007.5	ENSDARG00000068562	ENSDART00000084070	RBM33	Uncharacterized protein [Source:UniProtKB/TrEMBL;Acc:F1QAC0]
chr7	47644056	47644394	Nanog_Eomesa_HIGH_peak_599	338	13858	ENSDARG00000011133	ENSDART00000133290	ccne	cyclin E1 [Source:ZFIN;Acc:ZDB-GENE-980526-168]
chr7	41717681	41717811	Nanog_Eomesa_HIGH_peak_600	130
chr7	50846942	50847327	Nanog_Eomesa_HIGH_peak_601	385	-21622.5	ENSDARG00000077791	ENSDART00000109147	BRSK2 (1 of 2)	BR serine/threonine kinase 2 [Source:HGNC Symbol;Acc:11405]
chr7	35019973	35020251	Nanog_Eomesa_HIGH_peak_602	278	12592	ENSDARG00000069006	ENSDART00000144345	gro1	groucho 1 [Source:ZFIN;Acc:ZDB-GENE-990415-85]
chr7	72539888	72540042	Nanog_Eomesa_HIGH_peak_603	154	-21557	ENSDARG00000012311	ENSDART00000124764	myoz2a	myozenin 2a [Source:ZFIN;Acc:ZDB-GENE-040426-1880]
chr7	43326803	43326978	Nanog_Eomesa_HIGH_peak_604	175	12728.5	ENSDARG00000075584	ENSDART00000110907	ITFG1	integrin alpha FG-GAP repeat containing 1 [Source:HGNC Symbol;Acc:30697]
chr7	44663214	44663464	Nanog_Eomesa_HIGH_peak_605	250	17104	ENSDARG00000023921	ENSDART00000029586	dnaja2	DnaJ (Hsp40) homolog, subfamily A, member 2 [Source:ZFIN;Acc:ZDB-GENE-040426-2884]
chr7	44813822	44813881	Nanog_Eomesa_HIGH_peak_606	59	-16689.5	ENSDARG00000095158	ENSDART00000138258	si:ch211-155a19.2	si:ch211-155a19.2 [Source:ZFIN;Acc:ZDB-GENE-070705-52]
chr7	57758099	57758511	Nanog_Eomesa_HIGH_peak_607	412	12241	ENSDARG00000051888	ENSDART00000137729	zgc:55671	increased sodium tolerance 1 homolog (yeast) [Source:ZFIN;Acc:ZDB-GENE-030131-179]
chr7	24723101	24723359	Nanog_Eomesa_HIGH_peak_608	258	-5870	ENSDARG00000036560	ENSDART00000053120	si:dkey-24g18.3	si:dkey-24g18.3 [Source:ZFIN;Acc:ZDB-GENE-081104-390]
chr7	44456305	44456424	Nanog_Eomesa_HIGH_peak_609	119	80.5	ENSDARG00000094709	ENSDART00000099121	arl8	ADP-ribosylation factor-like 8 [Source:ZFIN;Acc:ZDB-GENE-030131-5762]
chr7	43840091	43840211	Nanog_Eomesa_HIGH_peak_610	120	15981	ENSDARG00000068557	ENSDART00000139139	htr5al	5-hydroxytryptamine (serotonin) receptor 5A like [Source:ZFIN;Acc:ZDB-GENE-030616-574]
chr7	55127277	55127347	Nanog_Eomesa_HIGH_peak_611	70	20681	ENSDARG00000033872	ENSDART00000143383	csnk1g1	casein kinase 1, gamma 1 [Source:ZFIN;Acc:ZDB-GENE-041212-63]
chr7	16089783	16090366	Nanog_Eomesa_HIGH_peak_612	583	7797.5	ENSDARG00000030347	ENSDART00000045385	mespb	mesoderm posterior ba [Source:ZFIN;Acc:ZDB-GENE-000406-9]
chr7	53936931	53936992	Nanog_Eomesa_HIGH_peak_613	61	-10959.5	ENSDARG00000015805	ENSDART00000052039	cgnl1	cingulin-like 1 [Source:ZFIN;Acc:ZDB-GENE-071009-2]
chr7	29814951	29815122	Nanog_Eomesa_HIGH_peak_614	171	8153.5	ENSDARG00000037363	ENSDART00000143543	st5	suppression of tumorigenicity 5 [Source:ZFIN;Acc:ZDB-GENE-030131-2547]
chr7	54532400	54532710	Nanog_Eomesa_HIGH_peak_615	310	-48361	ENSDARG00000035750	ENSDART00000149307	ccnd1	cyclin D1 [Source:ZFIN;Acc:ZDB-GENE-980526-176]
chr7	30796163	30796354	Nanog_Eomesa_HIGH_peak_616	191	-1309.5	ENSDARG00000053650	ENSDART00000075721	foxb1.1	forkhead box B1.1 [Source:ZFIN;Acc:ZDB-GENE-990415-77]
chr7	20991228	20991350	Nanog_Eomesa_HIGH_peak_617	122	-1876	ENSDARG00000076472	ENSDART00000113291	ovol1	ovo-like 1 (Drosophila) [Source:ZFIN;Acc:ZDB-GENE-031010-37]
chr7	19727461	19727954	Nanog_Eomesa_HIGH_peak_618	493	-32379.5	ENSDARG00000009610	ENSDART00000040534	RGS12 (2 of 2)	regulator of G-protein signaling 12 [Source:HGNC Symbol;Acc:9994]
chr7	56762804	56763164	Nanog_Eomesa_HIGH_peak_619	360	-15733	ENSDARG00000076870	ENSDART00000108646	FAM38A	piezo-type mechanosensitive ion channel component 1 [Source:HGNC Symbol;Acc:28993]
chr7	50040136	50040162	Nanog_Eomesa_HIGH_peak_620	26	27319	ENSDARG00000059798	ENSDART00000083516	kcnq1	potassium voltage-gated channel, KQT-like subfamily, member 1 [Source:ZFIN;Acc:ZDB-GENE-061214-5]
chr7	20949349	20949520	Nanog_Eomesa_HIGH_peak_621	171	-26132.5	ENSDARG00000010940	ENSDART00000044425	BX957278.1	Uncharacterized protein [Source:UniProtKB/TrEMBL;Acc:E7F2U0]
chr7	50328672	50328722	Nanog_Eomesa_HIGH_peak_622	50	-77	ENSDARG00000018643	ENSDART00000149438	igf2a	insulin-like growth factor 2a [Source:ZFIN;Acc:ZDB-GENE-991111-3]
chr7	18655867	18656098	Nanog_Eomesa_HIGH_peak_623	231	-6602.5	ENSDARG00000087920	ENSDART00000122171	CU179757.3	Uncharacterized protein [Source:UniProtKB/TrEMBL;Acc:E7FEF4]
chr7	49280018	49280414	Nanog_Eomesa_HIGH_peak_624	396	-39556	ENSDARG00000085613	ENSDART00000121013	5S_rRNA	5S ribosomal RNA [Source:RFAM;Acc:RF00001]
chr7	32966378	32966456	Nanog_Eomesa_HIGH_peak_625	78	13696	ENSDARG00000075158	ENSDART00000148819	igdcc3	immunoglobulin superfamily, DCC subclass, member 3 [Source:ZFIN;Acc:ZDB-GENE-080303-24]
chr7	42868388	42868989	Nanog_Eomesa_HIGH_peak_626	601	68211.5	ENSDARG00000090432	ENSDART00000121693	5S_rRNA	5S ribosomal RNA [Source:RFAM;Acc:RF00001]
chr7	26451001	26451461	Nanog_Eomesa_HIGH_peak_627	460	-60423	ENSDARG00000077121	ENSDART00000150180	cyp26b1	cytochrome P450, family 26, subfamily b, polypeptide 1 [Source:ZFIN;Acc:ZDB-GENE-030131-2908]
chr7	32321240	32321560	Nanog_Eomesa_HIGH_peak_628	320	54791	ENSDARG00000039477	ENSDART00000057677	C7H15orf43	chromosome 15 open reading frame 43 [Source:HGNC Symbol;Acc:28520]
chr7	47116663	47117020	Nanog_Eomesa_HIGH_peak_629	357	25117.5	ENSDARG00000089660	ENSDART00000124511	5S_rRNA	5S ribosomal RNA [Source:RFAM;Acc:RF00001]
chr7	41819691	41819861	Nanog_Eomesa_HIGH_peak_630	170	-46405	ENSDARG00000035970	ENSDART00000145787	ptprn2	protein tyrosine phosphatase, receptor type, N polypeptide 2 [Source:ZFIN;Acc:ZDB-GENE-030131-3758]
chr7	72216380	72216450	Nanog_Eomesa_HIGH_peak_631	70	9249	ENSDARG00000082614	ENSDART00000115842	U2	U2 spliceosomal RNA [Source:RFAM;Acc:RF00004]
chr7	35085445	35085617	Nanog_Eomesa_HIGH_peak_632	172	78011	ENSDARG00000069006	ENSDART00000144345	gro1	groucho 1 [Source:ZFIN;Acc:ZDB-GENE-990415-85]
chr7	53115251	53115531	Nanog_Eomesa_HIGH_peak_633	280	11479	ENSDARG00000077769	ENSDART00000109055	CITED1	Cbp/p300-interacting transactivator, with Glu/Asp-rich carboxy-terminal domain, 1 [Source:HGNC Symbol;Acc:1986]
chr7	31568700	31568880	Nanog_Eomesa_HIGH_peak_634	180	-13858	ENSDARG00000076104	ENSDART00000109243	SEMA4B (2 of 2)	sema domain, immunoglobulin domain (Ig), transmembrane domain (TM) and short cytoplasmic domain, (semaphorin) 4B [Source:HGNC Symbol;Acc:10730]
chr7	50040612	50040662	Nanog_Eomesa_HIGH_peak_635	50	27807	ENSDARG00000059798	ENSDART00000083516	kcnq1	potassium voltage-gated channel, KQT-like subfamily, member 1 [Source:ZFIN;Acc:ZDB-GENE-061214-5]
chr7	32599103	32599177	Nanog_Eomesa_HIGH_peak_636	74	-28055	ENSDARG00000053380	ENSDART00000125704	fam189a1	family with sequence similarity 189, member A1 [Source:ZFIN;Acc:ZDB-GENE-040718-129]
chr7	46039915	46040025	Nanog_Eomesa_HIGH_peak_637	110	-23880	ENSDARG00000077940	ENSDART00000110590	VSTM2B	V-set and transmembrane domain containing 2B [Source:HGNC Symbol;Acc:33595]
chr7	19826904	19827152	Nanog_Eomesa_HIGH_peak_638	248	11118	ENSDARG00000076302	ENSDART00000111636	DTX4 (1 of 2)	deltex homolog 4 (Drosophila) [Source:HGNC Symbol;Acc:29151]
chr7	25647711	25647801	Nanog_Eomesa_HIGH_peak_639	90	7672	ENSDARG00000077256	ENSDART00000144050	nat8l	N-acetyltransferase 8-like [Source:ZFIN;Acc:ZDB-GENE-030729-4]
chr7	63712093	63712141	Nanog_Eomesa_HIGH_peak_640	48
chr7	51349957	51350127	Nanog_Eomesa_HIGH_peak_641	170	194	ENSDARG00000087863	ENSDART00000126240	CD44 (2 of 2)	CD44 molecule (Indian blood group) [Source:HGNC Symbol;Acc:1681]
chr7	57460269	57460579	Nanog_Eomesa_HIGH_peak_642	310	16481	ENSDARG00000068187	ENSDART00000098438	SPG7	spastic paraplegia 7 (pure and complicated autosomal recessive) [Source:HGNC Symbol;Acc:11237]
chr7	61027259	61027612	Nanog_Eomesa_HIGH_peak_643	353	-34091.5	ENSDARG00000078078	ENSDART00000109404	LRFN4 (1 of 2)	si:dkey-46d17.3 [Source:ZFIN;Acc:ZDB-GENE-070705-473]
chr7	27563887	27564287	Nanog_Eomesa_HIGH_peak_644	400	1783	ENSDARG00000016363	ENSDART00000019035	her8a	hairy-related 8a [Source:ZFIN;Acc:ZDB-GENE-030131-2376]
chr7	68110472	68110602	Nanog_Eomesa_HIGH_peak_645	130	-1387	ENSDARG00000074159	ENSDART00000110084	CT573494.2	Uncharacterized protein [Source:UniProtKB/TrEMBL;Acc:F1QHU7]
chr7	27862574	27862727	Nanog_Eomesa_HIGH_peak_646	153	-26225.5	ENSDARG00000056656	ENSDART00000079186	tspan18a	tetraspanin 18a [Source:ZFIN;Acc:ZDB-GENE-040718-232]
chr7	30776498	30776653	Nanog_Eomesa_HIGH_peak_647	155	6719.5	ENSDARG00000093132	ENSDART00000136391	CR450827.3	Uncharacterized protein [Source:UniProtKB/TrEMBL;Acc:F1QCD3]
chr7	43468839	43469217	Nanog_Eomesa_HIGH_peak_648	378
chr7	43054011	43054828	Nanog_Eomesa_HIGH_peak_649	817	-4591.5	ENSDARG00000001999	ENSDART00000150045	adamts18	ADAM metallopeptidase with thrombospondin type 1 motif, 18 [Source:ZFIN;Acc:ZDB-GENE-070815-1]
chr7	61900351	61900617	Nanog_Eomesa_HIGH_peak_650	266
chr7	62851307	62851628	Nanog_Eomesa_HIGH_peak_651	321	-35556.5	ENSDARG00000052089	ENSDART00000073872	CCKAR	cholecystokinin A receptor [Source:HGNC Symbol;Acc:1570]
chr7	16077386	16077651	Nanog_Eomesa_HIGH_peak_652	265	-4758.5	ENSDARG00000030347	ENSDART00000045385	mespb	mesoderm posterior ba [Source:ZFIN;Acc:ZDB-GENE-000406-9]
chr7	68736361	68736475	Nanog_Eomesa_HIGH_peak_653	114	15623	ENSDARG00000075833	ENSDART00000112109	LYVE1 (1 of 2)	lymphatic vessel endothelial hyaluronan receptor 1 [Source:HGNC Symbol;Acc:14687]
chr7	65344096	65344455	Nanog_Eomesa_HIGH_peak_654	359	2252.5	ENSDARG00000041341	ENSDART00000060597	sox32	SRY-box containing gene 32 [Source:ZFIN;Acc:ZDB-GENE-011026-1]
chr7	19193500	19193780	Nanog_Eomesa_HIGH_peak_655	280	-224	ENSDARG00000057328	ENSDART00000079966	cth1	cth1 [Source:ZFIN;Acc:ZDB-GENE-990806-20]
chr7	20709738	20709808	Nanog_Eomesa_HIGH_peak_656	70	-9868	ENSDARG00000055226	ENSDART00000077545	slc7a7	solute carrier family 7 (cationic amino acid transporter, y+ system), member 7 [Source:ZFIN;Acc:ZDB-GENE-051127-5]
chr7	23950355	23950365	Nanog_Eomesa_HIGH_peak_657	10	-6661	ENSDARG00000091111	ENSDART00000129919	TIFA	TRAF-interacting protein with forkhead-associated domain [Source:HGNC Symbol;Acc:19075]
chr7	31704900	31705294	Nanog_Eomesa_HIGH_peak_658	394	-3304	ENSDARG00000053480	ENSDART00000075513	aqp9b	aquaporin 9b [Source:ZFIN;Acc:ZDB-GENE-070911-1]
chr7	9911678	9912018	Nanog_Eomesa_HIGH_peak_659	340	-21790	ENSDARG00000090857	ENSDART00000131198	PCSK6	proprotein convertase subtilisin/kexin type 6 [Source:HGNC Symbol;Acc:8569]
chr7	39302020	39302260	Nanog_Eomesa_HIGH_peak_660	240	8025	ENSDARG00000036076	ENSDART00000147698	heatr3	HEAT repeat containing 3 [Source:ZFIN;Acc:ZDB-GENE-040426-1876]
chr7	27018897	27018987	Nanog_Eomesa_HIGH_peak_661	90	-2117	ENSDARG00000056722	ENSDART00000079245	cd99l2	CD99 antigen-like 2 [Source:ZFIN;Acc:ZDB-GENE-030131-1986]
chr7	61745690	61745911	Nanog_Eomesa_HIGH_peak_662	221	-5023.5	ENSDARG00000018312	ENSDART00000129219	RELL1	RELT-like 1 [Source:HGNC Symbol;Acc:27379]
chr7	23756933	23757196	Nanog_Eomesa_HIGH_peak_663	263	-3129.5	ENSDARG00000022532	ENSDART00000035325	chrnb1l	cholinergic receptor, nicotinic, beta 1 (muscle) like [Source:ZFIN;Acc:ZDB-GENE-060811-1]
chr7	52396691	52396791	Nanog_Eomesa_HIGH_peak_664	100	-5994	ENSDARG00000081415	ENSDART00000117654	5S_rRNA	5S ribosomal RNA [Source:RFAM;Acc:RF00001]
chr7	44651612	44651752	Nanog_Eomesa_HIGH_peak_665	140	5447	ENSDARG00000023921	ENSDART00000029586	dnaja2	DnaJ (Hsp40) homolog, subfamily A, member 2 [Source:ZFIN;Acc:ZDB-GENE-040426-2884]
chr7	44192412	44192692	Nanog_Eomesa_HIGH_peak_666	280	-5826	ENSDARG00000019969	ENSDART00000150146	smarcd3b	SWI/SNF related, matrix associated, actin dependent regulator of chromatin, subfamily d, member 3b [Source:ZFIN;Acc:ZDB-GENE-080509-2]
chr7	19723404	19723634	Nanog_Eomesa_HIGH_peak_667	230	-36568	ENSDARG00000009610	ENSDART00000040534	RGS12 (2 of 2)	regulator of G-protein signaling 12 [Source:HGNC Symbol;Acc:9994]
chr7	50740832	50741338	Nanog_Eomesa_HIGH_peak_668	506	11238	ENSDARG00000059751	ENSDART00000083389	ABTB2 (2 of 2)	ankyrin repeat and BTB (POZ) domain containing 2 [Source:HGNC Symbol;Acc:23842]
chr7	43913611	43913778	Nanog_Eomesa_HIGH_peak_669	167	-32996.5	ENSDARG00000000861	ENSDART00000021013	scrib	scribbled homolog (Drosophila) [Source:ZFIN;Acc:ZDB-GENE-030616-572]
chr7	25566475	25566625	Nanog_Eomesa_HIGH_peak_670	150	4821	ENSDARG00000061385	ENSDART00000142843	haus3	HAUS augmin-like complex, subunit 3 [Source:ZFIN;Acc:ZDB-GENE-060929-592]
chr7	52397091	52397322	Nanog_Eomesa_HIGH_peak_671	231	-5528.5	ENSDARG00000081415	ENSDART00000117654	5S_rRNA	5S ribosomal RNA [Source:RFAM;Acc:RF00001]
chr7	72787690	72787916	Nanog_Eomesa_HIGH_peak_672	226	-39294	ENSDARG00000090305	ENSDART00000125650	GPR125	Uncharacterized protein [Source:UniProtKB/TrEMBL;Acc:E7EYS9]
chr7	54543868	54544070	Nanog_Eomesa_HIGH_peak_673	202	-36947	ENSDARG00000035750	ENSDART00000149307	ccnd1	cyclin D1 [Source:ZFIN;Acc:ZDB-GENE-980526-176]
chr7	62388843	62388978	Nanog_Eomesa_HIGH_peak_674	135	-48233.5	ENSDARG00000038865	ENSDART00000056745	acox3	acyl-Coenzyme A oxidase 3, pristanoyl [Source:ZFIN;Acc:ZDB-GENE-040426-2163]
chr7	21384490	21384774	Nanog_Eomesa_HIGH_peak_675	284	-14292	ENSDARG00000091234	ENSDART00000127699	CU019646.2	Uncharacterized protein [Source:UniProtKB/TrEMBL;Acc:E7EYM0]
chr7	19650024	19650224	Nanog_Eomesa_HIGH_peak_676	200	19234	ENSDARG00000067925	ENSDART00000097882	SSTR4	somatostatin receptor 4 [Source:HGNC Symbol;Acc:11333]
chr7	44839174	44839352	Nanog_Eomesa_HIGH_peak_677	178	8722	ENSDARG00000095158	ENSDART00000138258	si:ch211-155a19.2	si:ch211-155a19.2 [Source:ZFIN;Acc:ZDB-GENE-070705-52]
chr7	23950385	23950734	Nanog_Eomesa_HIGH_peak_678	349	-6461.5	ENSDARG00000091111	ENSDART00000129919	TIFA	TRAF-interacting protein with forkhead-associated domain [Source:HGNC Symbol;Acc:19075]
chr7	55983267	55983687	Nanog_Eomesa_HIGH_peak_679	420	72760	ENSDARG00000043246	ENSDART00000098338	znf609	zinc finger protein 609 [Source:ZFIN;Acc:ZDB-GENE-030131-5095]
chr7	35878991	35879458	Nanog_Eomesa_HIGH_peak_680	467	27656.5	ENSDARG00000043170	ENSDART00000130731	NR1H2	nuclear receptor subfamily 1, group H, member 3 [Source:HGNC Symbol;Acc:7966]
chr7	53954252	53954512	Nanog_Eomesa_HIGH_peak_681	260	6461	ENSDARG00000015805	ENSDART00000052039	cgnl1	cingulin-like 1 [Source:ZFIN;Acc:ZDB-GENE-071009-2]
chr7	65343645	65343821	Nanog_Eomesa_HIGH_peak_682	176	1710	ENSDARG00000041341	ENSDART00000060597	sox32	SRY-box containing gene 32 [Source:ZFIN;Acc:ZDB-GENE-011026-1]
chr7	41825846	41826131	Nanog_Eomesa_HIGH_peak_683	285	-40192.5	ENSDARG00000035970	ENSDART00000145787	ptprn2	protein tyrosine phosphatase, receptor type, N polypeptide 2 [Source:ZFIN;Acc:ZDB-GENE-030131-3758]
chr7	37872536	37872705	Nanog_Eomesa_HIGH_peak_684	169	46761.5	ENSDARG00000074498	ENSDART00000027807	CHD9	chromodomain helicase DNA binding protein 9 [Source:HGNC Symbol;Acc:25701]
chr7	35816606	35816976	Nanog_Eomesa_HIGH_peak_685	370	2401	ENSDARG00000052947	ENSDART00000113480	irx3a	iroquois homeobox protein 3a [Source:ZFIN;Acc:ZDB-GENE-991119-5]
chr7	39012980	39013286	Nanog_Eomesa_HIGH_peak_686	306	-1259	ENSDARG00000020053	ENSDART00000052379	nkd1	naked cuticle homolog 1 (Drosophila) [Source:ZFIN;Acc:ZDB-GENE-061108-3]
chr8	47446189	47446359	Nanog_Eomesa_HIGH_peak_687	170	-52	ENSDARG00000007323	ENSDART00000015193	chmp4b	chromatin modifying protein 4B [Source:ZFIN;Acc:ZDB-GENE-040426-2812]
chr8	54951740	54952094	Nanog_Eomesa_HIGH_peak_688	354	5421	ENSDARG00000023520	ENSDART00000141334	fgf17	fibroblast growth factor 17 [Source:ZFIN;Acc:ZDB-GENE-040621-1]
chr8	8998724	8998934	Nanog_Eomesa_HIGH_peak_689	210	7328	ENSDARG00000032072	ENSDART00000132700	cdk16	cyclin-dependent kinase 16 [Source:ZFIN;Acc:ZDB-GENE-030131-2939]
chr8	41748171	41748671	Nanog_Eomesa_HIGH_peak_690	500	-143	ENSDARG00000094887	ENSDART00000143413	si:ch211-170d8.2	si:ch211-170d8.2 [Source:ZFIN;Acc:ZDB-GENE-030328-34]
chr8	28079748	28080065	Nanog_Eomesa_HIGH_peak_691	317	20041.5	ENSDARG00000095393	ENSDART00000142632	si:dkey-114b16.5	si:dkey-114b16.5 [Source:ZFIN;Acc:ZDB-GENE-081105-20]
chr8	19075611	19075741	Nanog_Eomesa_HIGH_peak_692	130	717	ENSDARG00000062063	ENSDART00000149523	tab3	TGF-beta activated kinase 1/MAP3K7 binding protein 3 [Source:ZFIN;Acc:ZDB-GENE-060503-408]
chr8	22916476	22916623	Nanog_Eomesa_HIGH_peak_693	147	-17731.5	ENSDARG00000060361	ENSDART00000149517	CEP104	centrosomal protein 104 [Source:ZFIN;Acc:ZDB-GENE-060503-195]
chr8	9466204	9466754	Nanog_Eomesa_HIGH_peak_694	550	-6244	ENSDARG00000059001	ENSDART00000142075	pim2	pim-2 oncogene [Source:ZFIN;Acc:ZDB-GENE-000831-6]
chr8	15519718	15520004	Nanog_Eomesa_HIGH_peak_695	286	43314	ENSDARG00000013841	ENSDART00000041697	abl2	v-abl Abelson murine leukemia viral oncogene homolog 2 [Source:ZFIN;Acc:ZDB-GENE-020809-2]
chr8	24497271	24497417	Nanog_Eomesa_HIGH_peak_696	146	-8746	ENSDARG00000059646	ENSDART00000146678	nt5dc2	5'-nucleotidase domain containing 2 [Source:ZFIN;Acc:ZDB-GENE-060810-17]
chr8	1742790	1743671	Nanog_Eomesa_HIGH_peak_697	881	-73134.5	ENSDARG00000091948	ENSDART00000131900	si:ch1073-109g21.1	si:ch1073-109g21.1 [Source:ZFIN;Acc:ZDB-GENE-081104-66]
chr8	33561404	33561637	Nanog_Eomesa_HIGH_peak_698	233	-42209.5	ENSDARG00000079327	ENSDART00000137897	hmcn2	hemicentin 2 [Source:ZFIN;Acc:ZDB-GENE-030131-9765]
chr8	54764616	54764676	Nanog_Eomesa_HIGH_peak_699	60	22001	ENSDARG00000078176	ENSDART00000112521	PHYHIP	Uncharacterized protein [Source:UniProtKB/TrEMBL;Acc:E7FFZ7]
chr8	1744160	1744425	Nanog_Eomesa_HIGH_peak_700	265	-72072.5	ENSDARG00000091948	ENSDART00000131900	si:ch1073-109g21.1	si:ch1073-109g21.1 [Source:ZFIN;Acc:ZDB-GENE-081104-66]
chr8	51332895	51333094	Nanog_Eomesa_HIGH_peak_701	199	-9045.5	ENSDARG00000025854	ENSDART00000141580	ddx51	DEAD (Asp-Glu-Ala-Asp) box polypeptide 51 [Source:ZFIN;Acc:ZDB-GENE-040927-28]
chr8	54943920	54944374	Nanog_Eomesa_HIGH_peak_702	454	-2349	ENSDARG00000023520	ENSDART00000141334	fgf17	fibroblast growth factor 17 [Source:ZFIN;Acc:ZDB-GENE-040621-1]
chr8	41750201	41750271	Nanog_Eomesa_HIGH_peak_703	70	1672	ENSDARG00000094887	ENSDART00000143413	si:ch211-170d8.2	si:ch211-170d8.2 [Source:ZFIN;Acc:ZDB-GENE-030328-34]
chr8	53798328	53798648	Nanog_Eomesa_HIGH_peak_704	320	13299	ENSDARG00000011027	ENSDART00000149261	fgfr1a	fibroblast growth factor receptor 1a [Source:ZFIN;Acc:ZDB-GENE-980526-255]
chr8	9467104	9467304	Nanog_Eomesa_HIGH_peak_705	200	-5519	ENSDARG00000059001	ENSDART00000142075	pim2	pim-2 oncogene [Source:ZFIN;Acc:ZDB-GENE-000831-6]
chr8	51446166	51446446	Nanog_Eomesa_HIGH_peak_706	280	13044	ENSDARG00000022684	ENSDART00000142437	fkbp1aa	FK506 binding protein 1Aa [Source:ZFIN;Acc:ZDB-GENE-030131-7275]
chr8	54050266	54050346	Nanog_Eomesa_HIGH_peak_707	80	18590	ENSDARG00000007329	ENSDART00000007090	tbx16	T-box gene 16 [Source:ZFIN;Acc:ZDB-GENE-990615-5]
chr8	43167730	43167981	Nanog_Eomesa_HIGH_peak_708	251	43666.5	ENSDARG00000053575	ENSDART00000123288	GPAT2	glycerol-3-phosphate acyltransferase 2, mitochondrial [Source:ZFIN;Acc:ZDB-GENE-050309-118]
chr8	53544074	53544396	Nanog_Eomesa_HIGH_peak_709	322	-27152	ENSDARG00000028071	ENSDART00000127875	bmp1a	bone morphogenetic protein 1a [Source:ZFIN;Acc:ZDB-GENE-060818-1]
chr8	53809218	53809628	Nanog_Eomesa_HIGH_peak_710	410	24234	ENSDARG00000011027	ENSDART00000149261	fgfr1a	fibroblast growth factor receptor 1a [Source:ZFIN;Acc:ZDB-GENE-980526-255]
chr8	7197255	7197451	Nanog_Eomesa_HIGH_peak_711	196	18541	ENSDARG00000094060	ENSDART00000138736	si:ch211-167e20.2	si:ch211-167e20.2 [Source:ZFIN;Acc:ZDB-GENE-081104-148]
chr8	27811805	27812178	Nanog_Eomesa_HIGH_peak_712	373	-2730.5	ENSDARG00000068572	ENSDART00000099214	slc16a1	solute carrier family 16 (monocarboxylic acid transporters), member 1 [Source:ZFIN;Acc:ZDB-GENE-030515-5]
chr8	37740140	37740380	Nanog_Eomesa_HIGH_peak_713	240	10036	ENSDARG00000029612	ENSDART00000127435	t54l	T54 protein-like [Source:ZFIN;Acc:ZDB-GENE-030616-159]
chr8	26621208	26621462	Nanog_Eomesa_HIGH_peak_714	254	782	ENSDARG00000042552	ENSDART00000062406	cacna1sb	calcium channel, voltage-dependent, L type, alpha 1S subunit, b [Source:ZFIN;Acc:ZDB-GENE-051227-1]
chr8	44793957	44794171	Nanog_Eomesa_HIGH_peak_715	214	36629	ENSDARG00000091860	ENSDART00000135224	zgc:194007	zgc:194007 [Source:ZFIN;Acc:ZDB-GENE-081022-49]
chr8	26246138	26246211	Nanog_Eomesa_HIGH_peak_716	73	-28954.5	ENSDARG00000075307	ENSDART00000113492		potassium voltage-gated channel, KQT-like subfamily, member 2 [Source:HGNC Symbol;Acc:6296]
chr8	22258413	22258489	Nanog_Eomesa_HIGH_peak_717	76	91221	ENSDARG00000038655	ENSDART00000140145	AJAP1	adherens junctions associated protein 1 [Source:ZFIN;Acc:ZDB-GENE-041210-353]
chr8	54762466	54762651	Nanog_Eomesa_HIGH_peak_718	185	19913.5	ENSDARG00000078176	ENSDART00000112521	PHYHIP	Uncharacterized protein [Source:UniProtKB/TrEMBL;Acc:E7FFZ7]
chr8	6289204	6289338	Nanog_Eomesa_HIGH_peak_719	134	55188	ENSDARG00000080864	ENSDART00000117709	5S_rRNA	5S ribosomal RNA [Source:RFAM;Acc:RF00001]
chr8	13030928	13031080	Nanog_Eomesa_HIGH_peak_720	152	80863	ENSDARG00000069482	ENSDART00000140699	traf1	TNF receptor-associated factor 1 [Source:ZFIN;Acc:ZDB-GENE-071120-4]
chr8	31353189	31353673	Nanog_Eomesa_HIGH_peak_721	484	4219	ENSDARG00000042329	ENSDART00000062073	BCR (2 of 2)	breakpoint cluster region [Source:HGNC Symbol;Acc:1014]
chr8	54832471	54832641	Nanog_Eomesa_HIGH_peak_722	170	-53	ENSDARG00000017704	ENSDART00000004036	nr5a1a	nuclear receptor subfamily 5, group A, member 1a [Source:ZFIN;Acc:ZDB-GENE-010504-1]
chr8	32701317	32701367	Nanog_Eomesa_HIGH_peak_723	50	-19721	ENSDARG00000042172	ENSDART00000061803	C7 (2 of 2)	complement component 7 [Source:HGNC Symbol;Acc:1346]
chr8	31299272	31299393	Nanog_Eomesa_HIGH_peak_724	121	-1654.5	ENSDARG00000042485	ENSDART00000062303	foxd5	forkhead box D5 [Source:ZFIN;Acc:ZDB-GENE-980605-4]
chr8	10943672	10943722	Nanog_Eomesa_HIGH_peak_725	50	29037	ENSDARG00000059120	ENSDART00000082124	pim1	pim-1 oncogene [Source:ZFIN;Acc:ZDB-GENE-061013-139]
chr8	53222520	53222654	Nanog_Eomesa_HIGH_peak_726	134	358	ENSDARG00000007359	ENSDART00000013870	UBL4B	ubiquitin-like 4B [Source:HGNC Symbol;Acc:32309]
chr8	39456843	39457211	Nanog_Eomesa_HIGH_peak_727	368	-38062	ENSDARG00000037476	ENSDART00000112991	sorbs3	sorbin and SH3 domain containing 3 [Source:ZFIN;Acc:ZDB-GENE-050327-1]
chr8	38587040	38587400	Nanog_Eomesa_HIGH_peak_728	360	9689	ENSDARG00000018530	ENSDART00000003954	mapkapk2b	mitogen-activated protein kinase-activated protein kinase 2b [Source:ZFIN;Acc:ZDB-GENE-071018-1]
chr8	20334247	20334466	Nanog_Eomesa_HIGH_peak_729	219
chr8	20622205	20622476	Nanog_Eomesa_HIGH_peak_730	271	46954.5	ENSDARG00000015356	ENSDART00000029175	FCHO1	FCH domain only 1 [Source:HGNC Symbol;Acc:29002]
chr8	29609832	29610322	Nanog_Eomesa_HIGH_peak_731	490	35124	ENSDARG00000075919	ENSDART00000108865	FAM190A	family with sequence similarity 190, member A [Source:HGNC Symbol;Acc:29349]
chr8	54026386	54026846	Nanog_Eomesa_HIGH_peak_732	460	-5100	ENSDARG00000007329	ENSDART00000007090	tbx16	T-box gene 16 [Source:ZFIN;Acc:ZDB-GENE-990615-5]
chr8	46190646	46190816	Nanog_Eomesa_HIGH_peak_733	170	57958	ENSDARG00000001154	ENSDART00000136269	rimbp2	RIMS binding protein 2 [Source:ZFIN;Acc:ZDB-GENE-040724-96]
chr8	25992153	25992538	Nanog_Eomesa_HIGH_peak_734	385	19171.5	ENSDARG00000079620	ENSDART00000147308	amigo1	adhesion molecule with Ig-like domain 1 [Source:ZFIN;Acc:ZDB-GENE-060503-114]
chr8	42372429	42372558	Nanog_Eomesa_HIGH_peak_735	129	1707.5	ENSDARG00000002172	ENSDART00000074125	BX255919.1	Apelin receptor A [Source:UniProtKB/Swiss-Prot;Acc:Q7SZP9]
chr8	31953154	31953574	Nanog_Eomesa_HIGH_peak_736	420	4732	ENSDARG00000068409	ENSDART00000142310	vgll4l	vestigial like 4 like [Source:ZFIN;Acc:ZDB-GENE-070112-1682]
chr8	54433660	54434070	Nanog_Eomesa_HIGH_peak_737	410	-74849	ENSDARG00000007369	ENSDART00000148760	tcf7l1b	transcription factor 7-like 1b (T-cell specific, HMG-box) [Source:ZFIN;Acc:ZDB-GENE-991110-10]
chr8	31198383	31198593	Nanog_Eomesa_HIGH_peak_738	210	11574	ENSDARG00000055225	ENSDART00000137583	dock8	dedicator of cytokinesis 8 [Source:ZFIN;Acc:ZDB-GENE-060503-743]
chr8	13064100	13064330	Nanog_Eomesa_HIGH_peak_739	230	-66205	ENSDARG00000086003	ENSDART00000121403	5S_rRNA	5S ribosomal RNA [Source:RFAM;Acc:RF00001]
chr8	38353413	38353430	Nanog_Eomesa_HIGH_peak_740	17	-8500.5	ENSDARG00000041853	ENSDART00000133415	rbm39b	RNA binding motif protein 39b [Source:ZFIN;Acc:ZDB-GENE-050327-97]
chr8	42801482	42801734	Nanog_Eomesa_HIGH_peak_741	252	82881	ENSDARG00000086660	ENSDART00000124146	CABZ01044745.1	Uncharacterized protein [Source:UniProtKB/TrEMBL;Acc:E7FGB1]
chr8	20329798	20330184	Nanog_Eomesa_HIGH_peak_742	386
chr8	5720229	5720549	Nanog_Eomesa_HIGH_peak_743	320
chr8	36586921	36587305	Nanog_Eomesa_HIGH_peak_744	384
chr8	27793658	27794148	Nanog_Eomesa_HIGH_peak_745	490	-20819	ENSDARG00000068572	ENSDART00000099214	slc16a1	solute carrier family 16 (monocarboxylic acid transporters), member 1 [Source:ZFIN;Acc:ZDB-GENE-030515-5]
chr8	32807996	32808140	Nanog_Eomesa_HIGH_peak_746	144	18274	ENSDARG00000089526	ENSDART00000122044	BX571721.1
chr8	27423068	27423298	Nanog_Eomesa_HIGH_peak_747	230	2933	ENSDARG00000007560	ENSDART00000010393	sema3bl	sema domain, immunoglobulin domain (Ig), short basic domain, secreted, (semaphorin) 3bl [Source:ZFIN;Acc:ZDB-GENE-030131-2956]
chr8	23600658	23600748	Nanog_Eomesa_HIGH_peak_748	90	-35462	ENSDARG00000025108	ENSDART00000138062	si:ch211-157c18.2	si:ch211-157c18.2 [Source:ZFIN;Acc:ZDB-GENE-060503-115]
chr8	10279806	10280012	Nanog_Eomesa_HIGH_peak_749	206	20066	ENSDARG00000063069	ENSDART00000139414	gripap1	GRIP1 associated protein 1 [Source:ZFIN;Acc:ZDB-GENE-070112-922]
chr8	9452328	9453104	Nanog_Eomesa_HIGH_peak_750	776	14348	ENSDARG00000059006	ENSDART00000139150	otud5a	OTU domain containing 5a [Source:ZFIN;Acc:ZDB-GENE-030616-61]
chr8	31298021	31298330	Nanog_Eomesa_HIGH_peak_751	309	-2811.5	ENSDARG00000042485	ENSDART00000062303	foxd5	forkhead box D5 [Source:ZFIN;Acc:ZDB-GENE-980605-4]
chr8	1742060	1742370	Nanog_Eomesa_HIGH_peak_752	310	-74150	ENSDARG00000091948	ENSDART00000131900	si:ch1073-109g21.1	si:ch1073-109g21.1 [Source:ZFIN;Acc:ZDB-GENE-081104-66]
chr8	28067968	28068158	Nanog_Eomesa_HIGH_peak_753	190	8198	ENSDARG00000095393	ENSDART00000142632	si:dkey-114b16.5	si:dkey-114b16.5 [Source:ZFIN;Acc:ZDB-GENE-081105-20]
chr8	18025188	18025448	Nanog_Eomesa_HIGH_peak_754	260	-10530	ENSDARG00000042151	ENSDART00000100667	skia	nuclear oncoprotein skia [Source:ZFIN;Acc:ZDB-GENE-990715-9]
chr8	38347513	38347730	Nanog_Eomesa_HIGH_peak_755	217	9237.5	ENSDARG00000081307	ENSDART00000118868	snoU13	Small nucleolar RNA U13 [Source:RFAM;Acc:RF01210]
chr8	27677071	27677356	Nanog_Eomesa_HIGH_peak_756	285	5796.5	ENSDARG00000092035	ENSDART00000138835	si:ch211-156j16.1	si:ch211-156j16.1 [Source:ZFIN;Acc:ZDB-GENE-030131-4106]
chr8	50257283	50257417	Nanog_Eomesa_HIGH_peak_757	134	2338	ENSDARG00000091917	ENSDART00000140594	si:ch73-386o14.1	si:ch73-386o14.1 [Source:ZFIN;Acc:ZDB-GENE-081104-287]
chr8	31300633	31300893	Nanog_Eomesa_HIGH_peak_758	260	-224	ENSDARG00000042485	ENSDART00000062303	foxd5	forkhead box D5 [Source:ZFIN;Acc:ZDB-GENE-980605-4]
chr8	31282453	31282493	Nanog_Eomesa_HIGH_peak_759	40	8731	ENSDARG00000004318	ENSDART00000012132	cbwd	COBW domain containing [Source:ZFIN;Acc:ZDB-GENE-040426-2388]
chr8	22120671	22120962	Nanog_Eomesa_HIGH_peak_760	291	-46413.5	ENSDARG00000038655	ENSDART00000140145	AJAP1	adherens junctions associated protein 1 [Source:ZFIN;Acc:ZDB-GENE-041210-353]
chr8	32767292	32767387	Nanog_Eomesa_HIGH_peak_761	95	4242.5	ENSDARG00000060601	ENSDART00000137304	rgs7bpa	regulator of G-protein signaling 7 binding protein a [Source:ZFIN;Acc:ZDB-GENE-060929-380]
chr8	31959721	31960004	Nanog_Eomesa_HIGH_peak_762	283	-8238.5	ENSDARG00000060368	ENSDART00000084969	syn1	synapsin I [Source:ZFIN;Acc:ZDB-GENE-081105-93]
chr8	15102479	15102656	Nanog_Eomesa_HIGH_peak_763	177	6848.5	ENSDARG00000058000	ENSDART00000137871	CEP350	centrosomal protein 350kDa [Source:HGNC Symbol;Acc:24238]
chr8	26389688	26389768	Nanog_Eomesa_HIGH_peak_764	80	-33118	ENSDARG00000042536	ENSDART00000062375	TMEM81	transmembrane protein 81 [Source:HGNC Symbol;Acc:32349]
chr8	38042615	38042862	Nanog_Eomesa_HIGH_peak_765	247	-18039.5	ENSDARG00000077709	ENSDART00000111680	IQSEC2	IQ motif and Sec7 domain 2 [Source:HGNC Symbol;Acc:29059]
chr8	53534680	53534768	Nanog_Eomesa_HIGH_peak_766	88	-36663	ENSDARG00000028071	ENSDART00000127875	bmp1a	bone morphogenetic protein 1a [Source:ZFIN;Acc:ZDB-GENE-060818-1]
chr8	31961701	31962134	Nanog_Eomesa_HIGH_peak_767	433	-6183.5	ENSDARG00000060368	ENSDART00000084969	syn1	synapsin I [Source:ZFIN;Acc:ZDB-GENE-081105-93]
chr8	28205931	28205998	Nanog_Eomesa_HIGH_peak_768	67	-60955.5	ENSDARG00000068569	ENSDART00000099211	CT027576.1	Uncharacterized protein [Source:UniProtKB/TrEMBL;Acc:F1Q9E7]
chr8	31298953	31299181	Nanog_Eomesa_HIGH_peak_769	228	-1920	ENSDARG00000042485	ENSDART00000062303	foxd5	forkhead box D5 [Source:ZFIN;Acc:ZDB-GENE-980605-4]
chr8	43431650	43431900	Nanog_Eomesa_HIGH_peak_770	250	-20939	ENSDARG00000094519	ENSDART00000142590	si:ch211-152p23.2	si:ch211-152p23.2 [Source:ZFIN;Acc:ZDB-GENE-081104-134]
chr8	9474646	9474744	Nanog_Eomesa_HIGH_peak_771	98	1972	ENSDARG00000059001	ENSDART00000142075	pim2	pim-2 oncogene [Source:ZFIN;Acc:ZDB-GENE-000831-6]
chr8	17997311	17997563	Nanog_Eomesa_HIGH_peak_772	252	-38411	ENSDARG00000042151	ENSDART00000100667	skia	nuclear oncoprotein skia [Source:ZFIN;Acc:ZDB-GENE-990715-9]
chr8	18984004	18984093	Nanog_Eomesa_HIGH_peak_773	89	356.5	ENSDARG00000074387	ENSDART00000110571	FAM150A	family with sequence similarity 150, member A [Source:HGNC Symbol;Acc:33775]
chr8	53527686	53527773	Nanog_Eomesa_HIGH_peak_774	87	-43657.5	ENSDARG00000028071	ENSDART00000127875	bmp1a	bone morphogenetic protein 1a [Source:ZFIN;Acc:ZDB-GENE-060818-1]
chr8	47121710	47121816	Nanog_Eomesa_HIGH_peak_775	106	4845	ENSDARG00000016056	ENSDART00000003130	zgc:113060	zgc:113060 [Source:ZFIN;Acc:ZDB-GENE-050417-464]
chr8	54855210	54855503	Nanog_Eomesa_HIGH_peak_776	293	22747.5	ENSDARG00000017704	ENSDART00000004036	nr5a1a	nuclear receptor subfamily 5, group A, member 1a [Source:ZFIN;Acc:ZDB-GENE-010504-1]
chr8	18032465	18033085	Nanog_Eomesa_HIGH_peak_777	620	-3073	ENSDARG00000042151	ENSDART00000100667	skia	nuclear oncoprotein skia [Source:ZFIN;Acc:ZDB-GENE-990715-9]
chr8	27694848	27695245	Nanog_Eomesa_HIGH_peak_778	397	-18281.5	ENSDARG00000090721	ENSDART00000127936	prdm2a	PR domain containing 2, with ZNF domain a [Source:ZFIN;Acc:ZDB-GENE-081104-139]
chr8	45163482	45163684	Nanog_Eomesa_HIGH_peak_779	202	4455	ENSDARG00000085709	ENSDART00000121109	5S_rRNA	5S ribosomal RNA [Source:RFAM;Acc:RF00001]
chr8	38217320	38217370	Nanog_Eomesa_HIGH_peak_780	50	-32	ENSDARG00000079934	ENSDART00000004041	zgc:162200	zgc:162200 [Source:ZFIN;Acc:ZDB-GENE-030131-2989]
chr8	54008975	54009427	Nanog_Eomesa_HIGH_peak_781	452	20364	ENSDARG00000088807	ENSDART00000129372	klhl22	kelch-like 22 (Drosophila) [Source:ZFIN;Acc:ZDB-GENE-081104-154]
chr8	33127332	33127497	Nanog_Eomesa_HIGH_peak_782	165	-75309.5	ENSDARG00000054224	ENSDART00000133245	IPO11	importin 11 [Source:HGNC Symbol;Acc:20628]
chr8	49312952	49313537	Nanog_Eomesa_HIGH_peak_783	585	5086.5	ENSDARG00000004757	ENSDART00000126513	ybx1	Y box binding protein 1 [Source:ZFIN;Acc:ZDB-GENE-000629-3]
chr8	32144276	32144689	Nanog_Eomesa_HIGH_peak_784	413	47473.5	ENSDARG00000076873	ENSDART00000112170	C8H9orf172 (2 of 2)	chromosome 9 open reading frame 172 [Source:HGNC Symbol;Acc:37284]
chr8	53539477	53539857	Nanog_Eomesa_HIGH_peak_785	380	-31720	ENSDARG00000028071	ENSDART00000127875	bmp1a	bone morphogenetic protein 1a [Source:ZFIN;Acc:ZDB-GENE-060818-1]
chr8	33464898	33465137	Nanog_Eomesa_HIGH_peak_786	239	-6610.5	ENSDARG00000086060	ENSDART00000126833	BX548021.2	Uncharacterized protein [Source:UniProtKB/TrEMBL;Acc:E7EY71]
chr8	31289323	31289383	Nanog_Eomesa_HIGH_peak_787	60	-11634	ENSDARG00000042485	ENSDART00000062303	foxd5	forkhead box D5 [Source:ZFIN;Acc:ZDB-GENE-980605-4]
chr8	9927176	9927496	Nanog_Eomesa_HIGH_peak_788	320
chr8	47121566	47121640	Nanog_Eomesa_HIGH_peak_789	74	4685	ENSDARG00000016056	ENSDART00000003130	zgc:113060	zgc:113060 [Source:ZFIN;Acc:ZDB-GENE-050417-464]
chr8	41986234	41986412	Nanog_Eomesa_HIGH_peak_790	178	34958	ENSDARG00000052045	ENSDART00000073782	ggt5	gamma-glutamyltransferase 5a [Source:ZFIN;Acc:ZDB-GENE-080226-1]
chr8	42699159	42699250	Nanog_Eomesa_HIGH_peak_791	91	-19522.5	ENSDARG00000086660	ENSDART00000124146	CABZ01044745.1	Uncharacterized protein [Source:UniProtKB/TrEMBL;Acc:E7FGB1]
chr8	54036536	54036931	Nanog_Eomesa_HIGH_peak_792	395	5017.5	ENSDARG00000007329	ENSDART00000007090	tbx16	T-box gene 16 [Source:ZFIN;Acc:ZDB-GENE-990615-5]
chr8	5438219	5438385	Nanog_Eomesa_HIGH_peak_793	166	944	ENSDARG00000025468	ENSDART00000035676	bnip3la	BCL2/adenovirus E1B interacting protein 3-like a [Source:ZFIN;Acc:ZDB-GENE-030131-2283]
chr8	29112013	29112448	Nanog_Eomesa_HIGH_peak_794	435	-229.5	ENSDARG00000073900	ENSDART00000110857	si:dkey-193l3.8	inka 2 [Source:ZFIN;Acc:ZDB-GENE-091230-4]
chr8	24494275	24494688	Nanog_Eomesa_HIGH_peak_795	413	-11608.5	ENSDARG00000059646	ENSDART00000146678	nt5dc2	5'-nucleotidase domain containing 2 [Source:ZFIN;Acc:ZDB-GENE-060810-17]
chr8	31294853	31295141	Nanog_Eomesa_HIGH_peak_796	288	-5990	ENSDARG00000042485	ENSDART00000062303	foxd5	forkhead box D5 [Source:ZFIN;Acc:ZDB-GENE-980605-4]
chr8	24497419	24497598	Nanog_Eomesa_HIGH_peak_797	179	-8581.5	ENSDARG00000059646	ENSDART00000146678	nt5dc2	5'-nucleotidase domain containing 2 [Source:ZFIN;Acc:ZDB-GENE-060810-17]
chr9	4672173	4672186	Nanog_Eomesa_HIGH_peak_798	13	-8931.5	ENSDARG00000058467	ENSDART00000081326	prpf40a	PRP40 pre-mRNA processing factor 40 homolog A (yeast) [Source:ZFIN;Acc:ZDB-GENE-030131-274]
chr9	19000813	19001225	Nanog_Eomesa_HIGH_peak_799	412	33033	ENSDARG00000085738	ENSDART00000121138	5S_rRNA	5S ribosomal RNA [Source:RFAM;Acc:RF00001]
chr9	2067446	2067936	Nanog_Eomesa_HIGH_peak_800	490	-39697	ENSDARG00000084042	ENSDART00000119442	5S_rRNA	5S ribosomal RNA [Source:RFAM;Acc:RF00001]
chr9	17657535	17657746	Nanog_Eomesa_HIGH_peak_801	211
chr9	53820432	53820619	Nanog_Eomesa_HIGH_peak_802	187	-38931.5	ENSDARG00000015599	ENSDART00000149238	xrcc5	X-ray repair complementing defective repair in Chinese hamster cells 5 [Source:ZFIN;Acc:ZDB-GENE-041008-108]
chr9	9453064	9453364	Nanog_Eomesa_HIGH_peak_803	300	2861	ENSDARG00000010946	ENSDART00000121665	cbsb	cystathionine-beta-synthase b [Source:ZFIN;Acc:ZDB-GENE-021030-3]
chr9	18390907	18391073	Nanog_Eomesa_HIGH_peak_804	166	12035	ENSDARG00000018716	ENSDART00000060356	DGKH	diacylglycerol kinase, eta [Source:HGNC Symbol;Acc:2854]
chr9	37077300	37077508	Nanog_Eomesa_HIGH_peak_805	208	-79907	ENSDARG00000082142	ENSDART00000116731	BX005438.1
chr9	22253533	22253822	Nanog_Eomesa_HIGH_peak_806	289	5153.5	ENSDARG00000095972	ENSDART00000148736	pla1a	phospholipase A1 member A [Source:ZFIN;Acc:ZDB-GENE-030131-5949]
chr9	25582228	25582418	Nanog_Eomesa_HIGH_peak_807	190	982	ENSDARG00000080950	ENSDART00000116217	5S_rRNA	5S ribosomal RNA [Source:RFAM;Acc:RF00001]
chr9	21480176	21480431	Nanog_Eomesa_HIGH_peak_808	255	13146.5	ENSDARG00000093224	ENSDART00000142293	si:ch211-157h7.1	si:ch211-157h7.1 [Source:ZFIN;Acc:ZDB-GENE-070912-122]
chr9	17953837	17953977	Nanog_Eomesa_HIGH_peak_809	140	-1099	ENSDARG00000035810	ENSDART00000099307	C9H13orf15	regulator of cell cycle [Source:HGNC Symbol;Acc:20369]
chr9	44858546	44858692	Nanog_Eomesa_HIGH_peak_810	146	10325	ENSDARG00000083722	ENSDART00000119122	5S_rRNA	5S ribosomal RNA [Source:RFAM;Acc:RF00001]
chr9	47657615	47657911	Nanog_Eomesa_HIGH_peak_811	296	36018	ENSDARG00000093035	ENSDART00000147114	si:dkey-79p17.4
chr9	44947195	44947269	Nanog_Eomesa_HIGH_peak_812	74	18694	ENSDARG00000084276	ENSDART00000119676	5S_rRNA	5S ribosomal RNA [Source:RFAM;Acc:RF00001]
chr9	46389942	46390220	Nanog_Eomesa_HIGH_peak_813	278	15926	ENSDARG00000086433	ENSDART00000124361	BX005364.1	Uncharacterized protein [Source:UniProtKB/TrEMBL;Acc:F1QU04]
chr9	28147357	28147559	Nanog_Eomesa_HIGH_peak_814	202
chr9	52078423	52078613	Nanog_Eomesa_HIGH_peak_815	190	-8013	ENSDARG00000008662	ENSDART00000023105	fign	fidgetin [Source:ZFIN;Acc:ZDB-GENE-050522-339]
chr9	5777780	5778044	Nanog_Eomesa_HIGH_peak_816	264	5701	ENSDARG00000086154	ENSDART00000125052	CABZ01053196.1	Uncharacterized protein [Source:UniProtKB/TrEMBL;Acc:F1QRS1]
chr9	20564595	20564675	Nanog_Eomesa_HIGH_peak_817	80	-6813	ENSDARG00000078080	ENSDART00000141961	pknox1.1	pbx/knotted 1 homeobox 1.1 [Source:ZFIN;Acc:ZDB-GENE-020122-5]
chr9	47621401	47621896	Nanog_Eomesa_HIGH_peak_818	495	-96.5	ENSDARG00000093035	ENSDART00000147114	si:dkey-79p17.4
chr9	16867074	16867118	Nanog_Eomesa_HIGH_peak_819	44	38865	ENSDARG00000039373	ENSDART00000006787	epha3l	eph receptor A3, like [Source:ZFIN;Acc:ZDB-GENE-060503-862]
chr9	24769484	24769735	Nanog_Eomesa_HIGH_peak_820	251	-10966.5	ENSDARG00000013333	ENSDART00000010311	ndufa10	NADH dehydrogenase (ubiquinone) 1 alpha subcomplex, 10 [Source:ZFIN;Acc:ZDB-GENE-030131-670]
chr9	11567163	11567433	Nanog_Eomesa_HIGH_peak_821	270	-2764	ENSDARG00000073935	ENSDART00000144440	wnt6	wingless-type MMTV integration site family, member 6b [Source:ZFIN;Acc:ZDB-GENE-070912-513]
chr9	33369677	33369899	Nanog_Eomesa_HIGH_peak_822	222	19645	ENSDARG00000056078	ENSDART00000136587	rftn2	raftlin family member 2 [Source:ZFIN;Acc:ZDB-GENE-040426-2760]
chr9	16748346	16748423	Nanog_Eomesa_HIGH_peak_823	77	-20.5	ENSDARG00000075996	ENSDART00000109238	si:dkey-103d23.5	si:dkey-103d23.5 [Source:ZFIN;Acc:ZDB-GENE-110131-6]
chr9	10915846	10916386	Nanog_Eomesa_HIGH_peak_824	540	-1569	ENSDARG00000041959	ENSDART00000061499	cxcr4b	chemokine (C-X-C motif), receptor 4b [Source:ZFIN;Acc:ZDB-GENE-010614-1]
chr9	47630077	47630585	Nanog_Eomesa_HIGH_peak_825	508	8586	ENSDARG00000093035	ENSDART00000147114	si:dkey-79p17.4
chr9	44164061	44164584	Nanog_Eomesa_HIGH_peak_826	523	14531.5	ENSDARG00000092568	ENSDART00000142257	si:dkeyp-67d2.4	si:dkeyp-67d2.4 [Source:ZFIN;Acc:ZDB-GENE-081104-471]
chr9	13756928	13757221	Nanog_Eomesa_HIGH_peak_827	293	32313.5	ENSDARG00000085941	ENSDART00000121341	5S_rRNA	5S ribosomal RNA [Source:RFAM;Acc:RF00001]
chr9	15035003	15035598	Nanog_Eomesa_HIGH_peak_828	595	70838.5	ENSDARG00000081878	ENSDART00000117827	AL627261.1
chr9	7507679	7508099	Nanog_Eomesa_HIGH_peak_829	420	-16415	ENSDARG00000042115	ENSDART00000125824	tmem198a	transmembrane protein 198a [Source:ZFIN;Acc:ZDB-GENE-070912-716]
chr9	10921159	10921784	Nanog_Eomesa_HIGH_peak_830	625	-2678.5	ENSDARG00000070043	ENSDART00000102472	dars	aspartyl-tRNA synthetase [Source:ZFIN;Acc:ZDB-GENE-061110-135]
chr9	13081965	13082238	Nanog_Eomesa_HIGH_peak_831	273	-22135.5	ENSDARG00000084487	ENSDART00000119887	5S_rRNA	5S ribosomal RNA [Source:RFAM;Acc:RF00001]
chr9	2594395	2594509	Nanog_Eomesa_HIGH_peak_832	114	1534	ENSDARG00000010462	ENSDART00000139059	sp9	sp9 transcription factor [Source:ZFIN;Acc:ZDB-GENE-040426-2313]
chr9	43944904	43945191	Nanog_Eomesa_HIGH_peak_833	287	-1695.5	ENSDARG00000000563	ENSDART00000141122	ttnb	titin b [Source:ZFIN;Acc:ZDB-GENE-030616-413]
chr9	43784373	43784693	Nanog_Eomesa_HIGH_peak_834	320	234	ENSDARG00000094419	ENSDART00000140158	si:ch211-198b21.6	si:ch211-198b21.6 [Source:ZFIN;Acc:ZDB-GENE-081105-121]
chr9	32317592	32317817	Nanog_Eomesa_HIGH_peak_835	225	2235.5	ENSDARG00000015554	ENSDART00000010774	zic2a	zic family member 2 (odd-paired homolog, Drosophila), a [Source:ZFIN;Acc:ZDB-GENE-000710-4]
chr9	33568509	33568639	Nanog_Eomesa_HIGH_peak_836	130	-69148	ENSDARG00000061885	ENSDART00000088791	satb2	SATB homeobox 2 [Source:ZFIN;Acc:ZDB-GENE-070912-212]
chr9	40717383	40717662	Nanog_Eomesa_HIGH_peak_837	279	98914.5	ENSDARG00000078874	ENSDART00000079483	ERBB4 (1 of 5)	v-erb-a erythroblastic leukemia viral oncogene homolog 4 (avian) [Source:HGNC Symbol;Acc:3432]
chr9	55669727	55669956	Nanog_Eomesa_HIGH_peak_838	229	3210.5	ENSDARG00000006467	ENSDART00000126314	pcdh8	protocadherin 8 [Source:ZFIN;Acc:ZDB-GENE-980526-242]
chr9	21595706	21596010	Nanog_Eomesa_HIGH_peak_839	304	4559	ENSDARG00000041728	ENSDART00000102192	MAN1A2	mannosidase, alpha, class 1A, member 2 [Source:HGNC Symbol;Acc:6822]
chr9	32010694	32011051	Nanog_Eomesa_HIGH_peak_840	357	87015.5	ENSDARG00000069440	ENSDART00000101070	dachd	dachshund d [Source:ZFIN;Acc:ZDB-GENE-070427-2]
chr9	26306178	26306419	Nanog_Eomesa_HIGH_peak_841	241	50747.5	ENSDARG00000093483	ENSDART00000134786	si:dkey-284e7.2	si:dkey-284e7.2 [Source:ZFIN;Acc:ZDB-GENE-070912-501]
chr9	35585486	35585826	Nanog_Eomesa_HIGH_peak_842	340	-26999	ENSDARG00000025891	ENSDART00000029238	shox	short stature homeobox [Source:ZFIN;Acc:ZDB-GENE-051030-21]
chr9	29148007	29148101	Nanog_Eomesa_HIGH_peak_843	94	9877	ENSDARG00000025375	ENSDART00000007789	idh1	isocitrate dehydrogenase 1 (NADP+), soluble [Source:ZFIN;Acc:ZDB-GENE-031006-1]
chr9	44908642	44908892	Nanog_Eomesa_HIGH_peak_844	250	-19771	ENSDARG00000084276	ENSDART00000119676	5S_rRNA	5S ribosomal RNA [Source:RFAM;Acc:RF00001]
chr9	27134856	27135285	Nanog_Eomesa_HIGH_peak_845	429	15489.5	ENSDARG00000019223	ENSDART00000142272	arglu1a	arginine and glutamate rich 1a [Source:ZFIN;Acc:ZDB-GENE-040426-2914]
chr9	44907421	44907749	Nanog_Eomesa_HIGH_peak_846	328	-20953	ENSDARG00000084276	ENSDART00000119676	5S_rRNA	5S ribosomal RNA [Source:RFAM;Acc:RF00001]
chr9	23594685	23595068	Nanog_Eomesa_HIGH_peak_847	383	-70594.5	ENSDARG00000069763	ENSDART00000139434	etv5a	ets variant 5a [Source:ZFIN;Acc:ZDB-GENE-030131-9572]
chr9	38559308	38559828	Nanog_Eomesa_HIGH_peak_848	520	95389	ENSDARG00000084566	ENSDART00000119966	5S_rRNA	5S ribosomal RNA [Source:RFAM;Acc:RF00001]
chr9	38967877	38968122	Nanog_Eomesa_HIGH_peak_849	245	38256.5	ENSDARG00000084001	ENSDART00000119401	5S_rRNA	5S ribosomal RNA [Source:RFAM;Acc:RF00001]
chr9	10396301	10396559	Nanog_Eomesa_HIGH_peak_850	258	28381	ENSDARG00000012796	ENSDART00000004745	hnmt	histamine N-methyltransferase [Source:ZFIN;Acc:ZDB-GENE-040801-157]
chr9	10394116	10394236	Nanog_Eomesa_HIGH_peak_851	120	26127	ENSDARG00000012796	ENSDART00000004745	hnmt	histamine N-methyltransferase [Source:ZFIN;Acc:ZDB-GENE-040801-157]
chr9	21223195	21223235	Nanog_Eomesa_HIGH_peak_852	40
chr9	40488932	40489152	Nanog_Eomesa_HIGH_peak_853	220	15327	ENSDARG00000061142	ENSDART00000100398	erbb4b	v-erb-a erythroblastic leukemia viral oncogene homolog 4b (avian) [Source:ZFIN;Acc:ZDB-GENE-030918-5]
chr9	32507903	32508251	Nanog_Eomesa_HIGH_peak_854	348	-20879	ENSDARG00000084535	ENSDART00000119935	5S_rRNA	5S ribosomal RNA [Source:RFAM;Acc:RF00001]
chr9	39269432	39269632	Nanog_Eomesa_HIGH_peak_855	200	12695	ENSDARG00000084894	ENSDART00000120294	U4atac	U4atac minor spliceosomal RNA [Source:RFAM;Acc:RF00618]
chr9	25111203	25111325	Nanog_Eomesa_HIGH_peak_856	122	-28550	ENSDARG00000030012	ENSDART00000039295	lrrfip1a	leucine rich repeat (in FLII) interacting protein 1a [Source:ZFIN;Acc:ZDB-GENE-030131-99]
chr9	47640109	47640681	Nanog_Eomesa_HIGH_peak_857	572	18650	ENSDARG00000093035	ENSDART00000147114	si:dkey-79p17.4
chr9	38195741	38196058	Nanog_Eomesa_HIGH_peak_858	317	1754.5	ENSDARG00000025641	ENSDART00000024555	gli2a	GLI-Kruppel family member GLI2a [Source:ZFIN;Acc:ZDB-GENE-990706-8]
chr9	36982736	36982820	Nanog_Eomesa_HIGH_peak_859	84	28298	ENSDARG00000019856	ENSDART00000005086	atp1a1b	ATPase, Na+/K+ transporting, alpha 1b polypeptide [Source:ZFIN;Acc:ZDB-GENE-001212-5]
chr9	21777533	21777687	Nanog_Eomesa_HIGH_peak_860	154	-36834	ENSDARG00000010437	ENSDART00000032307	fam46c	family with sequence similarity 46, member C [Source:ZFIN;Acc:ZDB-GENE-030131-5365]
chr9	43786314	43786754	Nanog_Eomesa_HIGH_peak_861	440	2235	ENSDARG00000094419	ENSDART00000140158	si:ch211-198b21.6	si:ch211-198b21.6 [Source:ZFIN;Acc:ZDB-GENE-081105-121]
chr9	31406514	31406946	Nanog_Eomesa_HIGH_peak_862	432	1414	ENSDARG00000056561	ENSDART00000122813	asb11	ankyrin repeat and SOCS box-containing 11 [Source:ZFIN;Acc:ZDB-GENE-070112-532]
chr9	766108	766330	Nanog_Eomesa_HIGH_peak_863	222	-5094	ENSDARG00000014321	ENSDART00000012506	eng1a	engrailed 1a [Source:ZFIN;Acc:ZDB-GENE-980526-216]
chr9	23713538	23713818	Nanog_Eomesa_HIGH_peak_864	280	-15300	ENSDARG00000012942	ENSDART00000145263	itgb5	integrin, beta 5 [Source:ZFIN;Acc:ZDB-GENE-030131-6022]
chr9	10924186	10924475	Nanog_Eomesa_HIGH_peak_865	289	180.5	ENSDARG00000070043	ENSDART00000102472	dars	aspartyl-tRNA synthetase [Source:ZFIN;Acc:ZDB-GENE-061110-135]
chr9	22107084	22107172	Nanog_Eomesa_HIGH_peak_866	88	5838	ENSDARG00000002582	ENSDART00000124533	tbx15	T-box 15 [Source:ZFIN;Acc:ZDB-GENE-020529-1]
chr9	10269036	10269136	Nanog_Eomesa_HIGH_peak_867	100	-23641	ENSDARG00000010563	ENSDART00000129143	spopla	speckle-type POZ protein-like a [Source:ZFIN;Acc:ZDB-GENE-050320-3]
chr9	47106171	47106461	Nanog_Eomesa_HIGH_peak_868	290
chr9	31408539	31408983	Nanog_Eomesa_HIGH_peak_869	444	3445	ENSDARG00000056561	ENSDART00000122813	asb11	ankyrin repeat and SOCS box-containing 11 [Source:ZFIN;Acc:ZDB-GENE-070112-532]
chr9	37348668	37349050	Nanog_Eomesa_HIGH_peak_870	382
chr9	42724988	42725300	Nanog_Eomesa_HIGH_peak_871	312	-17400	ENSDARG00000009567	ENSDART00000138473	SPEG (1 of 2)	SPEG complex locus [Source:HGNC Symbol;Acc:16901]
chr9	12845984	12846084	Nanog_Eomesa_HIGH_peak_872	100	-5767	ENSDARG00000003421	ENSDART00000102419	igf2bp2a	insulin-like growth factor 2 mRNA binding protein 2a [Source:ZFIN;Acc:ZDB-GENE-070912-44]
chr9	24387492	24387775	Nanog_Eomesa_HIGH_peak_873	283	-4192.5	ENSDARG00000032708	ENSDART00000046423	arl4cb	ADP-ribosylation factor-like 4Cb [Source:ZFIN;Acc:ZDB-GENE-040426-2382]
chr9	10886796	10887046	Nanog_Eomesa_HIGH_peak_874	250	17676	ENSDARG00000085939	ENSDART00000121339	SNORD27	Small nucleolar RNA SNORD27 [Source:RFAM;Acc:RF00086]
chr9	39701145	39701372	Nanog_Eomesa_HIGH_peak_875	227	3813.5	ENSDARG00000074384	ENSDART00000135505	slc12a8	solute carrier family 12 (potassium/chloride transporters), member 8 [Source:ZFIN;Acc:ZDB-GENE-030131-5654]
chr9	24388815	24389242	Nanog_Eomesa_HIGH_peak_876	427	-2797.5	ENSDARG00000032708	ENSDART00000046423	arl4cb	ADP-ribosylation factor-like 4Cb [Source:ZFIN;Acc:ZDB-GENE-040426-2382]
chr9	6653178	6653583	Nanog_Eomesa_HIGH_peak_877	405	-5745.5	ENSDARG00000042025	ENSDART00000061585	C9H2orf49	chromosome 2 open reading frame 49 [Source:HGNC Symbol;Acc:28772]
chr9	2594956	2595081	Nanog_Eomesa_HIGH_peak_878	125	2100.5	ENSDARG00000010462	ENSDART00000139059	sp9	sp9 transcription factor [Source:ZFIN;Acc:ZDB-GENE-040426-2313]
chr9	43174051	43174266	Nanog_Eomesa_HIGH_peak_879	215	1378.5	ENSDARG00000054378	ENSDART00000144448	pcbp3	poly(rC) binding protein 3 [Source:ZFIN;Acc:ZDB-GENE-050522-157]
chr9	3037190	3037523	Nanog_Eomesa_HIGH_peak_880	333	3720.5	ENSDARG00000093284	ENSDART00000140693	si:ch211-173m16.2	si:ch211-173m16.2 [Source:ZFIN;Acc:ZDB-GENE-070912-155]
chr9	37438618	37438808	Nanog_Eomesa_HIGH_peak_881	190
chr9	44046854	44046934	Nanog_Eomesa_HIGH_peak_882	80	-97668	ENSDARG00000028213	ENSDART00000000591	ttna	titin a [Source:ZFIN;Acc:ZDB-GENE-030113-2]
chr9	766053	766056	Nanog_Eomesa_HIGH_peak_883	3	-5258.5	ENSDARG00000014321	ENSDART00000012506	eng1a	engrailed 1a [Source:ZFIN;Acc:ZDB-GENE-980526-216]
chr9	42142963	42143072	Nanog_Eomesa_HIGH_peak_884	109	-2960.5	ENSDARG00000083379	ENSDART00000117509	U5	U5 spliceosomal RNA [Source:RFAM;Acc:RF00020]
chr9	38212015	38212163	Nanog_Eomesa_HIGH_peak_885	148	17944	ENSDARG00000025641	ENSDART00000024555	gli2a	GLI-Kruppel family member GLI2a [Source:ZFIN;Acc:ZDB-GENE-990706-8]
chr9	8134908	8135265	Nanog_Eomesa_HIGH_peak_886	357	14627.5	ENSDARG00000084530	ENSDART00000119930	5S_rRNA	5S ribosomal RNA [Source:RFAM;Acc:RF00001]
chr9	3145670	3145790	Nanog_Eomesa_HIGH_peak_887	120	-2674	ENSDARG00000013128	ENSDART00000020861	PDK1	pyruvate dehydrogenase kinase, isozyme 1 [Source:ZFIN;Acc:ZDB-GENE-091204-402]
chr9	32342524	32342767	Nanog_Eomesa_HIGH_peak_888	243	-4986.5	ENSDARG00000016022	ENSDART00000137343	zic5	zic family member 5 (odd-paired homolog, Drosophila) [Source:ZFIN;Acc:ZDB-GENE-040622-1]
chr9	10919658	10919936	Nanog_Eomesa_HIGH_peak_889	278	2112	ENSDARG00000041959	ENSDART00000061499	cxcr4b	chemokine (C-X-C motif), receptor 4b [Source:ZFIN;Acc:ZDB-GENE-010614-1]
chr9	14749176	14749266	Nanog_Eomesa_HIGH_peak_890	90	-31845	ENSDARG00000038446	ENSDART00000056103	nrp2b	neuropilin 2b [Source:ZFIN;Acc:ZDB-GENE-040611-3]
chr9	43962672	43963074	Nanog_Eomesa_HIGH_peak_891	402	16130	ENSDARG00000000563	ENSDART00000141122	ttnb	titin b [Source:ZFIN;Acc:ZDB-GENE-030616-413]
chr9	47613662	47614231	Nanog_Eomesa_HIGH_peak_892	569	-2618.5	ENSDARG00000007099	ENSDART00000009790	cx43.4	connexin 43.4 [Source:ZFIN;Acc:ZDB-GENE-990415-38]
chr9	42652142	42652179	Nanog_Eomesa_HIGH_peak_893	37	-14378.5	ENSDARG00000083727	ENSDART00000119127	5S_rRNA	5S ribosomal RNA [Source:RFAM;Acc:RF00001]
chr9	12356924	12357216	Nanog_Eomesa_HIGH_peak_894	292	46394	ENSDARG00000027079	ENSDART00000038651	ZNF804A	si:dkeyp-122e7.1 [Source:ZFIN;Acc:ZDB-GENE-070912-632]
chr9	26221148	26221498	Nanog_Eomesa_HIGH_peak_895	350	6408	ENSDARG00000019496	ENSDART00000141837	esd	esterase D/formylglutathione hydrolase [Source:ZFIN;Acc:ZDB-GENE-050417-328]
chr9	54922996	54923180	Nanog_Eomesa_HIGH_peak_896	184	55553	ENSDARG00000088672	ENSDART00000122155	CABZ01054962.1	Uncharacterized protein [Source:UniProtKB/TrEMBL;Acc:E7F5V6]
chr9	9420684	9420804	Nanog_Eomesa_HIGH_peak_897	120	-29609	ENSDARG00000010946	ENSDART00000121665	cbsb	cystathionine-beta-synthase b [Source:ZFIN;Acc:ZDB-GENE-021030-3]
chr9	26759644	26759896	Nanog_Eomesa_HIGH_peak_898	252
chr9	28358039	28358635	Nanog_Eomesa_HIGH_peak_899	596	-4861	ENSDARG00000075033	ENSDART00000111039	GTPBP8	GTP-binding protein 8 (putative) [Source:HGNC Symbol;Acc:25007]
chr9	34294789	34295009	Nanog_Eomesa_HIGH_peak_900	220	-5620	ENSDARG00000013708	ENSDART00000025635	usp9	ubiquitin specific peptidase 9 [Source:ZFIN;Acc:ZDB-GENE-061019-1]
chr9	38976163	38976284	Nanog_Eomesa_HIGH_peak_901	121	46480.5	ENSDARG00000084001	ENSDART00000119401	5S_rRNA	5S ribosomal RNA [Source:RFAM;Acc:RF00001]
chr9	41648847	41648862	Nanog_Eomesa_HIGH_peak_902	15	27492.5	ENSDARG00000069134	ENSDART00000100394	vwc2l	von Willebrand factor C domain-containing protein 2-like [Source:ZFIN;Acc:ZDB-GENE-081104-169]
chr9	27519379	27519461	Nanog_Eomesa_HIGH_peak_903	82	56459	ENSDARG00000091861	ENSDART00000135092	si:ch211-61n17.1	si:ch211-61n17.1 [Source:ZFIN;Acc:ZDB-GENE-070912-299]
chr9	32317827	32317834	Nanog_Eomesa_HIGH_peak_904	7	2361.5	ENSDARG00000015554	ENSDART00000010774	zic2a	zic family member 2 (odd-paired homolog, Drosophila), a [Source:ZFIN;Acc:ZDB-GENE-000710-4]
chr9	36982730	36982730	Nanog_Eomesa_HIGH_peak_905	0	28250	ENSDARG00000019856	ENSDART00000005086	atp1a1b	ATPase, Na+/K+ transporting, alpha 1b polypeptide [Source:ZFIN;Acc:ZDB-GENE-001212-5]
chr9	21775986	21776152	Nanog_Eomesa_HIGH_peak_906	166	-38375	ENSDARG00000010437	ENSDART00000032307	fam46c	family with sequence similarity 46, member C [Source:ZFIN;Acc:ZDB-GENE-030131-5365]
chr9	32223001	32223063	Nanog_Eomesa_HIGH_peak_907	62	1865	ENSDARG00000085134	ENSDART00000120534	5S_rRNA	5S ribosomal RNA [Source:RFAM;Acc:RF00001]
chr9	7760324	7760385	Nanog_Eomesa_HIGH_peak_908	61	-5313.5	ENSDARG00000042106	ENSDART00000061716	hlxb9la	homeo box HB9 like a [Source:ZFIN;Acc:ZDB-GENE-040415-1]
chr9	45899090	45899330	Nanog_Eomesa_HIGH_peak_909	240	-458	ENSDARG00000018383	ENSDART00000122177	frzb	frizzled-related protein [Source:ZFIN;Acc:ZDB-GENE-990715-1]
chr9	10884155	10884546	Nanog_Eomesa_HIGH_peak_910	391	15105.5	ENSDARG00000085939	ENSDART00000121339	SNORD27	Small nucleolar RNA SNORD27 [Source:RFAM;Acc:RF00086]
chr9	19545599	19545809	Nanog_Eomesa_HIGH_peak_911	210	15961	ENSDARG00000092630	ENSDART00000141433	si:dkey-239h2.4	si:dkey-239h2.4 [Source:ZFIN;Acc:ZDB-GENE-081104-384]
chr9	41736891	41737112	Nanog_Eomesa_HIGH_peak_912	221	-964.5	ENSDARG00000076733	ENSDART00000135134	BARD1	BRCA1 associated RING domain 1 [Source:HGNC Symbol;Acc:952]
chr9	23942728	23943168	Nanog_Eomesa_HIGH_peak_913	440	-8810	ENSDARG00000018627	ENSDART00000007392	arl5a	ADP-ribosylation factor-like 5A [Source:ZFIN;Acc:ZDB-GENE-040718-28]
chr9	27420726	27421085	Nanog_Eomesa_HIGH_peak_914	359	-42055.5	ENSDARG00000091861	ENSDART00000135092	si:ch211-61n17.1	si:ch211-61n17.1 [Source:ZFIN;Acc:ZDB-GENE-070912-299]
chr9	21390260	21390302	Nanog_Eomesa_HIGH_peak_915	42	-16041	ENSDARG00000077002	ENSDART00000113418	IGSF3	immunoglobulin superfamily, member 3 [Source:HGNC Symbol;Acc:5950]
chr9	26299865	26300088	Nanog_Eomesa_HIGH_peak_916	223	44425.5	ENSDARG00000093483	ENSDART00000134786	si:dkey-284e7.2	si:dkey-284e7.2 [Source:ZFIN;Acc:ZDB-GENE-070912-501]
chr9	21390522	21390562	Nanog_Eomesa_HIGH_peak_917	40	-15780	ENSDARG00000077002	ENSDART00000113418	IGSF3	immunoglobulin superfamily, member 3 [Source:HGNC Symbol;Acc:5950]
chr9	46111960	46112200	Nanog_Eomesa_HIGH_peak_918	240	48428	ENSDARG00000034989	ENSDART00000131629	retsatl	retinol saturase (all-trans-retinol 13,14-reductase) like [Source:ZFIN;Acc:ZDB-GENE-051113-252]
chr9	10674339	10674406	Nanog_Eomesa_HIGH_peak_919	67	79353.5	ENSDARG00000079375	ENSDART00000135906	si:ch211-266l9.1	si:ch211-266l9.1 [Source:ZFIN;Acc:ZDB-GENE-070912-261]
chr10	17902913	17903095	Nanog_Eomesa_HIGH_peak_920	182	-4010	ENSDARG00000077596	ENSDART00000113666	si:ch211-269m17.1	si:ch211-269m17.1 [Source:ZFIN;Acc:ZDB-GENE-091204-154]
chr10	32141220	32141387	Nanog_Eomesa_HIGH_peak_921	167	24238.5	ENSDARG00000055349	ENSDART00000138445	pknox2	pbx/knotted 1 homeobox 2 [Source:ZFIN;Acc:ZDB-GENE-031118-112]
chr10	43964102	43964345	Nanog_Eomesa_HIGH_peak_922	243	-15054.5	ENSDARG00000011190	ENSDART00000075259	fgfr1b	fibroblast growth factor receptor 1b [Source:ZFIN;Acc:ZDB-GENE-060503-14]
chr10	42842174	42842329	Nanog_Eomesa_HIGH_peak_923	155	27476.5	ENSDARG00000033411	ENSDART00000130555	CABP1 (1 of 2)	calcium binding protein 1b [Source:ZFIN;Acc:ZDB-GENE-040718-111]
chr10	46370030	46370390	Nanog_Eomesa_HIGH_peak_924	360	-2568	ENSDARG00000042502	ENSDART00000062324	h2afvl	H2A histone family, member V, like [Source:ZFIN;Acc:ZDB-GENE-050506-24]
chr10	8709736	8710166	Nanog_Eomesa_HIGH_peak_925	430	-1562	ENSDARG00000095081	ENSDART00000142121	si:ch1073-111a5.3	si:ch1073-111a5.3 [Source:ZFIN;Acc:ZDB-GENE-091204-135]
chr10	41985688	41985805	Nanog_Eomesa_HIGH_peak_926	117	2107.5	ENSDARG00000093837	ENSDART00000148070	taar16g	trace amine associated receptor 16g [Source:ZFIN;Acc:ZDB-GENE-060413-19]
chr10	43713436	43713590	Nanog_Eomesa_HIGH_peak_927	154	-14117	ENSDARG00000008170	ENSDART00000140382	DBNL (2 of 2)	drebrin-like a [Source:ZFIN;Acc:ZDB-GENE-040704-42]
chr10	41081584	41081669	Nanog_Eomesa_HIGH_peak_928	85	25362.5	ENSDARG00000075806	ENSDART00000142918	kirrel3a	kin of IRRE like 3 a [Source:ZFIN;Acc:ZDB-GENE-091117-44]
chr10	9467437	9467517	Nanog_Eomesa_HIGH_peak_929	80	4290	ENSDARG00000006896	ENSDART00000021100	lhx6	LIM homeobox 6 [Source:ZFIN;Acc:ZDB-GENE-041025-1]
chr10	18230804	18230884	Nanog_Eomesa_HIGH_peak_930	80	-40174	ENSDARG00000095686	ENSDART00000131404	si:ch211-159e21.1	si:ch211-159e21.1 [Source:ZFIN;Acc:ZDB-GENE-091116-99]
chr10	34916890	34917090	Nanog_Eomesa_HIGH_peak_931	200
chr10	14420744	14420921	Nanog_Eomesa_HIGH_peak_932	177	-31429.5	ENSDARG00000069543	ENSDART00000101298	GALT	galactose-1-phosphate uridylyltransferase [Source:HGNC Symbol;Acc:4135]
chr10	16260925	16261378	Nanog_Eomesa_HIGH_peak_933	453	7024.5	ENSDARG00000086870	ENSDART00000129844	slc12a2	solute carrier family 12 (potassium/chloride transporters), member 2 [Source:ZFIN;Acc:ZDB-GENE-040625-53]
chr10	28851818	28851977	Nanog_Eomesa_HIGH_peak_934	159	9819.5	ENSDARG00000015917	ENSDART00000131003	rnft1	ring finger protein, transmembrane 1 [Source:ZFIN;Acc:ZDB-GENE-040426-2324]
chr10	21544320	21544510	Nanog_Eomesa_HIGH_peak_935	190	18545	ENSDARG00000017230	ENSDART00000019252	fbxw11b	F-box and WD-40 domain protein 11b [Source:ZFIN;Acc:ZDB-GENE-040426-2903]
chr10	27857728	27858002	Nanog_Eomesa_HIGH_peak_936	274	25330	ENSDARG00000056427	ENSDART00000078920	auts2	autism susceptibility candidate 2 [Source:ZFIN;Acc:ZDB-GENE-030616-571]
chr10	31875030	31875470	Nanog_Eomesa_HIGH_peak_937	440	77438	ENSDARG00000013005	ENSDART00000020054	NTM	zgc:92901 [Source:ZFIN;Acc:ZDB-GENE-040927-3]
chr10	39490626	39490840	Nanog_Eomesa_HIGH_peak_938	214	23883	ENSDARG00000091325	ENSDART00000110421	FP016248.1
chr10	27570343	27570538	Nanog_Eomesa_HIGH_peak_939	195	-222.5	ENSDARG00000088927	ENSDART00000129993	CR450793.1	Uncharacterized protein [Source:UniProtKB/TrEMBL;Acc:F1QII2]
chr10	20825600	20825714	Nanog_Eomesa_HIGH_peak_940	114	60416	ENSDARG00000084294	ENSDART00000119694	5S_rRNA	5S ribosomal RNA [Source:RFAM;Acc:RF00001]
chr10	37848246	37848441	Nanog_Eomesa_HIGH_peak_941	195	11776.5	ENSDARG00000043148	ENSDART00000131693	slc1a3b	solute carrier family 1 (glial high affinity glutamate transporter), member 3b [Source:ZFIN;Acc:ZDB-GENE-090708-3]
chr10	38467560	38467756	Nanog_Eomesa_HIGH_peak_942	196	-10667	ENSDARG00000068716	ENSDART00000141642	CUEDC1 (2 of 2)	CUE domain containing 1a [Source:ZFIN;Acc:ZDB-GENE-061027-344]
chr10	25848739	25848867	Nanog_Eomesa_HIGH_peak_943	128	969	ENSDARG00000004445	ENSDART00000042767		Uncharacterized protein [Source:UniProtKB/TrEMBL;Acc:F1RER0]
chr10	44033710	44034040	Nanog_Eomesa_HIGH_peak_944	330	-16312	ENSDARG00000058476	ENSDART00000081347	stc1l	stanniocalcin 1, like [Source:ZFIN;Acc:ZDB-GENE-040426-1521]
chr10	43707253	43707313	Nanog_Eomesa_HIGH_peak_945	60	-20347	ENSDARG00000008170	ENSDART00000140382	DBNL (2 of 2)	drebrin-like a [Source:ZFIN;Acc:ZDB-GENE-040704-42]
chr10	23924219	23924662	Nanog_Eomesa_HIGH_peak_946	443
chr10	18393942	18394171	Nanog_Eomesa_HIGH_peak_947	229
chr10	10630758	10630919	Nanog_Eomesa_HIGH_peak_948	161	-13308.5	ENSDARG00000073914	ENSDART00000112135	FAM163B	family with sequence similarity 163, member B [Source:HGNC Symbol;Acc:33277]
chr10	1990133	1990493	Nanog_Eomesa_HIGH_peak_949	360	-36	ENSDARG00000035095	ENSDART00000042441	oep	one-eyed pinhead [Source:ZFIN;Acc:ZDB-GENE-990415-198]
chr10	41526079	41526351	Nanog_Eomesa_HIGH_peak_950	272	81253	ENSDARG00000003145	ENSDART00000009857	CLMP	CXADR-like membrane protein [Source:HGNC Symbol;Acc:24039]
chr10	18230945	18231334	Nanog_Eomesa_HIGH_peak_951	389	-39878.5	ENSDARG00000095686	ENSDART00000131404	si:ch211-159e21.1	si:ch211-159e21.1 [Source:ZFIN;Acc:ZDB-GENE-091116-99]
chr10	29324028	29324148	Nanog_Eomesa_HIGH_peak_952	120	53906	ENSDARG00000015199	ENSDART00000047776	cblb	Cas-Br-M (murine) ecotropic retroviral transforming sequence b [Source:ZFIN;Acc:ZDB-GENE-030616-417]
chr10	17457338	17457919	Nanog_Eomesa_HIGH_peak_953	581	-25954.5	ENSDARG00000082394	ENSDART00000118895	dre-mir-130c-1	dre-mir-130c-1 [Source:miRBase;Acc:MI0001987]
chr10	26279029	26279212	Nanog_Eomesa_HIGH_peak_954	183	53496.5	ENSDARG00000078430	ENSDART00000131640	tiam1	T-cell lymphoma invasion and metastasis 1 [Source:ZFIN;Acc:ZDB-GENE-080325-1]
chr10	43713273	43713425	Nanog_Eomesa_HIGH_peak_955	152	-14281	ENSDARG00000008170	ENSDART00000140382	DBNL (2 of 2)	drebrin-like a [Source:ZFIN;Acc:ZDB-GENE-040704-42]
chr10	21112960	21113095	Nanog_Eomesa_HIGH_peak_956	135	-11585.5	ENSDARG00000062720	ENSDART00000134692	PCDH1 (2 of 2)	protocadherin 1 [Source:HGNC Symbol;Acc:8655]
chr10	31542818	31543065	Nanog_Eomesa_HIGH_peak_957	247	-626.5	ENSDARG00000083962	ENSDART00000119362	5S_rRNA	5S ribosomal RNA [Source:RFAM;Acc:RF00001]
chr10	42767724	42767964	Nanog_Eomesa_HIGH_peak_958	240	34641	ENSDARG00000019897	ENSDART00000126311	AGPAT6	1-acylglycerol-3-phosphate O-acyltransferase 6 (lysophosphatidic acid acyltransferase, zeta) [Source:HGNC Symbol;Acc:20880]
chr10	22998377	22998427	Nanog_Eomesa_HIGH_peak_959	50	-5548	ENSDARG00000056913	ENSDART00000079469	PCOLCE (1 of 2)	procollagen C-endopeptidase enhancer [Source:HGNC Symbol;Acc:8738]
chr10	1984932	1985202	Nanog_Eomesa_HIGH_peak_960	270	-5282	ENSDARG00000035095	ENSDART00000042441	oep	one-eyed pinhead [Source:ZFIN;Acc:ZDB-GENE-990415-198]
chr10	35560632	35560869	Nanog_Eomesa_HIGH_peak_961	237	-90263.5	ENSDARG00000070080	ENSDART00000114630	nbea	neurobeachin [Source:ZFIN;Acc:ZDB-GENE-050320-68]
chr10	250422	250902	Nanog_Eomesa_HIGH_peak_962	480	-4986	ENSDARG00000018308	ENSDART00000148597	ets2	v-ets erythroblastosis virus E26 oncogene homolog 2 (avian) [Source:ZFIN;Acc:ZDB-GENE-050522-552]
chr10	27992078	27992138	Nanog_Eomesa_HIGH_peak_963	60	-57747	ENSDARG00000089022	ENSDART00000126486	5S_rRNA	5S ribosomal RNA [Source:RFAM;Acc:RF00001]
chr10	9489273	9489603	Nanog_Eomesa_HIGH_peak_964	330	-11351	ENSDARG00000058041	ENSDART00000080843	ndufa8	NADH dehydrogenase (ubiquinone) 1 alpha subcomplex, 8 [Source:ZFIN;Acc:ZDB-GENE-040426-1688]
chr10	18838881	18839021	Nanog_Eomesa_HIGH_peak_965	140	-83316	ENSDARG00000006624	ENSDART00000144860	ppp2r2a	protein phosphatase 2, regulatory subunit B, alpha [Source:ZFIN;Acc:ZDB-GENE-030131-5474]
chr10	42140514	42140756	Nanog_Eomesa_HIGH_peak_966	242	315	ENSDARG00000095620	ENSDART00000131493	taar19b	trace amine associated receptor 19b [Source:ZFIN;Acc:ZDB-GENE-091116-74]
chr10	34916120	34916310	Nanog_Eomesa_HIGH_peak_967	190
chr10	43975112	43975225	Nanog_Eomesa_HIGH_peak_968	113	-4109.5	ENSDARG00000011190	ENSDART00000075259	fgfr1b	fibroblast growth factor receptor 1b [Source:ZFIN;Acc:ZDB-GENE-060503-14]
chr10	2826118	2826412	Nanog_Eomesa_HIGH_peak_969	294	-212	ENSDARG00000025899	ENSDART00000030709	pnx	posterior neuron-specific homeobox [Source:ZFIN;Acc:ZDB-GENE-030328-42]
chr10	28834278	28834409	Nanog_Eomesa_HIGH_peak_970	131	-7734.5	ENSDARG00000015917	ENSDART00000131003	rnft1	ring finger protein, transmembrane 1 [Source:ZFIN;Acc:ZDB-GENE-040426-2324]
chr10	24617610	24617966	Nanog_Eomesa_HIGH_peak_971	356
chr10	13537657	13537758	Nanog_Eomesa_HIGH_peak_972	101	-33225.5	ENSDARG00000084679	ENSDART00000120079	5S_rRNA	5S ribosomal RNA [Source:RFAM;Acc:RF00001]
chr10	42103896	42104006	Nanog_Eomesa_HIGH_peak_973	110	306	ENSDARG00000090383	ENSDART00000125577	taar19a	trace amine associated receptor 19a [Source:ZFIN;Acc:ZDB-GENE-100519-3]
chr10	5276582	5277032	Nanog_Eomesa_HIGH_peak_974	450	5351	ENSDARG00000076227	ENSDART00000114491	ror2	receptor tyrosine kinase-like orphan receptor 2 [Source:ZFIN;Acc:ZDB-GENE-060427-5]
chr10	13708274	13708739	Nanog_Eomesa_HIGH_peak_975	465	71857.5	ENSDARG00000028661	ENSDART00000032852	cntfr	ciliary neurotrophic factor receptor [Source:ZFIN;Acc:ZDB-GENE-030616-82]
chr10	7011784	7012029	Nanog_Eomesa_HIGH_peak_976	245	-4989.5	ENSDARG00000020258	ENSDART00000141445	ewsr1a	Ewing sarcoma breakpoint region 1a [Source:ZFIN;Acc:ZDB-GENE-030131-2317]
chr10	34904869	34905560	Nanog_Eomesa_HIGH_peak_977	691
chr10	30825740	30826204	Nanog_Eomesa_HIGH_peak_978	464	7593	ENSDARG00000092396	ENSDART00000135900	si:rp71-56i13.9	si:rp71-56i13.9 [Source:ZFIN;Acc:ZDB-GENE-060503-565]
chr10	34916611	34916731	Nanog_Eomesa_HIGH_peak_979	120
chr10	18836691	18837031	Nanog_Eomesa_HIGH_peak_980	340	-85406	ENSDARG00000006624	ENSDART00000144860	ppp2r2a	protein phosphatase 2, regulatory subunit B, alpha [Source:ZFIN;Acc:ZDB-GENE-030131-5474]
chr10	17535999	17536296	Nanog_Eomesa_HIGH_peak_981	297	4523.5	ENSDARG00000062873	ENSDART00000138832	slc2a11l	solute carrier family 2 (facilitated glucose transporter), member 11-like [Source:ZFIN;Acc:ZDB-GENE-061215-118]
chr10	23897487	23897779	Nanog_Eomesa_HIGH_peak_982	292	89077	ENSDARG00000057090	ENSDART00000079686	CR847844.2	Uncharacterized protein [Source:UniProtKB/TrEMBL;Acc:F1QDU1]
chr10	36577451	36577631	Nanog_Eomesa_HIGH_peak_983	180	-116	ENSDARG00000055066	ENSDART00000077373	ZDHHC20 (1 of 2)	zinc finger, DHHC-type containing 20 [Source:HGNC Symbol;Acc:20749]
chr10	31560458	31560698	Nanog_Eomesa_HIGH_peak_984	240	17010	ENSDARG00000083962	ENSDART00000119362	5S_rRNA	5S ribosomal RNA [Source:RFAM;Acc:RF00001]
chr10	33161288	33161476	Nanog_Eomesa_HIGH_peak_985	188
chr10	18128630	18128897	Nanog_Eomesa_HIGH_peak_986	267
chr10	43957882	43958127	Nanog_Eomesa_HIGH_peak_987	245	-21273.5	ENSDARG00000011190	ENSDART00000075259	fgfr1b	fibroblast growth factor receptor 1b [Source:ZFIN;Acc:ZDB-GENE-060503-14]
chr10	37080964	37081357	Nanog_Eomesa_HIGH_peak_988	393	-72836.5	ENSDARG00000007856	ENSDART00000015279	RTN4RL1 (1 of 2)	reticulon 4 receptor-like 1 [Source:HGNC Symbol;Acc:21329]
chr10	9680027	9680171	Nanog_Eomesa_HIGH_peak_989	144	-11973	ENSDARG00000063050	ENSDART00000091780	RC3H2	ring finger and CCCH-type domains 2 [Source:HGNC Symbol;Acc:21461]
chr10	10066748	10066998	Nanog_Eomesa_HIGH_peak_990	250	84629	ENSDARG00000021455	ENSDART00000137392	STRBP	spermatid perinuclear RNA binding protein [Source:HGNC Symbol;Acc:16462]
chr10	19981991	19982352	Nanog_Eomesa_HIGH_peak_991	361
chr10	42114212	42114376	Nanog_Eomesa_HIGH_peak_992	164	316	ENSDARG00000092943	ENSDART00000139938	si:ch211-139n6.17	si:ch211-139n6.17 [Source:ZFIN;Acc:ZDB-GENE-091116-26]
chr10	27570718	27570720	Nanog_Eomesa_HIGH_peak_993	2	56	ENSDARG00000088927	ENSDART00000129993	CR450793.1	Uncharacterized protein [Source:UniProtKB/TrEMBL;Acc:F1QII2]
chr10	17873894	17874224	Nanog_Eomesa_HIGH_peak_994	330	-32955	ENSDARG00000077596	ENSDART00000113666	si:ch211-269m17.1	si:ch211-269m17.1 [Source:ZFIN;Acc:ZDB-GENE-091204-154]
chr10	39089555	39089723	Nanog_Eomesa_HIGH_peak_995	168
chr10	11239320	11239494	Nanog_Eomesa_HIGH_peak_996	174	8241	ENSDARG00000002523	ENSDART00000038888	hsdl2	hydroxysteroid dehydrogenase like 2 [Source:ZFIN;Acc:ZDB-GENE-030131-1066]
chr10	19939518	19939962	Nanog_Eomesa_HIGH_peak_997	444
chr10	43897545	43897645	Nanog_Eomesa_HIGH_peak_998	100	-10047	ENSDARG00000010603	ENSDART00000005496	kctd9	potassium channel tetramerisation domain containing 9 [Source:ZFIN;Acc:ZDB-GENE-040718-238]
chr10	42224682	42224817	Nanog_Eomesa_HIGH_peak_999	135	22262.5	ENSDARG00000060688	ENSDART00000085792	TRIM60	Uncharacterized protein [Source:UniProtKB/TrEMBL;Acc:E7F8P0]
chr10	25855122	25855360	Nanog_Eomesa_HIGH_peak_1000	238	7407	ENSDARG00000004445	ENSDART00000042767		Uncharacterized protein [Source:UniProtKB/TrEMBL;Acc:F1RER0]
chr10	41985810	41985996	Nanog_Eomesa_HIGH_peak_1001	186	2264	ENSDARG00000093837	ENSDART00000148070	taar16g	trace amine associated receptor 16g [Source:ZFIN;Acc:ZDB-GENE-060413-19]
chr10	27568024	27568480	Nanog_Eomesa_HIGH_peak_1002	456	-2411	ENSDARG00000088927	ENSDART00000129993	CR450793.1	Uncharacterized protein [Source:UniProtKB/TrEMBL;Acc:F1QII2]
chr10	15213180	15213362	Nanog_Eomesa_HIGH_peak_1003	182	-39963	ENSDARG00000021982	ENSDART00000137932	SH3BP2	SH3-domain binding protein 2 [Source:HGNC Symbol;Acc:10825]
chr10	19250136	19250197	Nanog_Eomesa_HIGH_peak_1004	61	31878.5	ENSDARG00000082921	ENSDART00000116732	BX119998.1
chr10	17721514	17721594	Nanog_Eomesa_HIGH_peak_1005	80	-3931	ENSDARG00000083269	ENSDART00000118226	dre-mir-218b	dre-mir-218b [Source:miRBase;Acc:MI0002053]
chr10	21053600	21053670	Nanog_Eomesa_HIGH_peak_1006	70	-70978	ENSDARG00000062720	ENSDART00000134692	PCDH1 (2 of 2)	protocadherin 1 [Source:HGNC Symbol;Acc:8655]
chr10	38467758	38467923	Nanog_Eomesa_HIGH_peak_1007	165	-10484.5	ENSDARG00000068716	ENSDART00000141642	CUEDC1 (2 of 2)	CUE domain containing 1a [Source:ZFIN;Acc:ZDB-GENE-061027-344]
chr10	42114096	42114121	Nanog_Eomesa_HIGH_peak_1008	25	130.5	ENSDARG00000092943	ENSDART00000139938	si:ch211-139n6.17	si:ch211-139n6.17 [Source:ZFIN;Acc:ZDB-GENE-091116-26]
chr10	37077594	37077775	Nanog_Eomesa_HIGH_peak_1009	181	-76312.5	ENSDARG00000007856	ENSDART00000015279	RTN4RL1 (1 of 2)	reticulon 4 receptor-like 1 [Source:HGNC Symbol;Acc:21329]
chr10	2182111	2182301	Nanog_Eomesa_HIGH_peak_1010	190	-53246	ENSDARG00000084554	ENSDART00000119954	5S_rRNA	5S ribosomal RNA [Source:RFAM;Acc:RF00001]
chr10	8443341	8443595	Nanog_Eomesa_HIGH_peak_1011	254	3503	ENSDARG00000028387	ENSDART00000031322	ca9	carbonic anhydrase IX [Source:ZFIN;Acc:ZDB-GENE-080818-5]
chr10	13451455	13451644	Nanog_Eomesa_HIGH_peak_1012	189
chr10	10981680	10981901	Nanog_Eomesa_HIGH_peak_1013	221	3929.5	ENSDARG00000058226	ENSDART00000081063	ak3	adenylate kinase 3 [Source:ZFIN;Acc:ZDB-GENE-040426-2142]
chr10	23219724	23219755	Nanog_Eomesa_HIGH_peak_1014	31	-9578.5	ENSDARG00000069333	ENSDART00000100802	FP102052.1	Uncharacterized protein [Source:UniProtKB/TrEMBL;Acc:E7F2R0]
chr11	19401800	19402139	Nanog_Eomesa_HIGH_peak_1015	339	-31856.5	ENSDARG00000003169	ENSDART00000103969	magi1	membrane associated guanylate kinase, WW and PDZ domain containing 1 [Source:ZFIN;Acc:ZDB-GENE-030131-5110]
chr11	32745720	32746395	Nanog_Eomesa_HIGH_peak_1016	675	1334.5	ENSDARG00000084222	ENSDART00000119622	5S_rRNA	5S ribosomal RNA [Source:RFAM;Acc:RF00001]
chr11	7751820	7752074	Nanog_Eomesa_HIGH_peak_1017	254	-22250	ENSDARG00000069356	ENSDART00000091550	LPHN2 (1 of 2)	latrophilin 2 [Source:HGNC Symbol;Acc:18582]
chr11	10776491	10776736	Nanog_Eomesa_HIGH_peak_1018	245	-27119.5	ENSDARG00000063133	ENSDART00000091923	SLC4A10 (2 of 2)	solute carrier family 4, sodium bicarbonate transporter, member 10 [Source:HGNC Symbol;Acc:13811]
chr11	380683	380828	Nanog_Eomesa_HIGH_peak_1019	145	-718.5	ENSDARG00000070925	ENSDART00000104526	EDN3 (1 of 2)	endothelin 3 [Source:HGNC Symbol;Acc:3178]
chr11	24014225	24014375	Nanog_Eomesa_HIGH_peak_1020	150	-1039	ENSDARG00000044902	ENSDART00000129307	atp2b4	ATPase, Ca++ transporting, plasma membrane 4 [Source:ZFIN;Acc:ZDB-GENE-061027-60]
chr11	30109250	30109555	Nanog_Eomesa_HIGH_peak_1021	305
chr11	26741869	26742276	Nanog_Eomesa_HIGH_peak_1022	407	-21198.5	ENSDARG00000008034	ENSDART00000103549	skib	nuclear oncoprotein skib [Source:ZFIN;Acc:ZDB-GENE-990715-10]
chr11	24989184	24989674	Nanog_Eomesa_HIGH_peak_1023	490	-4954	ENSDARG00000016200	ENSDART00000036513	trib3	tribbles homolog 3 (Drosophila) [Source:ZFIN;Acc:ZDB-GENE-040426-2609]
chr11	33057574	33057794	Nanog_Eomesa_HIGH_peak_1024	220
chr11	29489016	29489175	Nanog_Eomesa_HIGH_peak_1025	159	-5308.5	ENSDARG00000044802	ENSDART00000065851	aadacl4	arylacetamide deacetylase-like 4 [Source:ZFIN;Acc:ZDB-GENE-080919-2]
chr11	19134201	19134360	Nanog_Eomesa_HIGH_peak_1026	159	8645.5	ENSDARG00000040764	ENSDART00000059732	id1	inhibitor of DNA binding 1 [Source:ZFIN;Acc:ZDB-GENE-990415-96]
chr11	25651541	25651824	Nanog_Eomesa_HIGH_peak_1027	283	-11222.5	ENSDARG00000070571	ENSDART00000087740	C11H1orf106 (2 of 2)	chromosome 1 open reading frame 106 [Source:HGNC Symbol;Acc:25599]
chr11	26207364	26207735	Nanog_Eomesa_HIGH_peak_1028	371	-3103.5	ENSDARG00000089724	ENSDART00000126211	CR548630.3	Uncharacterized protein [Source:UniProtKB/TrEMBL;Acc:E7F048]
chr11	19412971	19413320	Nanog_Eomesa_HIGH_peak_1029	349	-20680.5	ENSDARG00000003169	ENSDART00000103969	magi1	membrane associated guanylate kinase, WW and PDZ domain containing 1 [Source:ZFIN;Acc:ZDB-GENE-030131-5110]
chr11	2700044	2700194	Nanog_Eomesa_HIGH_peak_1030	150	10642	ENSDARG00000028721	ENSDART00000040147	mapk14b	mitogen-activated protein kinase 14b [Source:ZFIN;Acc:ZDB-GENE-021007-1]
chr11	35599331	35599426	Nanog_Eomesa_HIGH_peak_1031	95	15729.5	ENSDARG00000082997	ENSDART00000115893	5S_rRNA	5S ribosomal RNA [Source:RFAM;Acc:RF00001]
chr11	14565539	14565828	Nanog_Eomesa_HIGH_peak_1032	289	-9604.5	ENSDARG00000031907	ENSDART00000146737	ptbp1b	polypyrimidine tract binding protein 1b [Source:ZFIN;Acc:ZDB-GENE-030131-9796]
chr11	30698798	30699078	Nanog_Eomesa_HIGH_peak_1033	280	5896	ENSDARG00000056615	ENSDART00000148265	cybb	cytochrome b-245, beta polypeptide (chronic granulomatous disease) [Source:ZFIN;Acc:ZDB-GENE-040426-1380]
chr11	7748511	7748859	Nanog_Eomesa_HIGH_peak_1034	348	-25512	ENSDARG00000069356	ENSDART00000091550	LPHN2 (1 of 2)	latrophilin 2 [Source:HGNC Symbol;Acc:18582]
chr11	25563364	25563634	Nanog_Eomesa_HIGH_peak_1035	270	-13071	ENSDARG00000031463	ENSDART00000048365	SYT6 (1 of 2)	synaptotagmin VI [Source:HGNC Symbol;Acc:18638]
chr11	257190	257540	Nanog_Eomesa_HIGH_peak_1036	350	1468	ENSDARG00000021059	ENSDART00000005217	alas1	aminolevulinate, delta-, synthetase 1 [Source:ZFIN;Acc:ZDB-GENE-001229-2]
chr11	20866030	20866230	Nanog_Eomesa_HIGH_peak_1037	200
chr11	3918262	3918519	Nanog_Eomesa_HIGH_peak_1038	257	2265.5	ENSDARG00000059327	ENSDART00000082420	gata2a	GATA-binding protein 2a [Source:ZFIN;Acc:ZDB-GENE-980526-260]
chr11	23876787	23876855	Nanog_Eomesa_HIGH_peak_1039	68	25813	ENSDARG00000057513	ENSDART00000080201	mdm4	transformed 3T3 cell double minute 4 homolog (mouse) [Source:ZFIN;Acc:ZDB-GENE-030131-6872]
chr11	23134987	23135297	Nanog_Eomesa_HIGH_peak_1040	310	-10192	ENSDARG00000010794	ENSDART00000006580	tfeb	transcription factor EB [Source:ZFIN;Acc:ZDB-GENE-090807-3]
chr11	8707640	8707720	Nanog_Eomesa_HIGH_peak_1041	80	-35059	ENSDARG00000058696	ENSDART00000081607		transducin (beta)-like 1 X-linked receptor 1 [Source:HGNC Symbol;Acc:29529]
chr11	30948514	30948904	Nanog_Eomesa_HIGH_peak_1042	390	-1878	ENSDARG00000079977	ENSDART00000112254	NHS (2 of 2)	Nance-Horan syndrome (congenital cataracts and dental anomalies) [Source:HGNC Symbol;Acc:7820]
chr11	12922988	12923280	Nanog_Eomesa_HIGH_peak_1043	292	4703	ENSDARG00000027403	ENSDART00000129352	zgpat	zinc finger, CCCH-type with G patch domain [Source:ZFIN;Acc:ZDB-GENE-040426-1248]
chr11	31918755	31918963	Nanog_Eomesa_HIGH_peak_1044	208	3961	ENSDARG00000086881	ENSDART00000127355	IER2	immediate early response 2 [Source:HGNC Symbol;Acc:28871]
chr11	26164844	26165184	Nanog_Eomesa_HIGH_peak_1045	340	17810	ENSDARG00000076075	ENSDART00000097316	MYH7B (1 of 3)	myosin, heavy chain 7B, cardiac muscle, beta [Source:HGNC Symbol;Acc:15906]
chr11	20869140	20869260	Nanog_Eomesa_HIGH_peak_1046	120
chr11	18339197	18339349	Nanog_Eomesa_HIGH_peak_1047	152	36673	ENSDARG00000057987	ENSDART00000080752	uba3	ubiquitin-like modifier activating enzyme 3 [Source:ZFIN;Acc:ZDB-GENE-040426-2825]
chr11	18906598	18906834	Nanog_Eomesa_HIGH_peak_1048	236	20651	ENSDARG00000088801	ENSDART00000124680	FGD5 (1 of 3)	Uncharacterized protein [Source:UniProtKB/TrEMBL;Acc:E7FFF3]
chr11	22705047	22705260	Nanog_Eomesa_HIGH_peak_1049	213	-90714.5	ENSDARG00000076120	ENSDART00000122918	foxp4	forkhead box P4 [Source:ZFIN;Acc:ZDB-GENE-101207-1]
chr11	13932989	13933859	Nanog_Eomesa_HIGH_peak_1050	870
chr11	19161015	19161620	Nanog_Eomesa_HIGH_peak_1051	605	35682.5	ENSDARG00000040764	ENSDART00000059732	id1	inhibitor of DNA binding 1 [Source:ZFIN;Acc:ZDB-GENE-990415-96]
chr11	19170040	19170201	Nanog_Eomesa_HIGH_peak_1052	161	44485.5	ENSDARG00000040764	ENSDART00000059732	id1	inhibitor of DNA binding 1 [Source:ZFIN;Acc:ZDB-GENE-990415-96]
chr11	3923178	3923620	Nanog_Eomesa_HIGH_peak_1053	442	7274	ENSDARG00000059327	ENSDART00000082420	gata2a	GATA-binding protein 2a [Source:ZFIN;Acc:ZDB-GENE-980526-260]
chr11	10458984	10459194	Nanog_Eomesa_HIGH_peak_1054	210	-61292	ENSDARG00000007278	ENSDART00000011087	ect2	epithelial cell transforming sequence 2 oncogene [Source:ZFIN;Acc:ZDB-GENE-040831-2]
chr11	19132183	19132630	Nanog_Eomesa_HIGH_peak_1055	447	6771.5	ENSDARG00000040764	ENSDART00000059732	id1	inhibitor of DNA binding 1 [Source:ZFIN;Acc:ZDB-GENE-990415-96]
chr11	17312893	17313181	Nanog_Eomesa_HIGH_peak_1056	288	2555	ENSDARG00000085349	ENSDART00000120749	5S_rRNA	5S ribosomal RNA [Source:RFAM;Acc:RF00001]
chr11	19231680	19232028	Nanog_Eomesa_HIGH_peak_1057	348	-7080	ENSDARG00000057708	ENSDART00000124369	PHTF1	putative homeodomain transcription factor 1 [Source:HGNC Symbol;Acc:8939]
chr11	42156498	42156677	Nanog_Eomesa_HIGH_peak_1058	179	-409.5	ENSDARG00000076532	ENSDART00000110622	PTMS	Uncharacterized protein [Source:UniProtKB/TrEMBL;Acc:E7F290]
chr11	19170208	19170303	Nanog_Eomesa_HIGH_peak_1059	95	44620.5	ENSDARG00000040764	ENSDART00000059732	id1	inhibitor of DNA binding 1 [Source:ZFIN;Acc:ZDB-GENE-990415-96]
chr11	32971042	32971194	Nanog_Eomesa_HIGH_peak_1060	152	80535	ENSDARG00000085105	ENSDART00000120505	5S_rRNA	5S ribosomal RNA [Source:RFAM;Acc:RF00001]
chr11	23929289	23929451	Nanog_Eomesa_HIGH_peak_1061	162	78362	ENSDARG00000057513	ENSDART00000080201	mdm4	transformed 3T3 cell double minute 4 homolog (mouse) [Source:ZFIN;Acc:ZDB-GENE-030131-6872]
chr11	43146048	43146192	Nanog_Eomesa_HIGH_peak_1062	144	42532	ENSDARG00000054560	ENSDART00000055706	her15.2	hairy and enhancer of split-related 15.2 [Source:ZFIN;Acc:ZDB-GENE-070627-1]
chr11	17313214	17313227	Nanog_Eomesa_HIGH_peak_1063	13	2738.5	ENSDARG00000085349	ENSDART00000120749	5S_rRNA	5S ribosomal RNA [Source:RFAM;Acc:RF00001]
chr11	6598259	6598389	Nanog_Eomesa_HIGH_peak_1064	130	59497	ENSDARG00000027744	ENSDART00000136382	gadd45ba	growth arrest and DNA-damage-inducible, beta a [Source:ZFIN;Acc:ZDB-GENE-040426-1971]
chr11	3171501	3171770	Nanog_Eomesa_HIGH_peak_1065	269	14597.5	ENSDARG00000080608	ENSDART00000118634	dre-mir-724	dre-mir-724 [Source:miRBase;Acc:MI0004768]
chr11	43723717	43724047	Nanog_Eomesa_HIGH_peak_1066	330	1715	ENSDARG00000038843	ENSDART00000123404	il17rd	interleukin 17 receptor D [Source:ZFIN;Acc:ZDB-GENE-020320-5]
chr11	3565452	3565872	Nanog_Eomesa_HIGH_peak_1067	420	4198	ENSDARG00000074565	ENSDART00000113096	PUSL1	pseudouridylate synthase-like 1 [Source:HGNC Symbol;Acc:26914]
chr11	3182714	3182806	Nanog_Eomesa_HIGH_peak_1068	92	-12311	ENSDARG00000078497	ENSDART00000112417	TIMELESS	timeless homolog (Drosophila) [Source:HGNC Symbol;Acc:11813]
chr11	7734391	7734535	Nanog_Eomesa_HIGH_peak_1069	144	-39734	ENSDARG00000069356	ENSDART00000091550	LPHN2 (1 of 2)	latrophilin 2 [Source:HGNC Symbol;Acc:18582]
chr11	22123938	22124273	Nanog_Eomesa_HIGH_peak_1070	335	24138.5	ENSDARG00000070600	ENSDART00000128681	DYRK3	dual-specificity tyrosine-(Y)-phosphorylation regulated kinase 3 [Source:HGNC Symbol;Acc:3094]
chr11	24399050	24399342	Nanog_Eomesa_HIGH_peak_1071	292	6025	ENSDARG00000020328	ENSDART00000032844	PLEKHA6	pleckstrin homology domain containing, family A member 6 [Source:HGNC Symbol;Acc:17053]
chr11	19445090	19445233	Nanog_Eomesa_HIGH_peak_1072	143	11335.5	ENSDARG00000003169	ENSDART00000103969	magi1	membrane associated guanylate kinase, WW and PDZ domain containing 1 [Source:ZFIN;Acc:ZDB-GENE-030131-5110]
chr11	19156165	19156316	Nanog_Eomesa_HIGH_peak_1073	151	30605.5	ENSDARG00000040764	ENSDART00000059732	id1	inhibitor of DNA binding 1 [Source:ZFIN;Acc:ZDB-GENE-990415-96]
chr11	26190384	26191034	Nanog_Eomesa_HIGH_peak_1074	650	-445	ENSDARG00000056995	ENSDART00000123567	snai1a	snail homolog 1a (Drosophila) [Source:ZFIN;Acc:ZDB-GENE-990415-255]
chr11	35610202	35610618	Nanog_Eomesa_HIGH_peak_1075	416	-18202	ENSDARG00000070360	ENSDART00000103160	C11H3orf54 (2 of 2)	induced in neural crest by AP2, 1a [Source:ZFIN;Acc:ZDB-GENE-060512-186]
chr11	12062693	12062761	Nanog_Eomesa_HIGH_peak_1076	68	26922	ENSDARG00000062913	ENSDART00000091376	BX004880.1	Uncharacterized protein [Source:UniProtKB/TrEMBL;Acc:F1QQP0]
chr11	27664545	27664775	Nanog_Eomesa_HIGH_peak_1077	230	-17327	ENSDARG00000083954	ENSDART00000119354	5S_rRNA	5S ribosomal RNA [Source:RFAM;Acc:RF00001]
chr11	30034337	30034430	Nanog_Eomesa_HIGH_peak_1078	93	75346.5	ENSDARG00000031049	ENSDART00000140871	igsf21a	immunoglobin superfamily, member 21a [Source:ZFIN;Acc:ZDB-GENE-050809-118]
chr11	43756637	43756767	Nanog_Eomesa_HIGH_peak_1079	130	34535	ENSDARG00000038843	ENSDART00000123404	il17rd	interleukin 17 receptor D [Source:ZFIN;Acc:ZDB-GENE-020320-5]
chr11	19445235	19445320	Nanog_Eomesa_HIGH_peak_1080	85	11451.5	ENSDARG00000003169	ENSDART00000103969	magi1	membrane associated guanylate kinase, WW and PDZ domain containing 1 [Source:ZFIN;Acc:ZDB-GENE-030131-5110]
chr11	24991232	24991451	Nanog_Eomesa_HIGH_peak_1081	219	-3041.5	ENSDARG00000016200	ENSDART00000036513	trib3	tribbles homolog 3 (Drosophila) [Source:ZFIN;Acc:ZDB-GENE-040426-2609]
chr11	31908953	31909439	Nanog_Eomesa_HIGH_peak_1082	486	-5702	ENSDARG00000086881	ENSDART00000127355	IER2	immediate early response 2 [Source:HGNC Symbol;Acc:28871]
chr11	19706383	19706482	Nanog_Eomesa_HIGH_peak_1083	99	28603.5	ENSDARG00000003687	ENSDART00000066016	BX000993.1	Uncharacterized protein [Source:UniProtKB/TrEMBL;Acc:F1QA16]
chr11	35628204	35628725	Nanog_Eomesa_HIGH_peak_1084	521	-147.5	ENSDARG00000070360	ENSDART00000103160	C11H3orf54 (2 of 2)	induced in neural crest by AP2, 1a [Source:ZFIN;Acc:ZDB-GENE-060512-186]
chr11	19029551	19029898	Nanog_Eomesa_HIGH_peak_1085	347	4955.5	ENSDARG00000007601	ENSDART00000040235	zmynd8	zinc finger, MYND-type containing 8 [Source:ZFIN;Acc:ZDB-GENE-041119-1]
chr11	31274472	31274829	Nanog_Eomesa_HIGH_peak_1086	357	34349.5	ENSDARG00000055976	ENSDART00000078387	pecr	peroxisomal trans-2-enoyl-CoA reductase [Source:ZFIN;Acc:ZDB-GENE-050417-232]
chr11	10579992	10580189	Nanog_Eomesa_HIGH_peak_1087	197	-32074.5	ENSDARG00000018971	ENSDART00000024948	b3gnt5a	UDP-GlcNAc:betaGal beta-1,3-N-acetylglucosaminyltransferase 5a [Source:ZFIN;Acc:ZDB-GENE-030131-8470]
chr11	30880559	30880925	Nanog_Eomesa_HIGH_peak_1088	366	8944	ENSDARG00000016918	ENSDART00000003712	ace2	angiotensin I converting enzyme (peptidyl-dipeptidase A) 2 [Source:ZFIN;Acc:ZDB-GENE-041114-6]
chr11	23534921	23535177	Nanog_Eomesa_HIGH_peak_1089	256	78564	ENSDARG00000074098	ENSDART00000111850	si:ch211-86h15.1	si:ch211-86h15.1 [Source:ZFIN;Acc:ZDB-GENE-081107-38]
chr11	37609490	37609685	Nanog_Eomesa_HIGH_peak_1090	195	3401.5	ENSDARG00000078760	ENSDART00000002055	cacna2d3	calcium channel, voltage dependent, alpha2/delta subunit 3 [Source:ZFIN;Acc:ZDB-GENE-030616-133]
chr11	10459230	10459346	Nanog_Eomesa_HIGH_peak_1091	116	-61093	ENSDARG00000007278	ENSDART00000011087	ect2	epithelial cell transforming sequence 2 oncogene [Source:ZFIN;Acc:ZDB-GENE-040831-2]
chr11	30317426	30317659	Nanog_Eomesa_HIGH_peak_1092	233	88601.5	ENSDARG00000083615	ENSDART00000118423	5S_rRNA	5S ribosomal RNA [Source:RFAM;Acc:RF00001]
chr11	18309517	18309840	Nanog_Eomesa_HIGH_peak_1093	323	7078.5	ENSDARG00000057987	ENSDART00000080752	uba3	ubiquitin-like modifier activating enzyme 3 [Source:ZFIN;Acc:ZDB-GENE-040426-2825]
chr11	26898846	26899306	Nanog_Eomesa_HIGH_peak_1094	460	-75078	ENSDARG00000006601	ENSDART00000088888	KAZN (1 of 3)	kazrin, periplakin interacting protein [Source:HGNC Symbol;Acc:29173]
chr11	28841961	28842598	Nanog_Eomesa_HIGH_peak_1095	637	2682.5	ENSDARG00000061737	ENSDART00000147386	ECE1	endothelin converting enzyme 1 [Source:HGNC Symbol;Acc:3146]
chr11	33032268	33032324	Nanog_Eomesa_HIGH_peak_1096	56
chr11	20477105	20477525	Nanog_Eomesa_HIGH_peak_1097	420	239	ENSDARG00000070677	ENSDART00000130308	fezf2	FEZ family zinc finger 2 [Source:ZFIN;Acc:ZDB-GENE-001103-3]
chr11	7387319	7387803	Nanog_Eomesa_HIGH_peak_1098	484	2359	ENSDARG00000081946	ENSDART00000117769	SNORD12	Small nucleolar SNORD12/SNORD106 [Source:RFAM;Acc:RF00581]
chr11	32367603	32367743	Nanog_Eomesa_HIGH_peak_1099	140	-15609	ENSDARG00000004632	ENSDART00000024296	egln1	egl nine homolog 1 (C. elegans) [Source:ZFIN;Acc:ZDB-GENE-040718-338]
chr11	730344	730685	Nanog_Eomesa_HIGH_peak_1100	341	5449.5	ENSDARG00000040113	ENSDART00000058669	TAMM41	TAM41, mitochondrial translocator assembly and maintenance protein, homolog (S. cerevisiae) [Source:HGNC Symbol;Acc:25187]
chr11	29432369	29432439	Nanog_Eomesa_HIGH_peak_1101	70	-39864	ENSDARG00000044803	ENSDART00000135057	dhrs3b	dehydrogenase/reductase (SDR family) member 3b [Source:ZFIN;Acc:ZDB-GENE-041010-172]
chr11	3932338	3932542	Nanog_Eomesa_HIGH_peak_1102	204	16315	ENSDARG00000059327	ENSDART00000082420	gata2a	GATA-binding protein 2a [Source:ZFIN;Acc:ZDB-GENE-980526-260]
chr11	18813298	18813478	Nanog_Eomesa_HIGH_peak_1103	180	23720	ENSDARG00000070651	ENSDART00000103943	PRKCD (1 of 2)	protein kinase C, delta [Source:HGNC Symbol;Acc:9399]
chr11	6535789	6535949	Nanog_Eomesa_HIGH_peak_1104	160	758	ENSDARG00000003968	ENSDART00000137879	zgc:162969	zgc:162969 [Source:ZFIN;Acc:ZDB-GENE-041008-244]
chr11	36460150	36460338	Nanog_Eomesa_HIGH_peak_1105	188
chr11	10440900	10441031	Nanog_Eomesa_HIGH_peak_1106	131	-79415.5	ENSDARG00000007278	ENSDART00000011087	ect2	epithelial cell transforming sequence 2 oncogene [Source:ZFIN;Acc:ZDB-GENE-040831-2]
chr11	24921241	24921263	Nanog_Eomesa_HIGH_peak_1107	22	9185	ENSDARG00000083924	ENSDART00000119324	5S_rRNA	5S ribosomal RNA [Source:RFAM;Acc:RF00001]
chr11	35610779	35611042	Nanog_Eomesa_HIGH_peak_1108	263	-17701.5	ENSDARG00000070360	ENSDART00000103160	C11H3orf54 (2 of 2)	induced in neural crest by AP2, 1a [Source:ZFIN;Acc:ZDB-GENE-060512-186]
chr11	10440411	10440772	Nanog_Eomesa_HIGH_peak_1109	361	-79789.5	ENSDARG00000007278	ENSDART00000011087	ect2	epithelial cell transforming sequence 2 oncogene [Source:ZFIN;Acc:ZDB-GENE-040831-2]
chr11	37601466	37601508	Nanog_Eomesa_HIGH_peak_1110	42	-4699	ENSDARG00000078760	ENSDART00000002055	cacna2d3	calcium channel, voltage dependent, alpha2/delta subunit 3 [Source:ZFIN;Acc:ZDB-GENE-030616-133]
chr11	8244540	8244790	Nanog_Eomesa_HIGH_peak_1111	250	-27616	ENSDARG00000062973	ENSDART00000091617	ttll7	tubulin tyrosine ligase-like family, member 7 [Source:ZFIN;Acc:ZDB-GENE-070112-2112]
chr11	19419024	19419210	Nanog_Eomesa_HIGH_peak_1112	186	-14709	ENSDARG00000003169	ENSDART00000103969	magi1	membrane associated guanylate kinase, WW and PDZ domain containing 1 [Source:ZFIN;Acc:ZDB-GENE-030131-5110]
chr11	25932194	25932383	Nanog_Eomesa_HIGH_peak_1113	189	17810.5	ENSDARG00000018423	ENSDART00000145995	sulf2	sulfatase 2 [Source:ZFIN;Acc:ZDB-GENE-040426-759]
chr11	42168948	42169095	Nanog_Eomesa_HIGH_peak_1114	147	12024.5	ENSDARG00000076532	ENSDART00000110622	PTMS	Uncharacterized protein [Source:UniProtKB/TrEMBL;Acc:E7F290]
chr12	2198267	2198646	Nanog_Eomesa_HIGH_peak_1115	379	41093.5	ENSDARG00000003293	ENSDART00000005676	sox9a	SRY-box containing gene 9a [Source:ZFIN;Acc:ZDB-GENE-001103-1]
chr12	30015031	30015134	Nanog_Eomesa_HIGH_peak_1116	103	-70250.5	ENSDARG00000036863	ENSDART00000067762	MYO1D	myosin ID [Source:HGNC Symbol;Acc:7598]
chr12	9733319	9733704	Nanog_Eomesa_HIGH_peak_1117	385	21298.5	ENSDARG00000033999	ENSDART00000141212	cyp26a1	cytochrome P450, subfamily XXVIA, polypeptide 1 [Source:ZFIN;Acc:ZDB-GENE-990415-44]
chr12	7166139	7166379	Nanog_Eomesa_HIGH_peak_1118	240	16922	ENSDARG00000045219	ENSDART00000122271	dkk1b	dickkopf 1b [Source:ZFIN;Acc:ZDB-GENE-990708-5]
chr12	33426262	33426644	Nanog_Eomesa_HIGH_peak_1119	382	9854	ENSDARG00000057481	ENSDART00000080166	RNF157	ring finger protein 157 [Source:HGNC Symbol;Acc:29402]
chr12	30579678	30579920	Nanog_Eomesa_HIGH_peak_1120	242	18065	ENSDARG00000085246	ENSDART00000120646	5S_rRNA	5S ribosomal RNA [Source:RFAM;Acc:RF00001]
chr12	24915700	24915760	Nanog_Eomesa_HIGH_peak_1121	60	38560	ENSDARG00000092599	ENSDART00000134063	si:ch211-112k3.2	si:ch211-112k3.2 [Source:ZFIN;Acc:ZDB-GENE-061207-3]
chr12	17076222	17076511	Nanog_Eomesa_HIGH_peak_1122	289	-79610.5	ENSDARG00000062672	ENSDART00000090881	CR456623.1	Uncharacterized protein [Source:UniProtKB/TrEMBL;Acc:E7F7K0]
chr12	24540939	24541145	Nanog_Eomesa_HIGH_peak_1123	206	63033	ENSDARG00000055128	ENSDART00000077453	ARMC4	armadillo repeat containing 4 [Source:HGNC Symbol;Acc:25583]
chr12	36435519	36435528	Nanog_Eomesa_HIGH_peak_1124	9	-2495.5	ENSDARG00000016089	ENSDART00000027379		KIAA0240 [Source:HGNC Symbol;Acc:21111]
chr12	36437038	36437378	Nanog_Eomesa_HIGH_peak_1125	340	-811	ENSDARG00000016089	ENSDART00000027379		KIAA0240 [Source:HGNC Symbol;Acc:21111]
chr12	32722812	32722846	Nanog_Eomesa_HIGH_peak_1126	34	-67220	ENSDARG00000004415	ENSDART00000128703	tcf7l2	transcription factor 7-like 2 (T-cell specific, HMG-box) [Source:ZFIN;Acc:ZDB-GENE-991110-8]
chr12	36591967	36592423	Nanog_Eomesa_HIGH_peak_1127	456	32502	ENSDARG00000077081	ENSDART00000110887	slc38a10	solute carrier family 38, member 10 [Source:ZFIN;Acc:ZDB-GENE-050309-21]
chr12	9767559	9767979	Nanog_Eomesa_HIGH_peak_1128	420	55556	ENSDARG00000033999	ENSDART00000141212	cyp26a1	cytochrome P450, subfamily XXVIA, polypeptide 1 [Source:ZFIN;Acc:ZDB-GENE-990415-44]
chr12	27151956	27152029	Nanog_Eomesa_HIGH_peak_1129	73	12170.5	ENSDARG00000054878	ENSDART00000077155	six2b	sine oculis-related homeobox 2b [Source:ZFIN;Acc:ZDB-GENE-080723-23]
chr12	7212854	7213150	Nanog_Eomesa_HIGH_peak_1130	296	-20506	ENSDARG00000071772	ENSDART00000106387	si:ch211-253p2.2	si:ch211-253p2.2 [Source:ZFIN;Acc:ZDB-GENE-041111-272]
chr12	30784132	30784546	Nanog_Eomesa_HIGH_peak_1131	414	-96	ENSDARG00000015906	ENSDART00000006505	mxtx2	mix-type homeobox gene 2 [Source:ZFIN;Acc:ZDB-GENE-000710-6]
chr12	29124072	29124752	Nanog_Eomesa_HIGH_peak_1132	680	16024	ENSDARG00000018303	ENSDART00000136212	pea3	ETS-domain transcription factor pea3 [Source:ZFIN;Acc:ZDB-GENE-990415-71]
chr12	36059707	36059758	Nanog_Eomesa_HIGH_peak_1133	51	53670.5	ENSDARG00000060678	ENSDART00000085743	NDST2 (2 of 2)	N-deacetylase/N-sulfotransferase (heparan glucosaminyl) 2 [Source:HGNC Symbol;Acc:7681]
chr12	24860186	24860367	Nanog_Eomesa_HIGH_peak_1134	181	13727.5	ENSDARG00000055381	ENSDART00000077732	bambia	BMP and activin membrane-bound inhibitor (Xenopus laevis) homolog a [Source:ZFIN;Acc:ZDB-GENE-010416-1]
chr12	49387670	49387740	Nanog_Eomesa_HIGH_peak_1135	70	-40342	ENSDARG00000040299	ENSDART00000058969	ndr2	nodal-related 2 [Source:ZFIN;Acc:ZDB-GENE-990415-181]
chr12	31560158	31560364	Nanog_Eomesa_HIGH_peak_1136	206	13993	ENSDARG00000085759	ENSDART00000121159	5S_rRNA	5S ribosomal RNA [Source:RFAM;Acc:RF00001]
chr12	5346777	5346964	Nanog_Eomesa_HIGH_peak_1137	187	-982.5	ENSDARG00000074229	ENSDART00000110514	PRR12 (1 of 2)	proline rich 12 [Source:HGNC Symbol;Acc:29217]
chr12	38984712	38985205	Nanog_Eomesa_HIGH_peak_1138	493	36137.5	ENSDARG00000045036	ENSDART00000066211	CDC42EP4 (1 of 2)	CDC42 effector protein (Rho GTPase binding) 4 [Source:HGNC Symbol;Acc:17147]
chr12	10644169	10644241	Nanog_Eomesa_HIGH_peak_1139	72	-10073	ENSDARG00000071700	ENSDART00000124279	p4ha1a	prolyl 4-hydroxylase, alpha polypeptide I a [Source:ZFIN;Acc:ZDB-GENE-040724-91]
chr12	11549336	11549659	Nanog_Eomesa_HIGH_peak_1140	323	6.5	ENSDARG00000074849	ENSDART00000150094	rac1	ras-related C3 botulinum toxin substrate 1 (rho family, small GTP binding protein Rac1) [Source:ZFIN;Acc:ZDB-GENE-030131-5415]
chr12	19098224	19098450	Nanog_Eomesa_HIGH_peak_1141	226
chr12	5860139	5860368	Nanog_Eomesa_HIGH_peak_1142	229	-13138.5	ENSDARG00000086142	ENSDART00000126361		Rho GTPase activating protein 27 [Source:HGNC Symbol;Acc:31813]
chr12	44285216	44285406	Nanog_Eomesa_HIGH_peak_1143	190	-37369	ENSDARG00000031439	ENSDART00000141166	glrx3	glutaredoxin 3 [Source:ZFIN;Acc:ZDB-GENE-041010-22]
chr12	29651877	29652007	Nanog_Eomesa_HIGH_peak_1144	130	-30045	ENSDARG00000009624	ENSDART00000066290	UTS2R	urotensin 2 receptor [Source:HGNC Symbol;Acc:4468]
chr12	11845	12054	Nanog_Eomesa_HIGH_peak_1145	209	-1071.5	ENSDARG00000077177	ENSDART00000113335	map2k4b	mitogen-activated protein kinase kinase 4b [Source:ZFIN;Acc:ZDB-GENE-080721-13]
chr12	33860142	33860335	Nanog_Eomesa_HIGH_peak_1146	193	-13657.5	ENSDARG00000090990	ENSDART00000126568	TMEM100 (2 of 2)	transmembrane protein 100 [Source:HGNC Symbol;Acc:25607]
chr12	14834955	14835508	Nanog_Eomesa_HIGH_peak_1147	553	-77.5	ENSDARG00000055630	ENSDART00000078021	foxh1	forkhead box H1 [Source:ZFIN;Acc:ZDB-GENE-000616-15]
chr12	44184867	44185277	Nanog_Eomesa_HIGH_peak_1148	410	40142	ENSDARG00000016300	ENSDART00000138241	ebf3	early B-cell factor 3 [Source:ZFIN;Acc:ZDB-GENE-070112-292]
chr12	12141105	12141195	Nanog_Eomesa_HIGH_peak_1149	90	-45670	ENSDARG00000056783	ENSDART00000079336	raraa	retinoic acid receptor, alpha a [Source:ZFIN;Acc:ZDB-GENE-980526-284]
chr12	19066069	19066308	Nanog_Eomesa_HIGH_peak_1150	239
chr12	18664231	18664301	Nanog_Eomesa_HIGH_peak_1151	70	4502	ENSDARG00000077300	ENSDART00000003375	usp42	ubiquitin specific peptidase 42 [Source:ZFIN;Acc:ZDB-GENE-030131-5739]
chr12	10225768	10226158	Nanog_Eomesa_HIGH_peak_1152	390	3143	ENSDARG00000057531	ENSDART00000091519	PGAP3	post-GPI attachment to proteins 3 [Source:HGNC Symbol;Acc:23719]
chr12	30434872	30435008	Nanog_Eomesa_HIGH_peak_1153	136	-2196	ENSDARG00000054208	ENSDART00000076362	phkg2	phosphorylase kinase, gamma 2 (testis) [Source:ZFIN;Acc:ZDB-GENE-040426-825]
chr12	11142368	11142582	Nanog_Eomesa_HIGH_peak_1154	214	436	ENSDARG00000024560	ENSDART00000148689	slc4a1b	solute carrier family 4, anion exchanger, member 1b [Source:ZFIN;Acc:ZDB-GENE-110215-2]
chr12	7214779	7215015	Nanog_Eomesa_HIGH_peak_1155	236	-18611	ENSDARG00000071772	ENSDART00000106387	si:ch211-253p2.2	si:ch211-253p2.2 [Source:ZFIN;Acc:ZDB-GENE-041111-272]
chr12	32722466	32722658	Nanog_Eomesa_HIGH_peak_1156	192	-67487	ENSDARG00000004415	ENSDART00000128703	tcf7l2	transcription factor 7-like 2 (T-cell specific, HMG-box) [Source:ZFIN;Acc:ZDB-GENE-991110-8]
chr12	14835717	14836066	Nanog_Eomesa_HIGH_peak_1157	349	582.5	ENSDARG00000055630	ENSDART00000078021	foxh1	forkhead box H1 [Source:ZFIN;Acc:ZDB-GENE-000616-15]
chr12	9712569	9713013	Nanog_Eomesa_HIGH_peak_1158	444	578	ENSDARG00000033999	ENSDART00000141212	cyp26a1	cytochrome P450, subfamily XXVIA, polypeptide 1 [Source:ZFIN;Acc:ZDB-GENE-990415-44]
chr12	29601232	29601332	Nanog_Eomesa_HIGH_peak_1159	100	77518	ENSDARG00000085910	ENSDART00000121310	5S_rRNA	5S ribosomal RNA [Source:RFAM;Acc:RF00001]
chr12	5347804	5348299	Nanog_Eomesa_HIGH_peak_1160	495	198.5	ENSDARG00000074229	ENSDART00000110514	PRR12 (1 of 2)	proline rich 12 [Source:HGNC Symbol;Acc:29217]
chr12	36610938	36610998	Nanog_Eomesa_HIGH_peak_1161	60	51275	ENSDARG00000077081	ENSDART00000110887	slc38a10	solute carrier family 38, member 10 [Source:ZFIN;Acc:ZDB-GENE-050309-21]
chr12	13502991	13503242	Nanog_Eomesa_HIGH_peak_1162	251	61741.5	ENSDARG00000083935	ENSDART00000119335	5S_rRNA	5S ribosomal RNA [Source:RFAM;Acc:RF00001]
chr12	24829660	24830000	Nanog_Eomesa_HIGH_peak_1163	340	-16719	ENSDARG00000055381	ENSDART00000077732	bambia	BMP and activin membrane-bound inhibitor (Xenopus laevis) homolog a [Source:ZFIN;Acc:ZDB-GENE-010416-1]
chr12	25803287	25803353	Nanog_Eomesa_HIGH_peak_1164	66	78814	ENSDARG00000085966	ENSDART00000121366	5S_rRNA	5S ribosomal RNA [Source:RFAM;Acc:RF00001]
chr12	40051838	40052295	Nanog_Eomesa_HIGH_peak_1165	457	-47692.5	ENSDARG00000006413	ENSDART00000145377	RPL38	ribosomal protein L38 [Source:HGNC Symbol;Acc:10349]
chr12	38350309	38350445	Nanog_Eomesa_HIGH_peak_1166	136	3358	ENSDARG00000084388	ENSDART00000119788	5S_rRNA	5S ribosomal RNA [Source:RFAM;Acc:RF00001]
chr12	25154113	25154190	Nanog_Eomesa_HIGH_peak_1167	77	-52562.5	ENSDARG00000089871	ENSDART00000128769		KIAA1462 [Source:HGNC Symbol;Acc:29283]
chr12	18206420	18206650	Nanog_Eomesa_HIGH_peak_1168	230	-8410	ENSDARG00000003085	ENSDART00000106035	STAMBPL1	STAM binding protein-like 1 [Source:HGNC Symbol;Acc:24105]
chr12	7471283	7471519	Nanog_Eomesa_HIGH_peak_1169	236	-30779	ENSDARG00000008127	ENSDART00000106391	pcdh15b	protocadherin 15b [Source:ZFIN;Acc:ZDB-GENE-050214-1]
chr12	20231179	20231557	Nanog_Eomesa_HIGH_peak_1170	378	-4257	ENSDARG00000045155	ENSDART00000144771	phf5a	PHD finger protein 5A [Source:ZFIN;Acc:ZDB-GENE-021219-3]
chr12	27738190	27738496	Nanog_Eomesa_HIGH_peak_1171	306	26191	ENSDARG00000085434	ENSDART00000120834	5S_rRNA	5S ribosomal RNA [Source:RFAM;Acc:RF00001]
chr12	9699300	9699739	Nanog_Eomesa_HIGH_peak_1172	439	-12693.5	ENSDARG00000033999	ENSDART00000141212	cyp26a1	cytochrome P450, subfamily XXVIA, polypeptide 1 [Source:ZFIN;Acc:ZDB-GENE-990415-44]
chr12	33085581	33085799	Nanog_Eomesa_HIGH_peak_1173	218	-26876	ENSDARG00000075721	ENSDART00000112386	zdhhc6	zinc finger, DHHC-type containing 6 [Source:ZFIN;Acc:ZDB-GENE-030131-3189]
chr12	30782942	30783035	Nanog_Eomesa_HIGH_peak_1174	93	-1446.5	ENSDARG00000015906	ENSDART00000006505	mxtx2	mix-type homeobox gene 2 [Source:ZFIN;Acc:ZDB-GENE-000710-6]
chr12	5280644	5281034	Nanog_Eomesa_HIGH_peak_1175	390	-8089	ENSDARG00000090895	ENSDART00000128145		KAT8 regulatory NSL complex subunit 1 [Source:HGNC Symbol;Acc:24565]
chr12	30782793	30782939	Nanog_Eomesa_HIGH_peak_1176	146	-1569	ENSDARG00000015906	ENSDART00000006505	mxtx2	mix-type homeobox gene 2 [Source:ZFIN;Acc:ZDB-GENE-000710-6]
chr12	25802926	25803256	Nanog_Eomesa_HIGH_peak_1177	330	78585	ENSDARG00000085966	ENSDART00000121366	5S_rRNA	5S ribosomal RNA [Source:RFAM;Acc:RF00001]
chr12	27554574	27554865	Nanog_Eomesa_HIGH_peak_1178	291	-39773.5	ENSDARG00000045097	ENSDART00000105621	bmpr1ab	bone morphogenetic protein receptor, type 1ab [Source:ZFIN;Acc:ZDB-GENE-040912-150]
chr12	32184739	32184816	Nanog_Eomesa_HIGH_peak_1179	77	14482.5	ENSDARG00000088851	ENSDART00000130938	adrb1	adrenergic receptor, beta 1 [Source:ZFIN;Acc:ZDB-GENE-081022-145]
chr12	1406995	1407259	Nanog_Eomesa_HIGH_peak_1180	264	-40097	ENSDARG00000088179	ENSDART00000121240	CABZ01073405.1
chr12	30264081	30264321	Nanog_Eomesa_HIGH_peak_1181	240	-33149	ENSDARG00000004473	ENSDART00000013980	tbx21	T-box 21 [Source:ZFIN;Acc:ZDB-GENE-080104-3]
chr12	37598170	37598290	Nanog_Eomesa_HIGH_peak_1182	120	-2575	ENSDARG00000015601	ENSDART00000017640	GPR142	G protein-coupled receptor 142 [Source:HGNC Symbol;Acc:20088]
chr12	15560096	15560198	Nanog_Eomesa_HIGH_peak_1183	102	4287	ENSDARG00000079128	ENSDART00000143401	becn1	beclin 1 (coiled-coil, myosin-like BCL2 interacting protein) [Source:ZFIN;Acc:ZDB-GENE-040426-1666]
chr12	24843078	24843475	Nanog_Eomesa_HIGH_peak_1184	397	-3272.5	ENSDARG00000055381	ENSDART00000077732	bambia	BMP and activin membrane-bound inhibitor (Xenopus laevis) homolog a [Source:ZFIN;Acc:ZDB-GENE-010416-1]
chr12	25177395	25177604	Nanog_Eomesa_HIGH_peak_1185	209	-29214.5	ENSDARG00000089871	ENSDART00000128769		KIAA1462 [Source:HGNC Symbol;Acc:29283]
chr12	30433430	30433529	Nanog_Eomesa_HIGH_peak_1186	99	3637.5	ENSDARG00000054442	ENSDART00000148912	cbx1b	chromobox homolog 1b (HP1 beta homolog Drosophila) [Source:ZFIN;Acc:ZDB-GENE-040625-68]
chr12	38524063	38524249	Nanog_Eomesa_HIGH_peak_1187	186	14329	ENSDARG00000086645	ENSDART00000125900	hs3st3b1b	heparan sulfate (glucosamine) 3-O-sulfotransferase 3B1b [Source:ZFIN;Acc:ZDB-GENE-070202-5]
chr13	35004545	35004835	Nanog_Eomesa_HIGH_peak_1188	290	1770	ENSDARG00000020541	ENSDART00000025719	ism1	isthmin 1 [Source:ZFIN;Acc:ZDB-GENE-050523-3]
chr13	22445028	22445108	Nanog_Eomesa_HIGH_peak_1189	80	643	ENSDARG00000081111	ENSDART00000117778	BX649385.3
chr13	13930919	13930930	Nanog_Eomesa_HIGH_peak_1190	11	63588.5	ENSDARG00000062164	ENSDART00000089528	ATRN	attractin [Source:ZFIN;Acc:ZDB-GENE-090312-21]
chr13	17061594	17062150	Nanog_Eomesa_HIGH_peak_1191	556
chr13	16846782	16847032	Nanog_Eomesa_HIGH_peak_1192	250	-78077	ENSDARG00000079840	ENSDART00000139893	kcnma1a	potassium large conductance calcium-activated channel, subfamily M, alpha member 1a [Source:ZFIN;Acc:ZDB-GENE-070202-9]
chr13	8728307	8728473	Nanog_Eomesa_HIGH_peak_1193	166	-4008	ENSDARG00000057890	ENSDART00000135373	TTC31	tetratricopeptide repeat domain 31 [Source:HGNC Symbol;Acc:25759]
chr13	24843391	24843496	Nanog_Eomesa_HIGH_peak_1194	105	12926.5	ENSDARG00000094022	ENSDART00000148228	si:ch211-217g15.4	si:ch211-217g15.4 [Source:ZFIN;Acc:ZDB-GENE-030616-620]
chr13	17463520	17463549	Nanog_Eomesa_HIGH_peak_1195	29	-49892.5	ENSDARG00000093577	ENSDART00000134181	si:dkey-70e17.2	si:dkey-70e17.2 [Source:ZFIN;Acc:ZDB-GENE-081107-72]
chr13	17893187	17893378	Nanog_Eomesa_HIGH_peak_1196	191
chr13	30883745	30883891	Nanog_Eomesa_HIGH_peak_1197	146	2724	ENSDARG00000003380	ENSDART00000131466	PAOX	polyamine oxidase (exo-N4-amino) [Source:HGNC Symbol;Acc:20837]
chr13	39666913	39667329	Nanog_Eomesa_HIGH_peak_1198	416	-44456	ENSDARG00000031483	ENSDART00000045434	col9a1	collagen, type IX, alpha 1 [Source:ZFIN;Acc:ZDB-GENE-040426-2410]
chr13	53937356	53937746	Nanog_Eomesa_HIGH_peak_1199	390	-779	ENSDARG00000087377	ENSDART00000121457	LBH	limb bud and heart development homolog (mouse) [Source:HGNC Symbol;Acc:29532]
chr13	2846616	2846959	Nanog_Eomesa_HIGH_peak_1200	343	23900.5	ENSDARG00000035161	ENSDART00000139183	PKDCC	protein kinase domain containing, cytoplasmic homolog (mouse) [Source:HGNC Symbol;Acc:25123]
chr13	35504116	35504396	Nanog_Eomesa_HIGH_peak_1201	280	-56518	ENSDARG00000013168	ENSDART00000019323	jag1b	jagged 1b [Source:ZFIN;Acc:ZDB-GENE-011128-4]
chr13	32369530	32369993	Nanog_Eomesa_HIGH_peak_1202	463	1789.5	ENSDARG00000014091	ENSDART00000020270	osr1	odd-skipped related 1 (Drosophila) [Source:ZFIN;Acc:ZDB-GENE-070321-1]
chr13	36429969	36430322	Nanog_Eomesa_HIGH_peak_1203	353	-6035.5	ENSDARG00000060340	ENSDART00000133565	si:dkey-157l19.2	si:dkey-157l19.2 [Source:ZFIN;Acc:ZDB-GENE-090313-190]
chr13	5612556	5612658	Nanog_Eomesa_HIGH_peak_1204	102	-29881	ENSDARG00000070076	ENSDART00000144931	actr2b	ARP2 actin-related protein 2b homolog (yeast) [Source:ZFIN;Acc:ZDB-GENE-050410-4]
chr13	36315299	36315956	Nanog_Eomesa_HIGH_peak_1205	657	6260.5	ENSDARG00000006003	ENSDART00000147522	mycl1a	v-myc myelocytomatosis viral oncogene homolog 1, lung carcinoma derived (avian) a [Source:ZFIN;Acc:ZDB-GENE-040426-2439]
chr13	16240650	16240946	Nanog_Eomesa_HIGH_peak_1206	296	5146	ENSDARG00000076495	ENSDART00000110237	vwc2	von Willebrand factor C domain containing 2 [Source:ZFIN;Acc:ZDB-GENE-090313-315]
chr13	25056087	25056426	Nanog_Eomesa_HIGH_peak_1207	339	-1832.5	ENSDARG00000069529	ENSDART00000101274	zgc:153981	zgc:153981 [Source:ZFIN;Acc:ZDB-GENE-061103-367]
chr13	54045392	54045875	Nanog_Eomesa_HIGH_peak_1208	483	-1322.5	ENSDARG00000014277	ENSDART00000008176	vox	ventral homeobox [Source:ZFIN;Acc:ZDB-GENE-010108-1]
chr13	7588347	7588731	Nanog_Eomesa_HIGH_peak_1209	384	-4863	ENSDARG00000094950	ENSDART00000138960	si:ch211-250c4.4	si:ch211-250c4.4 [Source:ZFIN;Acc:ZDB-GENE-081107-32]
chr13	13512070	13512360	Nanog_Eomesa_HIGH_peak_1210	290	6640	ENSDARG00000084281	ENSDART00000119681	5S_rRNA	5S ribosomal RNA [Source:RFAM;Acc:RF00001]
chr13	28679913	28680198	Nanog_Eomesa_HIGH_peak_1211	285	39156.5	ENSDARG00000029894	ENSDART00000043658	slc2a15a	solute carrier family 2 (facilitated glucose transporter), member 15a [Source:ZFIN;Acc:ZDB-GENE-060531-109]
chr13	36938189	36938711	Nanog_Eomesa_HIGH_peak_1212	522	3858	ENSDARG00000029818	ENSDART00000149607	srsf5a	serine/arginine-rich splicing factor 5a [Source:ZFIN;Acc:ZDB-GENE-030131-7336]
chr13	8713181	8713307	Nanog_Eomesa_HIGH_peak_1213	126	11996	ENSDARG00000057886	ENSDART00000080637	BX901922.1	Uncharacterized protein [Source:UniProtKB/TrEMBL;Acc:F1RDV8]
chr13	34771114	34771444	Nanog_Eomesa_HIGH_peak_1214	330	70226	ENSDARG00000090474	ENSDART00000131070	5S_rRNA	5S ribosomal RNA [Source:RFAM;Acc:RF00001]
chr13	35475239	35475367	Nanog_Eomesa_HIGH_peak_1215	128	32729	ENSDARG00000093145	ENSDART00000135333	si:dkey-246k9.3	si:dkey-246k9.3 [Source:ZFIN;Acc:ZDB-GENE-070424-230]
chr13	22047552	22047638	Nanog_Eomesa_HIGH_peak_1216	86	33273	ENSDARG00000069397	ENSDART00000100965	zgc:113421	zgc:113421 [Source:ZFIN;Acc:ZDB-GENE-050320-59]
chr13	14843355	14843931	Nanog_Eomesa_HIGH_peak_1217	576	6522	ENSDARG00000021201	ENSDART00000011520	flh	floating head [Source:ZFIN;Acc:ZDB-GENE-990415-75]
chr13	14797490	14797583	Nanog_Eomesa_HIGH_peak_1218	93	10205.5	ENSDARG00000010792	ENSDART00000142785	cdc25	cell division cycle 25 homolog [Source:ZFIN;Acc:ZDB-GENE-000330-5]
chr13	2848086	2848506	Nanog_Eomesa_HIGH_peak_1219	420	25409	ENSDARG00000035161	ENSDART00000139183	PKDCC	protein kinase domain containing, cytoplasmic homolog (mouse) [Source:HGNC Symbol;Acc:25123]
chr13	1053628	1053728	Nanog_Eomesa_HIGH_peak_1220	100	-495	ENSDARG00000027777	ENSDART00000147959	TNFAIP3	tumor necrosis factor, alpha-induced protein 3 [Source:ZFIN;Acc:ZDB-GENE-100212-2]
chr13	13418490	13418570	Nanog_Eomesa_HIGH_peak_1221	80	-21035	ENSDARG00000069715	ENSDART00000101673	foxi2	forkhead box I2 [Source:ZFIN;Acc:ZDB-GENE-031126-2]
chr13	19728511	19728735	Nanog_Eomesa_HIGH_peak_1222	224	-39175	ENSDARG00000075596	ENSDART00000112620	RAB11FIP2	RAB11 family interacting protein 2 (class I) [Source:HGNC Symbol;Acc:29152]
chr13	14831736	14832177	Nanog_Eomesa_HIGH_peak_1223	441	-5164.5	ENSDARG00000021201	ENSDART00000011520	flh	floating head [Source:ZFIN;Acc:ZDB-GENE-990415-75]
chr13	16764232	16764482	Nanog_Eomesa_HIGH_peak_1224	250
chr13	44047533	44047924	Nanog_Eomesa_HIGH_peak_1225	391	18225.5	ENSDARG00000056986	ENSDART00000084321	dact2	dapper homolog 2, antagonist of beta-catenin (xenopus) [Source:ZFIN;Acc:ZDB-GENE-030131-9975]
chr13	33714207	33714313	Nanog_Eomesa_HIGH_peak_1226	106	1219	ENSDARG00000014246	ENSDART00000025007	JAG2 (2 of 2)	jagged 2 [Source:HGNC Symbol;Acc:6189]
chr13	31028487	31029001	Nanog_Eomesa_HIGH_peak_1227	514	775	ENSDARG00000037116	ENSDART00000053946	cxcl12a	chemokine (C-X-C motif) ligand 12a (stromal cell-derived factor 1) [Source:ZFIN;Acc:ZDB-GENE-030318-1]
chr13	42398175	42398489	Nanog_Eomesa_HIGH_peak_1228	314	82669	ENSDARG00000091767	ENSDART00000126767	5S_rRNA	5S ribosomal RNA [Source:RFAM;Acc:RF00001]
chr13	17558169	17558419	Nanog_Eomesa_HIGH_peak_1229	250	41160	ENSDARG00000018492	ENSDART00000008906	znf503	zinc finger protein 503 [Source:ZFIN;Acc:ZDB-GENE-031113-5]
chr13	45435722	45436020	Nanog_Eomesa_HIGH_peak_1230	298	-2980	ENSDARG00000005010	ENSDART00000131673	si:dkeyp-2e4.8	si:dkeyp-2e4.8 [Source:ZFIN;Acc:ZDB-GENE-061207-81]
chr13	14836740	14837289	Nanog_Eomesa_HIGH_peak_1231	549	-106.5	ENSDARG00000021201	ENSDART00000011520	flh	floating head [Source:ZFIN;Acc:ZDB-GENE-990415-75]
chr13	34593982	34594270	Nanog_Eomesa_HIGH_peak_1232	288	-61671	ENSDARG00000082587	ENSDART00000115710	5S_rRNA	5S ribosomal RNA [Source:RFAM;Acc:RF00001]
chr13	27340212	27340441	Nanog_Eomesa_HIGH_peak_1233	229	42535.5	ENSDARG00000006760	ENSDART00000146227	slc24a3	solute carrier family 24 (sodium/potassium/calcium exchanger), member 3 [Source:ZFIN;Acc:ZDB-GENE-090312-67]
chr13	31409151	31409321	Nanog_Eomesa_HIGH_peak_1234	170	19090	ENSDARG00000031888	ENSDART00000146250	mapk8a	mitogen-activated protein kinase 8a [Source:ZFIN;Acc:ZDB-GENE-080218-17]
chr13	54056171	54056801	Nanog_Eomesa_HIGH_peak_1235	630	-286	ENSDARG00000017164	ENSDART00000017456	vent	ventral expressed homeobox [Source:ZFIN;Acc:ZDB-GENE-010108-2]
chr13	31379275	31379441	Nanog_Eomesa_HIGH_peak_1236	166	-10788	ENSDARG00000031888	ENSDART00000146250	mapk8a	mitogen-activated protein kinase 8a [Source:ZFIN;Acc:ZDB-GENE-080218-17]
chr13	2351871	2352101	Nanog_Eomesa_HIGH_peak_1237	230	-2425	ENSDARG00000086525	ENSDART00000130514	EML4 (1 of 2)	echinoderm microtubule associated protein like 4 [Source:HGNC Symbol;Acc:1316]
chr13	14813770	14813960	Nanog_Eomesa_HIGH_peak_1238	190	-23256	ENSDARG00000021201	ENSDART00000011520	flh	floating head [Source:ZFIN;Acc:ZDB-GENE-990415-75]
chr13	9659092	9659469	Nanog_Eomesa_HIGH_peak_1239	377	-24850.5	ENSDARG00000094925	ENSDART00000134629	si:ch211-219o4.2	si:ch211-219o4.2 [Source:ZFIN;Acc:ZDB-GENE-081107-20]
chr13	28752243	28752544	Nanog_Eomesa_HIGH_peak_1240	301	15928.5	ENSDARG00000033551	ENSDART00000043117	fbxw4	F-box and WD-40 domain protein 4 [Source:ZFIN;Acc:ZDB-GENE-000516-1]
chr13	54046720	54047049	Nanog_Eomesa_HIGH_peak_1241	329	-71.5	ENSDARG00000014277	ENSDART00000008176	vox	ventral homeobox [Source:ZFIN;Acc:ZDB-GENE-010108-1]
chr13	14826018	14826180	Nanog_Eomesa_HIGH_peak_1242	162	-11022	ENSDARG00000021201	ENSDART00000011520	flh	floating head [Source:ZFIN;Acc:ZDB-GENE-990415-75]
chr13	25130186	25130231	Nanog_Eomesa_HIGH_peak_1243	45	11.5	ENSDARG00000055429	ENSDART00000148191	KAT6B	K(lysine) acetyltransferase 6B [Source:HGNC Symbol;Acc:17582]
chr13	16131106	16131298	Nanog_Eomesa_HIGH_peak_1244	192
chr13	29140257	29140504	Nanog_Eomesa_HIGH_peak_1245	247	-8067.5	ENSDARG00000084475	ENSDART00000119875	5S_rRNA	5S ribosomal RNA [Source:RFAM;Acc:RF00001]
chr13	32936223	32936403	Nanog_Eomesa_HIGH_peak_1246	180	-13467	ENSDARG00000012563	ENSDART00000012232	pdss2	prenyl (decaprenyl) diphosphate synthase, subunit 2 [Source:ZFIN;Acc:ZDB-GENE-040718-43]
chr13	17439659	17439899	Nanog_Eomesa_HIGH_peak_1247	240	65964	ENSDARG00000085860	ENSDART00000121260	SNORD27	Small nucleolar RNA SNORD27 [Source:RFAM;Acc:RF00086]
chr13	54042151	54042215	Nanog_Eomesa_HIGH_peak_1248	64	-4773	ENSDARG00000014277	ENSDART00000008176	vox	ventral homeobox [Source:ZFIN;Acc:ZDB-GENE-010108-1]
chr13	12898858	12899104	Nanog_Eomesa_HIGH_peak_1249	246	-1011	ENSDARG00000026225	ENSDART00000131150	whsc1	Wolf-Hirschhorn syndrome candidate 1 [Source:ZFIN;Acc:ZDB-GENE-030131-2581]
chr13	32169277	32169488	Nanog_Eomesa_HIGH_peak_1250	211	7268.5	ENSDARG00000017696	ENSDART00000026726	diexf	digestive organ expansion factor homolog [Source:ZFIN;Acc:ZDB-GENE-021217-2]
chr13	31038411	31038881	Nanog_Eomesa_HIGH_peak_1251	470	10677	ENSDARG00000037116	ENSDART00000053946	cxcl12a	chemokine (C-X-C motif) ligand 12a (stromal cell-derived factor 1) [Source:ZFIN;Acc:ZDB-GENE-030318-1]
chr13	18491357	18491852	Nanog_Eomesa_HIGH_peak_1252	495	-28916.5	ENSDARG00000062593	ENSDART00000127962	stox1	storkhead box 1 [Source:ZFIN;Acc:ZDB-GENE-030925-2]
chr13	9826616	9826774	Nanog_Eomesa_HIGH_peak_1253	158	116	ENSDARG00000058008	ENSDART00000080808	six3a	sine oculis homeobox homolog 3a [Source:ZFIN;Acc:ZDB-GENE-990415-127]
chr13	32438819	32438913	Nanog_Eomesa_HIGH_peak_1254	94	70894	ENSDARG00000014091	ENSDART00000020270	osr1	odd-skipped related 1 (Drosophila) [Source:ZFIN;Acc:ZDB-GENE-070321-1]
chr13	6511726	6511916	Nanog_Eomesa_HIGH_peak_1255	190	40594	ENSDARG00000006687	ENSDART00000147272	h2afy2	H2A histone family, member Y2 [Source:ZFIN;Acc:ZDB-GENE-050913-114]
chr13	34238543	34238592	Nanog_Eomesa_HIGH_peak_1256	49
chr13	37049226	37049436	Nanog_Eomesa_HIGH_peak_1257	210	14110	ENSDARG00000092721	ENSDART00000135612	si:ch211-67f24.7	si:ch211-67f24.7 [Source:ZFIN;Acc:ZDB-GENE-090313-129]
chr13	46344691	46345011	Nanog_Eomesa_HIGH_peak_1258	320	4520	ENSDARG00000092534	ENSDART00000146964	si:ch211-62a1.3	alpha-1-microglobulin/bikunin precursor [Source:HGNC Symbol;Acc:453]
chr13	46794057	46794137	Nanog_Eomesa_HIGH_peak_1259	80	-1473	ENSDARG00000090417	ENSDART00000124151	5S_rRNA	5S ribosomal RNA [Source:RFAM;Acc:RF00001]
chr13	32410517	32410583	Nanog_Eomesa_HIGH_peak_1260	66	42578	ENSDARG00000014091	ENSDART00000020270	osr1	odd-skipped related 1 (Drosophila) [Source:ZFIN;Acc:ZDB-GENE-070321-1]
chr13	14830670	14831053	Nanog_Eomesa_HIGH_peak_1261	383	-6259.5	ENSDARG00000021201	ENSDART00000011520	flh	floating head [Source:ZFIN;Acc:ZDB-GENE-990415-75]
chr13	31920363	31920464	Nanog_Eomesa_HIGH_peak_1262	101	1764.5	ENSDARG00000085606	ENSDART00000121006	5S_rRNA	5S ribosomal RNA [Source:RFAM;Acc:RF00001]
chr13	27223936	27224053	Nanog_Eomesa_HIGH_peak_1263	117	-38302.5	ENSDARG00000039497	ENSDART00000146712	ccdc85a	coiled-coil domain containing 85A [Source:ZFIN;Acc:ZDB-GENE-080220-55]
chr13	27223843	27223923	Nanog_Eomesa_HIGH_peak_1264	80	-38414	ENSDARG00000039497	ENSDART00000146712	ccdc85a	coiled-coil domain containing 85A [Source:ZFIN;Acc:ZDB-GENE-080220-55]
chr13	16538106	16538686	Nanog_Eomesa_HIGH_peak_1265	580
chr13	41298624	41298764	Nanog_Eomesa_HIGH_peak_1266	140	-20452	ENSDARG00000026170	ENSDART00000143506	hps1	Hermansky-Pudlak syndrome 1 [Source:ZFIN;Acc:ZDB-GENE-051113-152]
chr13	36309919	36309998	Nanog_Eomesa_HIGH_peak_1267	79	591.5	ENSDARG00000006003	ENSDART00000147522	mycl1a	v-myc myelocytomatosis viral oncogene homolog 1, lung carcinoma derived (avian) a [Source:ZFIN;Acc:ZDB-GENE-040426-2439]
chr13	26596647	26597053	Nanog_Eomesa_HIGH_peak_1268	406
chr13	12821173	12821388	Nanog_Eomesa_HIGH_peak_1269	215	-8819.5	ENSDARG00000062330	ENSDART00000148156	si:ch211-233a24.2	si:ch211-233a24.2 [Source:ZFIN;Acc:ZDB-GENE-090313-98]
chr13	37321882	37322047	Nanog_Eomesa_HIGH_peak_1270	165	-3027.5	ENSDARG00000019487	ENSDART00000026313	tmx1	thioredoxin-related transmembrane protein 1 [Source:ZFIN;Acc:ZDB-GENE-030131-2327]
chr13	21801927	21802253	Nanog_Eomesa_HIGH_peak_1271	326	1746	ENSDARG00000069382	ENSDART00000100922	mxtx1	mix-type homeobox gene 1 [Source:ZFIN;Acc:ZDB-GENE-000710-7]
chr13	28683073	28683723	Nanog_Eomesa_HIGH_peak_1272	650	-36187	ENSDARG00000003399	ENSDART00000144968	fgf8a	fibroblast growth factor 8a [Source:ZFIN;Acc:ZDB-GENE-990415-72]
chr13	38947393	38947523	Nanog_Eomesa_HIGH_peak_1273	130	29008	ENSDARG00000059832	ENSDART00000145292	BAI3	brain-specific angiogenesis inhibitor 3 [Source:ZFIN;Acc:ZDB-GENE-070424-99]
chr13	34507414	34507484	Nanog_Eomesa_HIGH_peak_1274	70
chr13	3689141	3689431	Nanog_Eomesa_HIGH_peak_1275	290	-2427	ENSDARG00000010681	ENSDART00000058238	TJAP1	tight junction associated protein 1 (peripheral) [Source:ZFIN;Acc:ZDB-GENE-081107-47]
chr13	28718403	28718713	Nanog_Eomesa_HIGH_peak_1276	310	-1027	ENSDARG00000003399	ENSDART00000144968	fgf8a	fibroblast growth factor 8a [Source:ZFIN;Acc:ZDB-GENE-990415-72]
chr13	19866543	19866708	Nanog_Eomesa_HIGH_peak_1277	165	-61852.5	ENSDARG00000039699	ENSDART00000137057	FAM204A	family with sequence similarity 204, member A [Source:HGNC Symbol;Acc:25794]
chr13	45644209	45644611	Nanog_Eomesa_HIGH_peak_1278	402	2438	ENSDARG00000052856	ENSDART00000074787	khdrbs1a	KH domain containing, RNA binding, signal transduction associated 1a [Source:ZFIN;Acc:ZDB-GENE-000210-25]
chr13	32429083	32429373	Nanog_Eomesa_HIGH_peak_1279	290	61256	ENSDARG00000014091	ENSDART00000020270	osr1	odd-skipped related 1 (Drosophila) [Source:ZFIN;Acc:ZDB-GENE-070321-1]
chr13	21558148	21558438	Nanog_Eomesa_HIGH_peak_1280	290	-6502	ENSDARG00000090650	ENSDART00000127339		neuregulin 3 [Source:HGNC Symbol;Acc:7999]
chr13	4577386	4577610	Nanog_Eomesa_HIGH_peak_1281	224	12511	ENSDARG00000063358	ENSDART00000145940	MICU1	mitochondrial calcium uptake 1 [Source:HGNC Symbol;Acc:1530]
chr13	35018208	35018588	Nanog_Eomesa_HIGH_peak_1282	380	15478	ENSDARG00000020541	ENSDART00000025719	ism1	isthmin 1 [Source:ZFIN;Acc:ZDB-GENE-050523-3]
chr13	44097221	44097574	Nanog_Eomesa_HIGH_peak_1283	353	67894.5	ENSDARG00000056986	ENSDART00000084321	dact2	dapper homolog 2, antagonist of beta-catenin (xenopus) [Source:ZFIN;Acc:ZDB-GENE-030131-9975]
chr13	39797941	39798159	Nanog_Eomesa_HIGH_peak_1284	218	1900	ENSDARG00000078741	ENSDART00000111458	FRMD1	FERM domain containing 1 [Source:HGNC Symbol;Acc:21240]
chr13	27154383	27154515	Nanog_Eomesa_HIGH_peak_1285	132
chr13	4061420	4061535	Nanog_Eomesa_HIGH_peak_1286	115	1349.5	ENSDARG00000093768	ENSDART00000148280	PRR18	proline rich 18 [Source:ZFIN;Acc:ZDB-GENE-081107-6]
chr13	26443136	26443370	Nanog_Eomesa_HIGH_peak_1287	234
chr13	4577636	4577656	Nanog_Eomesa_HIGH_peak_1288	20	12659	ENSDARG00000063358	ENSDART00000145940	MICU1	mitochondrial calcium uptake 1 [Source:HGNC Symbol;Acc:1530]
chr13	8728493	8728602	Nanog_Eomesa_HIGH_peak_1289	109	-3850.5	ENSDARG00000057890	ENSDART00000135373	TTC31	tetratricopeptide repeat domain 31 [Source:HGNC Symbol;Acc:25759]
chr13	34049486	34049874	Nanog_Eomesa_HIGH_peak_1290	388	5581	ENSDARG00000076895	ENSDART00000112985	flrt3	fibronectin leucine rich transmembrane 3 [Source:ZFIN;Acc:ZDB-GENE-030131-1988]
chr13	29885038	29885312	Nanog_Eomesa_HIGH_peak_1291	274	-40169	ENSDARG00000093614	ENSDART00000139773	si:dkey-254e7.1	si:dkey-254e7.1 [Source:ZFIN;Acc:ZDB-GENE-090313-281]
chr13	10029754	10029804	Nanog_Eomesa_HIGH_peak_1292	50	25306	ENSDARG00000070049	ENSDART00000102497	CU019674.1	Uncharacterized protein [Source:UniProtKB/TrEMBL;Acc:F1R239]
chr13	54065528	54065931	Nanog_Eomesa_HIGH_peak_1293	403	-2986.5	ENSDARG00000082649	ENSDART00000119011	dre-mir-202	dre-mir-202 [Source:miRBase;Acc:MI0002040]
chr13	32439473	32439818	Nanog_Eomesa_HIGH_peak_1294	345	71673.5	ENSDARG00000014091	ENSDART00000020270	osr1	odd-skipped related 1 (Drosophila) [Source:ZFIN;Acc:ZDB-GENE-070321-1]
chr13	3988993	3989193	Nanog_Eomesa_HIGH_peak_1295	200	1535	ENSDARG00000090054	ENSDART00000122406	ZNF318	zinc finger protein 318 [Source:HGNC Symbol;Acc:13578]
chr13	28210207	28210597	Nanog_Eomesa_HIGH_peak_1296	390	35112	ENSDARG00000030733	ENSDART00000050303	b3gat2	beta-1,3-glucuronyltransferase 2 (glucuronosyltransferase S) [Source:ZFIN;Acc:ZDB-GENE-040801-191]
chr13	33560163	33560417	Nanog_Eomesa_HIGH_peak_1297	254	15147	ENSDARG00000076139	ENSDART00000144196	ICOSLG (2 of 5)	si:dkey-71p21.13 [Source:ZFIN;Acc:ZDB-GENE-090313-327]
chr14	16772340	16772876	Nanog_Eomesa_HIGH_peak_1298	536	-6168	ENSDARG00000078927	ENSDART00000108793	CT573252.1	Uncharacterized protein [Source:UniProtKB/TrEMBL;Acc:F1Q741]
chr14	53542459	53542609	Nanog_Eomesa_HIGH_peak_1299	150	3464	ENSDARG00000052326	ENSDART00000074158	B4GALT1 (1 of 2)	UDP-Gal:betaGlcNAc beta 1,4- galactosyltransferase, polypeptide 1 [Source:HGNC Symbol;Acc:924]
chr14	19661825	19662132	Nanog_Eomesa_HIGH_peak_1300	307	-924.5	ENSDARG00000007628	ENSDART00000146984	dusp1	dual specificity phosphatase 1 [Source:ZFIN;Acc:ZDB-GENE-040426-2018]
chr14	4236738	4236803	Nanog_Eomesa_HIGH_peak_1301	65	14454.5	ENSDARG00000088264	ENSDART00000129783	SNX25	sorting nexin 25 [Source:HGNC Symbol;Acc:21883]
chr14	27041638	27041825	Nanog_Eomesa_HIGH_peak_1302	187	38950.5	ENSDARG00000075618	ENSDART00000115133	slc36a1	solute carrier family 36 (proton/amino acid symporter), member 1 [Source:ZFIN;Acc:ZDB-GENE-061117-1]
chr14	18999488	18999536	Nanog_Eomesa_HIGH_peak_1303	48	34634	ENSDARG00000012697	ENSDART00000002085	nkx1.2lb	NK1 transcription factor related 2-like,b [Source:ZFIN;Acc:ZDB-GENE-040615-2]
chr14	32056262	32056323	Nanog_Eomesa_HIGH_peak_1304	61	35354.5	ENSDARG00000015472	ENSDART00000026569	gpc4	glypican 4 [Source:ZFIN;Acc:ZDB-GENE-011119-1]
chr14	19103776	19104201	Nanog_Eomesa_HIGH_peak_1305	425	12721.5	ENSDARG00000094434	ENSDART00000144446	SPINK2 (3 of 4)	serine peptidase inhibitor, Kazal type 2 (acrosin-trypsin inhibitor) [Source:HGNC Symbol;Acc:11245]
chr14	31053431	31053749	Nanog_Eomesa_HIGH_peak_1306	318	-41503	ENSDARG00000019063	ENSDART00000011953	FAT1 (2 of 2)	FAT tumor suppressor homolog 1 (Drosophila) [Source:HGNC Symbol;Acc:3595]
chr14	33549732	33550152	Nanog_Eomesa_HIGH_peak_1307	420	49050	ENSDARG00000036442	ENSDART00000052938	atp11c	ATPase, Class VI, type 11C [Source:ZFIN;Acc:ZDB-GENE-030616-51]
chr14	23840107	23840387	Nanog_Eomesa_HIGH_peak_1308	280
chr14	506741	506925	Nanog_Eomesa_HIGH_peak_1309	184	8380	ENSDARG00000079065	ENSDART00000115093	ANKRD50 (2 of 2)	zgc:172215 [Source:ZFIN;Acc:ZDB-GENE-080204-63]
chr14	18410007	18410267	Nanog_Eomesa_HIGH_peak_1310	260	-56264	ENSDARG00000095543	ENSDART00000140641	si:dkey-27i16.2	si:dkey-27i16.2 [Source:ZFIN;Acc:ZDB-GENE-030131-9667]
chr14	32879347	32879777	Nanog_Eomesa_HIGH_peak_1311	430	-6932	ENSDARG00000071497	ENSDART00000105761	zic3	zic family member 3 heterotaxy 1 (odd-paired homolog, Drosophila) [Source:ZFIN;Acc:ZDB-GENE-030708-2]
chr14	32478085	32478415	Nanog_Eomesa_HIGH_peak_1312	330	-8363	ENSDARG00000010553	ENSDART00000138434	mmgt1	membrane magnesium transporter 1 [Source:ZFIN;Acc:ZDB-GENE-040801-65]
chr14	17715050	17715182	Nanog_Eomesa_HIGH_peak_1313	132	2628	ENSDARG00000057293	ENSDART00000104801	olfcg6	olfactory receptor C family, g6 [Source:ZFIN;Acc:ZDB-GENE-081029-9]
chr14	45254817	45254867	Nanog_Eomesa_HIGH_peak_1314	50
chr14	19661813	19661823	Nanog_Eomesa_HIGH_peak_1315	10	-1085	ENSDARG00000007628	ENSDART00000146984	dusp1	dual specificity phosphatase 1 [Source:ZFIN;Acc:ZDB-GENE-040426-2018]
chr14	34252869	34252878	Nanog_Eomesa_HIGH_peak_1316	9	-196.5	ENSDARG00000031929	ENSDART00000132850	stard10	START domain containing 10 [Source:ZFIN;Acc:ZDB-GENE-040426-963]
chr14	21922163	21922453	Nanog_Eomesa_HIGH_peak_1317	290	20052	ENSDARG00000071701	ENSDART00000106209	zgc:162941	zgc:162941 [Source:ZFIN;Acc:ZDB-GENE-030131-8517]
chr14	33688374	33688624	Nanog_Eomesa_HIGH_peak_1318	250	-15458	ENSDARG00000053569	ENSDART00000075617	sox3	SRY-box containing gene 3 [Source:ZFIN;Acc:ZDB-GENE-980526-333]
chr14	41563783	41564161	Nanog_Eomesa_HIGH_peak_1319	378	7759	ENSDARG00000084594	ENSDART00000119994	5S_rRNA	5S ribosomal RNA [Source:RFAM;Acc:RF00001]
chr14	3380780	3381040	Nanog_Eomesa_HIGH_peak_1320	260	5815	ENSDARG00000075157	ENSDART00000110235	bicc2	bicaudal C homolog 2 [Source:ZFIN;Acc:ZDB-GENE-110110-3]
chr14	5938656	5938996	Nanog_Eomesa_HIGH_peak_1321	340	-4453	ENSDARG00000067507	ENSDART00000126777	kctd8	potassium channel tetramerisation domain containing 8 [Source:ZFIN;Acc:ZDB-GENE-060117-3]
chr14	10777280	10777519	Nanog_Eomesa_HIGH_peak_1322	239	-17857.5	ENSDARG00000079826	ENSDART00000115177	GPR174	G protein-coupled receptor 174 [Source:HGNC Symbol;Acc:30245]
chr14	34252899	34253199	Nanog_Eomesa_HIGH_peak_1323	300	-21	ENSDARG00000031929	ENSDART00000132850	stard10	START domain containing 10 [Source:ZFIN;Acc:ZDB-GENE-040426-963]
chr14	26903484	26903853	Nanog_Eomesa_HIGH_peak_1324	369	-36110.5	ENSDARG00000017741	ENSDART00000147991	g3bp1	GTPase activating protein (SH3 domain) binding protein 1 [Source:ZFIN;Acc:ZDB-GENE-030131-7452]
chr14	53015206	53015466	Nanog_Eomesa_HIGH_peak_1325	260
chr14	6920930	6921012	Nanog_Eomesa_HIGH_peak_1326	82	-6880	ENSDARG00000041617	ENSDART00000148395	nme5	non-metastatic cells 5, protein expressed in (nucleoside-diphosphate kinase) [Source:ZFIN;Acc:ZDB-GENE-040718-221]
chr14	35620364	35620380	Nanog_Eomesa_HIGH_peak_1327	16	-2325	ENSDARG00000052910	ENSDART00000144301	wnt8a	wingless-type MMTV integration site family, member 8a [Source:ZFIN;Acc:ZDB-GENE-980526-332]
chr14	31411199	31411668	Nanog_Eomesa_HIGH_peak_1328	469	837.5	ENSDARG00000002707	ENSDART00000126216	her11	hairy-related 11 [Source:ZFIN;Acc:ZDB-GENE-040824-4]
chr14	9743428	9743654	Nanog_Eomesa_HIGH_peak_1329	226	15841	ENSDARG00000084323	ENSDART00000119723	5S_rRNA	5S ribosomal RNA [Source:RFAM;Acc:RF00001]
chr14	31667333	31667458	Nanog_Eomesa_HIGH_peak_1330	125	2141.5	ENSDARG00000021124	ENSDART00000144817	cfl1	cofilin 1 [Source:ZFIN;Acc:ZDB-GENE-030131-215]
chr14	38826697	38827019	Nanog_Eomesa_HIGH_peak_1331	322	-823	ENSDARG00000036175	ENSDART00000105588	PCDH1 (1 of 2)	protocadherin 1 [Source:ZFIN;Acc:ZDB-GENE-091015-2]
chr14	33756754	33757084	Nanog_Eomesa_HIGH_peak_1332	330	6282	ENSDARG00000023055	ENSDART00000029111	slc25a43	solute carrier family 25, member 43 [Source:ZFIN;Acc:ZDB-GENE-030616-69]
chr14	32772947	32773078	Nanog_Eomesa_HIGH_peak_1333	131	11819.5	ENSDARG00000039218	ENSDART00000057296	GPR101	G protein-coupled receptor 101 [Source:HGNC Symbol;Acc:14963]
chr14	38969136	38969456	Nanog_Eomesa_HIGH_peak_1334	320	-68382	ENSDARG00000085407	ENSDART00000120807	5S_rRNA	5S ribosomal RNA [Source:RFAM;Acc:RF00001]
chr14	33760884	33761014	Nanog_Eomesa_HIGH_peak_1335	130	10312	ENSDARG00000023055	ENSDART00000029111	slc25a43	solute carrier family 25, member 43 [Source:ZFIN;Acc:ZDB-GENE-030616-69]
chr14	48961110	48961226	Nanog_Eomesa_HIGH_peak_1336	116	-1884	ENSDARG00000077726	ENSDART00000113469	ccrn4la	CCR4 carbon catabolite repression 4-like a (S. cerevisiae) [Source:ZFIN;Acc:ZDB-GENE-050208-306]
chr14	23978371	23978507	Nanog_Eomesa_HIGH_peak_1337	136
chr14	33756334	33756414	Nanog_Eomesa_HIGH_peak_1338	80	5737	ENSDARG00000023055	ENSDART00000029111	slc25a43	solute carrier family 25, member 43 [Source:ZFIN;Acc:ZDB-GENE-030616-69]
chr14	48963476	48963836	Nanog_Eomesa_HIGH_peak_1339	360	604	ENSDARG00000077726	ENSDART00000113469	ccrn4la	CCR4 carbon catabolite repression 4-like a (S. cerevisiae) [Source:ZFIN;Acc:ZDB-GENE-050208-306]
chr14	27387916	27387925	Nanog_Eomesa_HIGH_peak_1340	9	1778.5	ENSDARG00000020417	ENSDART00000139217	emx3	empty spiracles homeobox 3 [Source:ZFIN;Acc:ZDB-GENE-990415-53]
chr14	32339015	32339295	Nanog_Eomesa_HIGH_peak_1341	280	1816	ENSDARG00000082778	ENSDART00000117229	dre-mir-18c	dre-mir-18c [Source:miRBase;Acc:MI0001902]
chr14	20147245	20147312	Nanog_Eomesa_HIGH_peak_1342	67	65828.5	ENSDARG00000029172	ENSDART00000114501	polr1a	polymerase (RNA) I polypeptide A [Source:ZFIN;Acc:ZDB-GENE-030131-5286]
chr14	41653799	41654178	Nanog_Eomesa_HIGH_peak_1343	379	-38885.5	ENSDARG00000034344	ENSDART00000149443	pcdh19	protocadherin 19 [Source:ZFIN;Acc:ZDB-GENE-030131-4218]
chr14	40339962	40340359	Nanog_Eomesa_HIGH_peak_1344	397	-2357.5	ENSDARG00000036162	ENSDART00000144599	hnrnpa0	heterogeneous nuclear ribonucleoprotein A0 [Source:ZFIN;Acc:ZDB-GENE-030131-6154]
chr14	5827007	5827367	Nanog_Eomesa_HIGH_peak_1345	360	3994	ENSDARG00000078518	ENSDART00000112402	kazald2	Kazal-type serine peptidase inhibitor domain 2 [Source:ZFIN;Acc:ZDB-GENE-070928-14]
chr14	27387955	27388076	Nanog_Eomesa_HIGH_peak_1346	121	1873.5	ENSDARG00000020417	ENSDART00000139217	emx3	empty spiracles homeobox 3 [Source:ZFIN;Acc:ZDB-GENE-990415-53]
chr14	41642579	41642819	Nanog_Eomesa_HIGH_peak_1347	240	-50175	ENSDARG00000034344	ENSDART00000149443	pcdh19	protocadherin 19 [Source:ZFIN;Acc:ZDB-GENE-030131-4218]
chr14	46461184	46461284	Nanog_Eomesa_HIGH_peak_1348	100	-83611	ENSDARG00000088947	ENSDART00000117454	5S_rRNA	5S ribosomal RNA [Source:RFAM;Acc:RF00001]
chr14	29074146	29074306	Nanog_Eomesa_HIGH_peak_1349	160	22389	ENSDARG00000075666	ENSDART00000054115	tsc22d3	TSC22 domain family, member 3 [Source:ZFIN;Acc:ZDB-GENE-040426-1433]
chr14	31414262	31414568	Nanog_Eomesa_HIGH_peak_1350	306	1769	ENSDARG00000008796	ENSDART00000023526	her5	hairy-related 5 [Source:ZFIN;Acc:ZDB-GENE-990415-90]
chr14	18464307	18464665	Nanog_Eomesa_HIGH_peak_1351	358	-1915	ENSDARG00000095543	ENSDART00000140641	si:dkey-27i16.2	si:dkey-27i16.2 [Source:ZFIN;Acc:ZDB-GENE-030131-9667]
chr14	36508747	36508897	Nanog_Eomesa_HIGH_peak_1352	150	-31799	ENSDARG00000025535	ENSDART00000143818	clint1	clathrin interactor 1a [Source:ZFIN;Acc:ZDB-GENE-030131-2590]
chr14	40678949	40679454	Nanog_Eomesa_HIGH_peak_1353	505	34534.5	ENSDARG00000076060	ENSDART00000103298	diaph2	diaphanous homolog 2 (Drosophila) [Source:ZFIN;Acc:ZDB-GENE-090115-1]
chr14	22110957	22111098	Nanog_Eomesa_HIGH_peak_1354	141	2611.5	ENSDARG00000053684	ENSDART00000139103	aldob	aldolase b, fructose-bisphosphate [Source:ZFIN;Acc:ZDB-GENE-030131-383]
chr14	32785847	32785954	Nanog_Eomesa_HIGH_peak_1355	107	24707.5	ENSDARG00000039218	ENSDART00000057296	GPR101	G protein-coupled receptor 101 [Source:HGNC Symbol;Acc:14963]
chr14	33691396	33691875	Nanog_Eomesa_HIGH_peak_1356	479	-12321.5	ENSDARG00000053569	ENSDART00000075617	sox3	SRY-box containing gene 3 [Source:ZFIN;Acc:ZDB-GENE-980526-333]
chr14	6957577	6957905	Nanog_Eomesa_HIGH_peak_1357	328	217	ENSDARG00000040881	ENSDART00000059918	hnrnph1	heterogeneous nuclear ribonucleoprotein H1 [Source:ZFIN;Acc:ZDB-GENE-040426-1856]
chr14	18183716	18184007	Nanog_Eomesa_HIGH_peak_1358	291	-31131.5	ENSDARG00000062581	ENSDART00000126074	nlgn3a	neuroligin 3a [Source:ZFIN;Acc:ZDB-GENE-071219-1]
chr14	5853554	5853883	Nanog_Eomesa_HIGH_peak_1359	329	5590.5	ENSDARG00000092609	ENSDART00000147437	aup1	ancient ubiquitous protein 1 [Source:ZFIN;Acc:ZDB-GENE-030131-3375]
chr14	37448499	37448828	Nanog_Eomesa_HIGH_peak_1360	329	949.5	ENSDARG00000036194	ENSDART00000137652	pitx2	paired-like homeodomain transcription factor 2 [Source:ZFIN;Acc:ZDB-GENE-990714-27]
chr14	8518311	8518476	Nanog_Eomesa_HIGH_peak_1361	165	42856.5	ENSDARG00000090997	ENSDART00000123364		vascular endothelial growth factor B [Source:HGNC Symbol;Acc:12681]
chr14	32037621	32038140	Nanog_Eomesa_HIGH_peak_1362	519	16942.5	ENSDARG00000015472	ENSDART00000026569	gpc4	glypican 4 [Source:ZFIN;Acc:ZDB-GENE-011119-1]
chr14	10847370	10847870	Nanog_Eomesa_HIGH_peak_1363	500	23857	ENSDARG00000020527	ENSDART00000136480	NUP62CL	nucleoporin 62kDa C-terminal like [Source:HGNC Symbol;Acc:25960]
chr14	31956833	31956850	Nanog_Eomesa_HIGH_peak_1364	17	-867.5	ENSDARG00000012025	ENSDART00000002250	hs6st2	heparan sulfate 6-O-sulfotransferase 2 [Source:ZFIN;Acc:ZDB-GENE-030909-14]
chr14	33702451	33702872	Nanog_Eomesa_HIGH_peak_1365	421	-1295.5	ENSDARG00000053569	ENSDART00000075617	sox3	SRY-box containing gene 3 [Source:ZFIN;Acc:ZDB-GENE-980526-333]
chr14	20147038	20147196	Nanog_Eomesa_HIGH_peak_1366	158	65667	ENSDARG00000029172	ENSDART00000114501	polr1a	polymerase (RNA) I polypeptide A [Source:ZFIN;Acc:ZDB-GENE-030131-5286]
chr14	33597345	33597455	Nanog_Eomesa_HIGH_peak_1367	110	-21948	ENSDARG00000001442	ENSDART00000044884	inppl1b	inositol polyphosphate phosphatase-like 1b [Source:ZFIN;Acc:ZDB-GENE-030616-75]
chr14	15822125	15822391	Nanog_Eomesa_HIGH_peak_1368	266
chr14	6944030	6944213	Nanog_Eomesa_HIGH_peak_1369	183	-9772.5	ENSDARG00000041607	ENSDART00000060990	eif4ebp3l	eukaryotic translation initiation factor 4E binding protein 3, like [Source:ZFIN;Acc:ZDB-GENE-030826-26]
chr14	46868889	46868969	Nanog_Eomesa_HIGH_peak_1370	80
chr14	10724163	10724429	Nanog_Eomesa_HIGH_peak_1371	266	20203	ENSDARG00000062811	ENSDART00000091224	p2ry10	purinergic receptor P2Y, G-protein coupled, 10 [Source:ZFIN;Acc:ZDB-GENE-070410-105]
chr14	44716745	44717059	Nanog_Eomesa_HIGH_peak_1372	314
chr14	41986639	41986726	Nanog_Eomesa_HIGH_peak_1373	87	23490.5	ENSDARG00000052615	ENSDART00000074506	TNMD	tenomodulin [Source:ZFIN;Acc:ZDB-GENE-080220-31]
chr14	32019920	32020250	Nanog_Eomesa_HIGH_peak_1374	330	-853	ENSDARG00000015472	ENSDART00000026569	gpc4	glypican 4 [Source:ZFIN;Acc:ZDB-GENE-011119-1]
chr14	40337597	40337992	Nanog_Eomesa_HIGH_peak_1375	395	-4723.5	ENSDARG00000036162	ENSDART00000144599	hnrnpa0	heterogeneous nuclear ribonucleoprotein A0 [Source:ZFIN;Acc:ZDB-GENE-030131-6154]
chr14	34494689	34494739	Nanog_Eomesa_HIGH_peak_1376	50	-1131	ENSDARG00000036335	ENSDART00000108827	c1galt1c1	C1GALT1-specific chaperone 1 [Source:ZFIN;Acc:ZDB-GENE-030131-2772]
chr14	32148808	32148982	Nanog_Eomesa_HIGH_peak_1377	174	-47701	ENSDARG00000085054	ENSDART00000120454	5S_rRNA	5S ribosomal RNA [Source:RFAM;Acc:RF00001]
chr14	36212582	36212701	Nanog_Eomesa_HIGH_peak_1378	119	82729.5	ENSDARG00000002609	ENSDART00000004550	RNF145 (1 of 2)	ring finger protein 145 [Source:HGNC Symbol;Acc:20853]
chr14	42954188	42954288	Nanog_Eomesa_HIGH_peak_1379	100	6873	ENSDARG00000077912	ENSDART00000111480	BCORL1	BCL6 corepressor-like 1 [Source:HGNC Symbol;Acc:25657]
chr14	15108777	15109064	Nanog_Eomesa_HIGH_peak_1380	287	-13085.5	ENSDARG00000076090	ENSDART00000111315	JAKMIP1	janus kinase and microtubule interacting protein 1 [Source:HGNC Symbol;Acc:26460]
chr14	38824778	38825249	Nanog_Eomesa_HIGH_peak_1381	471	-2667.5	ENSDARG00000036175	ENSDART00000105588	PCDH1 (1 of 2)	protocadherin 1 [Source:ZFIN;Acc:ZDB-GENE-091015-2]
chr14	35621946	35622235	Nanog_Eomesa_HIGH_peak_1382	289	-606.5	ENSDARG00000052910	ENSDART00000144301	wnt8a	wingless-type MMTV integration site family, member 8a [Source:ZFIN;Acc:ZDB-GENE-980526-332]
chr14	17929927	17930101	Nanog_Eomesa_HIGH_peak_1383	174	9301	ENSDARG00000079954	ENSDART00000004952	olfcj1	olfactory receptor C family, j1 [Source:ZFIN;Acc:ZDB-GENE-060503-724]
chr14	31412028	31412762	Nanog_Eomesa_HIGH_peak_1384	734	-251	ENSDARG00000008796	ENSDART00000023526	her5	hairy-related 5 [Source:ZFIN;Acc:ZDB-GENE-990415-90]
chr14	42129734	42129992	Nanog_Eomesa_HIGH_peak_1385	258	11325	ENSDARG00000020759	ENSDART00000002965	ef1	ETS-related factor1 [Source:ZFIN;Acc:ZDB-GENE-980526-335]
chr14	35621056	35621329	Nanog_Eomesa_HIGH_peak_1386	273	-1504.5	ENSDARG00000052910	ENSDART00000144301	wnt8a	wingless-type MMTV integration site family, member 8a [Source:ZFIN;Acc:ZDB-GENE-980526-332]
chr14	36994303	36994618	Nanog_Eomesa_HIGH_peak_1387	315	-30717.5	ENSDARG00000088968	ENSDART00000126078	CT009687.1
chr14	6395155	6395465	Nanog_Eomesa_HIGH_peak_1388	310	23969	ENSDARG00000090982	ENSDART00000121552	SLC44A1 (1 of 3)	solute carrier family 44, member 1 [Source:HGNC Symbol;Acc:18798]
chr14	38427030	38427361	Nanog_Eomesa_HIGH_peak_1389	331	-60130.5	ENSDARG00000091673	ENSDART00000129865	DIAPH2 (1 of 2)	diaphanous homolog 2 (Drosophila) [Source:HGNC Symbol;Acc:2877]
chr14	42547408	42547578	Nanog_Eomesa_HIGH_peak_1390	170	-19815	ENSDARG00000022132	ENSDART00000122310	drp2	dystrophin related protein 2 [Source:ZFIN;Acc:ZDB-GENE-070228-4]
chr14	24032852	24032888	Nanog_Eomesa_HIGH_peak_1391	36
chr14	26577975	26578219	Nanog_Eomesa_HIGH_peak_1392	244	13232	ENSDARG00000061918	ENSDART00000088912	cplx2	complexin 2 [Source:ZFIN;Acc:ZDB-GENE-081113-1]
chr15	22153945	22154116	Nanog_Eomesa_HIGH_peak_1393	171	-66691.5	ENSDARG00000026753	ENSDART00000035812	grik4	glutamate receptor, ionotropic, kainate 4 [Source:ZFIN;Acc:ZDB-GENE-070821-5]
chr15	19431025	19431298	Nanog_Eomesa_HIGH_peak_1394	273	4200.5	ENSDARG00000002336	ENSDART00000148359	dlc	deltaC [Source:ZFIN;Acc:ZDB-GENE-000125-4]
chr15	40215212	40215318	Nanog_Eomesa_HIGH_peak_1395	106	-530	ENSDARG00000040538	ENSDART00000059327	spsb4b	splA/ryanodine receptor domain and SOCS box containing 4b [Source:ZFIN;Acc:ZDB-GENE-040801-213]
chr15	29119717	29120017	Nanog_Eomesa_HIGH_peak_1396	300	-24810	ENSDARG00000082197	ENSDART00000117287	dre-mir-99-1	dre-mir-99-1 [Source:miRBase;Acc:MI0001956]
chr15	17537216	17537365	Nanog_Eomesa_HIGH_peak_1397	149	18969.5	ENSDARG00000007220	ENSDART00000101610	ncam1b	neural cell adhesion molecule 1b [Source:ZFIN;Acc:ZDB-GENE-010822-2]
chr15	46182558	46182728	Nanog_Eomesa_HIGH_peak_1398	170	9359	ENSDARG00000006110	ENSDART00000045110	chd	chordin [Source:ZFIN;Acc:ZDB-GENE-990415-33]
chr15	32554916	32555301	Nanog_Eomesa_HIGH_peak_1399	385
chr15	1589147	1589575	Nanog_Eomesa_HIGH_peak_1400	428	3297	ENSDARG00000058917	ENSDART00000081875	nnr	nanor [Source:ZFIN;Acc:ZDB-GENE-030128-1]
chr15	18124849	18124979	Nanog_Eomesa_HIGH_peak_1401	130	3169	ENSDARG00000033845	ENSDART00000138895	igsf9ba	immunoglobulin superfamily, member 9Ba [Source:ZFIN;Acc:ZDB-GENE-060503-729]
chr15	6974347	6974706	Nanog_Eomesa_HIGH_peak_1402	359	-10157.5	ENSDARG00000042180	ENSDART00000061828	foxl2	forkhead box L2 [Source:ZFIN;Acc:ZDB-GENE-060512-241]
chr15	19454054	19454405	Nanog_Eomesa_HIGH_peak_1403	351	27268.5	ENSDARG00000002336	ENSDART00000148359	dlc	deltaC [Source:ZFIN;Acc:ZDB-GENE-000125-4]
chr15	21396055	21396295	Nanog_Eomesa_HIGH_peak_1404	240	-3834	ENSDARG00000024920	ENSDART00000031976	TMEM136 (3 of 3)	transmembrane protein 136 [Source:HGNC Symbol;Acc:28280]
chr15	14083585	14083788	Nanog_Eomesa_HIGH_peak_1405	203	12530.5	ENSDARG00000040725	ENSDART00000059660	zgc:114130	zgc:114130 [Source:ZFIN;Acc:ZDB-GENE-050913-48]
chr15	29863836	29864048	Nanog_Eomesa_HIGH_peak_1406	212	28534	ENSDARG00000085018	ENSDART00000120418	5S_rRNA	5S ribosomal RNA [Source:RFAM;Acc:RF00001]
chr15	46180202	46180720	Nanog_Eomesa_HIGH_peak_1407	518	7177	ENSDARG00000006110	ENSDART00000045110	chd	chordin [Source:ZFIN;Acc:ZDB-GENE-990415-33]
chr15	44507488	44507650	Nanog_Eomesa_HIGH_peak_1408	162	-26667	ENSDARG00000077766	ENSDART00000017474	EIF4G1 (3 of 3)	eukaryotic translation initiation factor 4 gamma, 1 [Source:HGNC Symbol;Acc:3296]
chr15	44459418	44459637	Nanog_Eomesa_HIGH_peak_1409	219	-2306.5	ENSDARG00000077111	ENSDART00000112320	fzd4	frizzled homolog 4 [Source:ZFIN;Acc:ZDB-GENE-990415-217]
chr15	40173526	40173958	Nanog_Eomesa_HIGH_peak_1410	432	-42053	ENSDARG00000040538	ENSDART00000059327	spsb4b	splA/ryanodine receptor domain and SOCS box containing 4b [Source:ZFIN;Acc:ZDB-GENE-040801-213]
chr15	44542638	44542688	Nanog_Eomesa_HIGH_peak_1411	50	8427	ENSDARG00000077766	ENSDART00000017474	EIF4G1 (3 of 3)	eukaryotic translation initiation factor 4 gamma, 1 [Source:HGNC Symbol;Acc:3296]
chr15	2501261	2501670	Nanog_Eomesa_HIGH_peak_1412	409	-9214.5	ENSDARG00000030949	ENSDART00000047013	SRPRB	signal recognition particle receptor, B subunit [Source:HGNC Symbol;Acc:24085]
chr15	8852319	8852369	Nanog_Eomesa_HIGH_peak_1413	50	-14724	ENSDARG00000090069	ENSDART00000125306	5S_rRNA	5S ribosomal RNA [Source:RFAM;Acc:RF00001]
chr15	28159496	28159864	Nanog_Eomesa_HIGH_peak_1414	368	8709	ENSDARG00000090386	ENSDART00000122536	CD3EAP	CD3e molecule, epsilon associated protein [Source:HGNC Symbol;Acc:24219]
chr15	23675132	23675377	Nanog_Eomesa_HIGH_peak_1415	245
chr15	29010237	29010613	Nanog_Eomesa_HIGH_peak_1416	376	-8975	ENSDARG00000085093	ENSDART00000120493	5S_rRNA	5S ribosomal RNA [Source:RFAM;Acc:RF00001]
chr15	11930867	11930967	Nanog_Eomesa_HIGH_peak_1417	100	-11603	ENSDARG00000090706	ENSDART00000127552	slc1a5	solute carrier family 1 (neutral amino acid transporter), member 5 [Source:ZFIN;Acc:ZDB-GENE-070501-4]
chr15	17537126	17537145	Nanog_Eomesa_HIGH_peak_1418	19	18814.5	ENSDARG00000007220	ENSDART00000101610	ncam1b	neural cell adhesion molecule 1b [Source:ZFIN;Acc:ZDB-GENE-010822-2]
chr15	14498770	14498895	Nanog_Eomesa_HIGH_peak_1419	125	375.5	ENSDARG00000045626	ENSDART00000067095	nek8	NIMA (never in mitosis gene a)-related kinase 8 [Source:ZFIN;Acc:ZDB-GENE-020509-1]
chr15	1581405	1581796	Nanog_Eomesa_HIGH_peak_1420	391	2317.5	ENSDARG00000079238	ENSDART00000056772	TRIM59	tripartite motif containing 59 [Source:HGNC Symbol;Acc:30834]
chr15	29687639	29687745	Nanog_Eomesa_HIGH_peak_1421	106	-4291	ENSDARG00000075528	ENSDART00000112784	C15H17orf108	chromosome 17 open reading frame 108 [Source:HGNC Symbol;Acc:27314]
chr15	24533449	24533870	Nanog_Eomesa_HIGH_peak_1422	421	-6309.5	ENSDARG00000088513	ENSDART00000126867	MNT (1 of 2)	MAX binding protein [Source:HGNC Symbol;Acc:7188]
chr15	71521	71826	Nanog_Eomesa_HIGH_peak_1423	305	319.5	ENSDARG00000007173	ENSDART00000002842	cyp2y3	cytochrome P450, family 2, subfamily Y, polypeptide 3 [Source:ZFIN;Acc:ZDB-GENE-050522-490]
chr15	31753611	31753963	Nanog_Eomesa_HIGH_peak_1424	352	-50993	ENSDARG00000022934	ENSDART00000031535	arl4aa	ADP-ribosylation factor-like 4aa [Source:ZFIN;Acc:ZDB-GENE-040426-1878]
chr15	9535558	9535813	Nanog_Eomesa_HIGH_peak_1425	255	-19453.5	ENSDARG00000087018	ENSDART00000127248	PRKD2 (2 of 3)	protein kinase D2 [Source:HGNC Symbol;Acc:17293]
chr15	40333076	40333268	Nanog_Eomesa_HIGH_peak_1426	192	12699	ENSDARG00000015915	ENSDART00000045614	slc25a36b	solute carrier family 25, member 36b [Source:ZFIN;Acc:ZDB-GENE-080219-28]
chr15	29862657	29862850	Nanog_Eomesa_HIGH_peak_1427	193	27345.5	ENSDARG00000085018	ENSDART00000120418	5S_rRNA	5S ribosomal RNA [Source:RFAM;Acc:RF00001]
chr15	14073486	14073562	Nanog_Eomesa_HIGH_peak_1428	76	2368	ENSDARG00000040725	ENSDART00000059660	zgc:114130	zgc:114130 [Source:ZFIN;Acc:ZDB-GENE-050913-48]
chr15	16028577	16028856	Nanog_Eomesa_HIGH_peak_1429	279	-14814.5	ENSDARG00000062972	ENSDART00000014465	hip1	huntingtin interacting protein 1 [Source:ZFIN;Acc:ZDB-GENE-010328-15]
chr15	37770288	37770468	Nanog_Eomesa_HIGH_peak_1430	180	20042	ENSDARG00000086983	ENSDART00000127263	5S_rRNA	5S ribosomal RNA [Source:RFAM;Acc:RF00001]
chr15	18797287	18797460	Nanog_Eomesa_HIGH_peak_1431	173	-2726.5	ENSDARG00000058538	ENSDART00000101204	alcamb	activated leukocyte cell adhesion molecule b [Source:ZFIN;Acc:ZDB-GENE-030131-1768]
chr15	44795723	44795923	Nanog_Eomesa_HIGH_peak_1432	200	-25564	ENSDARG00000083760	ENSDART00000119160	SCARNA6	Small Cajal body specific RNA 6 [Source:RFAM;Acc:RF00478]
chr15	38288982	38289452	Nanog_Eomesa_HIGH_peak_1433	470	75564	ENSDARG00000078366	ENSDART00000141086	robo2	roundabout homolog 2 [Source:ZFIN;Acc:ZDB-GENE-001019-1]
chr15	21303076	21303197	Nanog_Eomesa_HIGH_peak_1434	121	7082.5	ENSDARG00000076650	ENSDART00000114937	CR848033.1	Uncharacterized protein [Source:UniProtKB/TrEMBL;Acc:E7FGX6]
chr15	44507717	44507752	Nanog_Eomesa_HIGH_peak_1435	35	-26501.5	ENSDARG00000077766	ENSDART00000017474	EIF4G1 (3 of 3)	eukaryotic translation initiation factor 4 gamma, 1 [Source:HGNC Symbol;Acc:3296]
chr15	4768419	4768544	Nanog_Eomesa_HIGH_peak_1436	125	-57620.5	ENSDARG00000069852	ENSDART00000101992	LIPT2	lipoyl(octanoyl) transferase 2 (putative) [Source:HGNC Symbol;Acc:37216]
chr15	75151	75439	Nanog_Eomesa_HIGH_peak_1437	288	3941	ENSDARG00000007173	ENSDART00000002842	cyp2y3	cytochrome P450, family 2, subfamily Y, polypeptide 3 [Source:ZFIN;Acc:ZDB-GENE-050522-490]
chr15	22790434	22790595	Nanog_Eomesa_HIGH_peak_1438	161	-6970.5	ENSDARG00000040571	ENSDART00000148311	ube4a	ubiquitination factor E4A (UFD2 homolog, yeast) [Source:ZFIN;Acc:ZDB-GENE-070410-21]
chr15	27988196	27988396	Nanog_Eomesa_HIGH_peak_1439	200	21679	ENSDARG00000061165	ENSDART00000141436	slc6a4a	solute carrier family 6 (neurotransmitter transporter, serotonin), member 4A [Source:ZFIN;Acc:ZDB-GENE-060314-1]
chr15	309717	309990	Nanog_Eomesa_HIGH_peak_1440	273	-27250.5	ENSDARG00000035683	ENSDART00000075796	SEPT4 (2 of 3)
chr15	44456073	44456406	Nanog_Eomesa_HIGH_peak_1441	333	-5594.5	ENSDARG00000077111	ENSDART00000112320	fzd4	frizzled homolog 4 [Source:ZFIN;Acc:ZDB-GENE-990415-217]
chr15	19430459	19430626	Nanog_Eomesa_HIGH_peak_1442	167	3581.5	ENSDARG00000002336	ENSDART00000148359	dlc	deltaC [Source:ZFIN;Acc:ZDB-GENE-000125-4]
chr15	19428315	19428635	Nanog_Eomesa_HIGH_peak_1443	320	1514	ENSDARG00000002336	ENSDART00000148359	dlc	deltaC [Source:ZFIN;Acc:ZDB-GENE-000125-4]
chr15	805505	805655	Nanog_Eomesa_HIGH_peak_1444	150	-9854	ENSDARG00000032285	ENSDART00000046783	zgc:113294	zgc:113294 [Source:ZFIN;Acc:ZDB-GENE-050320-124]
chr15	14073332	14073398	Nanog_Eomesa_HIGH_peak_1445	66	2209	ENSDARG00000040725	ENSDART00000059660	zgc:114130	zgc:114130 [Source:ZFIN;Acc:ZDB-GENE-050913-48]
chr15	19432415	19432775	Nanog_Eomesa_HIGH_peak_1446	360	5634	ENSDARG00000002336	ENSDART00000148359	dlc	deltaC [Source:ZFIN;Acc:ZDB-GENE-000125-4]
chr15	22319775	22320165	Nanog_Eomesa_HIGH_peak_1447	390	11290	ENSDARG00000084367	ENSDART00000119767	5S_rRNA	5S ribosomal RNA [Source:RFAM;Acc:RF00001]
chr15	1601786	1601988	Nanog_Eomesa_HIGH_peak_1448	202	-15787	ENSDARG00000023190	ENSDART00000149008	kpna4	karyopherin alpha 4 (importin alpha 3) [Source:ZFIN;Acc:ZDB-GENE-030131-5584]
chr15	40943595	40943975	Nanog_Eomesa_HIGH_peak_1449	380	-17664	ENSDARG00000025920	ENSDART00000089694	TIAM1 (1 of 2)	T-cell lymphoma invasion and metastasis 1 [Source:HGNC Symbol;Acc:11805]
chr15	4768347	4768405	Nanog_Eomesa_HIGH_peak_1450	58	-57726	ENSDARG00000069852	ENSDART00000101992	LIPT2	lipoyl(octanoyl) transferase 2 (putative) [Source:HGNC Symbol;Acc:37216]
chr15	28412217	28412347	Nanog_Eomesa_HIGH_peak_1451	130	4114	ENSDARG00000068926	ENSDART00000144546	si:ch211-137a8.2	si:ch211-137a8.2 [Source:ZFIN;Acc:ZDB-GENE-061103-172]
chr15	19740395	19740514	Nanog_Eomesa_HIGH_peak_1452	119	-21151.5	ENSDARG00000074791	ENSDART00000112805	CR848784.2	Aldehyde dehydrogenase [Source:UniProtKB/TrEMBL;Acc:E7F432]
chr15	16272534	16272979	Nanog_Eomesa_HIGH_peak_1453	445	-4727.5	ENSDARG00000041586	ENSDART00000101707	dhx40	DEAH (Asp-Glu-Ala-His) box polypeptide 40 [Source:ZFIN;Acc:ZDB-GENE-080507-1]
chr15	32154126	32154435	Nanog_Eomesa_HIGH_peak_1454	309	13859.5	ENSDARG00000020145	ENSDART00000139630	zgc:73340	zgc:73340 [Source:ZFIN;Acc:ZDB-GENE-030131-4851]
chr15	19194052	19194115	Nanog_Eomesa_HIGH_peak_1455	63	-663.5	ENSDARG00000017710	ENSDART00000123910	ppp1r14ab	protein phosphatase 1, regulatory (inhibitor) subunit 14Ab [Source:ZFIN;Acc:ZDB-GENE-040426-1783]
chr15	4086670	4086836	Nanog_Eomesa_HIGH_peak_1456	166	-19881	ENSDARG00000087841	ENSDART00000125867	ECE2	endothelin converting enzyme 2 [Source:HGNC Symbol;Acc:13275]
chr15	30293737	30293882	Nanog_Eomesa_HIGH_peak_1457	145	-4048.5	ENSDARG00000087311	ENSDART00000100183	zgc:171951	zgc:171951 [Source:ZFIN;Acc:ZDB-GENE-070822-22]
chr15	20201735	20201777	Nanog_Eomesa_HIGH_peak_1458	42	698	ENSDARG00000041685	ENSDART00000061098	BX663520.1	Uncharacterized protein [Source:UniProtKB/TrEMBL;Acc:E7F8T4]
chr15	16990140	16990245	Nanog_Eomesa_HIGH_peak_1459	105	-20411.5	ENSDARG00000079378	ENSDART00000113142	PHLDB1 (1 of 2)	pleckstrin homology-like domain, family B, member 1 [Source:HGNC Symbol;Acc:23697]
chr15	44810854	44811184	Nanog_Eomesa_HIGH_peak_1460	330	-10368	ENSDARG00000083760	ENSDART00000119160	SCARNA6	Small Cajal body specific RNA 6 [Source:RFAM;Acc:RF00478]
chr15	12223240	12223320	Nanog_Eomesa_HIGH_peak_1461	80	-21556	ENSDARG00000062432	ENSDART00000130146	zgc:152692	zgc:152692 [Source:ZFIN;Acc:ZDB-GENE-060929-1218]
chr15	29864503	29864508	Nanog_Eomesa_HIGH_peak_1462	5	29097.5	ENSDARG00000085018	ENSDART00000120418	5S_rRNA	5S ribosomal RNA [Source:RFAM;Acc:RF00001]
chr15	14075367	14075862	Nanog_Eomesa_HIGH_peak_1463	495	4458.5	ENSDARG00000040725	ENSDART00000059660	zgc:114130	zgc:114130 [Source:ZFIN;Acc:ZDB-GENE-050913-48]
chr15	26012393	26012712	Nanog_Eomesa_HIGH_peak_1464	319	18850.5	ENSDARG00000061455	ENSDART00000087636	CR853282.2	Uncharacterized protein [Source:UniProtKB/TrEMBL;Acc:F1QPR1]
chr15	17006718	17007185	Nanog_Eomesa_HIGH_peak_1465	467	-3652.5	ENSDARG00000079378	ENSDART00000113142	PHLDB1 (1 of 2)	pleckstrin homology-like domain, family B, member 1 [Source:HGNC Symbol;Acc:23697]
chr15	27058066	27058618	Nanog_Eomesa_HIGH_peak_1466	552	-1117	ENSDARG00000014018	ENSDART00000134373	lhx1a	LIM homeobox 1a [Source:ZFIN;Acc:ZDB-GENE-980526-347]
chr15	32528074	32528682	Nanog_Eomesa_HIGH_peak_1467	608
chr15	1601545	1601726	Nanog_Eomesa_HIGH_peak_1468	181	15571.5	ENSDARG00000058917	ENSDART00000081875	nnr	nanor [Source:ZFIN;Acc:ZDB-GENE-030128-1]
chr15	40940165	40940575	Nanog_Eomesa_HIGH_peak_1469	410	-21079	ENSDARG00000025920	ENSDART00000089694	TIAM1 (1 of 2)	T-cell lymphoma invasion and metastasis 1 [Source:HGNC Symbol;Acc:11805]
chr15	30474157	30474307	Nanog_Eomesa_HIGH_peak_1470	150	9169	ENSDARG00000021343	ENSDART00000147496	wsb1	WD repeat and SOCS box-containing 1 [Source:ZFIN;Acc:ZDB-GENE-030131-1946]
chr15	24903384	24903607	Nanog_Eomesa_HIGH_peak_1471	223	-3111.5	ENSDARG00000055479	ENSDART00000077836	MMP20 (2 of 2)	Uncharacterized protein [Source:UniProtKB/TrEMBL;Acc:E7F3C3]
chr15	19482655	19482945	Nanog_Eomesa_HIGH_peak_1472	290	-7336	ENSDARG00000031098	ENSDART00000048423	timm50	translocase of inner mitochondrial membrane 50 homolog (yeast) [Source:ZFIN;Acc:ZDB-GENE-040426-1618]
chr15	10716928	10717156	Nanog_Eomesa_HIGH_peak_1473	228	-88155	ENSDARG00000085238	ENSDART00000120638	5S_rRNA	5S ribosomal RNA [Source:RFAM;Acc:RF00001]
chr15	26012092	26012305	Nanog_Eomesa_HIGH_peak_1474	213	18496.5	ENSDARG00000061455	ENSDART00000087636	CR853282.2	Uncharacterized protein [Source:UniProtKB/TrEMBL;Acc:F1QPR1]
chr16	39464509	39465009	Nanog_Eomesa_HIGH_peak_1475	500	-43618	ENSDARG00000028514	ENSDART00000124900	cited3	Cbp/p300-interacting transactivator, with Glu/Asp-rich carboxy-terminal domain, 4b [Source:ZFIN;Acc:ZDB-GENE-030425-5]
chr16	19060520	19060573	Nanog_Eomesa_HIGH_peak_1476	53	20422.5	ENSDARG00000029533	ENSDART00000143128	RPL18	ribosomal protein L18 [Source:ZFIN;Acc:ZDB-GENE-040801-165]
chr16	17777125	17777645	Nanog_Eomesa_HIGH_peak_1477	520	20348	ENSDARG00000036987	ENSDART00000018931	has2	hyaluronan synthase 2 [Source:ZFIN;Acc:ZDB-GENE-020828-1]
chr16	32969507	32969810	Nanog_Eomesa_HIGH_peak_1478	303	10120.5	ENSDARG00000054941	ENSDART00000146508	C16H18orf1 (1 of 2)	chromosome 18 open reading frame 1 [Source:HGNC Symbol;Acc:1224]
chr16	44280380	44280663	Nanog_Eomesa_HIGH_peak_1479	283	-4655.5	ENSDARG00000076132	ENSDART00000127243	siglec15l	sialic acid binding Ig-like lectin 15, like [Source:ZFIN;Acc:ZDB-GENE-100922-281]
chr16	58393380	58393535	Nanog_Eomesa_HIGH_peak_1480	155	-6193.5	ENSDARG00000044685	ENSDART00000065660	nr0b2a	nuclear receptor subfamily 0, group B, member 2a [Source:ZFIN;Acc:ZDB-GENE-080403-1]
chr16	17221197	17221597	Nanog_Eomesa_HIGH_peak_1481	400
chr16	38810862	38810891	Nanog_Eomesa_HIGH_peak_1482	29	24675.5	ENSDARG00000088650	ENSDART00000142916	si:ch211-208k15.1	si:ch211-208k15.1 [Source:ZFIN;Acc:ZDB-GENE-100922-189]
chr16	54751443	54751734	Nanog_Eomesa_HIGH_peak_1483	291	13503.5	ENSDARG00000093817	ENSDART00000140167	hmgn2	high-mobility group nucleosomal binding domain 2 [Source:ZFIN;Acc:ZDB-GENE-051030-81]
chr16	58475331	58475381	Nanog_Eomesa_HIGH_peak_1484	50	7268	ENSDARG00000091193	ENSDART00000122947	CU861891.2	Uncharacterized protein [Source:UniProtKB/TrEMBL;Acc:F1QU30]
chr16	18823540	18823660	Nanog_Eomesa_HIGH_peak_1485	120	3215	ENSDARG00000040816	ENSDART00000135872	si:dkey-27n14.1	si:dkey-27n14.1 [Source:ZFIN;Acc:ZDB-GENE-100922-123]
chr16	50681151	50681521	Nanog_Eomesa_HIGH_peak_1486	370	11769	ENSDARG00000088269	ENSDART00000124571	5S_rRNA	5S ribosomal RNA [Source:RFAM;Acc:RF00001]
chr16	50486357	50486537	Nanog_Eomesa_HIGH_peak_1487	180	-25889	ENSDARG00000010995	ENSDART00000122724	mios	missing oocyte, meiosis regulator, homolog (Drosophila) [Source:ZFIN;Acc:ZDB-GENE-040426-856]
chr16	1196611	1196844	Nanog_Eomesa_HIGH_peak_1488	233	-18800.5	ENSDARG00000089680	ENSDART00000130552	TARS2 (2 of 2)	threonyl-tRNA synthetase 2, mitochondrial (putative) [Source:HGNC Symbol;Acc:30740]
chr16	11217554	11217562	Nanog_Eomesa_HIGH_peak_1489	8	8401	ENSDARG00000075384	ENSDART00000104089	ENPP2 (1 of 2)	ectonucleotide pyrophosphatase/phosphodiesterase 2 [Source:HGNC Symbol;Acc:3357]
chr16	1038767	1039186	Nanog_Eomesa_HIGH_peak_1490	419	-85633.5	ENSDARG00000074646	ENSDART00000092657	ADAMTS16	ADAM metallopeptidase with thrombospondin type 1 motif, 16 [Source:HGNC Symbol;Acc:17108]
chr16	18239209	18239749	Nanog_Eomesa_HIGH_peak_1491	540	6405	ENSDARG00000033234	ENSDART00000046033	stmn2a	stathmin-like 2a [Source:ZFIN;Acc:ZDB-GENE-041010-85]
chr16	42756882	42757224	Nanog_Eomesa_HIGH_peak_1492	342	-41045	ENSDARG00000092136	ENSDART00000134732	si:ch211-195p4.3	centromere protein W [Source:ZFIN;Acc:ZDB-GENE-100922-200]
chr16	39512068	39512451	Nanog_Eomesa_HIGH_peak_1493	383	3882.5	ENSDARG00000028514	ENSDART00000124900	cited3	Cbp/p300-interacting transactivator, with Glu/Asp-rich carboxy-terminal domain, 4b [Source:ZFIN;Acc:ZDB-GENE-030425-5]
chr16	39491039	39491589	Nanog_Eomesa_HIGH_peak_1494	550	-17063	ENSDARG00000028514	ENSDART00000124900	cited3	Cbp/p300-interacting transactivator, with Glu/Asp-rich carboxy-terminal domain, 4b [Source:ZFIN;Acc:ZDB-GENE-030425-5]
chr16	2302216	2302276	Nanog_Eomesa_HIGH_peak_1495	60	-28	ENSDARG00000019659	ENSDART00000004477	foxi1	forkhead box i1 [Source:ZFIN;Acc:ZDB-GENE-030505-1]
chr16	18397780	18398347	Nanog_Eomesa_HIGH_peak_1496	567	6250.5	ENSDARG00000057143	ENSDART00000022685	ngfr	nerve growth factor receptor (TNFR superfamily, member 16) [Source:ZFIN;Acc:ZDB-GENE-030131-2537]
chr16	40981066	40981176	Nanog_Eomesa_HIGH_peak_1497	110	-18023	ENSDARG00000023724	ENSDART00000031895	cdc42se1	CDC42 small effector 1 [Source:ZFIN;Acc:ZDB-GENE-030131-9260]
chr16	25516822	25517071	Nanog_Eomesa_HIGH_peak_1498	249	-17032.5	ENSDARG00000018787	ENSDART00000135279	efna1b	ephrin A1b [Source:ZFIN;Acc:ZDB-GENE-041007-5]
chr16	26198125	26198420	Nanog_Eomesa_HIGH_peak_1499	295	-1953.5	ENSDARG00000040295	ENSDART00000146077	apoeb	apolipoprotein Eb [Source:ZFIN;Acc:ZDB-GENE-980526-368]
chr16	7668963	7669186	Nanog_Eomesa_HIGH_peak_1500	223	30666.5	ENSDARG00000029356	ENSDART00000050249	MBOAT1	membrane bound O-acyltransferase domain containing 1 [Source:HGNC Symbol;Acc:21579]
chr16	39476579	39476739	Nanog_Eomesa_HIGH_peak_1501	160	-31718	ENSDARG00000028514	ENSDART00000124900	cited3	Cbp/p300-interacting transactivator, with Glu/Asp-rich carboxy-terminal domain, 4b [Source:ZFIN;Acc:ZDB-GENE-030425-5]
chr16	18386930	18387129	Nanog_Eomesa_HIGH_peak_1502	199	-4783.5	ENSDARG00000057143	ENSDART00000022685	ngfr	nerve growth factor receptor (TNFR superfamily, member 16) [Source:ZFIN;Acc:ZDB-GENE-030131-2537]
chr16	30608507	30608607	Nanog_Eomesa_HIGH_peak_1503	100	-3610	ENSDARG00000078717	ENSDART00000059044	ITGA8	integrin, alpha 8 [Source:ZFIN;Acc:ZDB-GENE-080220-48]
chr16	34905288	34905688	Nanog_Eomesa_HIGH_peak_1504	400	8231	ENSDARG00000026941	ENSDART00000004505	fbxl4	F-box and leucine-rich repeat protein 4 [Source:ZFIN;Acc:ZDB-GENE-041114-187]
chr16	30941897	30942017	Nanog_Eomesa_HIGH_peak_1505	120	3844	ENSDARG00000089213	ENSDART00000127753	ADAM15	a disintegrin and metalloproteinase domain 15 [Source:ZFIN;Acc:ZDB-GENE-070809-4]
chr16	41612628	41612851	Nanog_Eomesa_HIGH_peak_1506	223	5466.5	ENSDARG00000070046	ENSDART00000136215	eny2	enhancer of yellow 2 homolog (Drosophila) [Source:ZFIN;Acc:ZDB-GENE-040718-124]
chr16	19769771	19769910	Nanog_Eomesa_HIGH_peak_1507	139	790.5	ENSDARG00000083122	ENSDART00000115728	dre-mir-190b	dre-mir-190b [Source:miRBase;Acc:MI0004764]
chr16	36458268	36458911	Nanog_Eomesa_HIGH_peak_1508	643	-5492.5	ENSDARG00000039943	ENSDART00000058424	fam46ba	family with sequence similarity 46, member Ba [Source:ZFIN;Acc:ZDB-GENE-061110-129]
chr16	49161328	49161521	Nanog_Eomesa_HIGH_peak_1509	193	21060.5	ENSDARG00000085137	ENSDART00000120537	5S_rRNA	5S ribosomal RNA [Source:RFAM;Acc:RF00001]
chr16	21368470	21368501	Nanog_Eomesa_HIGH_peak_1510	31	-12953.5	ENSDARG00000093927	ENSDART00000135879	si:ch211-180p9.2	si:ch211-180p9.2 [Source:ZFIN;Acc:ZDB-GENE-100922-204]
chr16	353609	353889	Nanog_Eomesa_HIGH_peak_1511	280	-3067	ENSDARG00000044719	ENSDART00000102977	NRSN1	neurensin 1 [Source:HGNC Symbol;Acc:17881]
chr16	12734951	12735161	Nanog_Eomesa_HIGH_peak_1512	210	-55567	ENSDARG00000062801	ENSDART00000134758	erfl3	Ets2 repressor factor like 3 [Source:ZFIN;Acc:ZDB-GENE-090529-4]
chr16	30617627	30617837	Nanog_Eomesa_HIGH_peak_1513	210	1447	ENSDARG00000080842	ENSDART00000117909	5S_rRNA	5S ribosomal RNA [Source:RFAM;Acc:RF00001]
chr16	32749297	32749306	Nanog_Eomesa_HIGH_peak_1514	9	7702.5	ENSDARG00000093842	ENSDART00000137977	pear1	platelet endothelial aggregation receptor 1 [Source:ZFIN;Acc:ZDB-GENE-091230-1]
chr16	7452150	7452640	Nanog_Eomesa_HIGH_peak_1515	490	6559	ENSDARG00000014571	ENSDART00000148379	ctnnb1	catenin (cadherin-associated protein), beta 1 [Source:ZFIN;Acc:ZDB-GENE-980526-362]
chr16	43421163	43421526	Nanog_Eomesa_HIGH_peak_1516	363	28314.5	ENSDARG00000079247	ENSDART00000146565	si:dkey-22o22.2	si:dkey-22o22.2 [Source:ZFIN;Acc:ZDB-GENE-100922-84]
chr16	25526279	25526487	Nanog_Eomesa_HIGH_peak_1517	208	-7596	ENSDARG00000018787	ENSDART00000135279	efna1b	ephrin A1b [Source:ZFIN;Acc:ZDB-GENE-041007-5]
chr16	28583383	28583744	Nanog_Eomesa_HIGH_peak_1518	361	-46662.5	ENSDARG00000088497	ENSDART00000144462	si:ch211-273j9.2	si:ch211-273j9.2 [Source:ZFIN;Acc:ZDB-GENE-100922-276]
chr16	26240919	26241249	Nanog_Eomesa_HIGH_peak_1519	330	17014	ENSDARG00000092155	ENSDART00000142869	apoc2	apolipoprotein C-II [Source:ZFIN;Acc:ZDB-GENE-030131-2168]
chr16	29421273	29421343	Nanog_Eomesa_HIGH_peak_1520	70	-4329	ENSDARG00000055069	ENSDART00000077376	C16H9orf4	ferric-chelate reductase 1-like [Source:HGNC Symbol;Acc:1362]
chr16	28555684	28555764	Nanog_Eomesa_HIGH_peak_1521	80	53470	ENSDARG00000086892	ENSDART00000124247	erfl1	Ets2 repressor factor like 1 [Source:ZFIN;Acc:ZDB-GENE-090529-3]
chr16	48893319	48893447	Nanog_Eomesa_HIGH_peak_1522	128	-13951	ENSDARG00000004586	ENSDART00000125908	ntrk1	neurotrophic tyrosine kinase, receptor, type 1 [Source:ZFIN;Acc:ZDB-GENE-980526-118]
chr16	39505227	39505599	Nanog_Eomesa_HIGH_peak_1523	372	-2964	ENSDARG00000028514	ENSDART00000124900	cited3	Cbp/p300-interacting transactivator, with Glu/Asp-rich carboxy-terminal domain, 4b [Source:ZFIN;Acc:ZDB-GENE-030425-5]
chr16	39470548	39470922	Nanog_Eomesa_HIGH_peak_1524	374	-37642	ENSDARG00000028514	ENSDART00000124900	cited3	Cbp/p300-interacting transactivator, with Glu/Asp-rich carboxy-terminal domain, 4b [Source:ZFIN;Acc:ZDB-GENE-030425-5]
chr16	55009869	55010268	Nanog_Eomesa_HIGH_peak_1525	399	-24004.5	ENSDARG00000062517	ENSDART00000090530	GRRP1	family with sequence similarity 110, member D [Source:HGNC Symbol;Acc:25860]
chr16	35423828	35423977	Nanog_Eomesa_HIGH_peak_1526	149	-1705.5	ENSDARG00000039970	ENSDART00000058473	cnr2	cannabinoid receptor 2 [Source:ZFIN;Acc:ZDB-GENE-040702-7]
chr16	25523629	25523870	Nanog_Eomesa_HIGH_peak_1527	241	-10229.5	ENSDARG00000018787	ENSDART00000135279	efna1b	ephrin A1b [Source:ZFIN;Acc:ZDB-GENE-041007-5]
chr16	5598347	5598598	Nanog_Eomesa_HIGH_peak_1528	251	-4458.5	ENSDARG00000004328	ENSDART00000006212	LIN28A (2 of 2)	Uncharacterized protein [Source:UniProtKB/TrEMBL;Acc:E7F2G7]
chr16	17220767	17220987	Nanog_Eomesa_HIGH_peak_1529	220
chr16	2326840	2327090	Nanog_Eomesa_HIGH_peak_1530	250	-19125	ENSDARG00000090561	ENSDART00000121477	ASCC3 (1 of 2)	activating signal cointegrator 1 complex subunit 3 [Source:HGNC Symbol;Acc:18697]
chr16	7142023	7142351	Nanog_Eomesa_HIGH_peak_1531	328	15655	ENSDARG00000083939	ENSDART00000119339	5S_rRNA	5S ribosomal RNA [Source:RFAM;Acc:RF00001]
chr16	41943844	41943974	Nanog_Eomesa_HIGH_peak_1532	130	5990	ENSDARG00000040027	ENSDART00000043823	osbpl10	oxysterol binding protein-like 10 [Source:ZFIN;Acc:ZDB-GENE-081002-4]
chr16	7805705	7805976	Nanog_Eomesa_HIGH_peak_1533	271	1820.5	ENSDARG00000095808	ENSDART00000148778	si:ch211-195i24.1	si:ch211-195i24.1 [Source:ZFIN;Acc:ZDB-GENE-110406-3]
chr16	41602499	41602771	Nanog_Eomesa_HIGH_peak_1534	272	-4638	ENSDARG00000070046	ENSDART00000136215	eny2	enhancer of yellow 2 homolog (Drosophila) [Source:ZFIN;Acc:ZDB-GENE-040718-124]
chr16	15495580	15495838	Nanog_Eomesa_HIGH_peak_1535	258	-45620	ENSDARG00000076804	ENSDART00000138540	TTYH1	tweety homolog 1 (Drosophila) [Source:HGNC Symbol;Acc:13476]
chr16	2788807	2789037	Nanog_Eomesa_HIGH_peak_1536	230
chr16	7815655	7816022	Nanog_Eomesa_HIGH_peak_1537	367	11818.5	ENSDARG00000095808	ENSDART00000148778	si:ch211-195i24.1	si:ch211-195i24.1 [Source:ZFIN;Acc:ZDB-GENE-110406-3]
chr16	18383570	18384020	Nanog_Eomesa_HIGH_peak_1538	450	-8018	ENSDARG00000057143	ENSDART00000022685	ngfr	nerve growth factor receptor (TNFR superfamily, member 16) [Source:ZFIN;Acc:ZDB-GENE-030131-2537]
chr16	39483446	39483529	Nanog_Eomesa_HIGH_peak_1539	83	-24889.5	ENSDARG00000028514	ENSDART00000124900	cited3	Cbp/p300-interacting transactivator, with Glu/Asp-rich carboxy-terminal domain, 4b [Source:ZFIN;Acc:ZDB-GENE-030425-5]
chr16	13147562	13147702	Nanog_Eomesa_HIGH_peak_1540	140
chr16	8394520	8394878	Nanog_Eomesa_HIGH_peak_1541	358	3357	ENSDARG00000058597	ENSDART00000149935	nt5c3	5'-nucleotidase, cytosolic III [Source:ZFIN;Acc:ZDB-GENE-030131-439]
chr16	17811507	17811895	Nanog_Eomesa_HIGH_peak_1542	388	54664	ENSDARG00000036987	ENSDART00000018931	has2	hyaluronan synthase 2 [Source:ZFIN;Acc:ZDB-GENE-020828-1]
chr16	32019642	32019842	Nanog_Eomesa_HIGH_peak_1543	200	59873	ENSDARG00000046148	ENSDART00000067854	tnfaip8l2b	tumor necrosis factor, alpha-induced protein 8, like 2b [Source:ZFIN;Acc:ZDB-GENE-040426-1359]
chr16	36836011	36836091	Nanog_Eomesa_HIGH_peak_1544	80	8805	ENSDARG00000086380	ENSDART00000121771	5S_rRNA	5S ribosomal RNA [Source:RFAM;Acc:RF00001]
chr16	22466706	22466916	Nanog_Eomesa_HIGH_peak_1545	210	-14736	ENSDARG00000084055	ENSDART00000119455	5S_rRNA	5S ribosomal RNA [Source:RFAM;Acc:RF00001]
chr16	22613738	22613972	Nanog_Eomesa_HIGH_peak_1546	234	27137	ENSDARG00000056480	ENSDART00000147067	cpvl	carboxypeptidase, vitellogenic-like [Source:ZFIN;Acc:ZDB-GENE-031219-2]
chr16	17759245	17759867	Nanog_Eomesa_HIGH_peak_1547	622	2519	ENSDARG00000036987	ENSDART00000018931	has2	hyaluronan synthase 2 [Source:ZFIN;Acc:ZDB-GENE-020828-1]
chr16	19060581	19060690	Nanog_Eomesa_HIGH_peak_1548	109	20511.5	ENSDARG00000029533	ENSDART00000143128	RPL18	ribosomal protein L18 [Source:ZFIN;Acc:ZDB-GENE-040801-165]
chr16	34674108	34674418	Nanog_Eomesa_HIGH_peak_1549	310	55029	ENSDARG00000074691	ENSDART00000143859	mms22l	MMS22-like, DNA repair protein [Source:ZFIN;Acc:ZDB-GENE-030131-3869]
chr16	17165317	17165498	Nanog_Eomesa_HIGH_peak_1550	181	57803.5	ENSDARG00000005762	ENSDART00000134087	col14a1	collagen, type XIV, alpha 1 [Source:ZFIN;Acc:ZDB-GENE-030131-9889]
chr16	12708261	12708635	Nanog_Eomesa_HIGH_peak_1551	374	40991	ENSDARG00000019658	ENSDART00000141032	POU2F2 (1 of 2)	POU domain, class 2, transcription factor 2b [Source:ZFIN;Acc:ZDB-GENE-060310-1]
chr16	22823782	22824000	Nanog_Eomesa_HIGH_peak_1552	218	721	ENSDARG00000056793	ENSDART00000079343	jazf1b	JAZF zinc finger 1b [Source:ZFIN;Acc:ZDB-GENE-041212-56]
chr16	26990641	26990847	Nanog_Eomesa_HIGH_peak_1553	206	17085	ENSDARG00000078018	ENSDART00000114505	ZNF648 (2 of 2)	zinc finger protein 70 [Source:HGNC Symbol;Acc:13140]
chr16	25514459	25514955	Nanog_Eomesa_HIGH_peak_1554	496	-19272	ENSDARG00000018787	ENSDART00000135279	efna1b	ephrin A1b [Source:ZFIN;Acc:ZDB-GENE-041007-5]
chr16	35420154	35420483	Nanog_Eomesa_HIGH_peak_1555	329	1750.5	ENSDARG00000053291	ENSDART00000138114	pnrc2	proline-rich nuclear receptor coactivator 2 [Source:ZFIN;Acc:ZDB-GENE-030131-5475]
chr16	37750996	37751206	Nanog_Eomesa_HIGH_peak_1556	210	628	ENSDARG00000078090	ENSDART00000092505	PTPRU (2 of 3)	protein tyrosine phosphatase, receptor type, U [Source:HGNC Symbol;Acc:9683]
chr16	58391772	58392137	Nanog_Eomesa_HIGH_peak_1557	365	-7696.5	ENSDARG00000044685	ENSDART00000065660	nr0b2a	nuclear receptor subfamily 0, group B, member 2a [Source:ZFIN;Acc:ZDB-GENE-080403-1]
chr16	25919949	25920089	Nanog_Eomesa_HIGH_peak_1558	140	73495	ENSDARG00000080572	ENSDART00000117093	5S_rRNA	5S ribosomal RNA [Source:RFAM;Acc:RF00001]
chr16	42066710	42066814	Nanog_Eomesa_HIGH_peak_1559	104	-77515	ENSDARG00000001890	ENSDART00000041980	STT3B	STT3, subunit of the oligosaccharyltransferase complex, homolog B (S. cerevisiae) [Source:HGNC Symbol;Acc:30611]
chr16	35122220	35122388	Nanog_Eomesa_HIGH_peak_1560	168	-29972	ENSDARG00000007842	ENSDART00000003997	MCHR2 (2 of 2)	melanin-concentrating hormone receptor 2 [Source:HGNC Symbol;Acc:20867]
chr16	21578131	21578251	Nanog_Eomesa_HIGH_peak_1561	120	52497	ENSDARG00000021787	ENSDART00000079185	abcb5	ATP-binding cassette, sub-family B (MDR/TAP), member 5 [Source:ZFIN;Acc:ZDB-GENE-030131-6414]
chr16	32748977	32749091	Nanog_Eomesa_HIGH_peak_1562	114	7435	ENSDARG00000093842	ENSDART00000137977	pear1	platelet endothelial aggregation receptor 1 [Source:ZFIN;Acc:ZDB-GENE-091230-1]
chr16	41878412	41878699	Nanog_Eomesa_HIGH_peak_1563	287	15310.5	ENSDARG00000010981	ENSDART00000017017	zdhhc3	zinc finger, DHHC-type containing 3 [Source:ZFIN;Acc:ZDB-GENE-040718-484]
chr16	34636933	34637038	Nanog_Eomesa_HIGH_peak_1564	105	17751.5	ENSDARG00000074691	ENSDART00000143859	mms22l	MMS22-like, DNA repair protein [Source:ZFIN;Acc:ZDB-GENE-030131-3869]
chr16	29420913	29421186	Nanog_Eomesa_HIGH_peak_1565	273	-4587.5	ENSDARG00000055069	ENSDART00000077376	C16H9orf4	ferric-chelate reductase 1-like [Source:HGNC Symbol;Acc:1362]
chr16	50485437	50485507	Nanog_Eomesa_HIGH_peak_1566	70	-26864	ENSDARG00000010995	ENSDART00000122724	mios	missing oocyte, meiosis regulator, homolog (Drosophila) [Source:ZFIN;Acc:ZDB-GENE-040426-856]
chr16	29789089	29789307	Nanog_Eomesa_HIGH_peak_1567	218	-5593	ENSDARG00000055889	ENSDART00000142102	zgc:153215	zgc:153215 [Source:ZFIN;Acc:ZDB-GENE-061103-58]
chr16	31000787	31001047	Nanog_Eomesa_HIGH_peak_1568	260	8656	ENSDARG00000086126	ENSDART00000122433	TRIM28	tripartite motif-containing 33-like [Source:ZFIN;Acc:ZDB-GENE-030131-5695]
chr16	7198567	7198691	Nanog_Eomesa_HIGH_peak_1569	124	72097	ENSDARG00000083939	ENSDART00000119339	5S_rRNA	5S ribosomal RNA [Source:RFAM;Acc:RF00001]
chr17	44281006	44281299	Nanog_Eomesa_HIGH_peak_1570	293	-14942.5	ENSDARG00000011235	ENSDART00000008816	otx2	orthodenticle homolog 2 [Source:ZFIN;Acc:ZDB-GENE-980526-406]
chr17	27750657	27750925	Nanog_Eomesa_HIGH_peak_1571	268	18331	ENSDARG00000083932	ENSDART00000119332	5S_rRNA	5S ribosomal RNA [Source:RFAM;Acc:RF00001]
chr17	8152942	8153142	Nanog_Eomesa_HIGH_peak_1572	200	71	ENSDARG00000044059	ENSDART00000064678	lft2	lefty2 [Source:ZFIN;Acc:ZDB-GENE-990630-11]
chr17	14994739	14994854	Nanog_Eomesa_HIGH_peak_1573	115	4282.5	ENSDARG00000070453	ENSDART00000103405	gch1	GTP cyclohydrolase 1 [Source:ZFIN;Acc:ZDB-GENE-070720-5]
chr17	49931905	49932058	Nanog_Eomesa_HIGH_peak_1574	153	-75481.5	ENSDARG00000041373	ENSDART00000060650	FCF1	FCF1 small subunit (SSU) processome component homolog (S. cerevisiae) [Source:HGNC Symbol;Acc:20220]
chr17	38305570	38305620	Nanog_Eomesa_HIGH_peak_1575	50
chr17	11988333	11988463	Nanog_Eomesa_HIGH_peak_1576	130	-13729	ENSDARG00000075053	ENSDART00000112888	SCCPDH (2 of 3)	saccharopine dehydrogenase (putative) [Source:HGNC Symbol;Acc:24275]
chr17	18245707	18245902	Nanog_Eomesa_HIGH_peak_1577	195	64806.5	ENSDARG00000082787	ENSDART00000118673	5S_rRNA	5S ribosomal RNA [Source:RFAM;Acc:RF00001]
chr17	31197585	31197925	Nanog_Eomesa_HIGH_peak_1578	340	-25520	ENSDARG00000038235	ENSDART00000055754	BX571712.1	Uncharacterized protein [Source:UniProtKB/TrEMBL;Acc:E7F9N2]
chr17	49098723	49099140	Nanog_Eomesa_HIGH_peak_1579	417	-4916.5	ENSDARG00000034222	ENSDART00000043666	HS1BP3	HCLS1 binding protein 3 [Source:HGNC Symbol;Acc:24979]
chr17	14516067	14516274	Nanog_Eomesa_HIGH_peak_1580	207	3836.5	ENSDARG00000004377	ENSDART00000105050	PPP1R13B (2 of 2)	protein phosphatase 1, regulatory subunit 13B [Source:HGNC Symbol;Acc:14950]
chr17	9797379	9797600	Nanog_Eomesa_HIGH_peak_1581	221	-4209.5	ENSDARG00000032553	ENSDART00000150063	egln3	egl nine homolog 3 (C. elegans) [Source:ZFIN;Acc:ZDB-GENE-040426-2541]
chr17	15936344	15936693	Nanog_Eomesa_HIGH_peak_1582	349	4741.5	ENSDARG00000060113	ENSDART00000133154	znf395a	zinc finger protein 395a [Source:ZFIN;Acc:ZDB-GENE-061215-52]
chr17	48943326	48943626	Nanog_Eomesa_HIGH_peak_1583	300	-17125	ENSDARG00000053240	ENSDART00000103662	kif6	kinesin family member 6 [Source:ZFIN;Acc:ZDB-GENE-061027-130]
chr17	50533934	50534415	Nanog_Eomesa_HIGH_peak_1584	481	1871.5	ENSDARG00000078419	ENSDART00000112267	FILIP1 (2 of 2)	filamin A interacting protein 1 [Source:HGNC Symbol;Acc:21015]
chr17	36060922	36061181	Nanog_Eomesa_HIGH_peak_1585	259	2282.5	ENSDARG00000077811	ENSDART00000110040	sox11a	SRY-box containing gene 11a [Source:ZFIN;Acc:ZDB-GENE-980526-395]
chr17	17745828	17745867	Nanog_Eomesa_HIGH_peak_1586	39	-32892.5	ENSDARG00000062501	ENSDART00000090447	hhipl1	HHIP-like 1 [Source:ZFIN;Acc:ZDB-GENE-090306-3]
chr17	38467332	38467560	Nanog_Eomesa_HIGH_peak_1587	228	4082	ENSDARG00000019364	ENSDART00000008532	mbip	MAP3K12 binding inhibitory protein 1 [Source:ZFIN;Acc:ZDB-GENE-060810-43]
chr17	17782196	17782476	Nanog_Eomesa_HIGH_peak_1588	280	-2880	ENSDARG00000005232	ENSDART00000104999	ccdc85ca	coiled-coil domain containing 85C, a [Source:ZFIN;Acc:ZDB-GENE-060825-198]
chr17	36065772	36065942	Nanog_Eomesa_HIGH_peak_1589	170	7088	ENSDARG00000077811	ENSDART00000110040	sox11a	SRY-box containing gene 11a [Source:ZFIN;Acc:ZDB-GENE-980526-395]
chr17	25725889	25726213	Nanog_Eomesa_HIGH_peak_1590	324	19942	ENSDARG00000091139	ENSDART00000125890	5S_rRNA	5S ribosomal RNA [Source:RFAM;Acc:RF00001]
chr17	23140225	23140613	Nanog_Eomesa_HIGH_peak_1591	388	-785	ENSDARG00000071005	ENSDART00000128073	ppp1r3ca	protein phosphatase 1, regulatory (inhibitor) subunit 3Ca [Source:ZFIN;Acc:ZDB-GENE-040718-70]
chr17	31715420	31715663	Nanog_Eomesa_HIGH_peak_1592	243	-3238.5	ENSDARG00000005574	ENSDART00000030448	vsx2	visual system homeobox 2 [Source:ZFIN;Acc:ZDB-GENE-001222-1]
chr17	18261007	18261174	Nanog_Eomesa_HIGH_peak_1593	167	80092.5	ENSDARG00000082787	ENSDART00000118673	5S_rRNA	5S ribosomal RNA [Source:RFAM;Acc:RF00001]
chr17	16746664	16746831	Nanog_Eomesa_HIGH_peak_1594	167	32091.5	ENSDARG00000094857	ENSDART00000146276	dio2	deiodinase, iodothyronine, type II [Source:ZFIN;Acc:ZDB-GENE-030327-4]
chr17	26806713	26806903	Nanog_Eomesa_HIGH_peak_1595	190	-4910	ENSDARG00000078552	ENSDART00000144663	grhl3	grainyhead-like 3 [Source:ZFIN;Acc:ZDB-GENE-030131-9854]
chr17	49927222	49927378	Nanog_Eomesa_HIGH_peak_1596	156	-80163	ENSDARG00000041373	ENSDART00000060650	FCF1	FCF1 small subunit (SSU) processome component homolog (S. cerevisiae) [Source:HGNC Symbol;Acc:20220]
chr17	19381982	19382345	Nanog_Eomesa_HIGH_peak_1597	363	16682.5	ENSDARG00000056029	ENSDART00000077809	cyp26c1	cytochrome P450, family 26, subfamily C, polypeptide 1 [Source:ZFIN;Acc:ZDB-GENE-050714-2]
chr17	27903425	27903638	Nanog_Eomesa_HIGH_peak_1598	213
chr17	22348508	22349003	Nanog_Eomesa_HIGH_peak_1599	495	-12079.5	ENSDARG00000062289	ENSDART00000089916	edaradd	EDAR-associated death domain [Source:ZFIN;Acc:ZDB-GENE-050114-5]
chr17	17293914	17294305	Nanog_Eomesa_HIGH_peak_1600	391	16057.5	ENSDARG00000043746	ENSDART00000109034	nrxn3a	neurexin 3a [Source:ZFIN;Acc:ZDB-GENE-070206-9]
chr17	35510153	35510373	Nanog_Eomesa_HIGH_peak_1601	220	-18189	ENSDARG00000004952	ENSDART00000019617	rsad2	radical S-adenosyl methionine domain containing 2 [Source:ZFIN;Acc:ZDB-GENE-050913-129]
chr17	50160063	50160382	Nanog_Eomesa_HIGH_peak_1602	319	4383.5	ENSDARG00000053263	ENSDART00000123641	zgc:113372	zgc:113372 [Source:ZFIN;Acc:ZDB-GENE-050913-150]
chr17	26741075	26741463	Nanog_Eomesa_HIGH_peak_1603	388	-12273	ENSDARG00000032623	ENSDART00000045842	rcan3	regulator of calcineurin family member 3 [Source:ZFIN;Acc:ZDB-GENE-040718-445]
chr17	30283115	30283356	Nanog_Eomesa_HIGH_peak_1604	241	18867.5	ENSDARG00000054414	ENSDART00000076596	SPATA17	spermatogenesis-associated protein 17 [Source:RefSeq peptide;Acc:NP_001135736]
chr17	23876555	23876675	Nanog_Eomesa_HIGH_peak_1605	120	15180	ENSDARG00000089745	ENSDART00000129665	5S_rRNA	5S ribosomal RNA [Source:RFAM;Acc:RF00001]
chr17	37063774	37063944	Nanog_Eomesa_HIGH_peak_1606	170	-219	ENSDARG00000020231	ENSDART00000045287	mapre3a	microtubule-associated protein, RP/EB family, member 3a [Source:ZFIN;Acc:ZDB-GENE-050913-88]
chr17	30388436	30388646	Nanog_Eomesa_HIGH_peak_1607	210	-39965	ENSDARG00000070791	ENSDART00000076611	greb1	growth regulation by estrogen in breast cancer 1 [Source:ZFIN;Acc:ZDB-GENE-070112-332]
chr17	30419726	30420001	Nanog_Eomesa_HIGH_peak_1608	275	-8642.5	ENSDARG00000070791	ENSDART00000076611	greb1	growth regulation by estrogen in breast cancer 1 [Source:ZFIN;Acc:ZDB-GENE-070112-332]
chr17	14516282	14516318	Nanog_Eomesa_HIGH_peak_1609	36	3966	ENSDARG00000004377	ENSDART00000105050	PPP1R13B (2 of 2)	protein phosphatase 1, regulatory subunit 13B [Source:HGNC Symbol;Acc:14950]
chr17	42398076	42398274	Nanog_Eomesa_HIGH_peak_1610	198	3823	ENSDARG00000003411	ENSDART00000014296	foxa2	forkhead box A2 [Source:ZFIN;Acc:ZDB-GENE-980526-404]
chr17	30967879	30968006	Nanog_Eomesa_HIGH_peak_1611	127	14401.5	ENSDARG00000042544	ENSDART00000127996	degs2	degenerative spermatocyte homolog 2, lipid desaturase (Drosophila) [Source:ZFIN;Acc:ZDB-GENE-080228-1]
chr17	42398279	42398573	Nanog_Eomesa_HIGH_peak_1612	294	4074	ENSDARG00000003411	ENSDART00000014296	foxa2	forkhead box A2 [Source:ZFIN;Acc:ZDB-GENE-980526-404]
chr17	31206989	31207433	Nanog_Eomesa_HIGH_peak_1613	444	-16064	ENSDARG00000038235	ENSDART00000055754	BX571712.1	Uncharacterized protein [Source:UniProtKB/TrEMBL;Acc:E7F9N2]
chr17	38439670	38439886	Nanog_Eomesa_HIGH_peak_1614	216	9852	ENSDARG00000019835	ENSDART00000017493	nkx2.1b	NK2 homeobox 1b [Source:ZFIN;Acc:ZDB-GENE-010404-1]
chr17	49252968	49253108	Nanog_Eomesa_HIGH_peak_1615	140	868	ENSDARG00000087780	ENSDART00000130685	TIAM2 (2 of 2)	T-cell lymphoma invasion and metastasis 2 [Source:HGNC Symbol;Acc:11806]
chr17	38413450	38413740	Nanog_Eomesa_HIGH_peak_1616	290	1960	ENSDARG00000053829	ENSDART00000075932	pax9	paired box gene 9 [Source:ZFIN;Acc:ZDB-GENE-980526-399]
chr17	29476092	29476305	Nanog_Eomesa_HIGH_peak_1617	213	60524.5	ENSDARG00000060854	ENSDART00000148046	kctd3	potassium channel tetramerisation domain containing 3 [Source:ZFIN;Acc:ZDB-GENE-060503-169]
chr17	30536326	30536372	Nanog_Eomesa_HIGH_peak_1618	46	27076	ENSDARG00000020239	ENSDART00000104257	LPIN1 (1 of 2)	lipin 1 [Source:ZFIN;Acc:ZDB-GENE-080722-2]
chr17	32885724	32885840	Nanog_Eomesa_HIGH_peak_1619	116	-14532	ENSDARG00000055123	ENSDART00000077439	KCNK2 (1 of 2)	potassium channel, subfamily K, member 2 [Source:HGNC Symbol;Acc:6277]
chr17	28921572	28921985	Nanog_Eomesa_HIGH_peak_1620	413	-20684.5	ENSDARG00000075949	ENSDART00000110322	PRKD1	protein kinase D1 [Source:HGNC Symbol;Acc:9407]
chr17	21562021	21562196	Nanog_Eomesa_HIGH_peak_1621	175	-52058.5	ENSDARG00000070954	ENSDART00000127254	hmx2	H6 family homeobox 2 [Source:ZFIN;Acc:ZDB-GENE-080506-2]
chr17	35489193	35489301	Nanog_Eomesa_HIGH_peak_1622	108	4600	ENSDARG00000020600	ENSDART00000016053	rnf144aa	ring finger protein 144aa [Source:ZFIN;Acc:ZDB-GENE-041001-88]
chr17	20115034	20115364	Nanog_Eomesa_HIGH_peak_1623	330	-2484	ENSDARG00000056250	ENSDART00000078703	add3b	adducin 3 (gamma) b [Source:ZFIN;Acc:ZDB-GENE-080718-6]
chr17	13740307	13740320	Nanog_Eomesa_HIGH_peak_1624	13
chr17	19179344	19179644	Nanog_Eomesa_HIGH_peak_1625	300	4342	ENSDARG00000059073	ENSDART00000138315	gsc	goosecoid [Source:ZFIN;Acc:ZDB-GENE-980528-2060]
chr17	18453357	18453565	Nanog_Eomesa_HIGH_peak_1626	208
chr17	42417803	42417959	Nanog_Eomesa_HIGH_peak_1627	156	23529	ENSDARG00000003411	ENSDART00000014296	foxa2	forkhead box A2 [Source:ZFIN;Acc:ZDB-GENE-980526-404]
chr17	26115255	26115510	Nanog_Eomesa_HIGH_peak_1628	255	64981.5	ENSDARG00000074583	ENSDART00000087084	GRID1 (2 of 2)	glutamate receptor, ionotropic, delta 1 [Source:HGNC Symbol;Acc:4575]
chr17	44071442	44071763	Nanog_Eomesa_HIGH_peak_1629	321	-5646.5	ENSDARG00000029045	ENSDART00000049503	peli2	pellino homolog 2 (Drosophila) [Source:ZFIN;Acc:ZDB-GENE-040718-360]
chr17	8572515	8572835	Nanog_Eomesa_HIGH_peak_1630	320	-527	ENSDARG00000044062	ENSDART00000149668	ctbp2	C-terminal binding protein 2 [Source:ZFIN;Acc:ZDB-GENE-010130-2]
chr17	25097559	25097789	Nanog_Eomesa_HIGH_peak_1631	230	-18929	ENSDARG00000059259	ENSDART00000082327	pabpc4	poly(A) binding protein, cytoplasmic 4 (inducible form) [Source:ZFIN;Acc:ZDB-GENE-030131-9663]
chr17	38422184	38422582	Nanog_Eomesa_HIGH_peak_1632	398	-240	ENSDARG00000020332	ENSDART00000005296	nkx2.9	NK2 transcription factor related, locus 9 (Drosophila) [Source:ZFIN;Acc:ZDB-GENE-030131-4340]
chr17	43943652	43943694	Nanog_Eomesa_HIGH_peak_1633	42	4956	ENSDARG00000075826	ENSDART00000111123	MSH4	mutS homolog 4 (E. coli) [Source:HGNC Symbol;Acc:7327]
chr17	22365513	22365753	Nanog_Eomesa_HIGH_peak_1634	240	4798	ENSDARG00000062289	ENSDART00000089916	edaradd	EDAR-associated death domain [Source:ZFIN;Acc:ZDB-GENE-050114-5]
chr17	15515094	15515271	Nanog_Eomesa_HIGH_peak_1635	177	10228.5	ENSDARG00000001898	ENSDART00000124672	manea	mannosidase, endo-alpha [Source:ZFIN;Acc:ZDB-GENE-040912-87]
chr17	20525162	20525178	Nanog_Eomesa_HIGH_peak_1636	16	-981	ENSDARG00000043334	ENSDART00000063613	ccdc6a	coiled-coil domain containing 6a [Source:ZFIN;Acc:ZDB-GENE-030131-7848]
chr17	34565777	34565986	Nanog_Eomesa_HIGH_peak_1637	209	89930.5	ENSDARG00000083919	ENSDART00000119319	5S_rRNA	5S ribosomal RNA [Source:RFAM;Acc:RF00001]
chr17	10800979	10801049	Nanog_Eomesa_HIGH_peak_1638	70	-68907	ENSDARG00000090807	ENSDART00000127189		KIAA0586 [Source:HGNC Symbol;Acc:19960]
chr17	8155072	8155356	Nanog_Eomesa_HIGH_peak_1639	284	2243	ENSDARG00000044059	ENSDART00000064678	lft2	lefty2 [Source:ZFIN;Acc:ZDB-GENE-990630-11]
chr17	1536969	1537313	Nanog_Eomesa_HIGH_peak_1640	344	-8867	ENSDARG00000085755	ENSDART00000121155	5S_rRNA	5S ribosomal RNA [Source:RFAM;Acc:RF00001]
chr17	11030136	11030572	Nanog_Eomesa_HIGH_peak_1641	436	7480	ENSDARG00000039675	ENSDART00000058001	dact1	dapper homolog 1, antagonist of beta-catenin (xenopus) [Source:ZFIN;Acc:ZDB-GENE-040623-3]
chr17	31043189	31043466	Nanog_Eomesa_HIGH_peak_1642	277	8510.5	ENSDARG00000035650	ENSDART00000138346	evla	Enah/Vasp-like a [Source:ZFIN;Acc:ZDB-GENE-000607-65]
chr17	17781838	17782191	Nanog_Eomesa_HIGH_peak_1643	353	-3201.5	ENSDARG00000005232	ENSDART00000104999	ccdc85ca	coiled-coil domain containing 85C, a [Source:ZFIN;Acc:ZDB-GENE-060825-198]
chr17	46087182	46087272	Nanog_Eomesa_HIGH_peak_1644	90
chr17	21107505	21107642	Nanog_Eomesa_HIGH_peak_1645	137	-17573.5	ENSDARG00000070598	ENSDART00000103845	ENO4	enolase family member 4 [Source:HGNC Symbol;Acc:31670]
chr17	32680764	32680821	Nanog_Eomesa_HIGH_peak_1646	57	18231.5	ENSDARG00000084196	ENSDART00000119596	5S_rRNA	5S ribosomal RNA [Source:RFAM;Acc:RF00001]
chr17	10578179	10578269	Nanog_Eomesa_HIGH_peak_1647	90	-20654	ENSDARG00000035546	ENSDART00000051526	jmjd7	jumonji domain containing 7 [Source:ZFIN;Acc:ZDB-GENE-050417-86]
chr17	20329175	20329562	Nanog_Eomesa_HIGH_peak_1648	387	-1070.5	ENSDARG00000061773	ENSDART00000088490	neurlb	neuralized homolog b (Drosophila) [Source:ZFIN;Acc:ZDB-GENE-060929-1210]
chr17	45573352	45573695	Nanog_Eomesa_HIGH_peak_1649	343	1249.5	ENSDARG00000002353	ENSDART00000025689	TAGAP (1 of 2)	T-cell activation RhoGTPase activating protein [Source:HGNC Symbol;Acc:15669]
chr17	27127484	27128210	Nanog_Eomesa_HIGH_peak_1650	726	12861	ENSDARG00000054823	ENSDART00000077087	id3	inhibitor of DNA binding 3 [Source:ZFIN;Acc:ZDB-GENE-020515-1]
chr17	36064012	36064423	Nanog_Eomesa_HIGH_peak_1651	411	5448.5	ENSDARG00000077811	ENSDART00000110040	sox11a	SRY-box containing gene 11a [Source:ZFIN;Acc:ZDB-GENE-980526-395]
chr17	28773075	28773535	Nanog_Eomesa_HIGH_peak_1652	460	6297	ENSDARG00000054220	ENSDART00000076409	ap4s1	adaptor-related protein complex 4, sigma 1 subunit [Source:ZFIN;Acc:ZDB-GENE-030616-404]
chr17	36757042	36757191	Nanog_Eomesa_HIGH_peak_1653	149	1317.5	ENSDARG00000053987	ENSDART00000076115	HTR1B	zgc:194690 [Source:ZFIN;Acc:ZDB-GENE-081022-141]
chr17	5544377	5545038	Nanog_Eomesa_HIGH_peak_1654	661	13846.5	ENSDARG00000075206	ENSDART00000113885	C17H8orf74	chromosome 8 open reading frame 74 [Source:HGNC Symbol;Acc:32296]
chr17	33419315	33419516	Nanog_Eomesa_HIGH_peak_1655	201	-6503.5	ENSDARG00000012581	ENSDART00000025315	AL590149.1	Uncharacterized protein [Source:UniProtKB/TrEMBL;Acc:E7F8B5]
chr17	18450418	18450667	Nanog_Eomesa_HIGH_peak_1656	249
chr17	33411296	33411606	Nanog_Eomesa_HIGH_peak_1657	310	-14468	ENSDARG00000012581	ENSDART00000025315	AL590149.1	Uncharacterized protein [Source:UniProtKB/TrEMBL;Acc:E7F8B5]
chr17	10431684	10431924	Nanog_Eomesa_HIGH_peak_1658	240	72612	ENSDARG00000026751	ENSDART00000036567	clec14a	C-type lectin domain family 14, member A [Source:ZFIN;Acc:ZDB-GENE-030131-5536]
chr17	21120136	21120246	Nanog_Eomesa_HIGH_peak_1659	110	-4956	ENSDARG00000070598	ENSDART00000103845	ENO4	enolase family member 4 [Source:HGNC Symbol;Acc:31670]
chr17	7133537	7133747	Nanog_Eomesa_HIGH_peak_1660	210	-24904	ENSDARG00000084065	ENSDART00000119465	5S_rRNA	5S ribosomal RNA [Source:RFAM;Acc:RF00001]
chr17	35264733	35264913	Nanog_Eomesa_HIGH_peak_1661	180	669	ENSDARG00000010181	ENSDART00000026152	asap2a	ArfGAP with SH3 domain, ankyrin repeat and PH domain 2a [Source:ZFIN;Acc:ZDB-GENE-041210-256]
chr17	26969574	26969794	Nanog_Eomesa_HIGH_peak_1662	220	-12812	ENSDARG00000033437	ENSDART00000044378	rps6ka1	ribosomal protein S6 kinase a, polypeptide 1 [Source:ZFIN;Acc:ZDB-GENE-060929-516]
chr17	43943510	43943539	Nanog_Eomesa_HIGH_peak_1663	29	4807.5	ENSDARG00000075826	ENSDART00000111123	MSH4	mutS homolog 4 (E. coli) [Source:HGNC Symbol;Acc:7327]
chr17	11601375	11601893	Nanog_Eomesa_HIGH_peak_1664	518
chr17	30290726	30291096	Nanog_Eomesa_HIGH_peak_1665	370	26543	ENSDARG00000054414	ENSDART00000076596	SPATA17	spermatogenesis-associated protein 17 [Source:RefSeq peptide;Acc:NP_001135736]
chr17	8158082	8158466	Nanog_Eomesa_HIGH_peak_1666	384	5303	ENSDARG00000044059	ENSDART00000064678	lft2	lefty2 [Source:ZFIN;Acc:ZDB-GENE-990630-11]
chr17	45572042	45572356	Nanog_Eomesa_HIGH_peak_1667	314	-75	ENSDARG00000002353	ENSDART00000025689	TAGAP (1 of 2)	T-cell activation RhoGTPase activating protein [Source:HGNC Symbol;Acc:15669]
chr17	26191364	26191640	Nanog_Eomesa_HIGH_peak_1668	276
chr17	25443425	25443623	Nanog_Eomesa_HIGH_peak_1669	198	11592	ENSDARG00000044134	ENSDART00000064803	iars2	isoleucine-tRNA synthetase 2, mitochondrial [Source:ZFIN;Acc:ZDB-GENE-030616-608]
chr17	27752665	27753495	Nanog_Eomesa_HIGH_peak_1670	830	20620	ENSDARG00000083932	ENSDART00000119332	5S_rRNA	5S ribosomal RNA [Source:RFAM;Acc:RF00001]
chr17	28658545	28658842	Nanog_Eomesa_HIGH_peak_1671	297	-11207.5	ENSDARG00000054128	ENSDART00000076276	im:7136021	im:7136021 [Source:ZFIN;Acc:ZDB-GENE-041008-74]
chr17	35341894	35342104	Nanog_Eomesa_HIGH_peak_1672	210	-63443	ENSDARG00000007169	ENSDART00000135414	itgb1bp1	integrin beta 1 binding protein 1 [Source:ZFIN;Acc:ZDB-GENE-051113-264]
chr17	23484295	23484365	Nanog_Eomesa_HIGH_peak_1673	70	-11975	ENSDARG00000071018	ENSDART00000134713	ptena	phosphatase and tensin homolog A [Source:ZFIN;Acc:ZDB-GENE-030131-3776]
chr17	43498468	43498795	Nanog_Eomesa_HIGH_peak_1674	327	-12210.5	ENSDARG00000053544	ENSDART00000075574	HSPA4L	heat shock 70kDa protein 4-like [Source:HGNC Symbol;Acc:17041]
chr17	11032761	11033081	Nanog_Eomesa_HIGH_peak_1675	320	10047	ENSDARG00000039675	ENSDART00000058001	dact1	dapper homolog 1, antagonist of beta-catenin (xenopus) [Source:ZFIN;Acc:ZDB-GENE-040623-3]
chr17	34112570	34112707	Nanog_Eomesa_HIGH_peak_1676	137	91949.5	ENSDARG00000015449	ENSDART00000027688	fut8	fucosyltransferase 8 (alpha (1,6) fucosyltransferase) [Source:ZFIN;Acc:ZDB-GENE-031118-20]
chr17	19237276	19237742	Nanog_Eomesa_HIGH_peak_1677	466	-55643	ENSDARG00000001129	ENSDART00000109826	dicer1	Dicer1, Dcr-1 homolog (Drosophila) [Source:ZFIN;Acc:ZDB-GENE-030131-3445]
chr17	47362790	47362958	Nanog_Eomesa_HIGH_peak_1678	168
chr17	35382970	35383213	Nanog_Eomesa_HIGH_peak_1679	243	-22350.5	ENSDARG00000007169	ENSDART00000135414	itgb1bp1	integrin beta 1 binding protein 1 [Source:ZFIN;Acc:ZDB-GENE-051113-264]
chr17	26803313	26803623	Nanog_Eomesa_HIGH_peak_1680	310	-8250	ENSDARG00000078552	ENSDART00000144663	grhl3	grainyhead-like 3 [Source:ZFIN;Acc:ZDB-GENE-030131-9854]
chr17	753437	753817	Nanog_Eomesa_HIGH_peak_1681	380	-1898	ENSDARG00000015403	ENSDART00000123403	arhgap11a	Rho GTPase activating protein 11A [Source:ZFIN;Acc:ZDB-GENE-040426-2562]
chr18	34611141	34611470	Nanog_Eomesa_HIGH_peak_1682	329
chr18	35086250	35086589	Nanog_Eomesa_HIGH_peak_1683	339	-23582.5	ENSDARG00000055751	ENSDART00000078151	fosb	FBJ murine osteosarcoma viral oncogene homolog B [Source:ZFIN;Acc:ZDB-GENE-041114-181]
chr18	35542382	35542642	Nanog_Eomesa_HIGH_peak_1684	260	-16464	ENSDARG00000061691	ENSDART00000088247	QPCTL (1 of 2)	glutaminyl-peptide cyclotransferase-like [Source:HGNC Symbol;Acc:25952]
chr18	20053390	20053980	Nanog_Eomesa_HIGH_peak_1685	590	46167	ENSDARG00000002787	ENSDART00000100632	gro2	groucho 2 [Source:ZFIN;Acc:ZDB-GENE-990415-86]
chr18	43042754	43042889	Nanog_Eomesa_HIGH_peak_1686	135	2571.5	ENSDARG00000020454	ENSDART00000134348	psmd8	proteasome (prosome, macropain) 26S subunit, non-ATPase, 8 [Source:ZFIN;Acc:ZDB-GENE-040625-136]
chr18	44764066	44764888	Nanog_Eomesa_HIGH_peak_1687	822	1755	ENSDARG00000012788	ENSDART00000010813	foxa3	forkhead box A3 [Source:ZFIN;Acc:ZDB-GENE-980526-423]
chr18	18112627	18112757	Nanog_Eomesa_HIGH_peak_1688	130	-2202	ENSDARG00000030871	ENSDART00000132745	siah1	seven in absentia homolog 1 (Drosophila) [Source:ZFIN;Acc:ZDB-GENE-010319-31]
chr18	42527664	42527784	Nanog_Eomesa_HIGH_peak_1689	120	-2478	ENSDARG00000061328	ENSDART00000110633	cdon	cell adhesion molecule-related/down-regulated by oncogenes [Source:ZFIN;Acc:ZDB-GENE-021115-4]
chr18	17688740	17688804	Nanog_Eomesa_HIGH_peak_1690	64	28717	ENSDARG00000011498	ENSDART00000147797	si:ch211-212o1.2	si:ch211-212o1.2 [Source:ZFIN;Acc:ZDB-GENE-041111-310]
chr18	17671082	17671187	Nanog_Eomesa_HIGH_peak_1691	105	11079.5	ENSDARG00000011498	ENSDART00000147797	si:ch211-212o1.2	si:ch211-212o1.2 [Source:ZFIN;Acc:ZDB-GENE-041111-310]
chr18	38645337	38645657	Nanog_Eomesa_HIGH_peak_1692	320	-32696	ENSDARG00000011533	ENSDART00000136588	sema6dl	sema domain, transmembrane domain (TM), and cytoplasmic domain, (semaphorin) 6D, like [Source:ZFIN;Acc:ZDB-GENE-050417-171]
chr18	25577745	25578002	Nanog_Eomesa_HIGH_peak_1693	257	31840.5	ENSDARG00000074163	ENSDART00000144043	zgc:162879	zgc:162879 [Source:ZFIN;Acc:ZDB-GENE-070424-92]
chr18	19592100	19592330	Nanog_Eomesa_HIGH_peak_1694	230	-8308	ENSDARG00000041170	ENSDART00000060344	aagab	alpha- and gamma-adaptin binding protein [Source:ZFIN;Acc:ZDB-GENE-040718-120]
chr18	18833340	18833480	Nanog_Eomesa_HIGH_peak_1695	140	18281	ENSDARG00000041431	ENSDART00000135729	slc24a1	solute carrier family 24 (sodium/potassium/calcium exchanger), member 1 [Source:ZFIN;Acc:ZDB-GENE-060503-191]
chr18	42545904	42546104	Nanog_Eomesa_HIGH_peak_1696	200	-8844	ENSDARG00000092178	ENSDART00000143775	si:ch211-203f8.1	si:ch211-203f8.1 [Source:ZFIN;Acc:ZDB-GENE-070705-94]
chr18	39159780	39159917	Nanog_Eomesa_HIGH_peak_1697	137	-21329.5	ENSDARG00000040440	ENSDART00000059194	snrpd2	small nuclear ribonucleoprotein D2 polypeptide [Source:ZFIN;Acc:ZDB-GENE-040914-10]
chr18	33387795	33388013	Nanog_Eomesa_HIGH_peak_1698	218	-29056	ENSDARG00000071407	ENSDART00000105540	AL935279.1
chr18	30503991	30504201	Nanog_Eomesa_HIGH_peak_1699	210	-8127	ENSDARG00000056407	ENSDART00000078894	irf8	interferon regulatory factor 8 [Source:ZFIN;Acc:ZDB-GENE-040718-367]
chr18	4807498	4807878	Nanog_Eomesa_HIGH_peak_1700	380	15234	ENSDARG00000078687	ENSDART00000083378	SECISBP2L	SECIS binding protein 2-like [Source:HGNC Symbol;Acc:28997]
chr18	24708745	24709338	Nanog_Eomesa_HIGH_peak_1701	593	3221.5	ENSDARG00000012248	ENSDART00000122789	rgma	RGM domain family, member A [Source:ZFIN;Acc:ZDB-GENE-040527-1]
chr18	2707768	2708057	Nanog_Eomesa_HIGH_peak_1702	289	-3991.5	ENSDARG00000042595	ENSDART00000062480	P2RY6	pyrimidinergic receptor P2Y, G-protein coupled, 6 [Source:HGNC Symbol;Acc:8543]
chr18	17688997	17689077	Nanog_Eomesa_HIGH_peak_1703	80	28982	ENSDARG00000011498	ENSDART00000147797	si:ch211-212o1.2	si:ch211-212o1.2 [Source:ZFIN;Acc:ZDB-GENE-041111-310]
chr18	11439802	11440022	Nanog_Eomesa_HIGH_peak_1704	220	20573	ENSDARG00000093811	ENSDART00000144111	si:dkeyp-2c8.3	si:dkeyp-2c8.3 [Source:ZFIN;Acc:ZDB-GENE-081031-97]
chr18	22448321	22448476	Nanog_Eomesa_HIGH_peak_1705	155	-28482.5	ENSDARG00000040901	ENSDART00000147183	si:dkey-11d18.4	si:dkey-11d18.4 [Source:ZFIN;Acc:ZDB-GENE-091204-474]
chr18	18727510	18727608	Nanog_Eomesa_HIGH_peak_1706	98	9363	ENSDARG00000069168	ENSDART00000139015	C18H15orf39	chromosome 15 open reading frame 39 [Source:HGNC Symbol;Acc:24497]
chr18	18096838	18097363	Nanog_Eomesa_HIGH_peak_1707	525	-17793.5	ENSDARG00000030871	ENSDART00000132745	siah1	seven in absentia homolog 1 (Drosophila) [Source:ZFIN;Acc:ZDB-GENE-010319-31]
chr18	27748956	27749308	Nanog_Eomesa_HIGH_peak_1708	352	-21632	ENSDARG00000094425	ENSDART00000131712	si:ch211-222m18.4	si:ch211-222m18.4 [Source:ZFIN;Acc:ZDB-GENE-050419-64]
chr18	34207340	34207572	Nanog_Eomesa_HIGH_peak_1709	232	24595	ENSDARG00000013777	ENSDART00000131121	ppp1r13l	protein phosphatase 1, regulatory (inhibitor) subunit 13 like [Source:ZFIN;Acc:ZDB-GENE-050327-33]
chr18	17257050	17257264	Nanog_Eomesa_HIGH_peak_1710	214	-2957	ENSDARG00000024314	ENSDART00000141465	herpud1	homocysteine-inducible, endoplasmic reticulum stress-inducible, ubiquitin-like domain member 1 [Source:ZFIN;Acc:ZDB-GENE-050913-47]
chr18	44750700	44750965	Nanog_Eomesa_HIGH_peak_1711	265	-11889.5	ENSDARG00000012788	ENSDART00000010813	foxa3	forkhead box A3 [Source:ZFIN;Acc:ZDB-GENE-980526-423]
chr18	11596912	11596982	Nanog_Eomesa_HIGH_peak_1712	70	-48414	ENSDARG00000011830	ENSDART00000125382	fgd4a	FYVE, RhoGEF and PH domain containing 4a [Source:ZFIN;Acc:ZDB-GENE-050420-347]
chr18	19755092	19755376	Nanog_Eomesa_HIGH_peak_1713	284	-1264	ENSDARG00000062448	ENSDART00000138103	skor1b	SKI family transcriptional corepressor 1b [Source:ZFIN;Acc:ZDB-GENE-050419-82]
chr18	44763600	44763758	Nanog_Eomesa_HIGH_peak_1714	158	957	ENSDARG00000012788	ENSDART00000010813	foxa3	forkhead box A3 [Source:ZFIN;Acc:ZDB-GENE-980526-423]
chr18	27838243	27838306	Nanog_Eomesa_HIGH_peak_1715	63	-7710.5	ENSDARG00000068678	ENSDART00000099423	IQCG	IQ motif containing G [Source:HGNC Symbol;Acc:25251]
chr18	16550577	16550897	Nanog_Eomesa_HIGH_peak_1716	320	-15867	ENSDARG00000057286	ENSDART00000146464	SWAP70 (1 of 2)	SWAP switching B-cell complex 70kDa subunit [Source:HGNC Symbol;Acc:17070]
chr18	49638846	49639175	Nanog_Eomesa_HIGH_peak_1717	329	-3239.5	ENSDARG00000040296	ENSDART00000058967	rap2b	RAP2B, member of RAS oncogene family [Source:ZFIN;Acc:ZDB-GENE-040426-2818]
chr18	14928833	14929038	Nanog_Eomesa_HIGH_peak_1718	205	21935.5	ENSDARG00000005972	ENSDART00000149290	ric8b	resistance to inhibitors of cholinesterase 8 homolog B [Source:ZFIN;Acc:ZDB-GENE-030131-6435]
chr18	23675206	23675366	Nanog_Eomesa_HIGH_peak_1719	160	13967	ENSDARG00000092402	ENSDART00000146490	si:ch211-208h1.1	si:ch211-208h1.1 [Source:ZFIN;Acc:ZDB-GENE-050419-107]
chr18	28336731	28337115	Nanog_Eomesa_HIGH_peak_1720	384	18293	ENSDARG00000093015	ENSDART00000136201	si:ch211-174j14.2	si:ch211-174j14.2 [Source:ZFIN;Acc:ZDB-GENE-050419-63]
chr18	29196336	29196536	Nanog_Eomesa_HIGH_peak_1721	200	33698	ENSDARG00000085272	ENSDART00000120672	5S_rRNA	5S ribosomal RNA [Source:RFAM;Acc:RF00001]
chr18	48187568	48188168	Nanog_Eomesa_HIGH_peak_1722	600	15092	ENSDARG00000040503	ENSDART00000098419	CABZ01070258.1	Uncharacterized protein [Source:UniProtKB/TrEMBL;Acc:E7F3S4]
chr18	43607535	43607745	Nanog_Eomesa_HIGH_peak_1723	210	-35042	ENSDARG00000017058	ENSDART00000127953	gyltl1b	glycosyltransferase-like 1b [Source:ZFIN;Acc:ZDB-GENE-050419-253]
chr18	38337617	38338017	Nanog_Eomesa_HIGH_peak_1724	400	16954	ENSDARG00000090322	ENSDART00000119728	5S_rRNA	5S ribosomal RNA [Source:RFAM;Acc:RF00001]
chr18	27825453	27825536	Nanog_Eomesa_HIGH_peak_1725	83	-20490.5	ENSDARG00000068678	ENSDART00000099423	IQCG	IQ motif containing G [Source:HGNC Symbol;Acc:25251]
chr18	14018362	14018642	Nanog_Eomesa_HIGH_peak_1726	280	-47493	ENSDARG00000062967	ENSDART00000091610	kcng4	potassium voltage-gated channel, subfamily G, member 4 [Source:ZFIN;Acc:ZDB-GENE-050419-11]
chr18	48359109	48359309	Nanog_Eomesa_HIGH_peak_1727	200	-30	ENSDARG00000086784	ENSDART00000129739	CABZ01023601.1	Uncharacterized protein [Source:UniProtKB/TrEMBL;Acc:E7F0X2]
chr18	45900528	45901093	Nanog_Eomesa_HIGH_peak_1728	565	-50315.5	ENSDARG00000083818	ENSDART00000119218	5S_rRNA	5S ribosomal RNA [Source:RFAM;Acc:RF00001]
chr18	39472399	39472509	Nanog_Eomesa_HIGH_peak_1729	110	-5790	ENSDARG00000090780	ENSDART00000121481	5S_rRNA	5S ribosomal RNA [Source:RFAM;Acc:RF00001]
chr18	19954170	19954691	Nanog_Eomesa_HIGH_peak_1730	521	-44639.5	ENSDARG00000080093	ENSDART00000115638	5S_rRNA	5S ribosomal RNA [Source:RFAM;Acc:RF00001]
chr18	48175384	48175720	Nanog_Eomesa_HIGH_peak_1731	336	2776	ENSDARG00000040503	ENSDART00000098419	CABZ01070258.1	Uncharacterized protein [Source:UniProtKB/TrEMBL;Acc:E7F3S4]
chr18	22054788	22055241	Nanog_Eomesa_HIGH_peak_1732	453	-13897.5	ENSDARG00000056621	ENSDART00000124429	ctcf	CCCTC-binding factor (zinc finger protein) [Source:ZFIN;Acc:ZDB-GENE-040624-5]
chr18	36619572	36619691	Nanog_Eomesa_HIGH_peak_1733	119	-23946.5	ENSDARG00000036291	ENSDART00000138970	nucb2b	nucleobindin 2b [Source:ZFIN;Acc:ZDB-GENE-030131-4775]
chr18	14107960	14108026	Nanog_Eomesa_HIGH_peak_1734	66	41998	ENSDARG00000062967	ENSDART00000091610	kcng4	potassium voltage-gated channel, subfamily G, member 4 [Source:ZFIN;Acc:ZDB-GENE-050419-11]
chr18	18113481	18113727	Nanog_Eomesa_HIGH_peak_1735	246	-1290	ENSDARG00000030871	ENSDART00000132745	siah1	seven in absentia homolog 1 (Drosophila) [Source:ZFIN;Acc:ZDB-GENE-010319-31]
chr18	19938595	19938960	Nanog_Eomesa_HIGH_peak_1736	365	-60292.5	ENSDARG00000080093	ENSDART00000115638	5S_rRNA	5S ribosomal RNA [Source:RFAM;Acc:RF00001]
chr18	34028570	34028760	Nanog_Eomesa_HIGH_peak_1737	190	7624	ENSDARG00000023797	ENSDART00000036015	ryr1b	ryanodine receptor 1b (skeletal) [Source:ZFIN;Acc:ZDB-GENE-070705-417]
chr18	22454949	22455111	Nanog_Eomesa_HIGH_peak_1738	162	-21851	ENSDARG00000040901	ENSDART00000147183	si:dkey-11d18.4	si:dkey-11d18.4 [Source:ZFIN;Acc:ZDB-GENE-091204-474]
chr18	20007040	20007240	Nanog_Eomesa_HIGH_peak_1739	200	-378	ENSDARG00000002787	ENSDART00000100632	gro2	groucho 2 [Source:ZFIN;Acc:ZDB-GENE-990415-86]
chr18	20005453	20005774	Nanog_Eomesa_HIGH_peak_1740	321	-1904.5	ENSDARG00000002787	ENSDART00000100632	gro2	groucho 2 [Source:ZFIN;Acc:ZDB-GENE-990415-86]
chr18	43610353	43610464	Nanog_Eomesa_HIGH_peak_1741	111	-32273.5	ENSDARG00000017058	ENSDART00000127953	gyltl1b	glycosyltransferase-like 1b [Source:ZFIN;Acc:ZDB-GENE-050419-253]
chr18	26467773	26468239	Nanog_Eomesa_HIGH_peak_1742	466	13094	ENSDARG00000075942	ENSDART00000135133	FRMD5 (1 of 2)	FERM domain containing 5 [Source:HGNC Symbol;Acc:28214]
chr18	23654449	23654686	Nanog_Eomesa_HIGH_peak_1743	237	-4056.5	ENSDARG00000040926	ENSDART00000134910	nr2f2	nuclear receptor subfamily 2, group F, member 2 [Source:ZFIN;Acc:ZDB-GENE-990415-252]
chr19	14880552	14880773	Nanog_Eomesa_HIGH_peak_1744	221	4418.5	ENSDARG00000016999	ENSDART00000142509	lin28a	lin-28 homolog A (C. elegans) [Source:ZFIN;Acc:ZDB-GENE-040426-747]
chr19	7460489	7460749	Nanog_Eomesa_HIGH_peak_1745	260	-2322	ENSDARG00000040036	ENSDART00000081568	tcf19l	transcription factor 19 (SC1), like [Source:ZFIN;Acc:ZDB-GENE-060324-2]
chr19	20687399	20687632	Nanog_Eomesa_HIGH_peak_1746	233	3949.5	ENSDARG00000010266	ENSDART00000133633	igf2bp3	insulin-like growth factor 2 mRNA binding protein 3 [Source:ZFIN;Acc:ZDB-GENE-000308-1]
chr19	22166890	22166959	Nanog_Eomesa_HIGH_peak_1747	69	-31959.5	ENSDARG00000070809	ENSDART00000076716	znf516	zinc finger protein 516 [Source:ZFIN;Acc:ZDB-GENE-060503-194]
chr19	20579331	20579391	Nanog_Eomesa_HIGH_peak_1748	60	3883	ENSDARG00000029761	ENSDART00000129917	mpp6b	membrane protein, palmitoylated 6b (MAGUK p55 subfamily member 6) [Source:ZFIN;Acc:ZDB-GENE-040426-775]
chr19	1623579	1623729	Nanog_Eomesa_HIGH_peak_1749	150	-7209	ENSDARG00000021820	ENSDART00000008336	SLC45A4 (2 of 2)	solute carrier family 45, member 4 [Source:HGNC Symbol;Acc:29196]
chr19	3732742	3733372	Nanog_Eomesa_HIGH_peak_1750	630	2797	ENSDARG00000035694	ENSDART00000074620	stm	starmaker [Source:ZFIN;Acc:ZDB-GENE-031112-4]
chr19	36543722	36544066	Nanog_Eomesa_HIGH_peak_1751	344	-95	ENSDARG00000093129	ENSDART00000141704	si:rp71-45k5.2	si:rp71-45k5.2 [Source:ZFIN;Acc:ZDB-GENE-060503-753]
chr19	21343198	21343485	Nanog_Eomesa_HIGH_peak_1752	287	59558.5	ENSDARG00000003931	ENSDART00000038202	cndp2	CNDP dipeptidase 2 (metallopeptidase M20 family) [Source:ZFIN;Acc:ZDB-GENE-030131-5499]
chr19	36128106	36128216	Nanog_Eomesa_HIGH_peak_1753	110
chr19	30638449	30638928	Nanog_Eomesa_HIGH_peak_1754	479	2285.5	ENSDARG00000009905	ENSDART00000148616	ta	T, brachyury homolog a [Source:ZFIN;Acc:ZDB-GENE-980526-437]
chr19	32299244	32299494	Nanog_Eomesa_HIGH_peak_1755	250	-7747	ENSDARG00000056021	ENSDART00000078439	sostdc1b	sclerostin domain containing 1b [Source:ZFIN;Acc:ZDB-GENE-060503-653]
chr19	28622949	28623321	Nanog_Eomesa_HIGH_peak_1756	372	6804	ENSDARG00000056594	ENSDART00000130922	irx1b	iroquois homeobox protein 1, b [Source:ZFIN;Acc:ZDB-GENE-010716-1]
chr19	17837903	17838296	Nanog_Eomesa_HIGH_peak_1757	393	-9413.5	ENSDARG00000040432	ENSDART00000059188	klf2b	Kruppel-like factor 2b [Source:ZFIN;Acc:ZDB-GENE-011109-2]
chr19	22149569	22149800	Nanog_Eomesa_HIGH_peak_1758	231	-49199.5	ENSDARG00000070809	ENSDART00000076716	znf516	zinc finger protein 516 [Source:ZFIN;Acc:ZDB-GENE-060503-194]
chr19	13205236	13205470	Nanog_Eomesa_HIGH_peak_1759	234	-31917	ENSDARG00000070555	ENSDART00000135706	C19H18orf1 (2 of 2)	chromosome 18 open reading frame 1 [Source:HGNC Symbol;Acc:1224]
chr19	41216276	41216693	Nanog_Eomesa_HIGH_peak_1760	417	5460.5	ENSDARG00000070228	ENSDART00000102888	CDK6	cyclin-dependent kinase 6 [Source:HGNC Symbol;Acc:1777]
chr19	8954705	8955115	Nanog_Eomesa_HIGH_peak_1761	410	17151	ENSDARG00000014675	ENSDART00000147218	efna3a	ephrin A3a [Source:ZFIN;Acc:ZDB-GENE-060503-186]
chr19	31041080	31041820	Nanog_Eomesa_HIGH_peak_1762	740	-2054	ENSDARG00000035715	ENSDART00000051804	MARCKSL1 (1 of 2)	zgc:85717 [Source:ZFIN;Acc:ZDB-GENE-040426-2315]
chr19	31371594	31371664	Nanog_Eomesa_HIGH_peak_1763	70
chr19	32572194	32572874	Nanog_Eomesa_HIGH_peak_1764	680	-14714	ENSDARG00000033182	ENSDART00000040810	arl4ab	ADP-ribosylation factor-like 4ab [Source:ZFIN;Acc:ZDB-GENE-030219-167]
chr19	20084234	20084354	Nanog_Eomesa_HIGH_peak_1765	120	-23796	ENSDARG00000086284	ENSDART00000129604	CABZ01002627.1	Uncharacterized protein [Source:UniProtKB/TrEMBL;Acc:E7FFW7]
chr19	11900861	11901131	Nanog_Eomesa_HIGH_peak_1766	270	2782	ENSDARG00000002614	ENSDART00000078358	pip5k1a	phosphatidylinositol-4-phosphate 5-kinase, type I, alpha, a [Source:ZFIN;Acc:ZDB-GENE-050522-517]
chr19	43842548	43843065	Nanog_Eomesa_HIGH_peak_1767	517	-6492.5	ENSDARG00000054804	ENSDART00000126393	anp32e	acidic (leucine-rich) nuclear phosphoprotein 32 family, member E [Source:ZFIN;Acc:ZDB-GENE-040426-2448]
chr19	28619924	28620263	Nanog_Eomesa_HIGH_peak_1768	339	3762.5	ENSDARG00000056594	ENSDART00000130922	irx1b	iroquois homeobox protein 1, b [Source:ZFIN;Acc:ZDB-GENE-010716-1]
chr19	37729520	37729759	Nanog_Eomesa_HIGH_peak_1769	239	-61511.5	ENSDARG00000082439	ENSDART00000116632	5S_rRNA	5S ribosomal RNA [Source:RFAM;Acc:RF00001]
chr19	36541068	36541442	Nanog_Eomesa_HIGH_peak_1770	374	-2734	ENSDARG00000093129	ENSDART00000141704	si:rp71-45k5.2	si:rp71-45k5.2 [Source:ZFIN;Acc:ZDB-GENE-060503-753]
chr19	44809094	44809427	Nanog_Eomesa_HIGH_peak_1771	333	15917.5	ENSDARG00000086137	ENSDART00000121436	NOBOX	NOBOX oogenesis homeobox [Source:HGNC Symbol;Acc:22448]
chr19	26534851	26535152	Nanog_Eomesa_HIGH_peak_1772	301	-23287.5	ENSDARG00000062268	ENSDART00000147627	jarid2b	jumonji, AT rich interactive domain 2b [Source:ZFIN;Acc:ZDB-GENE-060503-246]
chr19	41214146	41214340	Nanog_Eomesa_HIGH_peak_1773	194	3219	ENSDARG00000070228	ENSDART00000102888	CDK6	cyclin-dependent kinase 6 [Source:HGNC Symbol;Acc:1777]
chr19	34556095	34556275	Nanog_Eomesa_HIGH_peak_1774	180	-20026	ENSDARG00000076142	ENSDART00000109868	trib1	tribbles homolog 1 (Drosophila) [Source:ZFIN;Acc:ZDB-GENE-091207-4]
chr19	27877178	27877477	Nanog_Eomesa_HIGH_peak_1775	299	-3533.5	ENSDARG00000036065	ENSDART00000103940	MGAT1 (1 of 2)	mannosyl (alpha-1,3-)-glycoprotein beta-1,2-N-acetylglucosaminyltransferase b [Source:ZFIN;Acc:ZDB-GENE-061103-589]
chr19	27825700	27825830	Nanog_Eomesa_HIGH_peak_1776	130	228	ENSDARG00000036070	ENSDART00000137346	znrd1	zinc ribbon domain containing 1 [Source:ZFIN;Acc:ZDB-GENE-050320-131]
chr19	25039050	25039389	Nanog_Eomesa_HIGH_peak_1777	339	-2380.5	ENSDARG00000012044	ENSDART00000132660	polr3gla	polymerase (RNA) III (DNA directed) polypeptide G like a [Source:ZFIN;Acc:ZDB-GENE-040912-67]
chr19	32547334	32547474	Nanog_Eomesa_HIGH_peak_1778	140	-39844	ENSDARG00000033182	ENSDART00000040810	arl4ab	ADP-ribosylation factor-like 4ab [Source:ZFIN;Acc:ZDB-GENE-030219-167]
chr19	36944143	36944289	Nanog_Eomesa_HIGH_peak_1779	146	-4963	ENSDARG00000060926	ENSDART00000148080	RNF19B	ring finger protein 19B [Source:HGNC Symbol;Acc:26886]
chr19	28442324	28442464	Nanog_Eomesa_HIGH_peak_1780	140	-9797	ENSDARG00000079276	ENSDART00000141896	UBE2QL1	ubiquitin-conjugating enzyme E2Q family-like 1 [Source:HGNC Symbol;Acc:37269]
chr19	30685909	30686119	Nanog_Eomesa_HIGH_peak_1781	210	49611	ENSDARG00000009905	ENSDART00000148616	ta	T, brachyury homolog a [Source:ZFIN;Acc:ZDB-GENE-980526-437]
chr19	32117404	32117546	Nanog_Eomesa_HIGH_peak_1782	142	-7711	ENSDARG00000035909	ENSDART00000146375	mfsd2ab	major facilitator superfamily domain containing 2ab [Source:ZFIN;Acc:ZDB-GENE-040801-89]
chr19	30504455	30504755	Nanog_Eomesa_HIGH_peak_1783	300	-5923	ENSDARG00000040216	ENSDART00000058831	tpbgl	trophoblast glycoprotein-like [Source:ZFIN;Acc:ZDB-GENE-030827-4]
chr19	26115641	26115826	Nanog_Eomesa_HIGH_peak_1784	185	-19731.5	ENSDARG00000014490	ENSDART00000014674	tac1	tachykinin 1 [Source:ZFIN;Acc:ZDB-GENE-060503-904]
chr19	22958276	22958510	Nanog_Eomesa_HIGH_peak_1785	234	-14935	ENSDARG00000062590	ENSDART00000141503	PLEC (2 of 2)	plectin [Source:HGNC Symbol;Acc:9069]
chr19	43279627	43279797	Nanog_Eomesa_HIGH_peak_1786	170	-35893	ENSDARG00000061231	ENSDART00000126228	tinagl1	tubulointerstitial nephritis antigen-like 1 [Source:ZFIN;Acc:ZDB-GENE-060503-240]
chr19	26797758	26798011	Nanog_Eomesa_HIGH_peak_1787	253	-28516.5	ENSDARG00000008859	ENSDART00000013497	mylipa	myosin regulatory light chain interacting protein a [Source:ZFIN;Acc:ZDB-GENE-030131-7831]
chr19	36547462	36548044	Nanog_Eomesa_HIGH_peak_1788	582	14	ENSDARG00000035680	ENSDART00000051751	zgc:113424	zgc:113424 [Source:ZFIN;Acc:ZDB-GENE-050227-9]
chr19	27876494	27876895	Nanog_Eomesa_HIGH_peak_1789	401	-4166.5	ENSDARG00000036065	ENSDART00000103940	MGAT1 (1 of 2)	mannosyl (alpha-1,3-)-glycoprotein beta-1,2-N-acetylglucosaminyltransferase b [Source:ZFIN;Acc:ZDB-GENE-061103-589]
chr19	28713874	28714302	Nanog_Eomesa_HIGH_peak_1790	428	-27676	ENSDARG00000036051	ENSDART00000052338	irx4b	iroquois homeobox protein 4b [Source:ZFIN;Acc:ZDB-GENE-040712-4]
chr19	30666538	30666788	Nanog_Eomesa_HIGH_peak_1791	250	30260	ENSDARG00000009905	ENSDART00000148616	ta	T, brachyury homolog a [Source:ZFIN;Acc:ZDB-GENE-980526-437]
chr19	30991440	30991715	Nanog_Eomesa_HIGH_peak_1792	275	-39032.5	ENSDARG00000082530	ENSDART00000117629	5S_rRNA	5S ribosomal RNA [Source:RFAM;Acc:RF00001]
chr19	15126894	15127266	Nanog_Eomesa_HIGH_peak_1793	372
chr19	9103822	9104175	Nanog_Eomesa_HIGH_peak_1794	353	-339.5	ENSDARG00000030326	ENSDART00000050217	efna1a	ephrin A1a [Source:ZFIN;Acc:ZDB-GENE-040426-1135]
chr19	12633078	12633351	Nanog_Eomesa_HIGH_peak_1795	273	25553.5	ENSDARG00000004017	ENSDART00000130537	spag1	sperm associated antigen 1 [Source:ZFIN;Acc:ZDB-GENE-030131-9443]
chr19	22545780	22546090	Nanog_Eomesa_HIGH_peak_1796	310	-1169	ENSDARG00000057586	ENSDART00000080294	SALL3 (2 of 2)	sal-like 3 (Drosophila) [Source:HGNC Symbol;Acc:10527]
chr19	30410619	30410738	Nanog_Eomesa_HIGH_peak_1797	119	-2969.5	ENSDARG00000036017	ENSDART00000052295	paqr7a	progestin and adipoQ receptor family member VII, a [Source:ZFIN;Acc:ZDB-GENE-070705-346]
chr19	29399285	29399364	Nanog_Eomesa_HIGH_peak_1798	79	-32751.5	ENSDARG00000092592	ENSDART00000138177	si:ch211-267k22.1	si:ch211-267k22.1 [Source:ZFIN;Acc:ZDB-GENE-060503-510]
chr19	28617221	28617664	Nanog_Eomesa_HIGH_peak_1799	443	1111.5	ENSDARG00000056594	ENSDART00000130922	irx1b	iroquois homeobox protein 1, b [Source:ZFIN;Acc:ZDB-GENE-010716-1]
chr19	26700232	26700565	Nanog_Eomesa_HIGH_peak_1800	333	-20485.5	ENSDARG00000055206	ENSDART00000104008	dtnbp1b	dystrobrevin binding protein 1b [Source:ZFIN;Acc:ZDB-GENE-060503-889]
chr19	36128218	36128342	Nanog_Eomesa_HIGH_peak_1801	124
chr19	30510105	30510575	Nanog_Eomesa_HIGH_peak_1802	470	-188	ENSDARG00000040216	ENSDART00000058831	tpbgl	trophoblast glycoprotein-like [Source:ZFIN;Acc:ZDB-GENE-030827-4]
chr19	19018995	19019065	Nanog_Eomesa_HIGH_peak_1803	70	-3493	ENSDARG00000034062	ENSDART00000143907	tax1bp1a	Tax1 (human T-cell leukemia virus type I) binding protein 1a [Source:ZFIN;Acc:ZDB-GENE-060503-587]
chr19	44747132	44747310	Nanog_Eomesa_HIGH_peak_1804	178	-46122	ENSDARG00000086137	ENSDART00000121436	NOBOX	NOBOX oogenesis homeobox [Source:HGNC Symbol;Acc:22448]
chr19	26798032	26798236	Nanog_Eomesa_HIGH_peak_1805	204	-28267	ENSDARG00000008859	ENSDART00000013497	mylipa	myosin regulatory light chain interacting protein a [Source:ZFIN;Acc:ZDB-GENE-030131-7831]
chr19	39586495	39586798	Nanog_Eomesa_HIGH_peak_1806	303	-24374.5	ENSDARG00000082164	ENSDART00000115566	5S_rRNA	5S ribosomal RNA [Source:RFAM;Acc:RF00001]
chr19	15808152	15808562	Nanog_Eomesa_HIGH_peak_1807	410	-73296	ENSDARG00000092638	ENSDART00000137189	PTPRU (3 of 3)	protein tyrosine phosphatase, receptor type, U, a [Source:ZFIN;Acc:ZDB-GENE-060503-232]
chr19	39884215	39884395	Nanog_Eomesa_HIGH_peak_1808	180	79132	ENSDARG00000084748	ENSDART00000120148	5S_rRNA	5S ribosomal RNA [Source:RFAM;Acc:RF00001]
chr19	42924105	42924333	Nanog_Eomesa_HIGH_peak_1809	228
chr19	28643300	28643434	Nanog_Eomesa_HIGH_peak_1810	134	27036	ENSDARG00000056594	ENSDART00000130922	irx1b	iroquois homeobox protein 1, b [Source:ZFIN;Acc:ZDB-GENE-010716-1]
chr19	12137028	12137163	Nanog_Eomesa_HIGH_peak_1811	135	-32854.5	ENSDARG00000035961	ENSDART00000103646	KCNG2	potassium voltage-gated channel, subfamily G, member 2 [Source:HGNC Symbol;Acc:6249]
chr19	44806328	44806813	Nanog_Eomesa_HIGH_peak_1812	485	13227.5	ENSDARG00000086137	ENSDART00000121436	NOBOX	NOBOX oogenesis homeobox [Source:HGNC Symbol;Acc:22448]
chr19	31013768	31014328	Nanog_Eomesa_HIGH_peak_1813	560	-16562	ENSDARG00000082530	ENSDART00000117629	5S_rRNA	5S ribosomal RNA [Source:RFAM;Acc:RF00001]
chr19	20084069	20084214	Nanog_Eomesa_HIGH_peak_1814	145	-23948.5	ENSDARG00000086284	ENSDART00000129604	CABZ01002627.1	Uncharacterized protein [Source:UniProtKB/TrEMBL;Acc:E7FFW7]
chr19	36778119	36778229	Nanog_Eomesa_HIGH_peak_1815	110
chr19	36539902	36540282	Nanog_Eomesa_HIGH_peak_1816	380	-3897	ENSDARG00000093129	ENSDART00000141704	si:rp71-45k5.2	si:rp71-45k5.2 [Source:ZFIN;Acc:ZDB-GENE-060503-753]
chr19	15477203	15477358	Nanog_Eomesa_HIGH_peak_1817	155	-3052.5	ENSDARG00000092509	ENSDART00000143538	si:ch211-245h7.6
chr19	13205481	13205506	Nanog_Eomesa_HIGH_peak_1818	25	-31776.5	ENSDARG00000070555	ENSDART00000135706	C19H18orf1 (2 of 2)	chromosome 18 open reading frame 1 [Source:HGNC Symbol;Acc:1224]
chr19	48364679	48364865	Nanog_Eomesa_HIGH_peak_1819	186	-5470	ENSDARG00000092332	ENSDART00000034302	GRINA	glutamate receptor, ionotropic, N-methyl D-aspartate-associated protein 1 (glutamate binding) [Source:HGNC Symbol;Acc:4589]
chr19	36549612	36549843	Nanog_Eomesa_HIGH_peak_1820	231	-1111.5	ENSDARG00000070403	ENSDART00000103266	WDYHV1	WDYHV motif containing 1 [Source:HGNC Symbol;Acc:25490]
chr19	14874099	14874534	Nanog_Eomesa_HIGH_peak_1821	435	-1927.5	ENSDARG00000016999	ENSDART00000142509	lin28a	lin-28 homolog A (C. elegans) [Source:ZFIN;Acc:ZDB-GENE-040426-747]
chr19	17846135	17846193	Nanog_Eomesa_HIGH_peak_1822	58	-1349	ENSDARG00000040432	ENSDART00000059188	klf2b	Kruppel-like factor 2b [Source:ZFIN;Acc:ZDB-GENE-011109-2]
chr19	11701096	11701337	Nanog_Eomesa_HIGH_peak_1823	241	-3157.5	ENSDARG00000089983	ENSDART00000127362	SH2D2A	SH2 domain containing 2A [Source:HGNC Symbol;Acc:10821]
chr19	14961187	14961494	Nanog_Eomesa_HIGH_peak_1824	307	7286.5	ENSDARG00000007186	ENSDART00000003164	ppp1r8	protein phosphatase 1, regulatory (inhibitor) subunit 8 [Source:ZFIN;Acc:ZDB-GENE-060503-681]
chr19	27880934	27880984	Nanog_Eomesa_HIGH_peak_1825	50	98	ENSDARG00000036065	ENSDART00000103940	MGAT1 (1 of 2)	mannosyl (alpha-1,3-)-glycoprotein beta-1,2-N-acetylglucosaminyltransferase b [Source:ZFIN;Acc:ZDB-GENE-061103-589]
chr19	32114934	32115014	Nanog_Eomesa_HIGH_peak_1826	80	-10212	ENSDARG00000035909	ENSDART00000146375	mfsd2ab	major facilitator superfamily domain containing 2ab [Source:ZFIN;Acc:ZDB-GENE-040801-89]
chr19	30643265	30643397	Nanog_Eomesa_HIGH_peak_1827	132	6928	ENSDARG00000009905	ENSDART00000148616	ta	T, brachyury homolog a [Source:ZFIN;Acc:ZDB-GENE-980526-437]
chr19	3727124	3727222	Nanog_Eomesa_HIGH_peak_1828	98	-3087	ENSDARG00000035694	ENSDART00000074620	stm	starmaker [Source:ZFIN;Acc:ZDB-GENE-031112-4]
chr19	14886279	14886619	Nanog_Eomesa_HIGH_peak_1829	340	10205	ENSDARG00000016999	ENSDART00000142509	lin28a	lin-28 homolog A (C. elegans) [Source:ZFIN;Acc:ZDB-GENE-040426-747]
chr19	26521386	26521626	Nanog_Eomesa_HIGH_peak_1830	240	-36783	ENSDARG00000062268	ENSDART00000147627	jarid2b	jumonji, AT rich interactive domain 2b [Source:ZFIN;Acc:ZDB-GENE-060503-246]
chr19	7772270	7772551	Nanog_Eomesa_HIGH_peak_1831	281	5289.5	ENSDARG00000001656	ENSDART00000134850	psmb10	proteasome (prosome, macropain) subunit, beta type, 10 [Source:ZFIN;Acc:ZDB-GENE-001208-2]
chr19	26195256	26195390	Nanog_Eomesa_HIGH_peak_1832	134	15930	ENSDARG00000007597	ENSDART00000136187	cno	cappuccino homolog (mouse) [Source:ZFIN;Acc:ZDB-GENE-040801-215]
chr19	820143	820256	Nanog_Eomesa_HIGH_peak_1833	113	12943.5	ENSDARG00000071251	ENSDART00000142287	si:dkey-263h23.1	protein phosphatase 1, regulatory subunit 18 [Source:HGNC Symbol;Acc:29413]
chr19	39650195	39650265	Nanog_Eomesa_HIGH_peak_1834	70	39209	ENSDARG00000082164	ENSDART00000115566	5S_rRNA	5S ribosomal RNA [Source:RFAM;Acc:RF00001]
chr19	17840768	17840963	Nanog_Eomesa_HIGH_peak_1835	195	-6647.5	ENSDARG00000040432	ENSDART00000059188	klf2b	Kruppel-like factor 2b [Source:ZFIN;Acc:ZDB-GENE-011109-2]
chr19	34582674	34583024	Nanog_Eomesa_HIGH_peak_1836	350	6638	ENSDARG00000076142	ENSDART00000109868	trib1	tribbles homolog 1 (Drosophila) [Source:ZFIN;Acc:ZDB-GENE-091207-4]
chr19	26495020	26495206	Nanog_Eomesa_HIGH_peak_1837	186	-63176	ENSDARG00000062268	ENSDART00000147627	jarid2b	jumonji, AT rich interactive domain 2b [Source:ZFIN;Acc:ZDB-GENE-060503-246]
chr19	25417551	25417918	Nanog_Eomesa_HIGH_peak_1838	367	-26190.5	ENSDARG00000078841	ENSDART00000098592	XKR8 (4 of 4)	XK, Kell blood group complex subunit-related family, member 8 [Source:HGNC Symbol;Acc:25508]
chr19	11922411	11922548	Nanog_Eomesa_HIGH_peak_1839	137	-10156.5	ENSDARG00000036715	ENSDART00000104063	psmd4a	proteasome (prosome, macropain) 26S subunit, non-ATPase, 4a [Source:ZFIN;Acc:ZDB-GENE-040625-104]
chr19	36568641	36568934	Nanog_Eomesa_HIGH_peak_1840	293	7215.5	ENSDARG00000035678	ENSDART00000139342		zgc:91910 [Source:ZFIN;Acc:ZDB-GENE-040808-48]
chr19	40061999	40062265	Nanog_Eomesa_HIGH_peak_1841	266	-26435	ENSDARG00000093421	ENSDART00000136775	COL23A1 (3 of 3)	collagen, type XVI, alpha 1 [Source:ZFIN;Acc:ZDB-GENE-060503-351]
chr19	12703079	12703535	Nanog_Eomesa_HIGH_peak_1842	456	2773	ENSDARG00000012040	ENSDART00000024193	RNF19A	ring finger protein 19A, E3 ubiquitin protein ligase [Source:HGNC Symbol;Acc:13432]
chr19	10391308	10391544	Nanog_Eomesa_HIGH_peak_1843	236	-7185	ENSDARG00000077877	ENSDART00000140332	si:dkey-14o18.1	si:dkey-14o18.1 [Source:ZFIN;Acc:ZDB-GENE-110131-3]
chr19	15283564	15283642	Nanog_Eomesa_HIGH_peak_1844	78	-3842	ENSDARG00000035990	ENSDART00000052250	CITED4 (2 of 2)	Cbp/p300-interacting transactivator, with Glu/Asp-rich carboxy-terminal domain, 4a [Source:ZFIN;Acc:ZDB-GENE-030131-7661]
chr19	44806956	44807210	Nanog_Eomesa_HIGH_peak_1845	254	13740	ENSDARG00000086137	ENSDART00000121436	NOBOX	NOBOX oogenesis homeobox [Source:HGNC Symbol;Acc:22448]
chr19	18225448	18225616	Nanog_Eomesa_HIGH_peak_1846	168	-28650	ENSDARG00000083321	ENSDART00000118517	FP101858.1
chr20	30088452	30089138	Nanog_Eomesa_HIGH_peak_1847	686	-813	ENSDARG00000084125	ENSDART00000119525	5S_rRNA	5S ribosomal RNA [Source:RFAM;Acc:RF00001]
chr20	5924765	5925115	Nanog_Eomesa_HIGH_peak_1848	350	70441	ENSDARG00000062693	ENSDART00000091877	nrxn3b	neurexin 3b [Source:ZFIN;Acc:ZDB-GENE-070206-10]
chr20	32270430	32270880	Nanog_Eomesa_HIGH_peak_1849	450	7368	ENSDARG00000020693	ENSDART00000147448	sesn1	sestrin 1 [Source:ZFIN;Acc:ZDB-GENE-040718-408]
chr20	26077373	26077623	Nanog_Eomesa_HIGH_peak_1850	250	140	ENSDARG00000056099	ENSDART00000112714	gtf2h5	general transcription factor IIH, polypeptide 5 [Source:ZFIN;Acc:ZDB-GENE-041001-144]
chr20	35102723	35102749	Nanog_Eomesa_HIGH_peak_1851	26	1741	ENSDARG00000019920	ENSDART00000019196	lft1	lefty1 [Source:ZFIN;Acc:ZDB-GENE-990630-10]
chr20	29578536	29578832	Nanog_Eomesa_HIGH_peak_1852	296	-13130	ENSDARG00000042539	ENSDART00000062383	ywhaqa	tyrosine 3-monooxygenase/tryptophan 5-monooxygenase activation protein, theta polypeptide a [Source:ZFIN;Acc:ZDB-GENE-040122-5]
chr20	41331494	41331764	Nanog_Eomesa_HIGH_peak_1853	270	-27145	ENSDARG00000082295	ENSDART00000118101	BX510919.1
chr20	25660883	25661223	Nanog_Eomesa_HIGH_peak_1854	340	4967	ENSDARG00000004517	ENSDART00000143883	ppat	phosphoribosyl pyrophosphate amidotransferase [Source:ZFIN;Acc:ZDB-GENE-041210-323]
chr20	7895199	7895329	Nanog_Eomesa_HIGH_peak_1855	130	88137	ENSDARG00000093075	ENSDART00000146297	si:ch211-257m21.3	si:ch211-257m21.3 [Source:ZFIN;Acc:ZDB-GENE-081104-200]
chr20	27773033	27773203	Nanog_Eomesa_HIGH_peak_1856	170	-5622	ENSDARG00000061963	ENSDART00000089013	VRTN	vertebrae development homolog (pig) [Source:HGNC Symbol;Acc:20223]
chr20	35600829	35601173	Nanog_Eomesa_HIGH_peak_1857	344	2261	ENSDARG00000091757	ENSDART00000142444	GPR116 (1 of 6)	si:dkey-30j22.2 [Source:ZFIN;Acc:ZDB-GENE-041001-212]
chr20	31519164	31519302	Nanog_Eomesa_HIGH_peak_1858	138	51116	ENSDARG00000007179	ENSDART00000137679	sash1a	SAM and SH3 domain containing 1a [Source:ZFIN;Acc:ZDB-GENE-030131-9960]
chr20	24016573	24016802	Nanog_Eomesa_HIGH_peak_1859	229	12030.5	ENSDARG00000004074	ENSDART00000131857	bach2	BTB and CNC homology 1, basic leucine zipper transcription factor 2 [Source:ZFIN;Acc:ZDB-GENE-041001-139]
chr20	10302272	10302678	Nanog_Eomesa_HIGH_peak_1860	406	-2608	ENSDARG00000077840	ENSDART00000143510	meis2.1	myeloid ecotropic viral integration site 2b [Source:ZFIN;Acc:ZDB-GENE-000210-23]
chr20	20803788	20803793	Nanog_Eomesa_HIGH_peak_1861	5	578.5	ENSDARG00000009142	ENSDART00000047662	ppp1r13b	protein phosphatase 1, regulatory (inhibitor) subunit 13B [Source:ZFIN;Acc:ZDB-GENE-030131-4327]
chr20	27776673	27776813	Nanog_Eomesa_HIGH_peak_1862	140	-1997	ENSDARG00000061963	ENSDART00000089013	VRTN	vertebrae development homolog (pig) [Source:HGNC Symbol;Acc:20223]
chr20	46434559	46435029	Nanog_Eomesa_HIGH_peak_1863	470	2266	ENSDARG00000041430	ENSDART00000100482	bmp2b	bone morphogenetic protein 2b [Source:ZFIN;Acc:ZDB-GENE-980526-474]
chr20	41326862	41327149	Nanog_Eomesa_HIGH_peak_1864	287	-31768.5	ENSDARG00000082295	ENSDART00000118101	BX510919.1
chr20	13211073	13211253	Nanog_Eomesa_HIGH_peak_1865	180	61445	ENSDARG00000092853	ENSDART00000144112	si:dkey-18c8.2	si:dkey-18c8.2 [Source:ZFIN;Acc:ZDB-GENE-040724-175]
chr20	17186150	17186171	Nanog_Eomesa_HIGH_peak_1866	21
chr20	48968153	48968447	Nanog_Eomesa_HIGH_peak_1867	294	2323	ENSDARG00000092736	ENSDART00000138901	si:ch211-284a16.4	si:ch211-284a16.4 [Source:ZFIN;Acc:ZDB-GENE-070705-174]
chr20	38987819	38988019	Nanog_Eomesa_HIGH_peak_1868	200	52933	ENSDARG00000029587	ENSDART00000047362	MSRA	methionine sulfoxide reductase A [Source:HGNC Symbol;Acc:7377]
chr20	46437164	46437752	Nanog_Eomesa_HIGH_peak_1869	588	4930	ENSDARG00000041430	ENSDART00000100482	bmp2b	bone morphogenetic protein 2b [Source:ZFIN;Acc:ZDB-GENE-980526-474]
chr20	7892999	7893199	Nanog_Eomesa_HIGH_peak_1870	200	85972	ENSDARG00000093075	ENSDART00000146297	si:ch211-257m21.3	si:ch211-257m21.3 [Source:ZFIN;Acc:ZDB-GENE-081104-200]
chr20	18823238	18823572	Nanog_Eomesa_HIGH_peak_1871	334	10156	ENSDARG00000023952	ENSDART00000084420	FAM167A (1 of 3)	family with sequence similarity 167, member A [Source:HGNC Symbol;Acc:15549]
chr20	38553838	38554169	Nanog_Eomesa_HIGH_peak_1872	331	-584.5	ENSDARG00000041910	ENSDART00000147787	ZNF512	zinc finger protein 512 [Source:HGNC Symbol;Acc:29380]
chr20	8627914	8628005	Nanog_Eomesa_HIGH_peak_1873	91
chr20	30883564	30884048	Nanog_Eomesa_HIGH_peak_1874	484	-609	ENSDARG00000042627	ENSDART00000145066	nhsl1b	NHS-like 1b [Source:ZFIN;Acc:ZDB-GENE-040910-1]
chr20	30067048	30067517	Nanog_Eomesa_HIGH_peak_1875	469	6048.5	ENSDARG00000095743	ENSDART00000141068	sox11b	SRY-box containing gene 11b [Source:ZFIN;Acc:ZDB-GENE-980526-466]
chr20	23018845	23019095	Nanog_Eomesa_HIGH_peak_1876	250	5079	ENSDARG00000094247	ENSDART00000137544	si:ch73-249k16.3	si:ch73-249k16.3 [Source:ZFIN;Acc:ZDB-GENE-091204-141]
chr20	35885713	35885760	Nanog_Eomesa_HIGH_peak_1877	47	3489.5	ENSDARG00000015224	ENSDART00000102611	cd2apl	CD2-associated protein like [Source:ZFIN;Acc:ZDB-GENE-030131-8078]
chr20	15440309	15440559	Nanog_Eomesa_HIGH_peak_1878	250	-94398	ENSDARG00000094802	ENSDART00000141261	si:dkey-86e18.4	si:dkey-86e18.4 [Source:ZFIN;Acc:ZDB-GENE-041014-14]
chr20	53537183	53537454	Nanog_Eomesa_HIGH_peak_1879	271	407.5	ENSDARG00000067570	ENSDART00000143467	ctsbb	capthepsin B, b [Source:ZFIN;Acc:ZDB-GENE-070323-1]
chr20	35099963	35100123	Nanog_Eomesa_HIGH_peak_1880	160	-952	ENSDARG00000019920	ENSDART00000019196	lft1	lefty1 [Source:ZFIN;Acc:ZDB-GENE-990630-10]
chr20	30104842	30105102	Nanog_Eomesa_HIGH_peak_1881	260	15364	ENSDARG00000084125	ENSDART00000119525	5S_rRNA	5S ribosomal RNA [Source:RFAM;Acc:RF00001]
chr20	28399501	28399673	Nanog_Eomesa_HIGH_peak_1882	172	5238	ENSDARG00000070434	ENSDART00000146905	rhov	ras homolog gene family, member V [Source:ZFIN;Acc:ZDB-GENE-031002-10]
chr20	23439082	23439136	Nanog_Eomesa_HIGH_peak_1883	54	10862	ENSDARG00000029388	ENSDART00000042820	LRG1 (1 of 2)	leucine-rich alpha-2-glycoprotein 1 [Source:HGNC Symbol;Acc:29480]
chr20	33037394	33037608	Nanog_Eomesa_HIGH_peak_1884	214	17567	ENSDARG00000008593	ENSDART00000138708	nbas	neuroblastoma amplified sequence [Source:ZFIN;Acc:ZDB-GENE-041014-367]
chr20	8195898	8196238	Nanog_Eomesa_HIGH_peak_1885	340	-10629	ENSDARG00000060641	ENSDART00000085668	prkaa2	protein kinase, AMP-activated, alpha 2 catalytic subunit [Source:ZFIN;Acc:ZDB-GENE-081120-5]
chr20	29198703	29198920	Nanog_Eomesa_HIGH_peak_1886	217	-37818.5	ENSDARG00000042522	ENSDART00000123432	C20H15orf29	chromosome 15 open reading frame 29 [Source:HGNC Symbol;Acc:26199]
chr20	28396760	28397133	Nanog_Eomesa_HIGH_peak_1887	373	2597.5	ENSDARG00000070434	ENSDART00000146905	rhov	ras homolog gene family, member V [Source:ZFIN;Acc:ZDB-GENE-031002-10]
chr20	9124644	9124858	Nanog_Eomesa_HIGH_peak_1888	214	9755	ENSDARG00000080258	ENSDART00000116477	U6	U6 spliceosomal RNA [Source:RFAM;Acc:RF00026]
chr20	7015217	7015505	Nanog_Eomesa_HIGH_peak_1889	288	1360	ENSDARG00000091964	ENSDART00000141556	si:dkey-162m2.2	si:dkey-162m2.2 [Source:ZFIN;Acc:ZDB-GENE-070705-303]
chr20	28609910	28610196	Nanog_Eomesa_HIGH_peak_1890	286	-28177	ENSDARG00000094475	ENSDART00000145709	si:dkey-156m18.1	si:dkey-156m18.1 [Source:ZFIN;Acc:ZDB-GENE-041014-194]
chr20	2763019	2763232	Nanog_Eomesa_HIGH_peak_1891	213	-4539.5	ENSDARG00000040184	ENSDART00000133881	syncrip	synaptotagmin binding, cytoplasmic RNA interacting protein [Source:ZFIN;Acc:ZDB-GENE-030131-4862]
chr20	31589050	31589343	Nanog_Eomesa_HIGH_peak_1892	293	13468.5	ENSDARG00000084267	ENSDART00000119667	5S_rRNA	5S ribosomal RNA [Source:RFAM;Acc:RF00001]
chr20	36945124	36945523	Nanog_Eomesa_HIGH_peak_1893	399	3045.5	ENSDARG00000030905	ENSDART00000046716	cited2	Cbp/p300-interacting transactivator, with Glu/Asp-rich carboxy-terminal domain, 2 [Source:ZFIN;Acc:ZDB-GENE-041010-141]
chr20	33286625	33286956	Nanog_Eomesa_HIGH_peak_1894	331	-46564.5	ENSDARG00000006837	ENSDART00000112277	mycn	v-myc myelocytomatosis viral related oncogene, neuroblastoma derived (avian) [Source:ZFIN;Acc:ZDB-GENE-020711-1]
chr20	30536322	30536862	Nanog_Eomesa_HIGH_peak_1895	540	20002	ENSDARG00000008209	ENSDART00000129169	myt1la	myelin transcription factor 1-like, a [Source:ZFIN;Acc:ZDB-GENE-041001-172]
chr20	34397129	34397449	Nanog_Eomesa_HIGH_peak_1896	320	-224	ENSDARG00000094010	ENSDART00000133593	SWT1	SWT1 RNA endoribonuclease homolog (S. cerevisiae) [Source:HGNC Symbol;Acc:16785]
chr20	21745277	21745517	Nanog_Eomesa_HIGH_peak_1897	240	-43363	ENSDARG00000030107	ENSDART00000131967	syne2a	spectrin repeat containing, nuclear envelope 2a [Source:ZFIN;Acc:ZDB-GENE-041001-109]
chr20	7593841	7593955	Nanog_Eomesa_HIGH_peak_1898	114	20048	ENSDARG00000074185	ENSDART00000108649	PCSK9	proprotein convertase subtilisin/kexin type 9 [Source:ZFIN;Acc:ZDB-GENE-060927-1]
chr20	31517162	31517592	Nanog_Eomesa_HIGH_peak_1899	430	49260	ENSDARG00000007179	ENSDART00000137679	sash1a	SAM and SH3 domain containing 1a [Source:ZFIN;Acc:ZDB-GENE-030131-9960]
chr20	12139306	12139446	Nanog_Eomesa_HIGH_peak_1900	140	44843	ENSDARG00000095563	ENSDART00000143946	si:dkey-146l4.1	si:dkey-146l4.1 [Source:ZFIN;Acc:ZDB-GENE-041014-151]
chr20	26459663	26459697	Nanog_Eomesa_HIGH_peak_1901	34	31512	ENSDARG00000084653	ENSDART00000120053	SNORD27	Small nucleolar RNA SNORD27 [Source:RFAM;Acc:RF00086]
chr20	41718017	41718452	Nanog_Eomesa_HIGH_peak_1902	435	45816.5	ENSDARG00000014081	ENSDART00000138686	fam184a	family with sequence similarity 184, member A [Source:ZFIN;Acc:ZDB-GENE-041014-214]
chr20	33369442	33369946	Nanog_Eomesa_HIGH_peak_1903	504	36339	ENSDARG00000006837	ENSDART00000112277	mycn	v-myc myelocytomatosis viral related oncogene, neuroblastoma derived (avian) [Source:ZFIN;Acc:ZDB-GENE-020711-1]
chr20	30879102	30879630	Nanog_Eomesa_HIGH_peak_1904	528	-5049	ENSDARG00000042627	ENSDART00000145066	nhsl1b	NHS-like 1b [Source:ZFIN;Acc:ZDB-GENE-040910-1]
chr20	26462363	26462773	Nanog_Eomesa_HIGH_peak_1905	410	-34346	ENSDARG00000055678	ENSDART00000078072	akap12b	A kinase (PRKA) anchor protein (gravin) 12b [Source:ZFIN;Acc:ZDB-GENE-030131-9753]
chr20	23999529	23999864	Nanog_Eomesa_HIGH_peak_1906	335	-4960.5	ENSDARG00000004074	ENSDART00000131857	bach2	BTB and CNC homology 1, basic leucine zipper transcription factor 2 [Source:ZFIN;Acc:ZDB-GENE-041001-139]
chr20	24270661	24270839	Nanog_Eomesa_HIGH_peak_1907	178	-28810	ENSDARG00000088035	ENSDART00000039970	CABZ01065179.1
chr20	37236218	37236533	Nanog_Eomesa_HIGH_peak_1908	315	-75182.5	ENSDARG00000054152	ENSDART00000076309	nmbr	neuromedin B receptor [Source:ZFIN;Acc:ZDB-GENE-041014-369]
chr20	8652886	8653078	Nanog_Eomesa_HIGH_peak_1909	192
chr20	41157331	41157609	Nanog_Eomesa_HIGH_peak_1910	278	78553	ENSDARG00000088665	ENSDART00000129541	BX465187.1	Uncharacterized protein [Source:UniProtKB/TrEMBL;Acc:F1QBM6]
chr20	21691153	21691427	Nanog_Eomesa_HIGH_peak_1911	274	23886	ENSDARG00000016454	ENSDART00000129589	esr2a	estrogen receptor 2a [Source:ZFIN;Acc:ZDB-GENE-030116-2]
chr20	28642103	28642332	Nanog_Eomesa_HIGH_peak_1912	229	3987.5	ENSDARG00000094475	ENSDART00000145709	si:dkey-156m18.1	si:dkey-156m18.1 [Source:ZFIN;Acc:ZDB-GENE-041014-194]
chr20	33357786	33358061	Nanog_Eomesa_HIGH_peak_1913	275	24568.5	ENSDARG00000006837	ENSDART00000112277	mycn	v-myc myelocytomatosis viral related oncogene, neuroblastoma derived (avian) [Source:ZFIN;Acc:ZDB-GENE-020711-1]
chr20	2166313	2166423	Nanog_Eomesa_HIGH_peak_1914	110	5341	ENSDARG00000025983	ENSDART00000047308	l3mbtl3	l(3)mbt-like 3 (Drosophila) [Source:ZFIN;Acc:ZDB-GENE-040724-127]
chr20	26451746	26452143	Nanog_Eomesa_HIGH_peak_1915	397	23776.5	ENSDARG00000084653	ENSDART00000120053	SNORD27	Small nucleolar RNA SNORD27 [Source:RFAM;Acc:RF00086]
chr20	17186031	17186116	Nanog_Eomesa_HIGH_peak_1916	85
chr20	23230067	23230247	Nanog_Eomesa_HIGH_peak_1917	180	3780	ENSDARG00000052336	ENSDART00000074167	ociad2	OCIA domain containing 2 [Source:ZFIN;Acc:ZDB-GENE-041014-253]
chr20	20275133	20275165	Nanog_Eomesa_HIGH_peak_1918	32	16074	ENSDARG00000020250	ENSDART00000002507	rhoj	ras homolog gene family, member J [Source:ZFIN;Acc:ZDB-GENE-040724-272]
chr20	18659654	18659732	Nanog_Eomesa_HIGH_peak_1919	78	26854	ENSDARG00000092257	ENSDART00000145422	si:dkeyp-93h6.3	si:dkeyp-93h6.3 [Source:ZFIN;Acc:ZDB-GENE-040724-197]
chr20	21738167	21738457	Nanog_Eomesa_HIGH_peak_1920	290	-50448	ENSDARG00000030107	ENSDART00000131967	syne2a	spectrin repeat containing, nuclear envelope 2a [Source:ZFIN;Acc:ZDB-GENE-041001-109]
chr20	10964946	10965236	Nanog_Eomesa_HIGH_peak_1921	290	50983	ENSDARG00000070757	ENSDART00000104185	si:ch211-155i14.1	si:ch211-155i14.1 [Source:ZFIN;Acc:ZDB-GENE-040724-246]
chr20	35103373	35103699	Nanog_Eomesa_HIGH_peak_1922	326	2541	ENSDARG00000019920	ENSDART00000019196	lft1	lefty1 [Source:ZFIN;Acc:ZDB-GENE-990630-10]
chr20	24657299	24657553	Nanog_Eomesa_HIGH_peak_1923	254
chr20	33380128	33380238	Nanog_Eomesa_HIGH_peak_1924	110	46828	ENSDARG00000006837	ENSDART00000112277	mycn	v-myc myelocytomatosis viral related oncogene, neuroblastoma derived (avian) [Source:ZFIN;Acc:ZDB-GENE-020711-1]
chr20	42223677	42224112	Nanog_Eomesa_HIGH_peak_1925	435	-11074.5	ENSDARG00000053003	ENSDART00000074959	slc35f1	solute carrier family 35, member F1 [Source:ZFIN;Acc:ZDB-GENE-060503-463]
chr20	34568582	34568898	Nanog_Eomesa_HIGH_peak_1926	316	32002	ENSDARG00000042027	ENSDART00000131637	prrx1b	paired related homeobox 1b [Source:ZFIN;Acc:ZDB-GENE-030131-9033]
chr20	25251916	25252073	Nanog_Eomesa_HIGH_peak_1927	157	-2890.5	ENSDARG00000031136	ENSDART00000127291	moxd1	monooxygenase, DBH-like 1 [Source:ZFIN;Acc:ZDB-GENE-030131-9320]
chr20	43694919	43695037	Nanog_Eomesa_HIGH_peak_1928	118	3514	ENSDARG00000088165	ENSDART00000144564	si:dkey-206f10.5	si:dkey-206f10.5 [Source:ZFIN;Acc:ZDB-GENE-041014-79]
chr20	27050323	27050539	Nanog_Eomesa_HIGH_peak_1929	216	606	ENSDARG00000008829	ENSDART00000062078	chga	chromogranin A [Source:ZFIN;Acc:ZDB-GENE-041010-161]
chr20	54300843	54300913	Nanog_Eomesa_HIGH_peak_1930	70	-4074	ENSDARG00000031200	ENSDART00000052781	ppp2r5c	protein phosphatase 2, regulatory subunit B', gamma isoform [Source:ZFIN;Acc:ZDB-GENE-041014-4]
chr20	41316836	41317281	Nanog_Eomesa_HIGH_peak_1931	445	-41715.5	ENSDARG00000082295	ENSDART00000118101	BX510919.1
chr20	38883175	38883319	Nanog_Eomesa_HIGH_peak_1932	144	21180	ENSDARG00000041870	ENSDART00000061334	ift172	intraflagellar transport 172 [Source:ZFIN;Acc:ZDB-GENE-040827-1]
chr20	30257372	30257560	Nanog_Eomesa_HIGH_peak_1933	188	-70089	ENSDARG00000083707	ENSDART00000119107	5S_rRNA	5S ribosomal RNA [Source:RFAM;Acc:RF00001]
chr20	41325158	41325359	Nanog_Eomesa_HIGH_peak_1934	201	-33515.5	ENSDARG00000082295	ENSDART00000118101	BX510919.1
chr20	35103791	35103882	Nanog_Eomesa_HIGH_peak_1935	91	2841.5	ENSDARG00000019920	ENSDART00000019196	lft1	lefty1 [Source:ZFIN;Acc:ZDB-GENE-990630-10]
chr20	17776536	17776699	Nanog_Eomesa_HIGH_peak_1936	163	-9407.5	ENSDARG00000018693	ENSDART00000024627	cdh2	cadherin 2, neuronal [Source:ZFIN;Acc:ZDB-GENE-990415-171]
chr20	49102186	49102360	Nanog_Eomesa_HIGH_peak_1937	174	-158	ENSDARG00000052550	ENSDART00000074425	nkx2.2b	NK2 transcription factor related 2b [Source:ZFIN;Acc:ZDB-GENE-050217-3]
chr20	40225596	40225657	Nanog_Eomesa_HIGH_peak_1938	61	39521.5	ENSDARG00000041779	ENSDART00000131119	trdn	triadin [Source:ZFIN;Acc:ZDB-GENE-041014-193]
chr20	25251899	25251914	Nanog_Eomesa_HIGH_peak_1939	15	-2978.5	ENSDARG00000031136	ENSDART00000127291	moxd1	monooxygenase, DBH-like 1 [Source:ZFIN;Acc:ZDB-GENE-030131-9320]
chr20	12139476	12139506	Nanog_Eomesa_HIGH_peak_1940	30	44958	ENSDARG00000095563	ENSDART00000143946	si:dkey-146l4.1	si:dkey-146l4.1 [Source:ZFIN;Acc:ZDB-GENE-041014-151]
chr20	5839023	5839330	Nanog_Eomesa_HIGH_peak_1941	307	-15322.5	ENSDARG00000062693	ENSDART00000091877	nrxn3b	neurexin 3b [Source:ZFIN;Acc:ZDB-GENE-070206-10]
chr20	20804003	20804243	Nanog_Eomesa_HIGH_peak_1942	240	911	ENSDARG00000009142	ENSDART00000047662	ppp1r13b	protein phosphatase 1, regulatory (inhibitor) subunit 13B [Source:ZFIN;Acc:ZDB-GENE-030131-4327]
chr20	35461383	35461533	Nanog_Eomesa_HIGH_peak_1943	150	3658	ENSDARG00000009753	ENSDART00000017485	sf3b14	splicing factor 3B [Source:ZFIN;Acc:ZDB-GENE-040625-36]
chr20	9636494	9636671	Nanog_Eomesa_HIGH_peak_1944	177	22069.5	ENSDARG00000033201	ENSDART00000133000	CRIP2 (2 of 2)	cysteine-rich protein 2 [Source:HGNC Symbol;Acc:2361]
chr20	40859349	40859421	Nanog_Eomesa_HIGH_peak_1945	72	58389	ENSDARG00000041734	ENSDART00000061168	C20H6orf170	chromosome 6 open reading frame 170 [Source:HGNC Symbol;Acc:21485]
chr20	23607830	23608146	Nanog_Eomesa_HIGH_peak_1946	316	-941	ENSDARG00000040009	ENSDART00000147945	PALLD	palladin, cytoskeletal associated protein [Source:HGNC Symbol;Acc:17068]
chr20	31522582	31522802	Nanog_Eomesa_HIGH_peak_1947	220	-53036	ENSDARG00000084267	ENSDART00000119667	5S_rRNA	5S ribosomal RNA [Source:RFAM;Acc:RF00001]
chr20	39025710	39025767	Nanog_Eomesa_HIGH_peak_1948	57	-31906.5	ENSDARG00000085810	ENSDART00000121210	5S_rRNA	5S ribosomal RNA [Source:RFAM;Acc:RF00001]
chr20	23241821	23241987	Nanog_Eomesa_HIGH_peak_1949	166	913	ENSDARG00000052334	ENSDART00000128657	ociad1	OCIA domain containing 1 [Source:ZFIN;Acc:ZDB-GENE-040426-1100]
chr20	36079700	36079833	Nanog_Eomesa_HIGH_peak_1950	133	45078.5	ENSDARG00000070110	ENSDART00000140457	opn5	opsin 5 [Source:ZFIN;Acc:ZDB-GENE-041001-179]
chr20	9062750	9063129	Nanog_Eomesa_HIGH_peak_1951	379	-49460.5	ENSDARG00000091676	ENSDART00000131028	5S_rRNA	5S ribosomal RNA [Source:RFAM;Acc:RF00001]
chr20	36417284	36417563	Nanog_Eomesa_HIGH_peak_1952	279	7904.5	ENSDARG00000073747	ENSDART00000111127	BX000468.1	Uncharacterized protein [Source:UniProtKB/TrEMBL;Acc:E7FB25]
chr20	24006790	24007029	Nanog_Eomesa_HIGH_peak_1953	239	2252.5	ENSDARG00000004074	ENSDART00000131857	bach2	BTB and CNC homology 1, basic leucine zipper transcription factor 2 [Source:ZFIN;Acc:ZDB-GENE-041001-139]
chr20	34899790	34900202	Nanog_Eomesa_HIGH_peak_1954	412	4871	ENSDARG00000019135	ENSDART00000023655	ANKRD5 (1 of 2)	ankyrin repeat domain 5 [Source:HGNC Symbol;Acc:15803]
chr20	40472408	40472565	Nanog_Eomesa_HIGH_peak_1955	157	-10359.5	ENSDARG00000053110	ENSDART00000075092	pkib	protein kinase (cAMP-dependent, catalytic) inhibitor beta [Source:ZFIN;Acc:ZDB-GENE-041014-312]
chr21	31472005	31472097	Nanog_Eomesa_HIGH_peak_1956	92	-76833	ENSDARG00000008255	ENSDART00000031028	cnot6	CCR4-NOT transcription complex, subunit 6 [Source:ZFIN;Acc:ZDB-GENE-030131-2768]
chr21	11895056	11895301	Nanog_Eomesa_HIGH_peak_1957	245	2369.5	ENSDARG00000044774	ENSDART00000065817	pou5f1	POU domain, class 5, transcription factor 1 [Source:ZFIN;Acc:ZDB-GENE-980526-485]
chr21	32817448	32817706	Nanog_Eomesa_HIGH_peak_1958	258	93272	ENSDARG00000091943	ENSDART00000141976	si:ch211-119c24.2	si:ch211-119c24.2 [Source:ZFIN;Acc:ZDB-GENE-091120-6]
chr21	11212170	11212397	Nanog_Eomesa_HIGH_peak_1959	227	-44558.5	ENSDARG00000074894	ENSDART00000133517	si:dkey-228b2.5	si:dkey-228b2.5 [Source:ZFIN;Acc:ZDB-GENE-091113-62]
chr21	26476503	26476786	Nanog_Eomesa_HIGH_peak_1960	283	-40863.5	ENSDARG00000055154	ENSDART00000077478	slc8a4a	solute carrier family 8 (sodium/calcium exchanger), member 4a [Source:ZFIN;Acc:ZDB-GENE-060110-2]
chr21	18568047	18568297	Nanog_Eomesa_HIGH_peak_1961	250	25571	ENSDARG00000094842	ENSDART00000136013	si:ch211-262i10.3	si:ch211-262i10.3 [Source:ZFIN;Acc:ZDB-GENE-091204-60]
chr21	14945962	14946142	Nanog_Eomesa_HIGH_peak_1962	180
chr21	13642718	13642898	Nanog_Eomesa_HIGH_peak_1963	180	3794	ENSDARG00000094859	ENSDART00000137491	ZSCAN29	zinc finger and SCAN domain containing 29 [Source:HGNC Symbol;Acc:26673]
chr21	10060604	10061211	Nanog_Eomesa_HIGH_peak_1964	607	4392.5	ENSDARG00000058693	ENSDART00000135858	cast	calpastatin [Source:ZFIN;Acc:ZDB-GENE-050810-2]
chr21	24990736	24990826	Nanog_Eomesa_HIGH_peak_1965	90	-2526	ENSDARG00000087666	ENSDART00000115276	fibpl	fibroblast growth factor (acidic) intracellular binding protein, like [Source:ZFIN;Acc:ZDB-GENE-040630-2]
chr21	23595144	23595561	Nanog_Eomesa_HIGH_peak_1966	417	65362.5	ENSDARG00000031075	ENSDART00000111169	cadm1a	cell adhesion molecule 1a [Source:ZFIN;Acc:ZDB-GENE-080505-2]
chr21	7238427	7238683	Nanog_Eomesa_HIGH_peak_1967	256	-13050	ENSDARG00000077638	ENSDART00000112403	zgc:171965	coagulation factor II (thrombin) receptor [Source:HGNC Symbol;Acc:3537]
chr21	25996235	25996505	Nanog_Eomesa_HIGH_peak_1968	270	-17984	ENSDARG00000069266	ENSDART00000100658	esrra	estrogen-related receptor alpha [Source:ZFIN;Acc:ZDB-GENE-990415-68]
chr21	7250113	7250480	Nanog_Eomesa_HIGH_peak_1969	367	-1308.5	ENSDARG00000077638	ENSDART00000112403	zgc:171965	coagulation factor II (thrombin) receptor [Source:HGNC Symbol;Acc:3537]
chr21	14130227	14130591	Nanog_Eomesa_HIGH_peak_1970	364	-1700	ENSDARG00000057936	ENSDART00000080693	lhx5	LIM homeobox 5 [Source:ZFIN;Acc:ZDB-GENE-980526-484]
chr21	13641265	13641271	Nanog_Eomesa_HIGH_peak_1971	6	2254	ENSDARG00000094859	ENSDART00000137491	ZSCAN29	zinc finger and SCAN domain containing 29 [Source:HGNC Symbol;Acc:26673]
chr21	42816699	42816779	Nanog_Eomesa_HIGH_peak_1972	80	-18093	ENSDARG00000087117	ENSDART00000125338	5S_rRNA	5S ribosomal RNA [Source:RFAM;Acc:RF00001]
chr21	9472950	9473087	Nanog_Eomesa_HIGH_peak_1973	137	51482.5	ENSDARG00000094879	ENSDART00000135203	si:dkey-277m11.2	si:dkey-277m11.2 [Source:ZFIN;Acc:ZDB-GENE-060526-285]
chr21	35887018	35887189	Nanog_Eomesa_HIGH_peak_1974	171	-5368.5	ENSDARG00000076041	ENSDART00000113678	WWC1	WW and C2 domain containing 2 [Source:HGNC Symbol;Acc:24148]
chr21	27599796	27600143	Nanog_Eomesa_HIGH_peak_1975	347	-29368.5	ENSDARG00000061454	ENSDART00000134196	nrxn2a	neurexin 2a [Source:ZFIN;Acc:ZDB-GENE-070206-5]
chr21	11894941	11895028	Nanog_Eomesa_HIGH_peak_1976	87	2175.5	ENSDARG00000044774	ENSDART00000065817	pou5f1	POU domain, class 5, transcription factor 1 [Source:ZFIN;Acc:ZDB-GENE-980526-485]
chr21	18979509	18979957	Nanog_Eomesa_HIGH_peak_1977	448	31315	ENSDARG00000044688	ENSDART00000065664	dusp4	dual specificity phosphatase 4 [Source:ZFIN;Acc:ZDB-GENE-040426-709]
chr21	7899493	7899501	Nanog_Eomesa_HIGH_peak_1978	8	-21243	ENSDARG00000037964	ENSDART00000138040	lhx2a	LIM homeobox 2a [Source:ZFIN;Acc:ZDB-GENE-091118-109]
chr21	23320284	23320344	Nanog_Eomesa_HIGH_peak_1979	60
chr21	43840457	43840687	Nanog_Eomesa_HIGH_peak_1980	230	21266	ENSDARG00000087356	ENSDART00000126844	CABZ01050100.1	Uncharacterized protein [Source:UniProtKB/TrEMBL;Acc:E7F3G1]
chr21	16419465	16419580	Nanog_Eomesa_HIGH_peak_1981	115	5396.5	ENSDARG00000057737	ENSDART00000138152	rxraa	retinoid X receptor, alpha a [Source:ZFIN;Acc:ZDB-GENE-070314-2]
chr21	31364007	31364196	Nanog_Eomesa_HIGH_peak_1982	189	41182.5	ENSDARG00000075930	ENSDART00000143149	adamts22	ADAM metallopeptidase with thrombospondin type 1 motif, 22 [Source:ZFIN;Acc:ZDB-GENE-070816-3]
chr21	29845305	29845427	Nanog_Eomesa_HIGH_peak_1983	122	-61591	ENSDARG00000074222	ENSDART00000111571	RAP1GAP2 (2 of 2)	RAP1 GTPase activating protein 2 [Source:HGNC Symbol;Acc:29176]
chr21	19542712	19542819	Nanog_Eomesa_HIGH_peak_1984	107	-129.5	ENSDARG00000016725	ENSDART00000015224	GADD45G (2 of 3)	growth arrest and DNA-damage-inducible, gamma [Source:HGNC Symbol;Acc:4097]
chr21	39768411	39768743	Nanog_Eomesa_HIGH_peak_1985	332	-1673	ENSDARG00000074474	ENSDART00000115341	CPEB4 (3 of 3)	cytoplasmic polyadenylation element binding protein 4 [Source:HGNC Symbol;Acc:21747]
chr21	11350866	11351209	Nanog_Eomesa_HIGH_peak_1986	343	21119.5	ENSDARG00000028900	ENSDART00000022708	ODF2 (1 of 2)	outer dense fiber of sperm tails 2 [Source:HGNC Symbol;Acc:8114]
chr21	224865	225105	Nanog_Eomesa_HIGH_peak_1987	240	-6248	ENSDARG00000074280	ENSDART00000055677	STARD4	StAR-related lipid transfer (START) domain containing 4 [Source:HGNC Symbol;Acc:18058]
chr21	14888760	14888960	Nanog_Eomesa_HIGH_peak_1988	200	54994	ENSDARG00000092722	ENSDART00000136435	unc5da	unc-5 homolog Da (C. elegans) [Source:ZFIN;Acc:ZDB-GENE-080908-2]
chr21	8234869	8235149	Nanog_Eomesa_HIGH_peak_1989	280	-43828	ENSDARG00000060202	ENSDART00000133320		si:dkey-266h18.3 [Source:ZFIN;Acc:ZDB-GENE-091204-164]
chr21	25547257	25547515	Nanog_Eomesa_HIGH_peak_1990	258	-16938	ENSDARG00000032714	ENSDART00000134761	gria1b	glutamate receptor, ionotropic, AMPA 1b [Source:ZFIN;Acc:ZDB-GENE-020125-2]
chr21	2689400	2689671	Nanog_Eomesa_HIGH_peak_1991	271	-11.5	ENSDARG00000070156	ENSDART00000144865	zgc:162971	zgc:162971 [Source:ZFIN;Acc:ZDB-GENE-070424-48]
chr21	2636462	2636934	Nanog_Eomesa_HIGH_peak_1992	472	-141	ENSDARG00000092164	ENSDART00000131522	si:ch73-299h12.2	si:ch73-299h12.2 [Source:ZFIN;Acc:ZDB-GENE-081031-77]
chr21	24966666	24966709	Nanog_Eomesa_HIGH_peak_1993	43	13565.5	ENSDARG00000087753	ENSDART00000134310	NPAS4 (3 of 3)	neuronal PAS domain protein 4 [Source:HGNC Symbol;Acc:18983]
chr21	35863546	35863596	Nanog_Eomesa_HIGH_peak_1994	50	-28901	ENSDARG00000076041	ENSDART00000113678	WWC1	WW and C2 domain containing 2 [Source:HGNC Symbol;Acc:24148]
chr21	29701116	29701358	Nanog_Eomesa_HIGH_peak_1995	242	493	ENSDARG00000004301	ENSDART00000022562	rhogb	ras homolog gene family, member Gb [Source:ZFIN;Acc:ZDB-GENE-030131-8877]
chr21	28773591	28773681	Nanog_Eomesa_HIGH_peak_1996	90	-1601	ENSDARG00000075526	ENSDART00000113852	PWWP2A	PWWP domain containing 2A [Source:HGNC Symbol;Acc:29406]
chr21	2660765	2661010	Nanog_Eomesa_HIGH_peak_1997	245	605.5	ENSDARG00000091968	ENSDART00000146778	si:dkey-50i6.6	si:dkey-50i6.6 [Source:ZFIN;Acc:ZDB-GENE-081104-420]
chr21	23705094	23705284	Nanog_Eomesa_HIGH_peak_1998	190
[truncated: 334 more rows]

## Sheet: Nanog_Smad2_Eomesa_HIGH
Coordinates of overlapping Nanog/Eomesa/Smad2 ChIP-seq peaks at high stage, their distance from the nearest transcription start site (TSS) ±100kb and description of the gene
Chromosome	Start	End	Peak ID	Peak size	Distance from peak centre to TSS (bp)	Ensembl gene ID	Ensembl transcript ID	Gene name	Description
chr13	34593982	34594247	Nanog_Smad2_Eomesa_HIGH_peak_1	265	-61682.5	ENSDARG00000082587	ENSDART00000115710	5S_rRNA	5S ribosomal RNA [Source:RFAM;Acc:RF00001]
chr1	28811202	28811302	Nanog_Smad2_Eomesa_HIGH_peak_2	100	3879	ENSDARG00000028982	ENSDART00000135252	pcca	propionyl-Coenzyme A carboxylase, alpha polypeptide [Source:ZFIN;Acc:ZDB-GENE-040718-246]
chr3	31702692	31702747	Nanog_Smad2_Eomesa_HIGH_peak_3	55	-34904.5	ENSDARG00000054446	ENSDART00000145148	ccdc43	coiled-coil domain containing 43 [Source:ZFIN;Acc:ZDB-GENE-040426-1587]
chr5	31754949	31755298	Nanog_Smad2_Eomesa_HIGH_peak_4	349	26391.5	ENSDARG00000055708	ENSDART00000078114	timm8b	translocase of inner mitochondrial membrane 8 homolog B (yeast) [Source:ZFIN;Acc:ZDB-GENE-031019-1]
chr12	2198379	2198524	Nanog_Smad2_Eomesa_HIGH_peak_5	145	41088.5	ENSDARG00000003293	ENSDART00000005676	sox9a	SRY-box containing gene 9a [Source:ZFIN;Acc:ZDB-GENE-001103-1]
chr5	20516701	20517040	Nanog_Smad2_Eomesa_HIGH_peak_6	339
chr20	46437166	46437561	Nanog_Smad2_Eomesa_HIGH_peak_7	395	4835.5	ENSDARG00000041430	ENSDART00000100482	bmp2b	bone morphogenetic protein 2b [Source:ZFIN;Acc:ZDB-GENE-980526-474]
chr13	35018230	35018588	Nanog_Smad2_Eomesa_HIGH_peak_8	358	15489	ENSDARG00000020541	ENSDART00000025719	ism1	isthmin 1 [Source:ZFIN;Acc:ZDB-GENE-050523-3]
chr18	33387795	33387930	Nanog_Smad2_Eomesa_HIGH_peak_9	135	-29097.5	ENSDARG00000071407	ENSDART00000105540	AL935279.1
chr10	250561	250902	Nanog_Smad2_Eomesa_HIGH_peak_10	341	-4916.5	ENSDARG00000018308	ENSDART00000148597	ets2	v-ets erythroblastosis virus E26 oncogene homolog 2 (avian) [Source:ZFIN;Acc:ZDB-GENE-050522-552]
chr4	21798604	21798874	Nanog_Smad2_Eomesa_HIGH_peak_11	270	-15625	ENSDARG00000021590	ENSDART00000009768	magi2	membrane associated guanylate kinase, WW and PDZ domain containing 2 [Source:ZFIN;Acc:ZDB-GENE-050810-4]
chr8	54943920	54944370	Nanog_Smad2_Eomesa_HIGH_peak_12	450	-2351	ENSDARG00000023520	ENSDART00000141334	fgf17	fibroblast growth factor 17 [Source:ZFIN;Acc:ZDB-GENE-040621-1]
chr10	15213180	15213362	Nanog_Smad2_Eomesa_HIGH_peak_13	182	-39963	ENSDARG00000021982	ENSDART00000137932	SH3BP2	SH3-domain binding protein 2 [Source:HGNC Symbol;Acc:10825]
chr1	47674196	47674594	Nanog_Smad2_Eomesa_HIGH_peak_14	398	-1264	ENSDARG00000043271	ENSDART00000137448	morc3b	MORC family CW-type zinc finger 3b [Source:ZFIN;Acc:ZDB-GENE-040801-98]
chr19	43842607	43843051	Nanog_Smad2_Eomesa_HIGH_peak_15	444	-6470	ENSDARG00000054804	ENSDART00000126393	anp32e	acidic (leucine-rich) nuclear phosphoprotein 32 family, member E [Source:ZFIN;Acc:ZDB-GENE-040426-2448]
[truncated: 251 more rows]

## Sheet: Mixl1_Pou5f3
Coordinates of overlapping Mixl1/Pou5f3 ChIP-seq peaks at 4.4-5 h.p.f., their distance from the nearest transcription start site (TSS) ±100kb and description of the gene
[truncated: 156 more rows]

[truncated: 9 more sheets: Mixl1_Nanog, Mixl1_Mxtx2, Nanog_Mxtx2, Pou5f3_Mxtx2, Nanog_Pou5f3, Pou5f3_Nanog_Mxtx2, Pou5f3_Nanog_Mixl1, Nanog_Mixl1_Mxtx2, Nanog_Mixl1_Mxtx2_Pou5f3]
